# Supplementary material for: Dynamic Changes in the Follicular Transcriptome and Promoter DNA Methylation Pattern of Steroidogenic Genes in Chicken Follicles throughout the Ovulation Cycle
Source: PLoS One. 2015 Dec 30;10(12):e0146028. doi: 10.1371/journal.pone.0146028 (PMC4696729; doi:10.1371/journal.pone.0146028)
Supplement: S2 Table — (XLSX) [file pone.0146028.s003.xlsx]

## Sheet: SWF.GeneExpression.xls
Gene	GeneExpression	TPM	GO Component	GO Function	GO Process	blast nr	Mapped-Tag	Nth-Tag-from-3'-end-of-Gene	Tag-Copy-Number	TPM(tag)
gi|104294879|ref|NM_001040707.1|	62	11.12	-	-	-	-	CATGATAGTCACTGTCTGAAG	1	27	4.84	CATGCCTTCTTCCAGTCTCCT	19	2	0.36	CATGCTGGGTAACAGGCAGGC	9	2	0.36	CATGGTCCGATGCTTGTGGCT	5	2	0.36	CATGTAGAAGATAACATAAGC	11	3	0.54	CATGTGAGAAGGAAGTCTGAA	4	10	1.79	CATGGGGATTCAGATTCTTCA	2	16	2.87
gi|108796067|ref|NM_001001296.4|	707	126.8	GO:0031224//intrinsic to membrane	-	-	gi|397637068|gb|EJK72519.1|/1.25796e-06/hypothetical protein THAOC_05944, partial [Thalassiosira oceanica]	CATGAAAGACAAAGCATTTTT	1	662	118.73	CATGTCTGGTGAGGCAAAATC	2	45	8.07
gi|109254760|ref|NM_204486.2|	93	16.68	-	-	-	-	CATGAACTTTAGTCCTGCTCA	1	10	1.79	CATGCTCCACAACCATGTCAC	5	3	0.54	CATGTAAAGATCCTTTTGTTC	2	76	13.63	CATGTCACACTTCCGTCACAG	4	4	0.72
gi|110227608|ref|NM_001042538.1|	712	127.69	-	-	-	gi|242074314|ref|XP_002447093.1|/7.8573e-26/hypothetical protein SORBIDRAFT_06g028450 [Sorghum bicolor]	CATGAAGCATTCGAGACTGAC	13	2	0.36	CATGAAGCCCTACATGGATGG	4	2	0.36	CATGAGGATCGGCTGAAGGAC	18	3	0.54	CATGATGTTCAAGCACTTTGA	8	2	0.36	CATGCTCACGTTTGCTGACTA	2	18	3.23	CATGGATGGCAAGGGCAGAGA	3	4	0.72	CATGTGGAGAACATTACTGCT	12	5	0.9	CATGTGTCTCTCTTTGTGCTC	1	676	121.24
gi|110626142|ref|NM_001005819.1|	91	16.32	-	-	-	gi|298708074|emb|CBJ30427.1|/8.46383e-15/BTB (POZ) domain containing 9 [Ectocarpus siliculosus]	CATGAATTACTACTTATTTTT	2	20	3.59	CATGACTACTCTTTACACTGC	9	2	0.36	CATGAGCAAAGCTGGATTCAT	1	25	4.48	CATGATCACCTCCGTGTCAGC	4	10	1.79	CATGGACCCACAGACTATCAA	7	2	0.36	CATGTTCCTCAACTTGTCTTA	3	32	5.74
gi|111186460|ref|NM_001039280.2|	4	0.72	-	-	-	gi|326528283|dbj|BAJ93323.1|/1.29427e-10/predicted protein [Hordeum vulgare subsp. vulgare]	CATGCAGCTTTGTGGCATAAA	1	2	0.36	CATGTACTACTCCAATCGGTT	18	2	0.36
gi|112818579|ref|NM_001043349.1|	420	75.33	-	-	-	gi|168012398|ref|XP_001758889.1|/2.75805e-49/predicted protein [Physcomitrella patens subsp. patens]	CATGATGCAATCTTCAGGAAA	15	4	0.72	CATGCAAAAGCCAAGTCCTTA	12	5	0.9	CATGCAATAATTACATCATAA	1	153	27.44	CATGCAGAAAATGTTACCAGA	8	6	1.08	CATGCCTTCTGCTCAACCCCA	10	9	1.61	CATGCTGGAGATCTTAGAAGG	7	3	0.54	CATGGAAAGAAGATATTACTC	2	218	39.1	CATGTAGATAAAGGATTTGTG	6	4	0.72	CATGTTACTGCGCTTCTTTGT	3	18	3.23
gi|113206055|ref|NM_001044634.1|	243	43.58	-	-	-	gi|18412751|ref|NP_567275.1|/6.12879e-161/transducin/WD40 domain-containing protein [Arabidopsis thaliana]	CATGCAAACGCTCCCTGAACT	2	78	13.99	CATGTGGATGATCTTGGAATT	3	12	2.15	CATGTCATTCCCAAAGAAGAA	1	153	27.44
gi|113206059|ref|NM_001044637.1|	16	2.87	-	-	-	gi|31432145|gb|AAP53815.1|/3.27171e-18/expressed protein [Oryza sativa Japonica Group]	CATGCGTGCTCAGCTGGGACT	16	2	0.36	CATGCTGTATGTTACAGCAAT	4	4	0.72	CATGGAACGGATCATTGAGTC	12	2	0.36	CATGGCAATGGGTACCACCTC	5	2	0.36	CATGGCATCATATTACTGAAC	1	6	1.08
gi|113206061|ref|NM_001044640.1|	20	3.59	GO:0012505//endomembrane system;GO:0031090//organelle membrane;GO:0044444//cytoplasmic part;GO:0005626//insoluble fraction	GO:0032561;GO:0003824//catalytic activity	GO:0035556//intracellular signal transduction;GO:0046903//secretion	gi|255571107|ref|XP_002526504.1|/1.39385e-82/protein with unknown function [Ricinus communis]	CATGATTGACATCAAACTGGA	1	16	2.87	CATGTATTTGGAGGATCGAAC	2	4	0.72
gi|113206063|ref|NM_001044635.1|	2	0.36	-	-	-	-	CATGCTGCTGCTGTTTGGGAT	1	2	0.36
gi|113206065|ref|NM_001044636.1|	15	2.69	-	-	GO:0009987//cellular process	gi|255966060|gb|ACU45315.1|/1.24676e-22/ras [Rhodomonas sp. CCMP768]	CATGAACAAAAACCTTCGAGT	1	12	2.15	CATGTACATCCGTGAGAAAGC	2	3	0.54
gi|113206069|ref|NM_001044638.1|	7	1.26	-	-	-	-	CATGCTGCGCGAGAAGAAGGA	1	7	1.26
gi|113206071|ref|NM_001044643.1|	9	1.61	-	GO:0046873//metal ion transmembrane transporter activity	GO:0015672//monovalent inorganic cation transport	gi|348680942|gb|EGZ20758.1|/1.12407e-49/hypothetical protein PHYSODRAFT_492998 [Phytophthora sojae]	CATGAGGGACATGTTCCTCAC	4	2	0.36	CATGCGGCCCTACGTGGAAGC	5	2	0.36	CATGTCCCGGGCTCGCATCGG	1	2	0.36	CATGTTCCTCACGGCCATCAT	3	3	0.54
gi|113206073|ref|NM_001044639.1|	8	1.43	-	-	-	-	CATGGATGGATACAGATGTTT	1	8	1.43
gi|113206075|ref|NM_001044646.1|	10	1.79	-	-	-	-	CATGAAAGCAGAGCAAGAGAT	1	2	0.36	CATGCTATCCAGACCATGAAA	2	8	1.43
gi|113206077|ref|NM_001044642.1|	171	30.67	-	-	-	gi|300175077|emb|CBK20388.2|/5.72685e-22/unnamed protein product [Blastocystis hominis]	CATGCACCTGCGCACACACAC	3	3	0.54	CATGGAGATCCACGACCGGGT	2	5	0.9	CATGTGCTGAAACGATCCATC	1	163	29.23
gi|113206083|ref|NM_001044651.1|	54	9.68	-	-	-	-	CATGACCTTTGTTTTAATCTT	1	4	0.72	CATGCACTTCACAGATGTGAA	4	4	0.72	CATGGAAATTTTTGTTAACTT	3	10	1.79	CATGGAACCACATCTTTCAGC	2	32	5.74	CATGTATTACCCCTACTATGG	5	4	0.72
gi|113206087|ref|NM_001044652.1|	305	54.7	-	-	-	gi|300123313|emb|CBK24586.2|/7.8398e-07/unnamed protein product [Blastocystis hominis]	CATGAGGAGGACATAAAGGTA	2	14	2.51	CATGCAGCCCGGAAGGAGGAG	8	2	0.36	CATGTAACTAATGCTTCATTT	1	255	45.73	CATGTAACTAATGCTTCGTTT	1	34	6.1
gi|113206089|ref|NM_001044648.1|	2	0.36	-	GO:0016787//hydrolase activity;GO:0032559	-	gi|168031129|ref|XP_001768074.1|/5.48806e-131/predicted protein [Physcomitrella patens subsp. patens]	CATGCCAACAACTATGGAAGA	1	2	0.36
gi|113206091|ref|NM_001044655.1|	3	0.54	-	-	-	-	CATGTTTTGGGATATTTTTTC	7	3	0.54
gi|113206095|ref|NM_001044656.1|	2	0.36	-	-	-	gi|363807058|ref|NP_001242072.1|/1.97068e-31/uncharacterized protein LOC100811569 [Glycine max]	CATGTGATGATGACACCACTC	3	2	0.36
gi|113206099|ref|NM_001044657.1|	2	0.36	-	-	-	-	CATGTGGGAACTCAGCTCCAT	1	2	0.36
gi|113206101|ref|NM_001044654.1|	2	0.36	-	-	-	gi|325179481|emb|CCA13878.1|/8.09501e-19/protocadherinlike protein putative [Albugo laibachii Nc14]	CATGAGCGAAGGACAAGTACA	16	2	0.36
gi|113206103|ref|NM_001044660.1|	45	8.07	-	-	-	-	CATGCTGCTGTTATCCAGCTT	2	3	0.54	CATGGAGCTGGTGCTCGATGA	1	42	7.53
gi|113206105|ref|NM_001044658.1|	7	1.26	-	-	-	-	CATGCCAGATAAGTCCATTTT	2	3	0.54	CATGGAGATGAAACCAATTCA	1	4	0.72
gi|113206107|ref|NM_001044663.1|	2	0.36	-	-	-	-	CATGACGAACAGGTGCAAATA	3	2	0.36
gi|113206111|ref|NM_001044664.1|	103	18.47	-	GO:0032559;GO:0042623//ATPase activity, coupled	-	gi|224133614|ref|XP_002321618.1|/0/predicted protein [Populus trichocarpa]	CATGACTCCATCAAAAGGAGT	5	2	0.36	CATGTGGTTTGGAGAGTCAGA	4	22	3.95	CATGTTGTACTGGGAAAATCC	1	79	14.17
gi|113206113|ref|NM_001044661.1|	8	1.43	-	GO:0004672//protein kinase activity	-	gi|145346568|ref|XP_001417758.1|/1.34584e-31/predicted protein [Ostreococcus lucimarinus CCE9901]	CATGCCACTATGCCAGAGTAC	1	4	0.72	CATGCGGCAGCTCACGGAGAT	9	2	0.36	CATGGACGACCTGGTGGATGC	2	2	0.36
gi|113206115|ref|NM_001044665.1|	3	0.54	-	-	-	gi|159480530|ref|XP_001698335.1|/2.50456e-06/hypothetical protein CHLREDRAFT_187642 [Chlamydomonas reinhardtii]	CATGTCATATTACTATGTATT	1	3	0.54
gi|113206117|ref|NM_001044662.1|	2	0.36	-	-	-	gi|348673378|gb|EGZ13197.1|/1.43397e-33/hypothetical protein PHYSODRAFT_561976 [Phytophthora sojae]	CATGTCAAGAAGTCTCACTTT	5	2	0.36
gi|113206119|ref|NM_001044668.1|	3	0.54	-	-	-	gi|115482656|ref|NP_001064921.1|/7.89196e-06/Os10g0489800 [Oryza sativa Japonica Group]	CATGACCTCGGCGCGGGAGGC	1	3	0.54
gi|113206123|ref|NM_001044670.1|	4	0.72	-	-	-	-	CATGCATTCCACAGAAAGCTA	1	4	0.72
gi|113206127|ref|NM_001044673.1|	261	46.81	-	-	-	gi|224156298|ref|XP_002337698.1|/4.32895e-11/hypothetical protein POPTRDRAFT_794121 [Populus trichocarpa]	CATGACGGAGAGCCTGGTCCT	4	2	0.36	CATGCACCTTCTTCGGGATTT	22	22	3.95	CATGGGGACACCTAACGACAC	20	237	42.5
gi|113206131|ref|NM_001044671.1|	81	14.53	-	-	-	-	CATGAAAAAAAAAACACAACA	4	2	0.36	CATGAAGTGTTAAAAATAACA	9	19	3.41	CATGCCTCCTTGGGTTACACT	1	6	1.08	CATGGAATATGTTAATGACTT	8	12	2.15	CATGGATGGAAATACCACTTA	3	3	0.54	CATGTACCCGAGAGAATCTTC	6	4	0.72	CATGTCGGTGCGGGAGCTGAA	7	14	2.51	CATGTTGTTTTATTAAATTTA	5	19	3.41	CATGAAAACAAAAACACAACA	4	2	0.36
gi|113206133|ref|NM_001044674.1|	63	11.3	-	-	-	-	CATGCCGCCTCCATGGGGATC	3	12	2.15	CATGGGCACAGGCTCCTCCCA	1	27	4.84	CATGGGGATCATGGGCACAGG	2	2	0.36	CATGGGCACAGGCTCCTCCCT	1	22	3.95
gi|113206137|ref|NM_001044677.1|	9	1.61	-	-	-	-	CATGAAGGCCCGCTTCGACCA	1	4	0.72	CATGCTGCGCATCTACCTGGC	2	5	0.9
gi|113206147|ref|NM_001044681.1|	20	3.59	-	-	-	-	CATGGCCTGCCGCCCGGCCCA	1	20	3.59
gi|113206149|ref|NM_001044679.1|	394	70.66	-	-	-	-	CATGGGGAGCGGGCGCGTCCC	1	394	70.66
gi|113206153|ref|NM_001044685.1|	38	6.82	-	-	-	gi|298709323|emb|CBJ31259.1|/2.88958e-07/conserved unknown protein [Ectocarpus siliculosus]	CATGTCCAGCTCCGAGGAAGA	1	38	6.82
gi|113206159|ref|NM_001044684.1|	28	5.02	-	-	-	gi|302766613|ref|XP_002966727.1|/1.1834e-17/hypothetical protein SELMODRAFT_35059 [Selaginella moellendorffii]	CATGTTTCTGTAAAGCGACCC	1	25	4.48	CATGCGCAGCGACCACCTCGC	2	3	0.54
gi|113206161|ref|NM_001044689.1|	63	11.3	-	-	-	-	CATGAGACTCTCAATTCTGAG	1	59	10.58	CATGGTGAGAAGGGCAAAATA	4	2	0.36	CATGGTTGGGCAGCATTGCTG	2	2	0.36
gi|113206163|ref|NM_001044690.1|	701	125.72	-	GO:0005488//binding	GO:0034641//cellular nitrogen compound metabolic process;GO:0009292//genetic transfer	gi|301095792|ref|XP_002896995.1|/8.29891e-57/histone chaperone ASF1-like protein [Phytophthora infestans T30-4]	CATGCACCTATCGAGGTCAAG	3	6	1.08	CATGTATTAAACTGTAAAAAC	1	426	76.4	CATGTGACTAACCACCACCAT	2	6	1.08	CATGTTTGTATTTCAGGCTGA	4	8	1.43	CATGCATTAAACTGTAAAAAC	1	2	0.36	CATGTATTAAACTGTATAAAC	1	253	45.37
gi|113206167|ref|NM_001044688.1|	49	8.79	-	-	-	-	CATGATGGCAGCATTTGTGTT	5	4	0.72	CATGTGATTGTTTAATGAAAG	4	5	0.9	CATGTTTGCCACTTCGCTGTG	1	37	6.64	CATGGCTTTAATACATTCCGG	2	3	0.54
gi|113206169|ref|NM_001044693.1|	49	8.79	-	-	-	-	CATGCTGCGCCTCTTCGAGAC	3	27	4.84	CATGGTGGCCGTCATCCTCTA	1	22	3.95
gi|113206173|ref|NM_001044692.1|	52	9.33	-	-	-	-	CATGAAAACGCAGCAAAGGCC	3	4	0.72	CATGACGACCGTCTAGTGGAG	2	8	1.43	CATGTGTGTCAGGCAGACTGC	4	30	5.38	CATGTTCCTTCTCCCTGTGAC	6	10	1.79
gi|113951658|ref|NM_001045834.1|	3	0.54	-	-	-	-	CATGCAGTGCTCATTATCCGC	2	3	0.54
gi|113951662|ref|NM_001045837.1|	5	0.9	-	-	-	-	CATGTGGAACAAGTAGAAAGT	2	5	0.9
gi|113951664|ref|NM_001045835.1|	6	1.08	-	-	-	-	CATGGGAACTGAGGAAAAGCA	7	3	0.54	CATGTTGCAACTCACCTGTGC	1	3	0.54
gi|113951668|ref|NM_001045836.1|	4	0.72	-	-	-	-	CATGTCCAGCCCGTACTCTCG	2	4	0.72
gi|113951716|ref|NM_001045833.1|	21	3.77	-	GO:0004672//protein kinase activity	-	gi|374430473|gb|AEZ51505.1|/7.24784e-40/CBL-interacting protein kinase 14 [Hordeum vulgare subsp. spontaneum]	CATGCTCAGGCAGAGACTCTG	3	8	1.43	CATGGCTACAATGAGGACGAA	2	10	1.79	CATGGGTACTTCTGTCAGCTT	4	3	0.54
gi|114158696|ref|NM_001048007.1|	22	3.95	GO:0043231//intracellular membrane-bounded organelle	-	GO:0009314//response to radiation;GO:0000338//protein deneddylation	gi|29468343|gb|AAO85511.1|/6.06594e-25/CSN8 [Nicotiana benthamiana]	CATGAACAACGCACGGTACCT	4	2	0.36	CATGCCATCACTCACTTCTAA	1	4	0.72	CATGGTGTGGTTCTTTCCAGT	2	5	0.9	CATGGAAGCACTCAGAGATGC	3	11	1.97
gi|114326304|ref|NM_001048077.1|	423	75.86	GO:0044464//cell part	GO:0005488//binding;GO:0003824//catalytic activity	GO:0008152//metabolic process	gi|299473214|emb|CBN78790.1|/2.00426e-81/Obtusifoliol 14alpha-Demethylase [Ectocarpus siliculosus]	CATGATACATACGCCTAATAA	4	25	4.48	CATGCAGGATTGTTGAATAGT	1	326	58.47	CATGCCATTGCGTTTGGAAAG	8	3	0.54	CATGCCTCCCTCCCTGCCTCC	3	39	6.99	CATGCTCCAAACTCTACTTGA	5	13	2.33	CATGGAAGTAACAACAGGACG	2	7	1.26	CATGTAACTCTGATTGAAGAA	7	10	1.79
gi|114326306|ref|NM_001048078.1|	173	31.03	-	-	-	-	CATGGAAATTGTGATGAATAA	1	173	31.03
gi|114326308|ref|NM_001048076.1|	197	35.33	-	-	-	gi|325185372|emb|CCA19858.1|/1.04969e-19/laminlike protein putative [Albugo laibachii Nc14]	CATGAAGGAAGAAATGGCTCG	2	21	3.77	CATGATGAGGAAATCCGGGAA	3	19	3.41	CATGCCGCCCATGCGGATGCA	6	17	3.05	CATGCCTATTCCAACCTTTGC	1	124	22.24	CATGCGCCTGCGGGAGAAGTT	4	10	1.79	CATGCGGATGCACGACGCCGT	5	3	0.54	CATGTTCGGCGGGGGCAGCCG	7	3	0.54
gi|115392130|ref|NM_001048266.1|	57	10.22	-	-	-	-	CATGACCTTATCCAGAAGCTC	5	3	0.54	CATGCGAGAGATTCAGAAGCT	4	3	0.54	CATGCTGGACAAGGGGATTAA	2	51	9.15
gi|118081857|ref|XM_424476.2|	68	12.2	-	-	-	gi|255537725|ref|XP_002509929.1|/1.82967e-43/Centromeric protein E, putative [Ricinus communis]	CATGGAGGAGGCACCGGAGGA	29	2	0.36	CATGGGAAAGAGGGGGTTCCG	1	49	8.79	CATGGTAGGAATGAGTAAATT	2	9	1.61	CATGTTAAAGAAACAGGTACT	20	3	0.54	CATGTTGTTTCCAGGACATCT	3	5	0.9
gi|118081861|ref|XM_424474.2|	116	20.8	GO:0043229//intracellular organelle	GO:0016740//transferase activity	GO:0009201;GO:0018130	gi|302838516|ref|XP_002950816.1|/4.32034e-29/spoke specific nucleotide diphosphate kinase [Volvox carteri f. nagariensis]	CATGCTGTGCTGCTTGGGGCT	4	100	17.93	CATGGAGTTGGTGGCTCTGAT	3	8	1.43	CATGTGGGCTTATATCTTGGC	9	3	0.54	CATGTGAAACTGCCCCCTATT	1	5	0.9
gi|118081864|ref|XM_424471.2|	31	5.56	-	-	-	gi|323454861|gb|EGB10730.1|/3.73153e-44/hypothetical protein AURANDRAFT_22237 [Aureococcus anophagefferens]	CATGCACAGCAATCCCAGCAG	1	29	5.2	CATGGAGTTTGGGGAAAGCCA	6	2	0.36
gi|118081869|ref|XM_423939.2|	52	9.33	-	-	-	gi|301116279|ref|XP_002905868.1|/2.88202e-35/condensin-2 complex subunit H2, putative [Phytophthora infestans T30-4]	CATGAGGACATCCAGGAAGAG	3	4	0.72	CATGCTGGCCTCGTTGCAGCT	1	42	7.53	CATGGAGGATGTGGAGTCACG	8	2	0.36	CATGGATGACGTGGTTGGTAG	4	2	0.36	CATGGCTCCCTGCGATGCGGA	2	2	0.36
gi|118081871|ref|XM_001231287.1|	11	1.97	-	-	-	gi|255069871|ref|XP_002507017.1|/1.1034e-39/predicted protein [Micromonas sp. RCC299]	CATGGGGCGCTGGATGGGGCG	5	3	0.54	CATGTGAAATAAACTGCGTGC	1	6	1.08	CATGTTTGCCTCTGGCGTGGT	7	2	0.36
gi|118081873|ref|XM_415358.2|	5	0.9	-	-	-	gi|299117591|emb|CBN75433.1|/2.36589e-18/conserved unknown protein [Ectocarpus siliculosus]	CATGAGCAGCTATGCCCTGAA	1	3	0.54	CATGGTGCCCTCGGGCCCCCC	15	2	0.36
gi|118081876|ref|XM_001231403.1|	10	1.79	-	-	-	-	CATGCTCAACGCCCATTACAT	1	3	0.54	CATGCTCAACGCCCACTACAT	1	7	1.26
gi|118081880|ref|XM_423917.2|	79	14.17	-	-	-	gi|297734168|emb|CBI15415.3|/8.42019e-67/unnamed protein product [Vitis vinifera]	CATGCAGAGCTGCTGCAGCTC	1	53	9.51	CATGTTTTGCCCATATATACA	3	20	3.59	CATGTTTTGCCCATATATAAA	3	6	1.08
gi|118081884|ref|XM_414980.2|	23	4.12	-	-	-	gi|301112611|ref|XP_002998076.1|/6.73146e-17/sporangia induced conserved hypothetical protein [Phytophthora infestans T30-4]	CATGCTCAGCAGGAGCAGCAT	2	15	2.69	CATGGAAATAAGCAGCTGTGT	1	8	1.43
gi|118081886|ref|XM_423510.2|	26	4.66	-	GO:0003824//catalytic activity	-	gi|348682860|gb|EGZ22676.1|/6.50024e-20/hypothetical protein PHYSODRAFT_558210 [Phytophthora sojae]	CATGGAGCCCGACGCCATCTC	2	11	1.97	CATGGAGGAGGCAGACAGGCA	3	10	1.79	CATGGAGTTCGAGTTCAGTCT	5	3	0.54	CATGGGGGCCCCGAAGACGGT	1	2	0.36
gi|118081888|ref|XM_414981.2|	122	21.88	GO:0016020//membrane;GO:0009536//plastid	GO:0005515//protein binding	-	gi|326515256|dbj|BAK03541.1|/0/predicted protein [Hordeum vulgare subsp. vulgare]	CATGCAGCCCTGTGAGCGATC	3	4	0.72	CATGCTCAGGGATGATGGAGG	7	6	1.08	CATGCTGATCCGAATTGCAAG	12	3	0.54	CATGTGCTACACCCTCGTCCA	5	2	0.36	CATGTTGTTTTTACTCCTCAA	1	40	7.17	CATGTCGTTTTTACTCCTCAA	1	67	12.02
gi|118081890|ref|XR_026883.1|	31	5.56	-	-	-	gi|334185739|ref|NP_190105.3|/5.28591e-44/SIT4 phosphatase-associated family protein [Arabidopsis thaliana]	CATGGAGAAGGGCCCCATGCA	5	4	0.72	CATGGGAACGACCAAAGCATC	1	17	3.05	CATGGGCCACCTCACCCGCAT	6	2	0.36	CATGGTGATTGATAAGCTGAC	2	6	1.08	CATGCACACCCAGATCAGTGA	4	2	0.36
gi|118081891|ref|XM_414970.2|	201	36.05	-	-	-	-	CATGACGCTCTTCTCCATCAA	5	2	0.36	CATGAGCACCTGGGTCTGGAC	2	27	4.84	CATGCTGACCTACGCCTGGCA	6	7	1.26	CATGGACTGCTCCGCCGCCCC	1	162	29.05	CATGCTGCGGCTGGGTATCTT	4	3	0.54
gi|118081893|ref|XM_414971.2|	2	0.36	-	-	-	gi|194476923|ref|YP_002049102.1|/7.53015e-127/S-adenosyl-L-homocysteine hydrolase [Paulinella chromatophora]	CATGATGTTTGGAGGGAAGCA	4	2	0.36
gi|118081895|ref|XM_414972.2|	104	18.65	-	-	-	gi|301094229|ref|XP_002997958.1|/6.37986e-15/conserved hypothetical protein [Phytophthora infestans T30-4]	CATGCAAGTGATAAGACCACA	2	10	1.79	CATGGCAGGATTTGTGCTTAT	1	83	14.89	CATGTCTTCTGGAAAATAACC	3	11	1.97
gi|118081899|ref|XM_414990.2|	111	19.91	GO:0032991//macromolecular complex;GO:0015630//microtubule cytoskeleton	GO:0017111//nucleoside-triphosphatase activity;GO:0032561	GO:0043623//cellular protein complex assembly;GO:0009207;GO:0007017//microtubule-based process	gi|326527899|dbj|BAJ89001.1|/0/predicted protein [Hordeum vulgare subsp. vulgare]	CATGGCAAACTCTTGCTCTGG	1	99	17.76	CATGGGTGTCTTGAGCTTTAT	2	8	1.43	CATGTGCCTCGGGCAGTGTTC	9	2	0.36	CATGGCAAACTCTTGCTCTGC	1	2	0.36
gi|118081900|ref|XM_414975.2|	63	11.3	-	-	-	gi|302786038|ref|XP_002974790.1|/5.1549e-15/hypothetical protein SELMODRAFT_414895 [Selaginella moellendorffii]	CATGGGGTGAGATGTCACCCG	1	58	10.4	CATGGTTCTGCTTCACAGCCG	2	3	0.54	CATGGGGGGAGATGTCACCCG	1	2	0.36
gi|118081903|ref|XM_414977.2|	4	0.72	-	-	-	gi|325190909|emb|CCA25395.1|/6.28422e-18/conserved hypothetical protein [Albugo laibachii Nc14]	CATGCACGTGTTCTGCACGTA	3	2	0.36	CATGTTTCTGTATATCATAAA	1	2	0.36
gi|118081907|ref|XM_414994.2|	100	17.93	-	-	-	gi|15222026|ref|NP_172720.1|/7.13937e-06/UDP-N-acetylglucosamine transporter-like protein [Arabidopsis thaliana]	CATGAATGTCATCACTCAATA	15	2	0.36	CATGCCGATCATGTGGTTCTA	17	2	0.36	CATGCTCCTGGGAAACATGGA	13	4	0.72	CATGGAGCCTCTGCTGGGAAC	12	78	13.99	CATGTACACGGAGGTGTGGAA	14	9	1.61	CATGTGGTTCTACCTCCTCAT	16	3	0.54	CATGGGCAGGGACACCTCCCA	9	2	0.36
gi|118081908|ref|XM_425258.2|	18	3.23	-	-	-	gi|384246134|gb|EIE19625.1|/3.07577e-34/alpha/beta-hydrolase [Coccomyxa subellipsoidea C-169]	CATGCAGAAGGACAGACAGAC	2	11	1.97	CATGGTCACGCCATCTCCCAG	1	4	0.72	CATGTCCACAGTGTCGGTGCT	3	3	0.54
gi|118081910|ref|XM_414982.2|	4	0.72	-	-	-	-	CATGGCAACAATATCTGTTGT	1	4	0.72
gi|118081911|ref|XM_414996.2|	155	27.8	-	-	-	gi|326487328|dbj|BAJ89648.1|/1.77662e-21/predicted protein [Hordeum vulgare subsp. vulgare]	CATGGACTATGACCCCCTTGT	7	2	0.36	CATGGGAAGCCTGTTTCATCT	1	135	24.21	CATGTCACGTGAGGCTGACCT	5	4	0.72	CATGTGGAATCGTGATGATTT	2	6	1.08	CATGAGGTTGCAGAGGCTGAA	3	6	1.08	CATGGTGTGCGTGAAGCTCCA	13	2	0.36
gi|118081913|ref|XM_414983.2|	12	2.15	-	-	-	gi|145344020|ref|XP_001416537.1|/2.202e-63/predicted protein [Ostreococcus lucimarinus CCE9901]	CATGACCTGCATCACTGCACA	1	12	2.15
gi|118081915|ref|XM_416646.2|	188	33.72	-	-	-	-	CATGAAATGATTCTGTTGTGC	1	188	33.72
gi|118081919|ref|XM_414984.2|	36	6.46	-	-	-	gi|348668745|gb|EGZ08569.1|/1.04741e-20/hypothetical protein PHYSODRAFT_254033 [Phytophthora sojae]	CATGGGGCAGTGGCTTAATAT	4	29	5.2	CATGTGCTGGGCAGCACGCAG	7	2	0.36	CATGTTTTCCCAGGAGGATTT	1	5	0.9
gi|118081925|ref|XM_429561.2|	4	0.72	-	-	-	-	CATGAACTGCAGCATCAGAGG	1	2	0.36	CATGGCCCAAGGACAGCTGCA	2	2	0.36
gi|118081933|ref|XM_416473.2|	64	11.48	GO:0005737//cytoplasm;GO:0043231//intracellular membrane-bounded organelle	-	GO:0006259//DNA metabolic process	gi|168057021|ref|XP_001780515.1|/7.79775e-36/predicted protein [Physcomitrella patens subsp. patens]	CATGAAGCCAGTGGGTTTTCA	6	3	0.54	CATGACTTCATTATTTTGAAA	1	8	1.43	CATGGGAGGGACAGTAGCTCA	5	3	0.54	CATGTTTTCAGCAGTAGGCTG	2	50	8.97
gi|118081938|ref|XM_416472.2|	40	7.17	-	GO:0003824//catalytic activity	GO:0005975//carbohydrate metabolic process	gi|168065391|ref|XP_001784636.1|/6.23794e-95/predicted protein [Physcomitrella patens subsp. patens]	CATGAACAACTCGCAGAAGCC	14	2	0.36	CATGAAGGGAGGGAAGGTGTG	1	13	2.33	CATGAGTAGCAAAATGGTCCT	3	3	0.54	CATGATGTTTGGTGTGTATTT	4	2	0.36	CATGCACACAGATGTGTGTGT	12	2	0.36	CATGCTTCCCATTGTGTTTTG	2	2	0.36	CATGGCAATTAACCACTACTG	10	5	0.9	CATGTGGCTGTTTCTTCTGCC	15	4	0.72	CATGAGTAGCAGAATGGTCCT	3	2	0.36	CATGCTTCCCATCGTGTTTTG	2	5	0.9
gi|118081944|ref|XM_417297.2|	57	10.22	-	-	-	gi|297847902|ref|XP_002891832.1|/2.85645e-78/hypothetical protein ARALYDRAFT_474601 [Arabidopsis lyrata subsp. lyrata]	CATGAATGCAACGCAGTGGGA	2	4	0.72	CATGTGGGGCAGCGCTCTGTT	1	53	9.51
gi|118081946|ref|XM_416475.2|	3881	696.04	-	-	-	-	CATGATAACCCCACACTGGAG	20	2	0.36	CATGCATTTCCTCCCTGCCCC	5	4	0.72	CATGCTGCTGCACGTCAGCAT	7	4	0.72	CATGGGCCAGCTATTTTCCTT	8	2	0.36	CATGTACTGTATAGCAGCATC	2	58	10.4	CATGTATTTCTGTCAATAAAC	1	3752	672.91	CATGTCATTGTGCATCGCGTT	21	3	0.54	CATGTTGCTTCCCAGCTGCCC	6	17	3.05	CATGTTGTCTTGTGCTAACTA	11	10	1.79	CATGACCCAACCAAGCAGGTT	3	2	0.36	CATGGGGCAGCTATTTTCCTT	8	3
gi|118081952|ref|XM_417287.2|	5	0.9	-	-	-	gi|222832628|gb|EEE71105.1|/1.41809e-57/hypothetical protein POPTRDRAFT_588255 [Populus trichocarpa]	CATGATTTAAAGGAGCTGTCA	7	2	0.36	CATGCTGCAGGCGCTGAAGGA	8	3	0.54
gi|118081958|ref|XM_417299.2|	91	16.32	-	-	-	gi|397605214|gb|EJK58926.1|/9.36824e-20/hypothetical protein THAOC_20916 [Thalassiosira oceanica]	CATGCAATAACTAAAGAGACT	1	5	0.9	CATGCTCTGTCTTTTCTAGAG	6	2	0.36	CATGCTGTGCCCTGAACCACT	8	2	0.36	CATGGAGTTACCTCACCATCA	15	3	0.54	CATGGGTTACTGGGTCAGTTC	14	3	0.54	CATGTGGAGGTGACTGCTAGC	16	3	0.54	CATGTGTGACAGTGGGTCCCT	12	71	12.73	CATGTTTTCTCCTAAACTACC	2	2	0.36
gi|118081961|ref|XM_001233471.1|	13	2.33	GO:0030312//external encapsulating structure;GO:0031981//nuclear lumen;GO:0009536//plastid	GO:0046914//transition metal ion binding	GO:0006810//transport	gi|326499273|dbj|BAK06127.1|/1.17606e-32/predicted protein [Hordeum vulgare subsp. vulgare]	CATGCTTAAGGTCTAGGATGA	1	13	2.33
gi|118081965|ref|XM_417289.2|	34	6.1	-	-	-	-	CATGAAGAAGCTGTTACTTTT	10	4	0.72	CATGCTGTACATAAGCGCCCA	6	2	0.36	CATGCTTTTCATGATGGTCCC	8	3	0.54	CATGTGCTATATGAAGCTATG	1	16	2.87	CATGGGAGGGATGTACAGAAC	2	9	1.61
gi|118081967|ref|XM_417288.2|	39	6.99	-	-	-	gi|124359836|gb|ABD32424.2|/1.49751e-178/Initiation factor eIF-4 gamma, middle; Up-frameshift suppressor 2 [Medicago truncatula]	CATGAAGAGGAAGAGAAAAAG	14	14	2.51	CATGCCCTTTGTCATGTTAAC	5	4	0.72	CATGGCCTGCCAAAAAACAAA	2	2	0.36	CATGTGAGGGTTACTCTTCTC	1	14	2.51	CATGAAGAGGAAGAGAAAAAA	14	5	0.9
gi|118081971|ref|XM_423753.2|	96	17.22	-	GO:0003824//catalytic activity	GO:0008152//metabolic process	gi|301122827|ref|XP_002909140.1|/0/2-oxoglutarate dehydrogenase E1 component, putative [Phytophthora infestans T30-4]	CATGTCAATGGGGATGATCCT	10	2	0.36	CATGTGGAAATGGTTTCTTGT	1	92	16.5	CATGTGGTGTTCTGTTCTGGT	3	2	0.36
gi|118081973|ref|XM_424024.2|	84	15.07	GO:0031224//intrinsic to membrane	GO:0008320//protein transmembrane transporter activity	GO:0006810//transport	gi|298710680|emb|CBJ32105.1|/0/putative Sec61/secY [Ectocarpus siliculosus]	CATGAGCTTAACAGGTATATC	7	2	0.36	CATGCAGCTGCTAGCTGGAGC	11	6	1.08	CATGGTACTGCTGTCATGCTG	4	2	0.36	CATGTACTTGTGAAAACTGTG	2	8	1.43	CATGTCCACTTTGCTTTTGTG	1	47	8.43	CATGTCCCATTGCTGTAATGG	5	19	3.41
gi|118081978|ref|XM_424246.2|	102	18.29	-	GO:0005488//binding;GO:0016740//transferase activity	GO:0008152//metabolic process	gi|348687419|gb|EGZ27233.1|/2.89984e-98/hypothetical protein PHYSODRAFT_321069 [Phytophthora sojae]	CATGAACTTTTTTGATTCCTG	1	7	1.26	CATGACTACATTCAATCTTTG	3	4	0.72	CATGGAAATAGCTTCAGAGTC	2	91	16.32
gi|118081980|ref|XM_417230.2|	85	15.24	-	-	-	-	CATGAGGAAACTGATCCAGAT	4	2	0.36	CATGTGGATAAACTTCCTGGT	2	2	0.36	CATGTTTGTGTTGTCTCACAC	1	81	14.53
gi|118081982|ref|XM_417229.2|	22	3.95	-	-	-	gi|357118312|ref|XP_003560899.1|/4.74953e-57/PREDICTED: pre-mRNA-splicing factor 18-like [Brachypodium distachyon]	CATGACCAGAGGCCGCTGACT	2	11	1.97	CATGAGGAGAATACTACTATT	5	2	0.36	CATGGATATTATCACAAAATT	4	9	1.61
gi|118081985|ref|XM_424021.2|	59	10.58	-	-	GO:0000741//karyogamy	gi|299115353|emb|CBN74177.1|/1.60109e-60/cell division cycle 123 homolog (S. cerevisiae) [Ectocarpus siliculosus]	CATGATTATACACCAGGTATC	1	55	9.86	CATGGAGGATCAGGGTGAGAT	4	4	0.72
gi|118081987|ref|XR_026974.1|	8	1.43	-	GO:0005488//binding;GO:0004672//protein kinase activity	-	gi|301095256|ref|XP_002896729.1|/7.63129e-74/protein kinase, putative [Phytophthora infestans T30-4]	CATGAGGATTGCAATGGCATG	7	2	0.36	CATGCAATTGGTGTCTGGGGG	10	2	0.36	CATGCTGTGAAAAGCCATAAG	1	2	0.36	CATGGAGCTTTGCCCACTGTT	4	2	0.36
gi|118081988|ref|XR_026701.1|	269	48.24	-	-	-	-	CATGACTAATATATTTTTCAG	7	2	0.36	CATGAGCCTCAGGAGTAGATA	5	3	0.54	CATGAGCTTCAGTCCAAGCTA	1	149	26.72	CATGATCCCCTTCATCGTGCC	10	6	1.08	CATGCCTTAAGAGTCATAGTA	9	3	0.54	CATGCTACCTACCTTAAAGTA	14	6	1.08	CATGCTGTTTCTCAGAGATTA	2	55	9.86	CATGCTTTTCAACAGAGGCAG	4	16	2.87	CATGGAAAATGAATCTGAACT	13	3	0.54	CATGGGAGCTCTTCTAGTGAT	11	2	0.36	CATGGTAGTTAAACAACCTTC	6	8
gi|118081991|ref|XM_423055.2|	2	0.36	-	-	-	gi|297744614|emb|CBI37876.3|/1.59684e-16/unnamed protein product [Vitis vinifera]	CATGAGTGTCCTGAAAGAGGC	2	2	0.36
gi|118081993|ref|XM_001233203.1|	1021	183.11	-	-	-	-	CATGCACTGAAATGATCTCTC	1	916	164.28	CATGCCTGCTCTGGAACTCAA	4	8	1.43	CATGGGAAGTCATACTGATAC	3	95	17.04	CATGGTATGATAGCTAAACAG	2	2	0.36
gi|118081995|ref|XM_424238.2|	3	0.54	-	-	-	gi|148910293|gb|ABR18226.1|/6.85957e-15/unknown [Picea sitchensis]	CATGCTGATAAATAAACTTCC	8	3	0.54
gi|118082004|ref|XM_424029.2|	2	0.36	-	-	-	-	CATGACTCATTTGCTGGAACT	1	2	0.36
gi|118082008|ref|XM_416996.2|	50	8.97	-	-	-	gi|281484504|gb|ADA70138.1|/3.56707e-65/putative heat shock protein 70-2 [Pyropia yezoensis]	CATGTTATGTAGTCTAACAAA	1	50	8.97
gi|118082011|ref|XM_416845.2|	29	5.2	-	-	-	-	CATGAAGTGGGTAAATGACAG	11	2	0.36	CATGAGTCTTTAGTTTCTATA	8	6	1.08	CATGATTTTCATGTAAATGTA	10	2	0.36	CATGTAAACAGCGAGACCAAA	7	8	1.43	CATGTGCAAACTATTTCTTGC	3	2	0.36	CATGTTATGTATATGTGCCAA	12	9	1.61
gi|118082017|ref|XM_416844.2|	72	12.91	-	-	-	gi|255085126|ref|XP_002504994.1|/5.64049e-25/predicted protein [Micromonas sp. RCC299]	CATGGGCAGCATCATAAAGAC	6	2	0.36	CATGGTCTGTATTCCCATCTC	5	5	0.9	CATGTATAAATTATTTTATTT	3	65	11.66
gi|118082019|ref|XM_416842.2|	2	0.36	-	-	-	gi|357165503|ref|XP_003580405.1|/6.60791e-13/PREDICTED: glutamate receptor 3.1-like [Brachypodium distachyon]	CATGTAACAGACTGGTTTTCT	1	2	0.36
gi|118082028|ref|XM_001231265.1|	52	9.33	-	-	-	gi|219127465|ref|XP_002183955.1|/1.92431e-15/predicted protein [Phaeodactylum tricornutum CCAP 1055/1]	CATGAACATTTATTTATGAAA	2	20	3.59	CATGATTGAAATGCTGTACGA	1	2	0.36	CATGCAGAGAAGATTTCAAAC	6	7	1.26	CATGCGTTGTGAGATTCATAA	4	4	0.72	CATGCTTATTTTAGTTGATGC	12	4	0.72	CATGTAAAAGGGCTCCCCTGA	3	12	2.15	CATGCGTTATGAGATTCATAA	4	3	0.54
gi|118082030|ref|XM_001231309.1|	12	2.15	-	-	-	gi|255084255|ref|XP_002508702.1|/2.60888e-33/predicted protein [Micromonas sp. RCC299]	CATGACCTCTTTTTTTGCTGC	2	4	0.72	CATGGGACAAGAATATTGAAG	4	2	0.36	CATGTATCAAAGACAGCATAC	1	6	1.08
gi|118082039|ref|XM_001231464.1|	7	1.26	-	-	-	-	CATGAAAATTTTTGTATGGGG	1	2	0.36	CATGAGGAGTTCCACGCACTT	5	2	0.36	CATGGAGACAGCCAGTCATCC	3	3	0.54
gi|118082041|ref|XM_415972.2|	206	36.95	-	-	-	-	CATGCTGGAGACGTGACCTAT	1	202	36.23	CATGCTGGTGCTGAAGTTGGA	3	2	0.36	CATGGCTCTCTAGTCGGAGAT	2	2	0.36
gi|118082042|ref|XM_415974.2|	49	8.79	-	-	-	gi|323449056|gb|EGB04947.1|/3.58857e-06/hypothetical protein AURANDRAFT_17728 [Aureococcus anophagefferens]	CATGTATAATTACTGAAAAAG	3	21	3.77	CATGTATTAATAGTCACAGAA	1	17	3.05	CATGTCCCAGTATCTTATTTT	2	4	0.72	CATGTTTCTTCCTGTCCGATT	4	7	1.26
gi|118082046|ref|XM_001231902.1|	27	4.84	-	-	-	-	CATGACGGCAGGGGCCAAAAT	2	5	0.9	CATGGACAAAGAGAGGATGAT	1	22	3.95
gi|118082048|ref|XM_001231571.1|	64	11.48	-	-	-	gi|301106871|ref|XP_002902518.1|/1.53499e-20/protocadherin-like protein [Phytophthora infestans T30-4]	CATGAAACATTGTAACTCTGA	7	4	0.72	CATGAGGTATTTTGCTATATA	2	31	5.56	CATGCATTTTTAAAGATGGTG	8	5	0.9	CATGCTTGTTTCAGTTCTTCT	6	2	0.36	CATGGTTACAAGCTATGGATG	1	20	3.59	CATGTCTATAATTACAGTGAC	3	2	0.36
gi|118082050|ref|XM_415970.2|	83	14.89	-	-	-	gi|326489545|dbj|BAK01753.1|/1.62435e-36/predicted protein [Hordeum vulgare subsp. vulgare]	CATGATCTAAATTTTTGTGTA	1	81	14.53	CATGCAAAACCTTAAACGTTG	2	2	0.36
gi|118082052|ref|XM_415969.2|	103	18.47	-	-	-	-	CATGCTGTGAGAAATGATATT	6	2	0.36	CATGTATTGTCTTACGGTACT	5	4	0.72	CATGTGCTATTAATAACCAGA	1	94	16.86	CATGTGGAGGTATCATTCATG	2	3	0.54
gi|118082054|ref|XM_415965.2|	154	27.62	-	-	-	-	CATGCTGCTAGCAAGAAACAG	1	147	26.36	CATGTGATATATATGTTTACC	3	7	1.26
gi|118082057|ref|XM_415967.2|	11	1.97	-	-	-	-	CATGAATCAAAGGAATGAAAC	2	7	1.26	CATGACAGTTTACTTCCAAGG	1	4	0.72
gi|118082061|ref|XM_415964.2|	29	5.2	-	-	-	gi|298714781|emb|CBJ25680.1|/1.74095e-07/conserved unknown protein [Ectocarpus siliculosus]	CATGAAAGCTTTTAGATGTAC	2	4	0.72	CATGAATAAAGTCTATCTAAA	1	17	3.05	CATGCTCTGCAGGGATTCTGC	3	6	1.08	CATGCTTTCTTCATTTGCTTT	4	2	0.36
gi|118082063|ref|XM_415962.2|	85	15.24	GO:0043231//intracellular membrane-bounded organelle	-	-	gi|293335681|ref|NP_001169130.1|/5.20781e-154/uncharacterized protein LOC100382975 [Zea mays]	CATGGGAGCTCATCTGAATGC	4	3	0.54	CATGGTGCATTTTGTTCAGAG	1	82	14.71
gi|118082065|ref|XM_415961.2|	211	37.84	-	-	-	gi|302753912|ref|XP_002960380.1|/1.49955e-44/hypothetical protein SELMODRAFT_74197 [Selaginella moellendorffii]	CATGAAGCGATATAAGGAACT	1	199	35.69	CATGCTGCGCGGGGCGCACGA	5	3	0.54	CATGGTGTGGTGCCTCAGATG	2	9	1.61
gi|118082067|ref|XM_415959.2|	31	5.56	-	-	-	gi|219114046|ref|XP_002176202.1|/2.35319e-70/predicted protein [Phaeodactylum tricornutum CCAP 1055/1]	CATGAGATAGCAAATGATGGG	3	2	0.36	CATGATGCTGTCCTTGCTTGC	2	6	1.08	CATGCCAGGGAGATAAAGAAG	4	3	0.54	CATGCTCTTGAATTTTTTCCT	1	16	2.87	CATGTCTTCACTTCACAGTTA	5	4	0.72
gi|118082069|ref|XM_415955.2|	472	84.65	-	GO:0004672//protein kinase activity;GO:0000166//nucleotide binding	-	gi|224069748|ref|XP_002326404.1|/4.34428e-61/predicted protein [Populus trichocarpa]	CATGCCTTTGCAATAACTAGA	2	5	0.9	CATGCTAGAAATGGTCCCAGA	10	3	0.54	CATGCTGTAACAATAACCAGT	1	435	78.02	CATGGTACCATATGGTGTTGC	7	8	1.43	CATGTGTTTTGGCAAGTTTTG	9	4	0.72	CATGTTTCTAAAACAAATTGC	4	10	1.79	CATGTTTGTATGGTCTTTGAA	13	2	0.36	CATGCTCATCCCATTCATAGC	5	3	0.54	CATGCTGTAACAATAACCACT	1	2	0.36
gi|118082071|ref|XM_425424.2|	80	14.35	-	-	-	gi|298705590|emb|CBJ28841.1|/4.79362e-06/conserved unknown protein [Ectocarpus siliculosus]	CATGACACATTGGCACTGTAT	4	5	0.9	CATGCTTCAATAAAAATAATG	1	38	6.82	CATGTTTGTATCTTCTGATAA	2	37	6.64
gi|118082073|ref|XM_425422.2|	75	13.45	-	-	-	gi|302763453|ref|XP_002965148.1|/4.2429e-24/hypothetical protein SELMODRAFT_439044 [Selaginella moellendorffii]	CATGAGCAGAAATCTTTTTCC	5	35	6.28	CATGCTGAATCCTCTTCAGAA	8	2	0.36	CATGGAGTGAAGGAATATATC	3	14	2.51	CATGGCAGCCGTTAATGTGAC	9	2	0.36	CATGTATGCAAGTGCAGCTAC	4	10	1.79	CATGTCTTCAAAGAGGTCACA	6	3	0.54	CATGTTGAAGTTGCTGAAGCT	2	7	1.26	CATGTTTTTGTCATTTGTTCC	1	2	0.36
gi|118082075|ref|XR_026897.1|	732	131.28	GO:0043231//intracellular membrane-bounded organelle	-	GO:0009987//cellular process	gi|298706866|emb|CBJ25830.1|/2.22231e-08/conserved unknown protein [Ectocarpus siliculosus]	CATGATACTTTGTATAAAAGC	3	112	20.09	CATGATAGGACTGATTCAAGC	13	3	0.54	CATGCAGGAGTCCTTCAAAAG	7	5	0.9	CATGCCCCACCACCAGCCTCC	5	4	0.72	CATGCTGCTGGTGGAGGAAAC	10	3	0.54	CATGGATGGATCGTTACGAAG	23	3	0.54	CATGGCTTTTTGTTTCATCAG	2	126	22.6	CATGTAATTGAAGATGGAACG	20	5	0.9	CATGTTAATAAATCACAATTA	1	471	84.47
gi|118082076|ref|XM_415954.2|	31	5.56	-	-	-	gi|303274972|ref|XP_003056796.1|/9.97977e-92/predicted protein [Micromonas pusilla CCMP1545]	CATGAGGCATAAGATCAGAGA	3	2	0.36	CATGAGGTTGCTTGAGCTGTG	1	7	1.26	CATGATGAAGCACGGACTGAC	8	2	0.36	CATGTACAAACTGTTTTCCTA	2	20	3.59
gi|118082078|ref|XM_415953.2|	29	5.2	-	-	-	-	CATGAGATCTCTGAATGTGTC	4	3	0.54	CATGTGAAATCACAATGAAAA	1	3	0.54	CATGTGTATCAGCACAATAGC	5	8	1.43	CATGCAAAGTATTACCTTGAT	2	15	2.69
gi|118082081|ref|XM_001232474.1|	5	0.9	-	-	-	-	CATGCATCAGCTGTGTATTCA	1	5	0.9
gi|118082083|ref|XM_425421.2|	248	44.48	-	-	-	gi|342179436|sp|P0DH66.1|Y3925_SELML/1.85519e-08/RecName: Full=SCA7 domain-containing protein SELMODRAFT_439258; Flags: Precursor	CATGCCTTTTCAAGCTGTTAG	10	19	3.41	CATGCTTGTGATAATTGTAAG	6	2	0.36	CATGGCTTTGTAAATAAAATA	3	205	36.77	CATGGTAGTAAGCAGTATTGA	11	2	0.36	CATGGTTCAACACCGGGCCTG	4	3	0.54	CATGTATCTGATTGATACTGC	5	13	2.33	CATGTCCAATCATTCTAAGAA	7	2	0.36	CATGTTATCAAACGCAGCCTT	14	2	0.36
gi|118082085|ref|XM_415951.2|	4	0.72	-	GO:0016740//transferase activity	-	gi|301112280|ref|XP_002905219.1|/7.63169e-100/phosphatidylinositol kinase [Phytophthora infestans T30-4]	CATGCTTATTTTACAGATTCT	3	4	0.72
gi|118082089|ref|XM_001232559.1|	33	5.92	-	-	-	-	CATGACCCGCAGCAGGAAGCA	3	2	0.36	CATGAGCTCCGACTCGGAGCT	1	5	0.9	CATGCCCAAGTCCACCGAGTT	2	26	4.66
gi|118082091|ref|XM_415949.2|	162	29.05	-	-	-	gi|302807574|ref|XP_002985481.1|/1.07873e-119/hypothetical protein SELMODRAFT_122531 [Selaginella moellendorffii]	CATGAAAAGCCATGATTGTAG	2	3	0.54	CATGATTGTAGTTCACAGCAG	1	6	1.08	CATGTACACTTCACAGTGAGG	5	11	1.97	CATGTAGACGTGTCAAACTGA	3	142	25.47
gi|118082101|ref|XM_415947.2|	787	141.15	-	-	-	gi|301097856|ref|XP_002898022.1|/4.5318e-06/conserved hypothetical protein [Phytophthora infestans T30-4]	CATGAACACAATACCTCAGAA	1	80	14.35	CATGCACTGCTGGTCACAATC	7	422	75.68	CATGCCACCTAACTGCTTCTG	2	235	42.15	CATGCTGAATGACTTAGAAAA	4	19	3.41	CATGCTGCTTAGGCTCCTGAT	8	12	2.15	CATGGAAAACTGAATGACAAT	3	7	1.26	CATGGAGTTTGTCACTGCTCT	6	5	0.9	CATGGCTGAGAATGAAAGGCT	9	5	0.9	CATGCACTGCTGGTCACAATT	7	2	0.36
gi|118082104|ref|XM_415945.2|	13	2.33	-	-	-	gi|116789363|gb|ABK25221.1|/2.07093e-56/unknown [Picea sitchensis]	CATGAAGACTGACAGACGTTT	1	13	2.33
gi|118082108|ref|XM_415950.2|	50	8.97	-	-	-	gi|2196548|gb|AAB61215.1|/4.71057e-06/DNA-binding protein [Nicotiana tabacum]	CATGAGGAAAGCATTTCCTTT	5	3	0.54	CATGCTGTGAAATGCATCTTG	3	4	0.72	CATGCTTTTTGCCAAAAAATA	1	30	5.38	CATGGAGCTTGATGATCTTCC	7	2	0.36	CATGGCATTCCATGCTGTGAA	4	2	0.36	CATGGCTCGCCAGCGCCGCGC	2	9	1.61
gi|118082110|ref|XM_415941.2|	371	66.54	-	-	-	gi|240254210|ref|NP_564467.5|/9.60087e-36/Endoplasmic reticulum vesicle transporter protein [Arabidopsis thaliana]	CATGAAGGTTTTTGTAAAATA	3	167	29.95	CATGAGATTATGCTGGCCTCG	2	10	1.79	CATGAGTCTTATAACTTTTCA	9	2	0.36	CATGCACACTTGGCAGCCCTT	10	2	0.36	CATGCCTTTTTGGCAGTTCTT	6	20	3.59	CATGGCTTTGGGAGATTTGTA	5	8	1.43	CATGGGAGGTTGTGAGACCAT	4	146	26.18	CATGAGAGGTTGTGAGACCAT	4	16	2.87
gi|118082114|ref|XM_415943.2|	542	97.21	-	-	-	gi|348687906|gb|EGZ27720.1|/6.04149e-30/hypothetical protein PHYSODRAFT_353433 [Phytophthora sojae]	CATGAGACCGCCTTGTCCTGC	6	6	1.08	CATGCAAGACAGCGCTGACCT	3	9	1.61	CATGCCCTACTGCAAATCACT	7	14	2.51	CATGGACTTCGACAGAGACAT	4	7	1.26	CATGGAGATGCCCAGCACCCC	2	26	4.66	CATGGAGTACGACATCGTGAT	8	7	1.26	CATGGCCGTGTACATGGCGAC	13	3	0.54	CATGGCGACAGGGAACACCAG	12	2	0.36	CATGGTGAAAGCAGCACTAGA	1	450	80.71	CATGGTGGTGCGCGGGAACTG	19	2	0.36	CATGTGCAGGCATAATACCAA	16	4
gi|118082121|ref|XM_415938.2|	11	1.97	-	GO:0017111//nucleoside-triphosphatase activity	-	gi|301091276|ref|XP_002895826.1|/1.28194e-129/ATP-binding Cassette (ABC) Superfamily [Phytophthora infestans T30-4]	CATGGCTCGTATGTTTTATCA	1	11	1.97
gi|118082126|ref|XM_415936.2|	91	16.32	-	-	-	gi|301122105|ref|XP_002908779.1|/3.85336e-116/kinesin-like protein [Phytophthora infestans T30-4]	CATGATTCATAATTATATCAA	11	3	0.54	CATGCACGACTGCTTAAAAAT	7	3	0.54	CATGCTATCTTTACTATACAT	18	2	0.36	CATGTGCCTGTACGACTTTTA	1	80	14.35	CATGACAGACGTTGTTTCAAG	2	3	0.54
gi|118082130|ref|XM_001231388.1|	42	7.53	-	-	-	gi|298706381|emb|CBJ29390.1|/2.7609e-108/similar to copine VIII isoform 2 [Ectocarpus siliculosus]	CATGACAAGTTTTTTTCCAGA	3	3	0.54	CATGAGTGACATTTGATACCT	1	19	3.41	CATGCAGGAAATTCCTTTTTT	2	9	1.61	CATGTACAGTTTTTACAAAAT	4	3	0.54	CATGTTACTATTTTTAAATTT	8	8	1.43
gi|118082132|ref|XM_423597.2|	23	4.12	-	-	-	gi|301121280|ref|XP_002908367.1|/1.24398e-24/conserved hypothetical protein [Phytophthora infestans T30-4]	CATGATTGTAGATCCTTTTCA	2	9	1.61	CATGGAAGGGTCCATCGAAGG	3	2	0.36	CATGGCACCCACTGATGGGTG	1	12	2.15
gi|118082141|ref|XM_415977.2|	131	23.49	GO:0044424//intracellular part	GO:0003677//DNA binding;GO:0008168//methyltransferase activity	GO:0044238//primary metabolic process;GO:0044260;GO:0009908//flower development;GO:0032259//methylation	gi|145349414|ref|XP_001419129.1|/1.12683e-37/predicted protein [Ostreococcus lucimarinus CCE9901]	CATGAGAAGACAACTTGCTTT	8	10	1.79	CATGCAGAGGCATCTTCTGTC	1	14	2.51	CATGCTTTTTTTCTTTCTTTC	9	9	1.61	CATGGATAGCATACTTCATTG	6	13	2.33	CATGTGATGTATATAGAATTA	7	73	13.09	CATGTGCTCAAAAGGCTGGTC	16	4	0.72	CATGTTAAAACATCTTGTTCA	10	6	1.08	CATGCTTTTTTTTTTTCTTTC	9	2	0.36
gi|118082143|ref|XM_415979.2|	130	23.31	-	-	-	gi|302142813|emb|CBI20108.3|/1.30067e-25/unnamed protein product [Vitis vinifera]	CATGAAGCATTCAACAGAGGC	15	2	0.36	CATGCCACTGAGCACAGAATT	9	2	0.36	CATGTGCCTTATTCATAGTAC	2	64	11.48	CATGTTTTTAACTACAAGCCC	1	62	11.12
gi|118082145|ref|XR_026638.1|	108	19.37	-	-	-	gi|350538067|ref|NP_001234325.1|/5.23009e-21/SNF1-related protein kinase [Solanum lycopersicum]	CATGAAGGGGGAGGGCCTGTG	1	3	0.54	CATGAGAAGCCCCTTTCTCAA	6	4	0.72	CATGGAGCGGCCCGAGCTGGT	11	4	0.72	CATGGCACTTTTTTTCTGCAT	2	50	8.97	CATGGGAAGTCTAGTGATTTG	3	4	0.72	CATGGTAAACTTTTTTGCTCT	9	11	1.97	CATGGTTTGTGGGGACATCCC	10	8	1.43	CATGTACTATACAGTTATTTA	4	3	0.54	CATGTTCGGTGATTGAATGAA	8	2	0.36	CATGTTGAATGCACAATCAAT	5	19	3.41
gi|118082148|ref|XM_001232187.1|	103	18.47	GO:0044464//cell part	GO:0000030//mannosyltransferase activity	GO:0043161//proteasomal ubiquitin-dependent protein catabolic process;GO:0006486//protein glycosylation	gi|302771826|ref|XP_002969331.1|/6.75712e-57/mannosyltransferase-like protein [Selaginella moellendorffii]	CATGAATACTATAATGCATTC	4	70	12.55	CATGAGTTGGTACCTTCAACA	5	12	2.15	CATGGGCAGAAAGCTGTTTCT	3	21	3.77
gi|118082150|ref|XM_415980.2|	6	1.08	-	-	-	gi|255088179|ref|XP_002506012.1|/1.49086e-08/predicted protein [Micromonas sp. RCC299]	CATGTGTTCAAACTGTAAAAA	1	6	1.08
gi|118082156|ref|XR_027177.1|	2	0.36	-	GO:0016787//hydrolase activity	-	gi|397573839|gb|EJK48898.1|/1.69905e-107/hypothetical protein THAOC_32269 [Thalassiosira oceanica]	CATGTGATTTTGGATGAGGCT	2	2	0.36
gi|118082164|ref|XM_001233002.1|	22	3.95	-	-	-	gi|147797863|emb|CAN71937.1|/8.92052e-12/hypothetical protein VITISV_000027 [Vitis vinifera]	CATGAGATAGCCCGTGCCGTG	3	3	0.54	CATGGACTGGCCTGAAGGTAA	2	3	0.54	CATGGATGGTGGCGAATGCCT	1	11	1.97	CATGGGGTCCTGAACAGCAGC	4	2	0.36	CATGTTCCAAACTATAGCCTT	5	3	0.54
gi|118082167|ref|XM_415985.2|	64	11.48	-	-	-	-	CATGATACAGCAATGGCTGCT	2	2	0.36	CATGTAAAATCTTTGTTTCCT	1	62	11.12
gi|118082169|ref|XM_415991.2|	5	0.9	-	-	-	-	CATGCAAATTGTTCACAAGAT	7	3	0.54	CATGTAGAAGGACCGCAGGTC	9	2	0.36
gi|118082177|ref|XM_001231708.1|	69	12.37	GO:0031090//organelle membrane;GO:0043231//intracellular membrane-bounded organelle	GO:0032561	-	gi|168054535|ref|XP_001779686.1|/5.3346e-68/Arl8-family small GTPase [Physcomitrella patens subsp. patens]	CATGTGAATTGTCAAATAGTG	1	69	12.37
gi|118082179|ref|XM_415994.2|	893	160.16	-	-	-	-	CATGAGCGGGATTACTTTGCA	11	3	0.54	CATGAGGCTTTGTATTTCAAC	2	15	2.69	CATGCAGAGGAGGACCCCCTC	15	8	1.43	CATGCTACTTACTAGATATGT	7	3	0.54	CATGGAGCATAATAAAATTAA	1	794	142.4	CATGGCAATATTCTGTTTTCA	9	3	0.54	CATGGTTTCAGATACATCACA	12	2	0.36	CATGTACATGTGAATACTTTC	14	9	1.61	CATGTCAAGTTGGTCTTAACT	17	19	3.41	CATGTGAATACTTTCCATTCC	13	19	3.41	CATGTTGGTTGGGATCCAAAC	16	18
gi|118082183|ref|XM_415997.2|	450	80.71	GO:0005740//mitochondrial envelope;GO:0030964;GO:0009536//plastid	GO:0016491//oxidoreductase activity	GO:0043094	gi|226507100|ref|NP_001147230.1|/5.28181e-18/NADH-ubiquinone oxidoreductase 13 kDa-B subunit [Zea mays]	CATGAGCGCCTGCGAATACTG	8	14	2.51	CATGATATACATGGCACAAAA	3	19	3.41	CATGGCACAAAACTTTAATAT	2	3	0.54	CATGGGAGCCTCTAGTTGAAG	7	154	27.62	CATGTACTTCATAGGTTCATT	1	250	44.84	CATGTTTTGTCTTAATGTCCA	6	10	1.79
gi|118082186|ref|XR_026655.1|	10	1.79	-	-	-	-	CATGGAGTTTGAGTTCCACTT	1	10	1.79
gi|118082187|ref|XM_001231942.1|	3	0.54	-	-	-	gi|326489545|dbj|BAK01753.1|/2.68501e-44/predicted protein [Hordeum vulgare subsp. vulgare]	CATGTGATTTTAACCTTTTGT	1	3	0.54
gi|118082189|ref|XM_416002.2|	58	10.4	-	-	-	-	CATGAAAAGCACAATATAAGT	1	5	0.9	CATGAGAATAGCAGGTGCTGC	7	3	0.54	CATGAGCACTGACATCTTGAA	3	34	6.1	CATGATAGTGAAATACAGATA	2	2	0.36	CATGTGGGGAGGAGATGTGGC	6	10	1.79	CATGGGGACATACGATGATGG	5	2	0.36	CATGTGGGGAGGAGATGTTGC	6	2	0.36
gi|118082190|ref|XM_416009.2|	1267	227.23	GO:0043231//intracellular membrane-bounded organelle;GO:0030529//ribonucleoprotein complex	-	-	gi|351723875|ref|NP_001237294.1|/3.23319e-30/uncharacterized protein LOC100305829 [Glycine max]	CATGTAAATTAAAGTTTCTAC	1	1249	224	CATGTAAATTAAAGTCTCTAC	1	2	0.36	CATGTAAATTGAAGTTTCTAC	1	2	0.36	CATGTGAATTAAAGTTTCTAC	1	14	2.51
gi|118082194|ref|XM_001233061.1|	30	5.38	-	GO:0004672//protein kinase activity	-	gi|226491033|ref|NP_001140308.1|/6.53525e-75/uncharacterized protein LOC100272353 [Zea mays]	CATGAGAAACTCACTGAAGAC	3	7	1.26	CATGCTGGTGCTGGATGCGGA	2	14	2.51	CATGGATCTGCCCCTGGATGA	1	9	1.61
gi|118082196|ref|XM_416014.2|	79	14.17	-	-	-	-	CATGGATTGTCTGTTCTCATA	1	79	14.17
gi|118082198|ref|XM_423623.2|	439	78.73	-	-	-	gi|298708563|emb|CBJ30648.1|/4.43416e-10/conserved unknown protein [Ectocarpus siliculosus]	CATGACTGCTACATAAAGCTG	2	109	19.55	CATGAGAACGGGGAAGGTTAA	17	2	0.36	CATGAGTCGTAGAGCCCCTGC	19	3	0.54	CATGATCTGATTATGTATAAT	3	63	11.3	CATGCAATATCCCTTTTTATT	5	6	1.08	CATGCGGAGCGTCCAGAAGCA	15	5	0.9	CATGGCTAATCTGTTTCTTTG	1	120	21.52	CATGTTTTTTTGATAGCAGAG	6	129	23.14	CATGATCTGATTATGTATAAA	3	2	0.36
gi|118082203|ref|XM_416018.2|	12	2.15	-	-	-	-	CATGCATCAGCAAACAACAGA	4	2	0.36	CATGGAATGCTGTGGGATCTG	1	7	1.26	CATGTGATATGGACTGTGGCA	3	3	0.54
gi|118082216|ref|XM_416019.2|	9	1.61	-	-	-	-	CATGCATTATTGGATTATCAC	4	4	0.72	CATGGGGAGACCGCAGCCTTA	1	3	0.54	CATGTTGCCTTAAAGGGTTAT	3	2	0.36
gi|118082218|ref|XM_416021.2|	42	7.53	-	-	-	-	CATGAGCAAGCACTTTGTCAG	2	2	0.36	CATGCCTGTTTCTCATTTATA	3	12	2.15	CATGGCTCTGGAGAATGGGCA	7	2	0.36	CATGTACAATCCAGAATAACT	1	22	3.95	CATGTGCTACTTAAAGCAGCC	4	4	0.72
gi|118082220|ref|XM_415992.2|	97	17.4	-	-	-	-	CATGAGTGGATTTTTAACGCA	6	5	0.9	CATGATATTTTGTATGGTGCT	9	19	3.41	CATGATTGTTTTGATAATCAC	8	14	2.51	CATGCACAAGAGGGAACAAGC	12	7	1.26	CATGGCTACAGGGGTCTCTCG	11	8	1.43	CATGTACTTACACTTGGAGAC	7	2	0.36	CATGTGATTCTGTTTAGGACT	1	8	1.43	CATGTGGAGAGTGGATTTCTT	5	27	4.84	CATGTTGCTCTCACAGAGACT	3	5	0.9	CATGCGGAGCATCTCCAACTC	13	2	0.36
gi|118082232|ref|XM_001232593.1|	27	4.84	-	-	-	gi|298711192|emb|CBJ32414.1|/7.5181e-15/Hypothetical leucine rich repeat protein [Ectocarpus siliculosus]	CATGAGACTTAAGTCTGGAAT	2	3	0.54	CATGGTGTAATGAAATGGACA	1	12	2.15	CATGGTGTAACGAAATGGACA	1	12	2.15
gi|118082234|ref|XM_415999.2|	31	5.56	-	-	-	-	CATGAAGGACACATTGTCTCA	1	20	3.59	CATGGCTGGGCTCGGGCCCGC	2	11	1.97
gi|118082240|ref|XM_416034.2|	946	169.66	-	GO:0046914//transition metal ion binding	-	gi|242050084|ref|XP_002462786.1|/1.81457e-42/hypothetical protein SORBIDRAFT_02g031980 [Sorghum bicolor]	CATGATTGTTGCACTAGCTTC	3	6	1.08	CATGCAGTAATATAATAAATT	1	670	120.16	CATGGGGTTGTATTTCAGCTT	2	14	2.51	CATGTCTCCTCCACAACCCCC	4	7	1.26	CATGCAGTAATACAATAAATT	1	249	44.66
gi|118082245|ref|XM_416038.2|	16	2.87	-	-	-	gi|168005965|ref|XP_001755680.1|/1.145e-50/predicted protein [Physcomitrella patens subsp. patens]	CATGAATGTTATACCAATGGT	1	3	0.54	CATGCTATGCAACAGTCTGTC	2	9	1.61	CATGCTGCGCTCCCTCAGTTA	4	4	0.72
gi|118082250|ref|XM_416046.2|	19	3.41	-	-	-	gi|32490476|dbj|BAC79159.1|/7.39426e-19/glutathione S-transferase GST 16 - like protein [Oryza sativa Japonica Group]	CATGAGCAGATGAAATAGAAG	1	12	2.15	CATGATGCTGAGAGGAAGCTT	4	2	0.36	CATGCAGTTCAGCAGTTTCAC	14	3	0.54	CATGGAGGAAAAGATGTCTAC	7	2	0.36
gi|118082256|ref|XM_416051.2|	2	0.36	-	-	-	gi|301094882|ref|XP_002896544.1|/1.46461e-17/sodium-coupled neutral amino acid transporter, putative [Phytophthora infestans T30-4]	CATGTATCTTCTGGCTGGTCT	12	2	0.36
gi|118082257|ref|XM_001233933.1|	2	0.36	GO:0044464//cell part	-	-	gi|388490486|gb|AFK33309.1|/2.86328e-26/unknown [Lotus japonicus]	CATGCGGATGTCGTTACGTTT	2	2	0.36
gi|118082261|ref|XM_416008.2|	15	2.69	-	-	-	gi|125531967|gb|EAY78532.1|/7.29834e-30/hypothetical protein OsI_33626 [Oryza sativa Indica Group]	CATGAGAATGGCTATACTGAG	1	7	1.26	CATGTCTATAAGACAAGCAGT	2	6	1.08	CATGTTTTAACAAAAGCATTC	4	2	0.36
gi|118082263|ref|XM_416055.2|	250	44.84	-	-	-	gi|298714973|emb|CBJ27694.1|/4.50318e-25/Tyrosine kinase specific for activated (GTP-bound) p21cdc42Hs/ leucine rich repeat protein [Ectocarpus siliculosus]	CATGCAGCCCAAGTTGCAGCC	5	2	0.36	CATGCATCTTATTTGCACATT	2	25	4.48	CATGCTACTACCTCAGTGTGG	3	8	1.43	CATGCTGCCTTCATTTACGAA	8	3	0.54	CATGTGGTCTCTGACCCACAT	1	204	36.59	CATGTGGTCTCTGACCCACAA	1	8	1.43
gi|118082267|ref|XR_027054.1|	271	48.6	-	-	-	gi|224125932|ref|XP_002319711.1|/5.73055e-22/predicted protein [Populus trichocarpa]	CATGAAGGGAGTATTAACCCA	2	3	0.54	CATGTGAATAAAAGTTTTGTA	1	253	45.37	CATGTTTTTATCTTCACTTAA	5	6	1.08	CATGACTTTATGTTTCGACTT	4	7	1.26	CATGTGAATAAAAGTTTTGAA	1	2	0.36
gi|118082268|ref|XM_416057.2|	14	2.51	-	-	-	-	CATGACAAAGTTTTGTTTCAA	5	4	0.72	CATGCTACTGGTTTAATCAAA	1	7	1.26	CATGTATTTAGTGAAAAGCTA	2	3	0.54
gi|118082269|ref|XM_001233093.1|	151	27.08	-	-	-	gi|294470718|gb|ADE80751.1|/1.58726e-06/cold shock domain protein 1 [Eutrema salsugineum]	CATGACGTCACGAATCTAATG	4	6	1.08	CATGCCTGTAGTGATTAAGAC	5	15	2.69	CATGCGAAAATCCCGGGATAT	1	20	3.59	CATGTTGTCCCTGTTACAAAA	6	24	4.3	CATGCTGTCCCTGTTACAAAA	6	11	1.97	CATGTCGTCTGCTATCCAGCC	3	75	13.45
gi|118082275|ref|XM_416012.2|	2	0.36	-	-	-	gi|298711300|emb|CBJ26545.1|/2.84377e-15/similar to ankyrin 2,3/unc44 [Ectocarpus siliculosus]	CATGCTTCAGAGAAAAAGATC	7	2	0.36
gi|118082279|ref|XM_416059.2|	139	24.93	-	-	-	gi|302792280|ref|XP_002977906.1|/4.40119e-70/hypothetical protein SELMODRAFT_443671 [Selaginella moellendorffii]	CATGAATACAAGCTATATCTC	4	10	1.79	CATGACCCAAGAAAGGGGATT	2	19	3.41	CATGAGAAGTGTATTTTTGAA	1	53	9.51	CATGCATCCACCAGCATCCAA	5	25	4.48	CATGCATCTTCTGGAAAATTT	8	3	0.54	CATGGGCACAAGTTATTGCCT	6	23	4.12	CATGTTATTAGTTTTTTGCTT	3	6	1.08
gi|118082281|ref|XM_001234147.1|	3	0.54	-	-	-	-	CATGTTTCTCAAAGCAACATA	2	3	0.54
gi|118082287|ref|XM_416063.2|	7	1.26	-	-	-	gi|348684437|gb|EGZ24252.1|/1.90718e-06/hypothetical protein PHYSODRAFT_482732 [Phytophthora sojae]	CATGACCTTCCTGGGCCAGAA	2	5	0.9	CATGATTATGACTGACAGAAC	1	2	0.36
gi|118082288|ref|XM_416065.2|	840	150.65	-	-	-	gi|302791259|ref|XP_002977396.1|/1.37898e-115/hypothetical protein SELMODRAFT_50593 [Selaginella moellendorffii]	CATGAAAATAAAACAATCAAA	1	312	55.96	CATGATGAGAACGCTAGTGAC	11	5	0.9	CATGCTATTTTTGAGGTGTTG	8	6	1.08	CATGCTCAAAGATTGTGAAGC	9	6	1.08	CATGCTGTTGGGTTTGCGAGC	10	3	0.54	CATGGCTGCAAGCTCAGATGC	19	3	0.54	CATGTAAAATTGCCTGTATCC	4	18	3.23	CATGTATCTGTTTCCATAATC	6	51	9.15	CATGTATGGCAATAAAATGAC	3	155	27.8	CATGTATGGTGACATGAAAAT	2	272	48.78	CATGTTTCTTAGCACCTTTGA	7	6
gi|118082294|ref|XM_001234302.1|	40	7.17	-	-	-	-	CATGGAAAACTTTTGTCTATT	2	19	3.41	CATGGTTTGTAATGACAGCAC	3	2	0.36	CATGTAAAGCTGTGTGAATCA	1	19	3.41
gi|118082296|ref|XM_416073.2|	123	22.06	-	GO:0005488//binding	-	gi|302852020|ref|XP_002957532.1|/8.6087e-14/hypothetical protein VOLCADRAFT_84128 [Volvox carteri f. nagariensis]	CATGAACTCTATGTCACATCT	3	5	0.9	CATGGAGAAAAGAAGACTTCC	1	89	15.96	CATGTGACAAAGTTTTAGTAA	5	4	0.72	CATGTGGAATTCCGAATCCAT	2	25	4.48
gi|118082298|ref|XM_416074.2|	20	3.59	GO:0009532//plastid stroma	GO:0016671//oxidoreductase activity, acting on a sulfur group of donors, disulfide as acceptor	GO:0006950//response to stress	gi|226490934|ref|NP_001148408.1|/1.22643e-39/peptide methionine sulfoxide reductase msrB [Zea mays]	CATGTTTTCTGAGTTGCCTGC	1	20	3.59
gi|118082301|ref|XM_001233391.1|	97	17.4	-	-	-	-	CATGGACAGTACCCAATATGG	1	81	14.53	CATGGAGGAGGTCAAGGAGGT	2	8	1.43	CATGGCTAAGAGCCTGAGGAG	3	8	1.43
gi|118082305|ref|XM_425433.2|	21	3.77	-	GO:0016740//transferase activity	-	gi|242044072|ref|XP_002459907.1|/9.0262e-17/hypothetical protein SORBIDRAFT_02g014470 [Sorghum bicolor]	CATGCAGAAATCACATGGATT	4	4	0.72	CATGTATAGGAATGCTAAATA	1	7	1.26	CATGTATGAGAATGCTAAATA	1	10	1.79
gi|118082312|ref|XM_416084.2|	58	10.4	-	-	-	gi|397629737|gb|EJK69481.1|/3.4311e-09/hypothetical protein THAOC_09258 [Thalassiosira oceanica]	CATGCTGTGGATGTGGTGGTC	4	21	3.77	CATGCTTTACGTGTGCAAGAA	5	9	1.61	CATGGCAAAACAGGACATCTC	7	3	0.54	CATGGTAAACACGTGTGACTG	1	2	0.36	CATGGTGTGTGGTGAGCGGGC	8	4	0.72	CATGTCATGCTTTACGTGTGC	6	19	3.41
gi|118082314|ref|XM_001233572.1|	417	74.79	-	-	-	gi|325183755|emb|CCA18213.1|/1.15907e-32/conserved hypothetical protein [Albugo laibachii Nc14]	CATGAAACAGAGTTTGCAGAT	2	3	0.54	CATGCAGGTTTTTTTTAAATA	1	86	15.42	CATGTCCGCCTACGTGAAAAA	4	4	0.72	CATGCAGGTTTTTTTAAAATA	1	101	18.11	CATGCAGGTTTTTTTTAAAAA	1	221	39.64	CATGCAGGTTTTTTTTAAACA	1	2	0.36
gi|118082316|ref|XM_416087.2|	6	1.08	-	-	-	-	CATGCGCCACTGGAATCAAAG	4	2	0.36	CATGTTCCCTGTGAAATCAGA	1	4	0.72
gi|118082322|ref|XM_416094.2|	28	5.02	-	-	-	-	CATGCTGAAGCGCACCCACGA	1	28	5.02
gi|118082323|ref|XM_416028.2|	24	4.3	-	GO:0016787//hydrolase activity	GO:0008152//metabolic process	gi|298707634|emb|CBJ30202.1|/8.03696e-56/novel protein [Ectocarpus siliculosus]	CATGATTGGATAAAATTAAAG	1	9	1.61	CATGCCTTTTATGACAGTGAT	4	5	0.9	CATGCTGGATGCACTGTTACC	3	10	1.79
gi|118082328|ref|XM_001233647.1|	1492	267.58	-	GO:0000166//nucleotide binding	-	gi|302758026|ref|XP_002962436.1|/2.65736e-59/rab family GTPase [Selaginella moellendorffii]	CATGATTAAAAAAAATAATAA	3	23	4.12	CATGCTTGGAAAAACAGTAAA	2	1024	183.65	CATGTAAGAAATGTCTTCATC	1	287	51.47	CATGTAGAAAAGACCTACTTA	7	66	11.84	CATGTGCATCAGTCTTGTCAG	6	4	0.72	CATGTGTACTGTTGAACTGTT	5	59	10.58	CATGTTTCAGTGCAAGAAGCA	8	15	2.69	CATGATTAAAAAAAAAAATAA	3	8	1.43	CATGCTTGGAAAAACAGAAAA	2	4	0.72	CATGTTTGGAAAAACAGTAAA	2	2	0.36
gi|118082330|ref|XM_416030.2|	3	0.54	-	-	-	gi|326528283|dbj|BAJ93323.1|/1.19369e-06/predicted protein [Hordeum vulgare subsp. vulgare]	CATGGTGCTAAATCTCCAGAT	1	3	0.54
gi|118082332|ref|XM_416036.2|	30	5.38	-	-	-	gi|224150153|ref|XP_002336912.1|/2.94243e-22/predicted protein [Populus trichocarpa]	CATGGAACACGGGGCATCAGG	3	2	0.36	CATGGGAACTCTGAATTCTTC	1	28	5.02
gi|118082334|ref|XM_416037.2|	3	0.54	-	-	-	gi|307111205|gb|EFN59440.1|/8.32517e-48/hypothetical protein CHLNCDRAFT_33886 [Chlorella variabilis]	CATGGACAGAATTTACAGCAC	34	3	0.54
gi|118082336|ref|XM_416106.2|	1024	183.65	GO:0044424//intracellular part	-	GO:0009987//cellular process	gi|242091982|ref|XP_002436481.1|/4.718e-30/hypothetical protein SORBIDRAFT_10g003450 [Sorghum bicolor]	CATGAATGTTAATTCATTGCT	2	41	7.35	CATGAGCTGGAAAGAAAATAT	5	5	0.9	CATGATGAACCTATCCTGAAA	4	44	7.89	CATGGGCTGTACGGGCTGCCA	3	91	16.32	CATGTAGCTATTAGACTGCAG	1	843	151.19
gi|118082337|ref|XM_416041.2|	6	1.08	-	-	-	gi|323451640|gb|EGB07516.1|/1.41693e-07/hypothetical protein AURANDRAFT_64595 [Aureococcus anophagefferens]	CATGCTTTTTCTAGGATTTTT	1	6	1.08
gi|118082339|ref|XM_416044.2|	42	7.53	-	GO:0003676//nucleic acid binding	GO:0009725//response to hormone stimulus;GO:0050794//regulation of cellular process;GO:0006351//transcription, DNA-dependent	gi|79324931|ref|NP_001031550.1|/1.0627e-08/homeobox-leucine zipper protein ATHB-7 [Arabidopsis thaliana]	CATGACACTGCAAATAAGGCA	1	33	5.92	CATGCTGCGGTGGGTCCTGTC	4	3	0.54	CATGTCCCTCTGTGTGGGAGG	2	6	1.08
gi|118082341|ref|XR_026728.1|	99	17.76	-	-	-	gi|301101616|ref|XP_002899896.1|/2.09615e-10/alpha-actinin-1, putative [Phytophthora infestans T30-4]	CATGAAAAGTTCAGCATAGAA	5	33	5.92	CATGGCCCCAGAAGCTGGATC	1	29	5.2	CATGTCGGATTCAGCCAGACC	2	8	1.43	CATGTTCCACAGACTGATACA	13	2	0.36	CATGTTGTTTTGATTGCTATT	6	25	4.48	CATGTTTCAGTATCTCTATGA	4	2	0.36
gi|118082344|ref|XM_416047.2|	225	40.35	-	-	-	-	CATGAACAGTACAACTCAGTG	2	116	20.8	CATGAACCGTTACCTGAAAAT	4	4	0.72	CATGAGCACTCCAGTCTTGCC	5	3	0.54	CATGAGCATACAGAAACCATA	9	2	0.36	CATGCAGACAGAAAGCGCCAG	1	9	1.61	CATGGAGTTGTCTGAACAGAA	3	91	16.32
gi|118082346|ref|XM_416113.2|	24734	4435.94	GO:0030529//ribonucleoprotein complex	GO:0005198//structural molecule activity	GO:0010467//gene expression	gi|348674273|gb|EGZ14092.1|/8.31198e-61/hypothetical protein PHYSODRAFT_355047 [Phytophthora sojae]	CATGCCGGCCAAGGGTCCCCT	3	27	4.84	CATGTGACAGTCAATAAACAT	2	24573	4407.07	CATGTTTTCAAATTGCATTTT	1	8	1.43	CATGAGACAGTCAATAAACAT	2	4	0.72	CATGCGACAGTCAATAAACAT	2	8	1.43	CATGGGACAGTCAATAAACAT	2	5	0.9	CATGTAACAGTCAATAAACAT	2	12	2.15	CATGTGACAATCAATAAACAT	2	3	0.54	CATGTGACACTCAATAAACAT	2	2	0.36	CATGTGACAGACAATAAACAT	2	6	1.08	CATGTGACAGCCAATAAACAT	2	8
gi|118082347|ref|XM_416048.2|	37	6.64	-	-	-	gi|301111620|ref|XP_002904889.1|/2.7303e-31/Amino Acid/Auxin Permease (AAAP) Family [Phytophthora infestans T30-4]	CATGCCTGTTTGCTACACACC	1	37	6.64
gi|118082353|ref|XM_416122.2|	18	3.23	-	-	-	gi|168053943|ref|XP_001779393.1|/5.2767e-21/predicted protein [Physcomitrella patens subsp. patens]	CATGTTGGAAAAATTTTCTCC	1	18	3.23
gi|118082357|ref|XM_416124.2|	2	0.36	-	-	-	gi|323449998|gb|EGB05882.1|/3.07773e-29/hypothetical protein AURANDRAFT_54456 [Aureococcus anophagefferens]	CATGTCCCACTCAAATGATGT	7	2	0.36
gi|118082358|ref|XM_425445.2|	30	5.38	-	-	-	gi|163860158|gb|ABY41242.1|/2.4565e-06/homeodomain protein HOX1 [Gossypium arboreum]	CATGCTGCCAATATTTCCTGG	7	2	0.36	CATGTAGAGCTCACTGGAGTT	1	4	0.72	CATGTTTTGTTGTACAACTTG	5	24	4.3
gi|118082365|ref|XM_416130.2|	71	12.73	-	-	-	gi|159490770|ref|XP_001703346.1|/3.31302e-46/centriole proteome protein [Chlamydomonas reinhardtii]	CATGCTTGCAGTATGTCAGCC	1	37	6.64	CATGCTTGCAGTACGTCAGCC	1	34	6.1
gi|118082367|ref|XM_416131.2|	35	6.28	-	-	-	gi|301123613|ref|XP_002909533.1|/7.5485e-51/conserved hypothetical protein [Phytophthora infestans T30-4]	CATGGATGAAGAAAGCCATAA	2	8	1.43	CATGTACACACACCAAAAAAA	1	27	4.84
gi|118082370|ref|XM_001235007.1|	36	6.46	-	-	-	-	CATGGCAGCAAGGAGAGACTA	1	29	5.2	CATGGGCACTGGCCATGGCAG	2	7	1.26
gi|118082372|ref|XM_416061.2|	15	2.69	-	-	-	gi|348673347|gb|EGZ13166.1|/6.60032e-06/hypothetical protein PHYSODRAFT_302886 [Phytophthora sojae]	CATGAGAACAACAGTTGTTTC	4	3	0.54	CATGGAGGATTTGTAAATCTG	8	3	0.54	CATGTATTTCCAGGTGAAAGT	2	2	0.36	CATGTGAGCTTGTTAAATCCA	5	3	0.54	CATGTTTCTTTGGGAAATGAA	9	2	0.36	CATGGAAGTGGTCATAAAGCT	3	2	0.36
gi|118082380|ref|XM_416064.2|	2959	530.68	GO:0015934//large ribosomal subunit	GO:0005198//structural molecule activity	GO:0010467//gene expression;GO:0022613//ribonucleoprotein complex biogenesis	gi|326488421|dbj|BAJ93879.1|/2.70123e-69/predicted protein [Hordeum vulgare subsp. vulgare]	CATGATTCTAAAATCAAGTTC	1	1820	326.41	CATGTACAGAGAGTACAGGGA	2	1134	203.38	CATGATTCTAAAATAAAGTTC	1	2	0.36	CATGTACAGAGAGAACAGGGA	2	3	0.54
gi|118082382|ref|XM_416066.2|	3	0.54	GO:0044424//intracellular part	GO:0005488//binding;GO:0004672//protein kinase activity	GO:0044267//cellular protein metabolic process;GO:0006970//response to osmotic stress	gi|301106312|ref|XP_002902239.1|/1.41044e-23/protein kinase, putative [Phytophthora infestans T30-4]	CATGAATACAGTTTATCCAAG	1	3	0.54
gi|118082384|ref|XM_416070.2|	1177	211.09	-	-	-	gi|323450161|gb|EGB06044.1|/7.89402e-70/hypothetical protein AURANDRAFT_29931, partial [Aureococcus anophagefferens]	CATGAATAATTCTGAGTCTTT	4	41	7.35	CATGACCCCCATGAAGAAGAC	19	3	0.54	CATGATGAGACAATTGTGCCC	5	129	23.14	CATGCAATCATGTACTCAAAG	2	244	43.76	CATGCCGTACACCTGGAGTCT	11	76	13.63	CATGCTTCTCAATAGAGGAAA	7	15	2.69	CATGCTTTCAGATACTCAGGA	8	52	9.33	CATGGAAGATGACAGAGTTGC	6	10	1.79	CATGGAGAATTAGATAACACG	13	3	0.54	CATGGAGATCAGACTTTTTGG	12	6	1.08	CATGGGAAGAACAAGCATTGG	14	2
gi|118082386|ref|XM_416071.2|	3	0.54	-	-	-	gi|357495469|ref|XP_003618023.1|/4.69798e-26/TBC1 domain family member 2B [Medicago truncatula]	CATGGCACTTTCTATTTCTGA	1	3	0.54
gi|118082388|ref|XM_416072.2|	47	8.43	-	-	-	gi|348676369|gb|EGZ16187.1|/1.71846e-15/hypothetical protein PHYSODRAFT_506757 [Phytophthora sojae]	CATGAATGGAGGGCTCTGCAT	3	3	0.54	CATGATTATATAGGCTTCTTC	1	42	7.53	CATGGATGAGATGTTAAAACG	2	2	0.36
gi|118082392|ref|XM_001235092.1|	377	67.61	-	-	-	gi|226532734|ref|NP_001141365.1|/8.04298e-32/uncharacterized protein LOC100273456 [Zea mays]	CATGCTGGAAGTTTGCTAACA	1	244	43.76	CATGGCTGGAAGGCGTAATTC	2	2	0.36	CATGTTTCTTGATGGTGTTTT	3	127	22.78	CATGGCTGGAAGGCATAATTC	2	4	0.72
gi|118082394|ref|XM_416077.2|	128	22.96	-	-	-	gi|384248241|gb|EIE21726.1|/1.80539e-07/hypothetical protein COCSUDRAFT_83515 [Coccomyxa subellipsoidea C-169]	CATGAGTACATCTGTTTTGTT	9	3	0.54	CATGCTATTAAAGTATTAAAT	5	110	19.73	CATGTCAGGAAGAAACAAAGT	6	3	0.54	CATGTCATGTCAGGAAGAAAC	7	10	1.79	CATGTGTACACAGCCGTGACC	10	2	0.36
gi|118082398|ref|XM_416078.2|	291	52.19	GO:0016020//membrane;GO:0030312//external encapsulating structure	GO:0005488//binding	GO:0009725//response to hormone stimulus;GO:0003002//regionalization;GO:0003006//developmental process involved in reproduction	gi|302757475|ref|XP_002962161.1|/0/hypothetical protein SELMODRAFT_165037 [Selaginella moellendorffii]	CATGAGCAAGTTTACAAATAT	1	119	21.34	CATGATTTTTTTTTTCTTTTG	3	2	0.36	CATGGTGTATGGAAGTAGGTT	4	44	7.89	CATGTACAACTAAGGTAAAGG	5	17	3.05	CATGTATACTCTTTTGGATAG	6	2	0.36	CATGTTGACGGGTCCAGTGTA	7	4	0.72	CATGTTTTTGTATAACTTTTT	2	103	18.47
gi|118082404|ref|XM_416082.2|	118	21.16	-	-	-	gi|301114573|ref|XP_002999056.1|/3.27054e-51/conserved hypothetical protein [Phytophthora infestans T30-4]	CATGAACATAAAGAAAAAAAG	2	8	1.43	CATGAACTCGGCTCCACAGAA	3	4	0.72	CATGACACATCTTATTCTGTT	7	2	0.36	CATGAGGAAGTTCTTGGCATC	5	11	1.97	CATGATCATATGTTAGACACA	6	3	0.54	CATGGTGGCATCTGAGCGACA	1	86	15.42	CATGTACTCAGATTTTCTGCA	9	2	0.36	CATGAACATAAAGAAAAAAAA	2	2	0.36
gi|118082406|ref|XM_416083.2|	671	120.34	GO:0044464//cell part	-	-	gi|384247939|gb|EIE21424.1|/7.5144e-49/TPT-domain-containing protein [Coccomyxa subellipsoidea C-169]	CATGACATTTCGGAGCTAGAA	3	8	1.43	CATGCCTGTATTGCGGCCTGA	8	2	0.36	CATGCGTAAGGTGGAAATAAA	1	188	33.72	CATGGGAGGAAGAAGAAGTTG	5	25	4.48	CATGTCAGTCACCTACGTGGC	2	434	77.84	CATGTTCGGACACTTCAAGTT	9	14	2.51
gi|118082410|ref|XM_416085.2|	15	2.69	-	-	GO:0010015//root morphogenesis	gi|222634943|gb|EEE65075.1|/2.16686e-68/hypothetical protein OsJ_20106 [Oryza sativa Japonica Group]	CATGTTTATTGCATTTTGTAA	1	15	2.69
gi|118082413|ref|XM_416092.2|	64	11.48	-	-	-	-	CATGCATGAACTTCATGTAAG	3	13	2.33	CATGCCCATTCTTGGACAAAA	6	2	0.36	CATGTAAGATACATAACTCTA	1	44	7.89	CATGTTTAACCTTCTCAAAAA	5	5	0.9
gi|118082417|ref|XM_416095.2|	6	1.08	GO:0044424//intracellular part	GO:0004721//phosphoprotein phosphatase activity	GO:0009987//cellular process	gi|302843898|ref|XP_002953490.1|/1.15257e-43/hypothetical protein VOLCADRAFT_82191 [Volvox carteri f. nagariensis]	CATGGGAACAAAATGTGCACA	3	2	0.36	CATGGTTCAAACAGAGTGTCA	1	4	0.72
gi|118082419|ref|XM_001235187.1|	5	0.9	GO:0044424//intracellular part	GO:0004721//phosphoprotein phosphatase activity	GO:0009987//cellular process	gi|357152793|ref|XP_003576238.1|/8.92453e-33/PREDICTED: receptor-type tyrosine-protein phosphatase S-like [Brachypodium distachyon]	CATGAGTTTTTAATGCAGTGA	1	5	0.9
gi|118082423|ref|XM_416097.2|	211	37.84	-	-	-	gi|168043973|ref|XP_001774457.1|/2.57431e-20/predicted protein [Physcomitrella patens subsp. patens]	CATGACCCTCCTCTCTGGAAA	4	14	2.51	CATGGCAGAGACTATTAAACT	1	167	29.95	CATGTACGTAAGTATAGTTGA	3	21	3.77	CATGTTTTTCTTTTATTTTGT	2	9	1.61
gi|118082425|ref|XM_416098.2|	2	0.36	-	-	-	gi|302830085|ref|XP_002946609.1|/4.42272e-41/hypothetical protein VOLCADRAFT_44503 [Volvox carteri f. nagariensis]	CATGGGCATCAGAGATTGGTA	4	2	0.36
gi|118082433|ref|XM_429533.2|	277	49.68	-	-	-	-	CATGGTGCTTTCGGTGCCGCA	6	2	0.36	CATGTGTAAAACTTAAAAAGC	2	46	8.25	CATGTTTTGTAACTAGTAAGC	1	229	41.07
gi|118082435|ref|XM_416103.2|	2	0.36	GO:0044464//cell part	-	-	gi|255562114|ref|XP_002522065.1|/3.02576e-15/STS14 protein precursor, putative [Ricinus communis]	CATGCTATAAAAATTAAAAAA	1	2	0.36
gi|118082438|ref|XM_416107.2|	30	5.38	-	-	-	-	CATGCTGCTGCAGCTCTTCAG	5	27	4.84	CATGGGGCCTTCACCATGCTG	6	3	0.54
gi|118082440|ref|XM_416108.2|	16	2.87	-	-	-	gi|300123383|emb|CBK24656.2|/4.572e-56/unnamed protein product [Blastocystis hominis]	CATGATGAGTCTGATAATGAT	8	2	0.36	CATGCTGTACTGATGAATCTT	1	12	2.15	CATGGGACCCTTTGAATGATA	3	2	0.36
gi|118082442|ref|XM_416110.2|	4	0.72	GO:0043231//intracellular membrane-bounded organelle	GO:0003676//nucleic acid binding	GO:0006261//DNA-dependent DNA replication;GO:0010948	gi|168037084|ref|XP_001771035.1|/7.51317e-48/predicted protein [Physcomitrella patens subsp. patens]	CATGCCTGGCCTGGCATCGAC	4	2	0.36	CATGTCTGCTTACCCTGAGTA	1	2	0.36
gi|118082444|ref|XM_416112.2|	7	1.26	-	-	-	-	CATGTGGGTGTATATTTTTGA	1	3	0.54	CATGTTACAAAATCCTAAAGT	2	4	0.72
gi|118082452|ref|XM_416118.2|	70	12.55	-	GO:0003824//catalytic activity	-	gi|301107796|ref|XP_002902980.1|/1.02711e-176/acyl-CoA synthetase short-chain family member, putative [Phytophthora infestans T30-4]	CATGAAGTAGCTGCCTTCTTT	2	2	0.36	CATGCAAAGCCCAGACTTATC	5	2	0.36	CATGCTGTAGCAGACTGTGCT	1	64	11.48	CATGTTGAGAACGGACGAGGA	12	2	0.36
gi|118082458|ref|XM_416123.2|	27	4.84	-	-	-	gi|219111659|ref|XP_002177581.1|/3.59533e-31/predicted protein [Phaeodactylum tricornutum CCAP 1055/1]	CATGATGCGGAAAACTCTAAG	1	22	3.95	CATGGAGAAACAAGGTTTAAA	2	5	0.9
gi|118082460|ref|XM_416125.2|	2	0.36	-	-	-	gi|348677748|gb|EGZ17565.1|/5.69357e-14/hypothetical protein PHYSODRAFT_502348 [Phytophthora sojae]	CATGAAGTTACAGCTTCAAAT	6	2	0.36
gi|118082472|ref|XM_416129.2|	11	1.97	-	-	-	-	CATGGAGCATTTGAAATAAAG	1	11	1.97
gi|118082474|ref|XM_001235462.1|	3	0.54	-	-	-	-	CATGGCCAGCATACACTGAAA	1	3	0.54
gi|118082483|ref|XM_416135.2|	1808	324.26	-	-	-	gi|298714973|emb|CBJ27694.1|/7.17925e-18/Tyrosine kinase specific for activated (GTP-bound) p21cdc42Hs/ leucine rich repeat protein [Ectocarpus siliculosus]	CATGATAGCTCTTTAAATTTA	9	6	1.08	CATGCACTTGGCAACCTTAAG	8	2	0.36	CATGCAGTATGTACCATCTGG	4	8	1.43	CATGCCCTTCTTTTGTTAAAA	3	24	4.3	CATGCTACTTTTAACCAGACT	1	1740	312.06	CATGCTGTATTTTGACAATAA	10	5	0.9	CATGGCAAGATTTTTATCCAT	2	10	1.79	CATGTGGTTAGTTAAGTTGAG	6	3	0.54	CATGTGTGCATATTTTTACAA	7	8	1.43	CATGCTACTTTTAACCAGTCT	1	2	0.36
gi|118082489|ref|XM_001231596.1|	4	0.72	-	-	-	-	CATGTCATTTTAAAACTTTTA	4	2	0.36	CATGTGGAAGTAACTCCAGGG	3	2	0.36
gi|118082491|ref|XM_416141.2|	56	10.04	-	-	-	-	CATGCTTGTCATAAATCAACA	1	49	8.79	CATGGCAACGTCACTTAGGGC	2	7	1.26
gi|118082495|ref|XM_416138.2|	47	8.43	-	-	-	gi|300175238|emb|CBK20549.2|/3.99422e-30/unnamed protein product [Blastocystis hominis]	CATGAAAAAAATAAGGAAAAC	4	2	0.36	CATGAAGAAAGAGTGGCAAAG	1	20	3.59	CATGCACTGCAAGACAAACAA	5	8	1.43	CATGCAGGTCACAGCTCTGAA	2	7	1.26	CATGGAAAAGCTGCAGCTGGA	3	5	0.9	CATGGATCAGCTGAGGAGCTG	9	3	0.54	CATGGGCGGCTTAAGGAACAG	7	2	0.36
gi|118082499|ref|XM_416147.2|	2	0.36	-	-	-	-	CATGAGACAGCAAACTTGAAA	2	2	0.36
gi|118082501|ref|XM_001231674.1|	197	35.33	-	-	-	gi|356522097|ref|XP_003529686.1|/6.8128e-32/PREDICTED: snRNA-activating protein complex subunit 3-like [Glycine max]	CATGACCACTGGGTATCTTAC	4	4	0.72	CATGAGCCAGAATGGATTCAG	6	2	0.36	CATGGAAAAATATACTTGGAT	5	191	34.26
gi|118082508|ref|XM_416144.2|	13	2.33	-	-	-	-	CATGAAAGGATCGGGTCACAA	6	3	0.54	CATGGCAGGAGTTTAGAAATG	2	2	0.36	CATGTGTAACCTCTGTGGCCG	1	5	0.9	CATGTTGCATGCTCTGATTTG	8	3	0.54
gi|118082510|ref|XM_416146.2|	51	9.15	GO:0043229//intracellular organelle	-	-	gi|325188676|emb|CCA23207.1|/5.21212e-18/conserved hypothetical protein [Albugo laibachii Nc14]	CATGTGGACAGACAGGGTGAA	1	51	9.15
gi|118082512|ref|XM_416154.2|	7	1.26	-	-	-	gi|145340661|ref|XP_001415439.1|/5.89368e-37/predicted protein [Ostreococcus lucimarinus CCE9901]	CATGTGCACTATGGAAGAAGT	1	7	1.26
gi|118082514|ref|XM_416149.2|	2	0.36	-	-	-	gi|301096659|ref|XP_002897426.1|/4.36389e-34/conserved hypothetical protein [Phytophthora infestans T30-4]	CATGGTTTAGACTATATGAAA	2	2	0.36
gi|118082516|ref|XM_416152.2|	9	1.61	-	-	-	-	CATGCTGAAAAACTACCCTCT	4	2	0.36	CATGCTGCCTGCTTAGAGGAG	3	5	0.9	CATGGAGGACAGCCAAGCTAC	5	2	0.36
gi|118082518|ref|XM_416161.2|	33	5.92	GO:0043231//intracellular membrane-bounded organelle;GO:0055028//cortical microtubule;GO:0016020//membrane	GO:0004674//protein serine/threonine kinase activity;GO:0032559	GO:0007126//meiosis;GO:0006796//phosphate metabolic process;GO:0048229//gametophyte development;GO:0006261//DNA-dependent DNA replication;GO:0003006//developmental process involved in reproduction;GO:0008283//cell proliferation;GO:0006950//response to stress;GO:0006464//protein modification process	gi|325180279|emb|CCA14682.1|/4.28888e-95/cell division protein kinase putative [Albugo laibachii Nc14]	CATGTGTAATGGTGACTGTTG	1	20	3.59	CATGTTTGGGGGTGTTTTATT	2	13	2.33
gi|118082520|ref|XM_416155.2|	255	45.73	-	-	-	gi|325191647|emb|CCA25810.1|/4.27853e-06/protein kinase putative [Albugo laibachii Nc14]	CATGCAACATCGTAAGAACCA	2	9	1.61	CATGGCCACTCGGAGCATCCC	4	5	0.9	CATGTATGTAATAAATATATT	1	204	36.59	CATGCAACATCATAAGAACCA	2	29	5.2	CATGTCTGTAATAAATATATT	1	8	1.43
gi|118082522|ref|XM_416157.2|	111	19.91	GO:0032991//macromolecular complex;GO:0043231//intracellular membrane-bounded organelle	GO:0005488//binding	GO:0010467//gene expression	gi|77552373|gb|ABA95170.1|/1.041e-32/small nuclear ribonucleoprotein F, putative, expressed [Oryza sativa Japonica Group]	CATGAATATGCAGCTTGCGAA	1	71	12.73	CATGAGCCTGCCCCTCAACCC	2	40	7.17
gi|118082526|ref|XM_001232182.1|	3	0.54	-	-	-	gi|356540952|ref|XP_003538948.1|/1.93193e-06/PREDICTED: uncharacterized protein LOC100801514 [Glycine max]	CATGAGTAGTGCTGAGAAGGA	1	3	0.54
gi|118082528|ref|XM_416166.2|	39	6.99	-	-	-	gi|363412768|gb|AEW22943.1|/3.01389e-07/putative kinase-interacting protein 1 [Cenchrus ciliaris]	CATGCGACAGCAATTGAAAAA	3	22	3.95	CATGTATTTATTATTTATGTA	2	17	3.05
gi|118082543|ref|XM_416170.2|	139	24.93	-	-	-	gi|224115210|ref|XP_002316973.1|/5.75479e-08/predicted protein [Populus trichocarpa]	CATGATGTTTATAAAGGTTAT	20	3	0.54	CATGCCCAAGGATTTGGTCCA	5	3	0.54	CATGCTTATTTGTTTTTGGTC	9	5	0.9	CATGGGATGTCCGGGGGATAT	2	4	0.72	CATGGGTGATTTGTACAAATT	3	95	17.04	CATGGTTTGACTTTGTGTATT	1	29	5.2
gi|118082545|ref|XM_416172.2|	2	0.36	-	-	-	gi|224004030|ref|XP_002295666.1|/4.0642e-09/predicted protein [Thalassiosira pseudonana CCMP1335]	CATGCCAGATGTTAGGCATAA	1	2	0.36
gi|118082549|ref|XM_416176.2|	65	11.66	-	-	-	gi|302765849|ref|XP_002966345.1|/2.27121e-58/hypothetical protein SELMODRAFT_439663 [Selaginella moellendorffii]	CATGATATAGATCAGCTTCAG	1	57	10.22	CATGCAACAGATCTGTGCAAA	2	3	0.54	CATGGCGCAGCACCTGCAAGC	3	3	0.54	CATGCAACAGATCTGCGCAAA	2	2	0.36
gi|118082551|ref|XM_416178.2|	43	7.71	GO:0016020//membrane	-	-	gi|159484683|ref|XP_001700382.1|/2.18503e-106/predicted protein [Chlamydomonas reinhardtii]	CATGGTGCTGGCTGCTGGTGG	2	6	1.08	CATGTAATAATATTGCTGTAG	1	37	6.64
gi|118082561|ref|XM_416174.2|	374	67.08	-	-	-	gi|357462737|ref|XP_003601650.1|/5.06797e-90/Small subunit processome component-like protein [Medicago truncatula]	CATGGCAAAGCGAGAAGCAGC	2	7	1.26	CATGTCCTCTTTTTCATCTAC	1	325	58.29	CATGTTCCCACAGGAGCTCCT	7	2	0.36	CATGTCTTCTTTTTCATCTAC	1	40	7.17
gi|118082563|ref|XM_416175.2|	320	57.39	GO:0044431//Golgi apparatus part;GO:0016020//membrane	GO:0032561	GO:0035556//intracellular signal transduction;GO:0006810//transport;GO:0010467//gene expression;GO:0010038//response to metal ion	gi|255080448|ref|XP_002503804.1|/7.39642e-66/predicted protein [Micromonas sp. RCC299]	CATGAATGCAGCCATCACATA	1	3	0.54	CATGACTCCCACAGAAATGGC	5	5	0.9	CATGGAACAGGCCATGACTCC	6	6	1.08	CATGGAGTGGTTGGTGGAAGC	4	11	1.97	CATGGCTGAACATTGCAGGAG	2	7	1.26	CATGGGGGGCTTTTTCTCCAC	7	8	1.43	CATGTAACGTGGATGCCTCTC	3	280	50.22
gi|118082564|ref|XM_416182.2|	459	82.32	-	-	GO:0009653//anatomical structure morphogenesis;GO:0048869	gi|308044233|ref|NP_001183137.1|/4.22505e-79/uncharacterized protein LOC100501505 [Zea mays]	CATGACATGCAGTGGATTAAA	4	3	0.54	CATGACCATCTCACCTGGGAG	6	6	1.08	CATGATGGTCTCCTGGTTTGT	1	217	38.92	CATGCAGTGGATTAAATTGGG	3	2	0.36	CATGCCCACCACGCTGCTCCA	5	9	1.61	CATGTGCCCTGACTCATTGTA	2	191	34.26	CATGTGGAGGAGGATGATGAC	7	21	3.77	CATGACATGCAATGGATTAAA	4	4	0.72	CATGCAATGGATTAAATTGGG	3	6	1.08
gi|118082571|ref|XM_425454.2|	147	26.36	-	-	-	-	CATGACAGGGAATGGTTCCCT	3	2	0.36	CATGATGAGAGTAGTGATGAT	9	2	0.36	CATGCCTGGGAAATCACGGAA	8	6	1.08	CATGGGTTAACTTGCCAGTAT	2	4	0.72	CATGGTTGTCCAGTTTTTATT	1	127	22.78	CATGTTGCGGCCACCTCTGGT	5	6	1.08
gi|118082575|ref|XM_416184.2|	109	19.55	-	-	-	-	CATGAGGAAGCTACTGGCACC	5	2	0.36	CATGTATGAATGGTACTCTGA	4	2	0.36	CATGTCAAAGTGTCTCCCCAA	1	95	17.04	CATGTCCCAGTATACTGTTCT	2	10	1.79
gi|118082591|ref|XM_001233202.1|	103	18.47	-	-	-	-	CATGTAGCAGAAAAAAGCAGG	4	5	0.9	CATGTGTTTTGACGTGTAAAA	1	98	17.58
gi|118082599|ref|XM_001232984.1|	10	1.79	GO:0000785//chromatin;GO:0031981//nuclear lumen	GO:0003676//nucleic acid binding	GO:0034728	gi|168047401|ref|XP_001776159.1|/1.08392e-37/histone H2B [Physcomitrella patens subsp. patens]	CATGTGGAGTATTACTACTTG	1	10	1.79
gi|118082601|ref|XM_416189.2|	124	22.24	-	-	-	-	CATGCCTGCAGCGAAGCTCAC	1	124	22.24
gi|118082602|ref|XM_416206.2|	153	27.44	-	-	-	gi|384249275|gb|EIE22757.1|/1.50391e-99/laminin A, partial [Coccomyxa subellipsoidea C-169]	CATGAGATATAACAACTACCA	4	4	0.72	CATGAGGCCAATCCTGTAAAA	3	48	8.61	CATGGAAACTTTCATTCCTGT	2	90	16.14	CATGGGAGCCCTCGAGTGGGC	9	2	0.36	CATGTGCTCTGCTCCTCTGGG	1	9	1.61
gi|118082607|ref|XM_001233027.1|	3	0.54	GO:0000785//chromatin;GO:0009536//plastid	GO:0003676//nucleic acid binding	GO:0034728	gi|302757896|ref|XP_002962371.1|/9.70967e-69/hypothetical protein SELMODRAFT_78992 [Selaginella moellendorffii]	CATGTGAACAGTATTAAGTGC	1	3	0.54
gi|118082609|ref|XM_416208.2|	36	6.46	-	-	-	gi|299469781|emb|CBN76635.1|/0/conserved unknown protein [Ectocarpus siliculosus]	CATGAAGCAGGTTGACCGAGC	5	12	2.15	CATGATGGTGGCATCTATTCC	2	10	1.79	CATGCAGGTTTGACTGACCTG	1	8	1.43	CATGGGCCTTTTTAGTGAAGC	8	4	0.72	CATGTAAAGAGTTCTATATAT	3	2	0.36
gi|118082611|ref|XR_026706.1|	54	9.68	-	-	-	-	CATGAGATGTGAGAGACTACT	1	11	1.97	CATGAGGTGGAGACACTAGCC	14	3	0.54	CATGCAGACTGGTCATAGTTT	3	37	6.64	CATGTTTCTTCCTCTAAAACC	6	3	0.54
gi|118082618|ref|XM_429539.2|	14	2.51	-	-	-	-	CATGCACAACCAGTCAGAAAA	2	10	1.79	CATGGATATGTGGCCTCAGCA	1	4	0.72
gi|118082624|ref|XM_416213.2|	140	25.11	-	-	-	gi|307106056|gb|EFN54303.1|/8.00691e-11/hypothetical protein CHLNCDRAFT_53102 [Chlorella variabilis]	CATGAAGTTTGGTAAAAGACA	1	101	18.11	CATGCAAGACTATGACAAAAA	6	4	0.72	CATGCCTGCACTGACATCATC	3	2	0.36	CATGCGAGCCCAGCGCAAGTT	5	3	0.54	CATGTCTTCTCACAGCCTGTA	2	27	4.84	CATGTGGGAGCATTGGCTTCA	4	3	0.54
gi|118082634|ref|XM_416218.2|	111	19.91	-	GO:0005488//binding	-	gi|159462520|ref|XP_001689490.1|/5.51827e-13/predicted protein [Chlamydomonas reinhardtii]	CATGAAGCCTGACATTTGGCA	5	4	0.72	CATGACGTGACCGGATCTTGC	33	3	0.54	CATGCAGTCCTTTCGGGAGCA	32	4	0.72	CATGCCCCCTCTCGACGTGCC	7	2	0.36	CATGGGAATAAAATAGCTGTT	1	81	14.53	CATGGGCCGGAGGCTGAGAAG	12	2	0.36	CATGGGGAAAGGGTGAGACAG	25	2	0.36	CATGTGGGAACTACCTGTTAG	2	9	1.61	CATGTTGCTTTCAGATGCCTT	26	4	0.72
gi|118082636|ref|XM_425471.2|	610	109.4	GO:0016020//membrane	-	-	gi|298708179|emb|CBJ30519.1|/2.45251e-13/NADH dehydrogenase (ubiquinone) [Ectocarpus siliculosus]	CATGAGACGGAAACCCCACGA	1	276	49.5	CATGAGGTATTTTCATGAGAC	2	300	53.8	CATGCTGGTTATTAAGGGGAA	3	30	5.38	CATGTGACGGACCCGCGGGTG	4	2	0.36	CATGAGGAATTTTCATGAGAC	2	2	0.36
gi|118082640|ref|XM_425472.2|	104	18.65	-	-	-	-	CATGACGAGTGCCCATTTGAT	12	2	0.36	CATGCCAGGTATCTGTGGGCA	3	3	0.54	CATGCCCCAGAGTTAAGGCCG	1	14	2.51	CATGGATGCAATCCTTGCAGC	2	22	3.95	CATGGGTACCCATTTACCTTT	6	4	0.72	CATGGTGTGTTAGCATAAATC	5	21	3.77	CATGTCTGCATTTTTCCATAG	4	9	1.61	CATGTGCCAGCAGCGTTTGTA	8	2	0.36	CATGCCAGGTATCTGTGTGCA	3	5	0.9	CATGCCCCAGAGGTAAGGCCG	1	13	2.33	CATGTGCCAGCAGTGTTTGTA	8	5
gi|118082644|ref|XM_416220.2|	219	39.28	GO:0044444//cytoplasmic part;GO:0043231//intracellular membrane-bounded organelle	GO:0004553//hydrolase activity, hydrolyzing O-glycosyl compounds	GO:0008152//metabolic process	gi|300120341|emb|CBK19895.2|/1.02352e-98/unnamed protein product [Blastocystis hominis]	CATGAAAAATTGCAGTCACAG	4	4	0.72	CATGCAAAGCGCTCTGAGGTC	6	2	0.36	CATGCACAATCCCAGTATCCT	5	2	0.36	CATGCAGCTTGCTCCTCTGGC	7	2	0.36	CATGCCCTTCCGCTACACCAC	10	3	0.54	CATGCTTGTGTGGGAGCTGGC	1	139	24.93	CATGGGTGCTGGCCAAGTTGC	3	7	1.26	CATGTCTGTTTCATGCTTGTG	2	14	2.51	CATGCAAAGCACTCTGAGGTC	6	2	0.36	CATGCTTGTGGGGGAGCTGGC	1	44	7.89
gi|118082648|ref|XM_416200.2|	3	0.54	-	-	-	-	CATGTGCTGCAAGGACTGCGC	1	3	0.54
gi|118082650|ref|XM_416222.2|	447	80.17	-	-	-	-	CATGAGCAGCGGTGCCTCCAG	3	7	1.26	CATGCCTCACCCCCCGAGCTC	2	4	0.72	CATGGCTGCAGTGCAGAACCC	10	2	0.36	CATGGGGACAGACGCCAAGAT	9	2	0.36	CATGTTGCAAAAGGAATTGGG	1	428	76.76	CATGCCTCACCCCCTGAGCTC	2	4	0.72
gi|118082652|ref|XM_429538.2|	29	5.2	-	-	-	-	CATGCAAACATCAACCTCCAT	2	8	1.43	CATGCCTGAAATCTGTTGAAA	1	11	1.97	CATGGTGACTCTTCCTCTCTT	4	3	0.54	CATGTTGTTGCTTTATTTCAA	3	7	1.26
gi|118082653|ref|XM_416223.2|	36	6.46	-	-	-	-	CATGCTCAAGGGACTCTTCAA	2	11	1.97	CATGTGGTGGAGAACACGGCC	1	25	4.48
gi|118082657|ref|XM_416203.2|	17	3.05	-	-	-	-	CATGGATGATGGAGAGGGAGA	3	2	0.36	CATGGGGACTCTGGATGTATT	6	6	1.08	CATGTGAAAGGCTGGCATAGG	1	9	1.61
gi|118082658|ref|XM_416225.2|	84	15.07	GO:0030529//ribonucleoprotein complex;GO:0031981//nuclear lumen	GO:0003676//nucleic acid binding	GO:0022613//ribonucleoprotein complex biogenesis	gi|371721808|gb|AEX55227.1|/3.83965e-44/putative cold-regulated protein [Allium sativum]	CATGAGTGAGGCAGAGGTGAA	5	42	7.53	CATGAGTTTGAGTGTGTGTGG	4	32	5.74	CATGGATTGCAACAATGACCT	3	8	1.43	CATGAGTGTGAGTGTGTGTGG	4	2	0.36
gi|118082662|ref|XM_001233782.1|	192	34.43	-	-	-	gi|255071827|ref|XP_002499588.1|/1.02479e-35/predicted protein [Micromonas sp. RCC299]	CATGAGCATTCAAGCCCATTA	7	76	13.63	CATGATAAGTGTGTCCACTTC	2	6	1.08	CATGATGTAGGCCAACCCTGC	6	3	0.54	CATGCAAGACAAGGCTACCAA	8	20	3.59	CATGCTGGGGAAACAGCTGGA	9	15	2.69	CATGGAGAAGCAGTCCTATCC	3	5	0.9	CATGTATGTAAGTGTATCGGG	1	63	11.3	CATGAGGAATAGCAGGCGGTA	4	4	0.72
gi|118082666|ref|XM_416230.2|	682	122.31	-	-	-	gi|302794063|ref|XP_002978796.1|/6.44862e-60/hypothetical protein SELMODRAFT_228566 [Selaginella moellendorffii]	CATGTTTTCTTTGACAGATTA	1	660	118.37	CATGTTTTTTACAGTAGCTTT	2	16	2.87	CATGCTTTCTTTGACAGATTA	1	2	0.36	CATGTTTTCTTTGGCAGATTA	1	2	0.36	CATGTTTTTTTTGACAGATTA	1	2	0.36
gi|118082669|ref|XM_416233.2|	4	0.72	-	GO:0005488//binding	GO:0009755//hormone-mediated signaling pathway	gi|308813241|ref|XP_003083927.1|/1.38674e-09/MGC80314 protein (ISS) [Ostreococcus tauri]	CATGCTGCTCTGCCCCCGGGA	1	4	0.72
gi|118082671|ref|XM_416239.2|	517	92.72	-	GO:0046914//transition metal ion binding	-	gi|326512416|dbj|BAJ99563.1|/6.00071e-53/predicted protein [Hordeum vulgare subsp. vulgare]	CATGGGACATTGTGGTTGATA	2	72	12.91	CATGGGGTGTCTGCAATCACG	1	445	79.81
gi|118082673|ref|XM_416214.2|	50	8.97	-	-	-	gi|219118869|ref|XP_002180201.1|/4.27081e-26/predicted protein [Phaeodactylum tricornutum CCAP 1055/1]	CATGAAGTGACAAGTCTCCTC	2	26	4.66	CATGAGAGTCCGTACGCAGAG	3	4	0.72	CATGAGTGCCTGAGCTCAGAG	1	16	2.87	CATGGCTGAAATCAAAGCGGC	4	2	0.36	CATGTTCTCGGAGGTGAAGTT	6	2	0.36
gi|118082675|ref|XM_416242.2|	69	12.37	GO:0043231//intracellular membrane-bounded organelle;GO:0044444//cytoplasmic part	-	GO:0006810//transport	gi|397625362|gb|EJK67764.1|/4.31065e-43/hypothetical protein THAOC_11160 [Thalassiosira oceanica]	CATGGGATTAAAGCATTCGCG	2	6	1.08	CATGGGTGCAGTAGCCAAAGC	3	20	3.59	CATGTTATTCTCCTCACACTG	1	35	6.28	CATGTTTTATGAAGGCTTTAA	4	8	1.43
gi|118082676|ref|XM_416216.2|	40	7.17	-	-	-	-	CATGTTTTTGTACTTATTTTT	1	40	7.17
gi|118082677|ref|XM_416243.2|	39	6.99	-	-	-	gi|301109763|ref|XP_002903962.1|/4.13903e-06/conserved hypothetical protein [Phytophthora infestans T30-4]	CATGATCTGCAGCTGCACTGG	5	2	0.36	CATGCAGGGGGAAGAGGCCAG	4	25	4.48	CATGCCGCCTCTGAAAAGTCC	14	2	0.36	CATGCTGAAACAGAAGCAGCA	10	3	0.54	CATGGACTGGCTGGAGTTGCC	7	5	0.9	CATGGTGTGACCGGGCCTGAG	3	2	0.36
gi|118082681|ref|XM_416219.2|	68	12.2	-	GO:0016491//oxidoreductase activity	-	gi|388827897|gb|AFK79031.1|/1.8076e-46/cytochrome P450 CYP736A54 [Bupleurum chinense]	CATGCATACATTTCTTTCTCA	1	24	4.3	CATGCTGGTAGAAAATATAGC	2	41	7.35	CATGTTTACTGCTTACTGCAG	3	3	0.54
gi|118082682|ref|XM_416246.2|	135	24.21	-	-	-	gi|359486871|ref|XP_002272748.2|/7.13823e-20/PREDICTED: uncharacterized protein LOC100256388 [Vitis vinifera]	CATGAACGCCAACTTAGAAAG	11	10	1.79	CATGCACAAAGAAAATTTCCT	2	24	4.3	CATGCAGCTGACTCCCTTCTG	5	8	1.43	CATGCCTGTAGATTTGTACAC	3	6	1.08	CATGGGACAATCAAAAAGGCC	32	2	0.36	CATGGTTTGCTCTCCACGCTG	1	17	3.05	CATGTAACTGCCCACGTGTGC	8	5	0.9	CATGTGTGTGTTGGGAAACAC	12	6	1.08	CATGTTATACGGAAGTTGTTG	10	50	8.97	CATGTTCATTCTTGACGAATC	6	2	0.36	CATGTTGGGTTGGGGTAGGGG	9	5
gi|118082686|ref|XM_001233648.1|	133	23.85	-	-	-	-	CATGAGCAGCAAACTAAGCTA	1	21	3.77	CATGGACAGACATAGTGCCAG	2	107	19.19	CATGGTGCTGGGACACAGCCC	4	2	0.36	CATGTGCAGCTGTGCTGCCTC	3	3	0.54
gi|118082688|ref|XM_001234081.1|	2	0.36	-	-	-	gi|300176650|emb|CBK24315.2|/2.69017e-08/unnamed protein product [Blastocystis hominis]	CATGATGAGCTGGGCTTCCGC	4	2	0.36
gi|118082692|ref|XM_001233671.1|	888	159.26	-	-	-	-	CATGAAATTTCCTTGCATAAA	9	3	0.54	CATGATGAGGAAAAAGCGGCC	4	7	1.26	CATGCCTGCTTTGGTTGCAGC	7	7	1.26	CATGGAGGCCACTTCCAGTGC	12	2	0.36	CATGGGGAGGAAGGTAAATTT	2	820	147.06	CATGGGGTAACGCACTTGGAA	8	3	0.54	CATGGGGTATCCGTATGCCCA	14	2	0.36	CATGGGGTGGAAGCACTAACT	10	4	0.72	CATGGTGCCATTAAACCTGCT	3	33	5.92	CATGAAATTTCCTTGCAAAAA	9	3	0.54	CATGGGGAGGAAGGAAAATTT	2	2
gi|118082698|ref|XR_027064.1|	13	2.33	GO:0000790//nuclear chromatin	GO:0042393//histone binding;GO:0003676//nucleic acid binding	GO:0009653//anatomical structure morphogenesis;GO:0009908//flower development;GO:0016458//gene silencing;GO:0051276//chromosome organization;GO:0048513//organ development;GO:0009648//photoperiodism;GO:0040030//regulation of molecular function, epigenetic;GO:0009409//response to cold;GO:0016049//cell growth	gi|3107903|dbj|BAA25905.1|/9.25347e-11/polycomb-like protein [Daucus carota]	CATGGGAGCCAGAAGATCATA	6	2	0.36	CATGTAGAAAGCAGAGGTTCC	1	8	1.43	CATGTGGAGGTGGAAAGAGAG	2	3	0.54
gi|118082699|ref|XM_425476.2|	55	9.86	-	-	-	gi|307104273|gb|EFN52528.1|/2.02159e-07/hypothetical protein CHLNCDRAFT_54474 [Chlorella variabilis]	CATGGGAAGGCTATCATTTAC	1	2	0.36	CATGTCCCACTTTGCACCACC	5	35	6.28	CATGTGGGGGCTGGGAGTGGG	8	3	0.54	CATGCCATCCCCCCACCCCCC	4	15	2.69
gi|118082709|ref|XM_416229.2|	23	4.12	-	-	-	gi|302814541|ref|XP_002988954.1|/1.1932e-40/hypothetical protein SELMODRAFT_128885 [Selaginella moellendorffii]	CATGGACATCGGGGAGGAGAT	2	4	0.72	CATGGTGGACAAACAGCTAGC	1	17	3.05	CATGTTTGTCCTGGTGGAGAT	3	2	0.36
gi|118082711|ref|XM_001234245.1|	291	52.19	-	-	-	-	CATGCCGGGAGCCCTGCCTCC	10	3	0.54	CATGCTTTGCTGAGCTCTCAA	4	2	0.36	CATGGAAAGGAGGGGAGGAAA	2	7	1.26	CATGGAGTTCCTGTTCTGGAC	8	117	20.98	CATGTCTCATCACTTTTTTCC	3	4	0.72	CATGTGGGAAGACCTTGACAT	9	158	28.34
gi|118082715|ref|XM_416263.2|	2	0.36	-	-	-	gi|307111725|gb|EFN59959.1|/7.3999e-38/hypothetical protein CHLNCDRAFT_133057 [Chlorella variabilis]	CATGCTTTTGATCTTCTCTGC	13	2	0.36
gi|118082717|ref|XM_416266.2|	17	3.05	-	-	-	-	CATGCTACCGCTCACGGAGTG	2	2	0.36	CATGGGGATCTGTCTCATAGC	1	13	2.33	CATGTGCACCTACTGCAGCAC	8	2	0.36
gi|118082722|ref|XM_416267.2|	101	18.11	-	-	-	-	CATGGAGGAAATGACTTTGCA	13	2	0.36	CATGGGCAAGCTGCTCTGGAA	1	92	16.5	CATGGGTGCGTGGAAGGAAGT	2	5	0.9	CATGGACAAGCTGCTCTGGAA	1	2	0.36
gi|118082724|ref|XM_416240.2|	37	6.64	-	GO:0070011	-	gi|30681070|ref|NP_172401.2|/3.19364e-91/metallopeptidase M24-like protein [Arabidopsis thaliana]	CATGAAGAATTGCAAGTTTTA	2	3	0.54	CATGGTGATAACCATTGAACC	7	2	0.36	CATGCCTCCAGGGATGCAGAT	5	3	0.54	CATGGGGGTGGATTCATCCCT	4	29	5.2
gi|118082725|ref|XM_416268.2|	17	3.05	-	-	-	gi|255075887|ref|XP_002501618.1|/2.81736e-06/predicted protein [Micromonas sp. RCC299]	CATGAAAACACAGTTGCAGCT	5	6	1.08	CATGATGCCCCTCTATTCCCA	1	5	0.9	CATGTACTGGATCCTTTCACA	6	6	1.08
gi|118082726|ref|XM_001234372.1|	144	25.83	-	-	-	gi|325185039|emb|CCA19531.1|/4.47113e-16/alphaactinin1 putative [Albugo laibachii Nc14]	CATGCCAACCCCGAACAAACT	3	2	0.36	CATGCGGAAAGCGGGGCACCC	15	2	0.36	CATGGCTGGTGTAGCGTTCTG	2	6	1.08	CATGGGTGGGTGGCAGCACGC	1	131	23.49	CATGGTCACAACTGACCTTTC	6	3	0.54
gi|118082728|ref|XM_416271.2|	39	6.99	-	-	GO:0006810//transport	gi|168007352|ref|XP_001756372.1|/4.48791e-16/predicted protein [Physcomitrella patens subsp. patens]	CATGAATGATAGCGGGGTGAC	2	10	1.79	CATGAGGAGGCAGTAGGATTT	7	9	1.61	CATGCACCGAGACGTAATCCT	3	14	2.51	CATGCCCACATAAATGACGTG	1	6	1.08
gi|118082731|ref|XM_416245.2|	319	57.21	-	-	-	gi|224131770|ref|XP_002321174.1|/8.66692e-46/predicted protein [Populus trichocarpa]	CATGAGATGACACTAGATTCT	1	314	56.31	CATGCTCAGTATGAAGGAGGA	7	2	0.36	CATGCTGTCATTTTAGTCTCT	2	3	0.54
gi|118082733|ref|XM_425478.2|	152	27.26	-	-	GO:0008152//metabolic process	gi|348688746|gb|EGZ28560.1|/1.23807e-135/hypothetical protein PHYSODRAFT_260433 [Phytophthora sojae]	CATGCCACAGGCTTCCTTGGT	5	3	0.54	CATGCTGAGCAGAGGCATTTA	1	149	26.72
gi|118082734|ref|XM_416272.2|	16	2.87	-	-	-	gi|225446863|ref|XP_002283816.1|/1.48525e-06/PREDICTED: uncharacterized protein LOC100247157 [Vitis vinifera]	CATGACCTCAGGCATCCGGCG	4	2	0.36	CATGGCAGCCCTGCAGGAGAA	1	14	2.51
gi|118082736|ref|XM_429543.2|	106	19.01	-	-	-	-	CATGAAGAGAGGATGAGTATG	1	2	0.36	CATGAGAAATACAGTACCTGC	7	73	13.09	CATGGAGAACCCTTGGGAAGG	6	15	2.69	CATGGCGGAGCAGATGCTCTG	4	7	1.26	CATGGGAGGCAGCGCGGCACA	3	2	0.36	CATGTCTGCTGCTGGGGGACA	5	7	1.26
gi|118082737|ref|XM_416274.2|	158	28.34	-	-	-	gi|301091921|ref|XP_002896135.1|/3.49086e-09/conserved hypothetical protein [Phytophthora infestans T30-4]	CATGCACAGCCGGAAAAAGAA	11	131	23.49	CATGCTTGGGGGGTTGGGAGC	1	27	4.84
gi|118082749|ref|XR_026759.1|	181	32.46	GO:0009532//plastid stroma;GO:0005576//extracellular region	GO:0016791//phosphatase activity	-	gi|10177912|dbj|BAB11323.1|/6.78239e-23/4-nitrophenylphosphatase-like protein [Arabidopsis thaliana]	CATGGCCAGCGACAGCGCTGC	6	2	0.36	CATGGTGTGGTGAGAGAAAAG	2	6	1.08	CATGTCCTATATTGATGTTCT	1	170	30.49	CATGGGGGTCAGAACAGTGTT	3	3	0.54
gi|118082752|ref|XM_429544.2|	1054	189.03	-	-	-	-	CATGCACTTATTATTGTCCTT	1	1044	187.24	CATGCCATTGAGCAGCCCAGA	8	2	0.36	CATGCTACAGCCCTTCTCCTT	7	3	0.54	CATGCACTTATTATTGTCCTC	1	5	0.9
gi|118082758|ref|XM_425481.2|	3	0.54	-	-	-	-	CATGCTGGATCTTCAGGAAAA	1	3	0.54
gi|118082760|ref|XM_416281.2|	3	0.54	-	GO:0003824//catalytic activity	-	gi|326526817|dbj|BAK00797.1|/4.06882e-40/predicted protein [Hordeum vulgare subsp. vulgare]	CATGAGCTGAGAAACACACAC	6	3	0.54
gi|118082762|ref|XM_001234105.1|	7	1.26	-	-	-	-	CATGAGTTCTTCTTGAATGAC	1	7	1.26
gi|118082764|ref|XM_416282.2|	3	0.54	GO:0043231//intracellular membrane-bounded organelle	-	-	gi|302761970|ref|XP_002964407.1|/1.62946e-09/hypothetical protein SELMODRAFT_438759 [Selaginella moellendorffii]	CATGTCTACCGTGTGCTACAA	1	3	0.54
gi|118082774|ref|XM_416259.2|	158	28.34	-	-	-	gi|15227587|ref|NP_180525.1|/4.06552e-25/Josephin-like protein [Arabidopsis thaliana]	CATGACCAGAGGCAGTGTGAC	6	5	0.9	CATGACTTGAAGCCATTTCTT	5	26	4.66	CATGAGCAGGTGTTTGAAGCC	7	12	2.15	CATGATTTCAAGTCTTTGTAA	3	76	13.63	CATGCCCCCAGATAGCCCTGT	1	2	0.36	CATGCTGGGAAATGGGAACTA	14	5	0.9	CATGGAAACTGCAAGCCAATG	4	17	3.05	CATGGAGACTCTAAGAGGGAT	8	5	0.9	CATGCCCCCAGCTAGCCCTGT	1	2	0.36	CATGGAGACTCTAAGAGGAAT	8	8	1.43
gi|118082775|ref|XM_001234642.1|	719	128.95	-	-	GO:0006412//translation	gi|168018930|ref|XP_001761998.1|/1.035e-120/predicted protein [Physcomitrella patens subsp. patens]	CATGAAGCTGGATGAGGGGAA	1	178	31.92	CATGCAGACACTGCCAAAGAG	8	9	1.61	CATGCGATTTGCACAGAGGAA	10	3	0.54	CATGGATAAGAACGAAGTAGC	6	5	0.9	CATGTGAAGGACTCTGCCCGC	3	44	7.89	CATGTGATTCTGGGCACGCAG	2	461	82.68	CATGTTGTGCACTGCTGGCCG	4	19	3.41
gi|118082777|ref|XM_001234192.1|	65	11.66	-	-	-	-	CATGAACCTCACCGGGCAGAG	3	2	0.36	CATGCTCTCTGAGACCACCGC	2	63	11.3
gi|118082779|ref|XM_001234651.1|	4	0.72	-	-	-	gi|308803579|ref|XP_003079102.1|/1.13481e-77/Flavin-containing monooxygenase (ISS) [Ostreococcus tauri]	CATGAATTGCCAAAGACCCGC	1	4	0.72
gi|118082783|ref|XM_416260.2|	1240	222.39	-	GO:0000166//nucleotide binding;GO:0042623//ATPase activity, coupled	-	gi|302782315|ref|XP_002972931.1|/1.7819e-156/hypothetical protein SELMODRAFT_98552 [Selaginella moellendorffii]	CATGAGGTAAGGCGTGAGCTG	4	2	0.36	CATGCAGGCTAGGCTTAGAAT	7	56	10.04	CATGGAGACAAGAGTCAGCCA	9	47	8.43	CATGGAGAGCGAGAAAGACCA	11	10	1.79	CATGGCGGAGAAGGAAAATAA	10	18	3.23	CATGGGCTTCGAACCCCAAAT	12	3	0.54	CATGTAAACATATATATGCCA	2	26	4.66	CATGTAAATTGTTGGCATTCT	5	7	1.26	CATGTCACAACAGTTTCCTCA	8	30	5.38	CATGTGCTGCCCCTGTCCCAC	1	509	91.29	CATGTTGAGGAAATTGGAAAT	6	365
gi|118082785|ref|XM_416295.2|	41	7.35	-	-	-	-	CATGCCTGGACTTTGATGGGA	1	3	0.54	CATGGATCTACTCAAGGCTAT	5	2	0.36	CATGTCCGCCTATCAAGTGTT	3	8	1.43	CATGTGGGTCACGAACTGCAT	4	25	4.48	CATGTTTTGTCAAACACACTA	2	3	0.54
gi|118082800|ref|XM_416301.2|	113	20.27	-	-	-	gi|326492670|dbj|BAJ90191.1|/1.16437e-21/predicted protein [Hordeum vulgare subsp. vulgare]	CATGAAGGAAAGAGAGACTAT	5	4	0.72	CATGCGGAGGCAGGACCTCAA	6	3	0.54	CATGCTGTGCATACTCAGATA	3	5	0.9	CATGTCGTGAAGAGGTAAGGA	1	101	18.11
gi|118082802|ref|XM_001234770.1|	12	2.15	GO:0044464//cell part	-	GO:0050896//response to stimulus	gi|326532640|dbj|BAJ89165.1|/2.00413e-18/predicted protein [Hordeum vulgare subsp. vulgare]	CATGTTTTGTTTTTTAAATGG	4	12	2.15
gi|118082806|ref|XM_416305.2|	83	14.89	-	-	-	-	CATGTGTCAGTCACTGACTGC	2	50	8.97	CATGTGTGAGTGTTTTATGGA	1	31	5.56	CATGTTGACCTCGGAGTAAAG	4	2	0.36
gi|118082810|ref|XM_416306.2|	2	0.36	-	-	-	-	CATGTGGTGATAACTTCTACA	1	2	0.36
gi|118082812|ref|XM_416309.2|	817	146.53	GO:0043229//intracellular organelle	-	-	gi|222629545|gb|EEE61677.1|/2.08821e-15/hypothetical protein OsJ_16146 [Oryza sativa Japonica Group]	CATGAAAAAGTTTAGGCAGCA	7	25	4.48	CATGACAAGGCTGTTTCTTTT	4	17	3.05	CATGAGAAATTCAAAGAGGCT	10	4	0.72	CATGAGACCTAAGAGAGGTGC	5	10	1.79	CATGAGTGGTCTTCAGGGAAT	8	41	7.35	CATGGCATTAAGATAACTGTT	1	576	103.3	CATGGGGTCAGTTTACCGGCT	6	3	0.54	CATGTTCCCTGTATAGCAAGC	3	20	3.59	CATGAAAAGGTTTAGGCAGCA	7	4	0.72	CATGCTAATAATAATAATAGT	2	114	20.45	CATGGTGAAAAGTTACAATCG	9	3
gi|118082814|ref|XM_416310.2|	105	18.83	-	GO:0005488//binding;GO:0004672//protein kinase activity	GO:0006468//protein phosphorylation	gi|384248802|gb|EIE22285.1|/5.50595e-64/snf1b Snf1-related protein kinase SNF1b [Coccomyxa subellipsoidea C-169]	CATGGGGCAAACTCTGTTCTC	5	8	1.43	CATGGGTCTACTGGATTATCT	9	2	0.36	CATGTTACATGTTTACTGGCA	3	4	0.72	CATGTTATCATTCCTAGAGAA	1	84	15.07	CATGTTTACTGGCATGTTATC	2	7	1.26
gi|118082820|ref|XM_001234880.1|	38	6.82	-	-	-	-	CATGAAAAAAAATATGAATGA	1	20	3.59	CATGATTACTGTCCACTTAAT	2	12	2.15	CATGGGCTGCGGTAACTCCAC	5	6	1.08
gi|118082832|ref|XM_416311.2|	44	7.89	-	-	-	gi|222641896|gb|EEE70028.1|/4.28548e-10/hypothetical protein OsJ_29976 [Oryza sativa Japonica Group]	CATGAGCCCCTTGCTGCTGGC	2	29	5.2	CATGATTACGTGCATCTGAAT	1	11	1.97	CATGGTCACCAGCAAGAACCT	5	4	0.72
gi|118082833|ref|XM_416314.2|	4	0.72	GO:0009536//plastid	GO:0016491//oxidoreductase activity;GO:0032559	GO:0010038//response to metal ion	gi|384244944|gb|EIE18440.1|/1.46283e-125/aldehyde dehydrogenase [Coccomyxa subellipsoidea C-169]	CATGAAGCACTTAATACCACG	2	2	0.36	CATGCACGAGGTCATTTTTGC	1	2	0.36
gi|118082835|ref|XM_416316.2|	5	0.9	-	-	-	gi|323453610|gb|EGB09481.1|/1.1368e-08/hypothetical protein AURANDRAFT_63102 [Aureococcus anophagefferens]	CATGCAGGTAAATACAGGAGT	1	3	0.54	CATGGTCTCTTGGGAGGTTTT	2	2	0.36
gi|118082839|ref|XM_001237031.1|	88	15.78	GO:0044464//cell part	GO:0000166//nucleotide binding	-	gi|255965554|gb|ACU45081.1|/9.63083e-91/Rac1 [Pfiesteria piscicida]	CATGCCCCGGCTGCCCCATCC	1	82	14.71	CATGCAGCCTGCTCTAGGACA	2	6	1.08
gi|118082841|ref|XM_001234927.1|	52	9.33	-	-	-	gi|359487672|ref|XP_002277646.2|/2.85773e-27/PREDICTED: LOW QUALITY PROTEIN: acyl-CoA-binding domain-containing protein 4 [Vitis vinifera]	CATGACCTGGTCAAGACCAGA	7	2	0.36	CATGCAGATGCAACAGGATTC	4	3	0.54	CATGCATTCCAGGTTTTCCTG	1	41	7.35	CATGCCATCTCCCCGAGAATC	8	2	0.36	CATGCCTTCAACAAAGGTCAA	2	2	0.36	CATGCTGACTCACCAGTGCCA	5	2	0.36
gi|118082867|ref|XM_416327.2|	180	32.28	-	-	-	gi|323455725|gb|EGB11593.1|/3.47471e-20/hypothetical protein AURANDRAFT_20953 [Aureococcus anophagefferens]	CATGAAAATTGATTGCGATAT	4	4	0.72	CATGAAGAAGCACTACAGAAA	7	8	1.43	CATGATTTATCTGACAGCTTT	5	3	0.54	CATGGCACCAGCCACTACGGA	8	2	0.36	CATGGGTCAATAAAAACCATT	2	69	12.37	CATGGGTGACATGATTTATCT	6	9	1.61	CATGGTAGACGTTAAACAAAG	3	9	1.61	CATGAGTCAAAAATGACATTT	1	76	13.63
gi|118082881|ref|XM_416333.2|	81	14.53	-	-	-	gi|323453576|gb|EGB09447.1|/4.71623e-25/hypothetical protein AURANDRAFT_63045 [Aureococcus anophagefferens]	CATGTGCAAGAATGCTGTAGC	1	81	14.53
gi|118082883|ref|XM_416334.2|	21	3.77	-	-	GO:0065007//biological regulation;GO:0008152//metabolic process	gi|297822109|ref|XP_002878937.1|/1.52149e-46/CYP711A1 [Arabidopsis lyrata subsp. lyrata]	CATGACTTTTGCTGGCTTTTC	4	13	2.33	CATGCTTTAGTTCAATGGATG	3	2	0.36	CATGCTTTCTAAGTGTTCTGA	2	2	0.36	CATGCCTGAAGAAGAATGAAG	1	4	0.72
gi|118082887|ref|XM_416291.2|	18	3.23	-	GO:0005488//binding	-	gi|325181594|emb|CCA16044.1|/3.0753e-09/conserved hypothetical protein [Albugo laibachii Nc14]	CATGAGGCCTGGCTATTGCAA	1	11	1.97	CATGCCCTTGCCCCTGCCGCT	2	5	0.9	CATGTGTCTAACATTCCCTTC	3	2	0.36
gi|118082889|ref|XM_416335.2|	112	20.09	GO:0044444//cytoplasmic part	GO:0016740//transferase activity	GO:0009725//response to hormone stimulus	gi|255080404|ref|XP_002503782.1|/4.71038e-69/predicted protein [Micromonas sp. RCC299]	CATGACAAATAACAATGCAAT	1	34	6.1	CATGATTCCCCCTACTCCGAT	4	31	5.56	CATGCACCCACCAGCACCTTG	5	2	0.36	CATGCAGCAGCCCGCGCTGTT	10	2	0.36	CATGCCCTTGCAGACAGGAAC	14	3	0.54	CATGCGCCAGCCGCCCGCCGC	8	9	1.61	CATGGCCACCAGCACCACGCG	6	2	0.36	CATGGGCCCGCGGGTTCTGCC	2	6	1.08	CATGGTGCACAACAGCCCTGC	7	8	1.43	CATGTGACTCTCCCCGCAGCC	9	8	1.43	CATGTGCAAGTTTTCTCTCCT	26	2
gi|118082891|ref|XM_416292.2|	31	5.56	-	-	-	-	CATGTATGCAAAAGAAATAAT	1	15	2.69	CATGAAGAAGGCGCTGGAGTT	5	16	2.87
gi|118082894|ref|XM_416293.2|	21	3.77	GO:0005622//intracellular;GO:0016020//membrane	-	-	gi|255966060|gb|ACU45315.1|/1.53803e-25/ras [Rhodomonas sp. CCMP768]	CATGAATGTTGTTTTGTATCA	8	2	0.36	CATGTCTCCCTCTCATCTATA	1	17	3.05	CATGTGAGGAGCACTCCTTTC	9	2	0.36
gi|118082896|ref|XM_416339.2|	2	0.36	-	-	-	gi|302762038|ref|XP_002964441.1|/1.2142e-69/hypothetical protein SELMODRAFT_81650 [Selaginella moellendorffii]	CATGCTGCGTGCCTTGGTTTC	1	2	0.36
gi|118082898|ref|XM_416340.2|	91	16.32	-	GO:0005488//binding	-	gi|325188434|emb|CCA22970.1|/2.44606e-20/conserved hypothetical protein [Albugo laibachii Nc14]	CATGAAAACAGATGTTGTAAT	1	59	10.58	CATGATTTGGTTTCTTTGTAC	2	18	3.23	CATGCAGAGAGCTTCCTTGAA	5	2	0.36	CATGGGTTCAACATATGGTTG	4	3	0.54	CATGTCCCTTCGTTGATGAGC	11	3	0.54	CATGTGGAACGTTTTTTAGAA	7	3	0.54	CATGTGGCTGGCCATGATTTG	3	3	0.54
gi|118082900|ref|XM_416341.2|	218	39.1	-	-	-	gi|323455784|gb|EGB11652.1|/2.18046e-63/hypothetical protein AURANDRAFT_59872 [Aureococcus anophagefferens]	CATGAGACAAATTTATGTGCC	2	25	4.48	CATGTAAAGACGCAGGCTTGG	1	193	34.61
gi|118082904|ref|XM_416344.2|	25	4.48	-	GO:0005488//binding	-	gi|298709558|emb|CBJ48573.1|/5.09242e-64/conserved unknown protein [Ectocarpus siliculosus]	CATGAGGGGAAGATGATGAAG	1	6	1.08	CATGGCAAATATATGCGAGAC	4	2	0.36	CATGTACCATATAAAACACTG	2	8	1.43	CATGAGGGGAAGACGATGAAG	1	9	1.61
gi|118082906|ref|XM_416347.2|	47	8.43	GO:0031410//cytoplasmic vesicle	GO:0032561	GO:0035556//intracellular signal transduction;GO:0006810//transport	gi|168029477|ref|XP_001767252.1|/1.7135e-45/Rab1/RabD-family small GTPase [Physcomitrella patens subsp. patens]	CATGAACTTGTAAGCTGAGAG	2	4	0.72	CATGCCAAGCTATTAAATACC	1	36	6.46	CATGGCCTCGAGCCATCTCTC	3	7	1.26
gi|118082907|ref|XM_416349.2|	50	8.97	-	-	-	gi|159465335|ref|XP_001690878.1|/2.41229e-23/predicted protein [Chlamydomonas reinhardtii]	CATGATCGACATTGTGTGCTC	3	3	0.54	CATGTCTCTGCAGAGCAAAGG	1	44	7.89	CATGTGAAATCCAAGGACTGC	9	3	0.54
gi|118082909|ref|XM_416350.2|	28	5.02	-	-	-	gi|298714505|emb|CBJ27527.1|/2.80035e-59/Predicted unusual protein kinase [Ectocarpus siliculosus]	CATGGAGTGGTCTGTTCTTGG	2	10	1.79	CATGTAGCCTGTGTGGAAAAG	3	18	3.23
gi|118082911|ref|XM_416300.2|	270	48.42	-	GO:0008452	-	gi|327488439|sp|C1E9Y5.1|RTCB_MICSR/0/RecName: Full=tRNA-splicing ligase RtcB homolog	CATGCAGCTGGCATCAGCAAG	11	5	0.9	CATGCAGGTGCTCTCATATCT	2	7	1.26	CATGCATTAGCCTTCAAGAAA	1	13	2.33	CATGTTATCTATGATGTGTCT	16	2	0.36	CATGTTCTCTTGTGCAGTTTG	3	3	0.54	CATGTTGTTTTGAAAGGTCTT	7	238	42.68	CATGTTTATTCTGTGGCTGTT	6	2	0.36
gi|118082913|ref|XM_416354.2|	149	26.72	GO:0005773//vacuole	GO:0001727//lipid kinase activity	GO:0050896//response to stimulus	gi|297804000|ref|XP_002869884.1|/8.96171e-17/D-erythro-sphingosine kinase [Arabidopsis lyrata subsp. lyrata]	CATGTTAACTTGATGGCATTT	1	149	26.72
gi|118082914|ref|XM_425490.2|	3	0.54	-	-	-	gi|323450228|gb|EGB06110.1|/9.99547e-21/hypothetical protein AURANDRAFT_65797 [Aureococcus anophagefferens]	CATGAGCATCTGCAACCGCTC	2	3	0.54
gi|118082916|ref|XM_416307.2|	57	10.22	GO:0044464//cell part	GO:0005488//binding;GO:0016779//nucleotidyltransferase activity	GO:0006351//transcription, DNA-dependent	gi|255083755|ref|XP_002508452.1|/0/predicted protein [Micromonas sp. RCC299]	CATGAGAAGAAGAGCAGAACA	19	2	0.36	CATGATCCCTTTCGAGGACGT	1	5	0.9	CATGTGGGAATGGTGGAATGA	2	50	8.97
gi|118082918|ref|XM_416355.2|	858	153.88	-	-	-	gi|255595096|ref|XP_002536227.1|/3.48377e-12/single-stranded DNA-binding protein, ssb, putative [Ricinus communis]	CATGAGGCAAGTGGATGGAAA	3	5	0.9	CATGGCACAGGATCTCTGTCT	2	13	2.33	CATGTATATTACTGTAGTTTC	1	838	150.29	CATGGCACAGAATCTCTGTCT	2	2	0.36
gi|118082919|ref|XM_416356.2|	1503	269.56	-	-	-	-	CATGCAGACACCCCCAAGTAT	34	5	0.9	CATGCCTAGATCTGTCAGTTC	14	18	3.23	CATGCTTTTGCCAAAAGCCTA	3	16	2.87	CATGGACAGTCTGGAAAAAAA	37	2	0.36	CATGGAGGACCTGGTGTACCA	7	3	0.54	CATGGAGTTCACAATAGCCAA	33	9	1.61	CATGGTACAAAAAAACCCCAA	8	5	0.9	CATGTAGACCAAGTCTTGTGT	28	4	0.72	CATGTATGTATGTAGCTAAGT	1	1064	190.82	CATGTCAATTAAAAAAAAAAA	24	6	1.08	CATGTCAGGCCTGAATTGACT	13	4
gi|118082923|ref|XM_416312.2|	47	8.43	-	-	-	gi|301115190|ref|XP_002905324.1|/0/conserved hypothetical protein [Phytophthora infestans T30-4]	CATGGGTGTGGCTTACATTCT	2	5	0.9	CATGTATGATGAACATATCAA	3	5	0.9	CATGTGTTTGTATCTCGCTAC	6	6	1.08	CATGTTATTTTCACTCTGCAA	1	31	5.56
gi|118082925|ref|XM_416315.2|	112	20.09	-	-	-	-	CATGCAAATGATGAGCTAAGA	13	51	9.15	CATGGCGGGGGTCGGGCAGGC	14	2	0.36	CATGGGTAAGGATAACACTTT	8	2	0.36	CATGGTGGAGTTCTCAGGATC	11	44	7.89	CATGTTTCAAAAGTATCTGTG	6	13	2.33
gi|118082930|ref|XM_416362.2|	45	8.07	-	-	-	gi|308812644|ref|XP_003083629.1|/4.67732e-10/armadillo/beta-catenin repeat family protein / BTB/POZ domain-containing protein (ISS) [Ostreococcus tauri]	CATGCGGCTGGTATTCCTGTG	2	3	0.54	CATGTGCTCACTGGTTCTTAA	1	28	5.02	CATGTTCAGCAAAGCTAGTAA	3	14	2.51
gi|118082932|ref|XM_416363.2|	56	10.04	GO:0043231//intracellular membrane-bounded organelle;GO:0044444//cytoplasmic part	GO:0005488//binding;GO:0016874//ligase activity	GO:0006412//translation	gi|348689697|gb|EGZ29511.1|/1.22562e-73/hypothetical protein PHYSODRAFT_552811 [Phytophthora sojae]	CATGCAACTCTTGGAAGTTAT	1	23	4.12	CATGCTCTCTCCACTAAGAAA	2	2	0.36	CATGGACCTAGTGGGTACCAG	6	25	4.48	CATGCAACTCTTAGAAGTTAT	1	6	1.08
gi|118082934|ref|XM_416364.2|	234	41.97	GO:0042579//microbody;GO:0016020//membrane	GO:0005488//binding	GO:0007031//peroxisome organization;GO:0007005//mitochondrion organization;GO:0007275//multicellular organismal development	gi|348676325|gb|EGZ16143.1|/1.21255e-180/hypothetical protein PHYSODRAFT_560655 [Phytophthora sojae]	CATGCAGTCAAACACTGTTCA	7	29	5.2	CATGCTGTAACAGCCCTGTTA	2	118	21.16	CATGGGATTATTCTGAATTAC	4	3	0.54	CATGGTATACGGAGTAGAATT	13	2	0.36	CATGTAAAGACAGTTGGTTTG	12	23	4.12	CATGTACTTTTCAAACAGATC	6	3	0.54	CATGTGAAGTCTCCAAAGTGT	3	26	4.66	CATGTTGGATGAATCAGCCTG	8	30	5.38
gi|118082936|ref|XM_416365.2|	52	9.33	-	-	-	gi|348676449|gb|EGZ16267.1|/3.29596e-33/hypothetical protein PHYSODRAFT_560761 [Phytophthora sojae]	CATGCTAGAGCCTGTACAACG	14	2	0.36	CATGGTGTGTTATACCTAAAC	7	2	0.36	CATGTTTTCTATTTGAAATTA	1	48	8.61
gi|118082938|ref|XM_001234866.1|	110	19.73	-	-	-	-	CATGGACCAACATAATGGCAC	1	97	17.4	CATGTCGCCGTTGGTACTGCT	2	10	1.79	CATGTTCGCAGGAGCCGAGGT	5	3	0.54
gi|118082940|ref|XM_425492.2|	2	0.36	-	-	-	gi|300175238|emb|CBK20549.2|/2.78468e-23/unnamed protein product [Blastocystis hominis]	CATGAGCAGTCCCGACGCAGC	3	2	0.36
gi|118082942|ref|XM_416367.2|	158	28.34	-	-	-	gi|15228477|ref|NP_189519.1|/8.09888e-15/uncharacterized protein [Arabidopsis thaliana]	CATGAAGATAAGGGAGTACCG	1	12	2.15	CATGCAGAAGCTATGAAGTTC	4	63	11.3	CATGCTCCTGTATCAGAAGTG	17	4	0.72	CATGGTGATGTAGCTCAGAAA	16	19	3.41	CATGTCTAGATAATCAGCTTA	6	6	1.08	CATGTTTATTTTCTATTTATG	2	45	8.07	CATGTTTCTGCCAAAAAAACT	5	6	1.08	CATGGTGATGTAGCTCAAAAA	16	3	0.54
gi|118082944|ref|XM_001235264.1|	19	3.41	-	-	GO:0048869;GO:0048856//anatomical structure development;GO:0065007//biological regulation;GO:0007275//multicellular organismal development	gi|348688255|gb|EGZ28069.1|/2.00809e-42/hypothetical protein PHYSODRAFT_468694 [Phytophthora sojae]	CATGGTCTCCCTTTGTTTTTT	2	5	0.9	CATGTGTTTTGATGTGTGTAA	3	14	2.51
gi|118082946|ref|XM_416372.2|	177	31.74	-	-	-	-	CATGAAACAGCCAGTAACCAC	2	21	3.77	CATGAAGAATGAAGAGGTCCT	3	22	3.95	CATGCTGAAGCTGGCTGTAAA	4	16	2.87	CATGGAGTTGGGGTACTGAAT	1	111	19.91	CATGTTAGGGAGGAGCCAGAG	8	2	0.36	CATGGAGTTGGGGAACTGAAT	1	2	0.36	CATGTTGCAGAACAGTCCTCT	5	3	0.54
gi|118082948|ref|XM_416373.2|	128	22.96	GO:0043231//intracellular membrane-bounded organelle	-	GO:0006886//intracellular protein transport	gi|302810540|ref|XP_002986961.1|/2.06006e-123/hypothetical protein SELMODRAFT_158348 [Selaginella moellendorffii]	CATGATAAATATCCGTTTGTA	5	13	2.33	CATGATCATAAATAGGTAATG	4	64	11.48	CATGATGAGAAACCGATAGCA	9	11	1.97	CATGCAGAGTAGAAGGGGGAT	7	3	0.54	CATGCTAAAGATGAAAAGCAC	17	3	0.54	CATGGATTGCCTGAACAAATG	14	15	2.69	CATGTAAAAAGGTTAAATGCC	6	3	0.54	CATGTTTTCCTGCCATCTGCT	13	6	1.08	CATGGCCGCCCCCACGGGGGC	32	10	1.79
gi|118082950|ref|XM_416374.2|	34	6.1	-	-	-	gi|357441255|ref|XP_003590905.1|/1.38067e-33/O-linked GlcNAc transferase like protein [Medicago truncatula]	CATGCTTACATTTGATCAAAT	3	15	2.69	CATGGATGAATATGGGAGGCA	4	3	0.54	CATGGGGACAAAGCACTCATT	1	16	2.87
gi|118082952|ref|XM_416326.2|	52	9.33	-	-	-	gi|358343279|ref|XP_003635732.1|/8.18305e-62/Nucleoporin Nup37 [Medicago truncatula]	CATGCAGATTTCAGGAAGAGG	6	5	0.9	CATGGAGTCCGGAAACTAGAC	4	8	1.43	CATGGCACAGAACCCTTCCAT	1	25	4.48	CATGTCAGCAGACTGGTGTTT	3	4	0.72	CATGTTGATCGAGCCAGATTA	2	10	1.79
gi|118082957|ref|XM_425495.2|	2	0.36	-	-	-	gi|301107295|ref|XP_002902730.1|/5.8769e-27/conserved hypothetical protein [Phytophthora infestans T30-4]	CATGGGATGATGAATTCCTAC	1	2	0.36
gi|118082959|ref|XM_416329.2|	75	13.45	-	GO:0016740//transferase activity	-	gi|301123145|ref|XP_002909299.1|/3.14384e-57/N-acetylglucosamine-1-phosphotransferase subunits alpha/beta, putative [Phytophthora infestans T30-4]	CATGAACGAATCAAAGTGTAG	5	5	0.9	CATGCATCTACATTTATAATC	4	3	0.54	CATGCTAATAAGAATACACGG	1	42	7.53	CATGCTATCCTTTTTTATAAA	2	4	0.72	CATGCTTCAGTTGCTAACAAA	17	2	0.36	CATGGCCATGCTATCCTTTTT	3	3	0.54	CATGGGAGAAGAGGAAATTGC	8	2	0.36	CATGTAGTTGGTCAGCTGGAT	7	11	1.97	CATGTTTCCTGAGGAGTTTGA	11	3	0.54
gi|118082961|ref|XM_416375.2|	40	7.17	-	GO:0016817//hydrolase activity, acting on acid anhydrides	-	gi|301117338|ref|XP_002906397.1|/2.71857e-168/ATP-dependent RNA helicase, putative [Phytophthora infestans T30-4]	CATGAAGGCAGTAAACCAGTC	1	7	1.26	CATGCAGCCGGTGGCTGATTT	2	7	1.26	CATGCTGGGAGGGAATGTGAA	3	24	4.3	CATGGAGCGATACAGGAAACG	4	2	0.36
gi|118082963|ref|XM_416330.2|	29	5.2	-	-	-	-	CATGAAGAAGTTATCTTAAGA	9	5	0.9	CATGCATTTTGGGTTATATAT	8	4	0.72	CATGTACATTCAGCAGCTTCT	1	15	2.69	CATGTAGTTTGTTTTTACAGA	7	2	0.36	CATGTTATTCTGATGGCTCAA	10	3	0.54
gi|118082970|ref|XM_416379.2|	176	31.56	-	-	-	gi|297837035|ref|XP_002886399.1|/1.00119e-116/F2K11.14 [Arabidopsis lyrata subsp. lyrata]	CATGACTCCTAGAATTCGTGA	2	10	1.79	CATGAGTTGGCAGGATCGAGC	12	2	0.36	CATGCCCTCTTTTTTGCATCC	3	33	5.92	CATGGATAAGACAAAGGAGCT	9	4	0.72	CATGGCCTCAAGAGATACCAG	4	58	10.4	CATGTGATCATATGAAGAGGT	1	43	7.71	CATGTGCTTCTGTGAAAAGTT	5	18	3.23	CATGTTGGCAGTGGAGCTGGC	7	3	0.54	CATGTGCTTCTGTGAAAAGTA	5	5	0.9
gi|118082976|ref|XM_416383.2|	20	3.59	-	-	-	gi|325180256|emb|CCA14659.1|/8.70821e-24/Rad52/22 domaincontaining protein putative [Albugo laibachii Nc14]	CATGCAGCACGGCTGCCTGCC	1	5	0.9	CATGTGCTTTGGGTTTATTAC	2	3	0.54	CATGCAGCACAGCTGCCTGCC	1	12	2.15
gi|118082979|ref|XM_001235333.1|	2	0.36	-	-	-	-	CATGTGACTTCAAAGATGGAC	2	2	0.36
gi|118082981|ref|XM_416342.2|	15	2.69	-	-	-	gi|323453576|gb|EGB09447.1|/1.21484e-22/hypothetical protein AURANDRAFT_63045 [Aureococcus anophagefferens]	CATGTTTGTAGCTCAGGTTCT	1	15	2.69
gi|118082982|ref|XM_425498.2|	95	17.04	-	-	-	gi|357447595|ref|XP_003594073.1|/4.05028e-29/F-box/LRR-repeat protein [Medicago truncatula]	CATGCACTGGGGGCCACAGAG	2	3	0.54	CATGCTACCCACGCACCCTGG	6	6	1.08	CATGGGCAGCCTGCGGCTCTC	8	5	0.9	CATGGTTTTATTTTTAAAGAC	1	40	7.17	CATGTATTGAGAATAGATTAT	4	37	6.64	CATGTTGCTCTCTGCTGTGGG	3	4	0.72
gi|118082990|ref|XM_416388.2|	3	0.54	-	-	GO:0006810//transport	gi|255081134|ref|XP_002507789.1|/2.58621e-153/voltage-gated ion channel superfamily [Micromonas sp. RCC299]	CATGAGAAGTTGGTGGATTCT	4	3	0.54
gi|118082992|ref|XM_416351.2|	226	40.53	-	-	-	-	CATGCGGGCGGCGAGGTGCAC	2	54	9.68	CATGTGGTTCTGGATCCTGTG	1	172	30.85
gi|118083006|ref|XM_001235411.1|	9	1.61	-	-	-	-	CATGGGAAAGAAGGATGATCC	8	2	0.36	CATGGTCTCCTAAGTCTTTAT	1	3	0.54	CATGTTGAAGATAATGAGTTG	3	4	0.72
gi|118083008|ref|XM_416395.2|	2	0.36	-	GO:0046872//metal ion binding	-	gi|348673067|gb|EGZ12886.1|/7.13107e-63/hypothetical protein PHYSODRAFT_546706 [Phytophthora sojae]	CATGACCTGAGAGGTCTTGGC	11	2	0.36
gi|118083010|ref|XM_416358.2|	22	3.95	-	-	-	-	CATGATCGGTTAACAGTTTCA	3	4	0.72	CATGCTTTATTTCTTTCTTCC	1	18	3.23
gi|118083013|ref|XM_416398.2|	63	11.3	-	GO:0008234//cysteine-type peptidase activity	-	gi|348690171|gb|EGZ29985.1|/3.17761e-27/hypothetical protein PHYSODRAFT_470080 [Phytophthora sojae]	CATGAAGTCAAAAATGTCCCT	1	30	5.38	CATGCAGCAGTGATCACAGAA	2	8	1.43	CATGTGATTATTTATTTATTG	8	23	4.12	CATGTGTTTCTGTGAACACTG	10	2	0.36
gi|118083015|ref|XM_416400.2|	749	134.33	-	GO:0016616//oxidoreductase activity, acting on the CH-OH group of donors, NAD or NADP as acceptor;GO:0050661//NADP binding	GO:0006970//response to osmotic stress	gi|323455784|gb|EGB11652.1|/5.0739e-71/hypothetical protein AURANDRAFT_59872 [Aureococcus anophagefferens]	CATGAGCAGATAGAAAGAATC	4	3	0.54	CATGAGTAGCTCTTTGAAAAG	1	672	120.52	CATGTCCCAAAATCATAAGGA	2	66	11.84	CATGAGAAGCTCTTTGAAAAG	1	2	0.36	CATGAGTAGCTCTTTGAAAAA	1	4	0.72	CATGAGTAGCTCTTTGAAAAC	1	2	0.36
gi|118083016|ref|XR_026805.1|	94	16.86	-	-	GO:0010038//response to metal ion	gi|323455784|gb|EGB11652.1|/9.37088e-51/hypothetical protein AURANDRAFT_59872 [Aureococcus anophagefferens]	CATGAGAAGGCTCACAAATTT	1	94	16.86
gi|118083017|ref|XM_429551.2|	58	10.4	-	-	-	-	CATGAACTTTTCCTGGGACTG	1	9	1.61	CATGGGAGGTTCCTCCACTTT	2	49	8.79
gi|118083019|ref|XM_416404.2|	58	10.4	-	-	GO:0009987//cellular process	gi|255966060|gb|ACU45315.1|/2.27218e-36/ras [Rhodomonas sp. CCMP768]	CATGCATTGGGAAATTAAACT	1	43	7.71	CATGGAATCAGACTTCTTCCT	2	5	0.9	CATGTGCTTTTTATGAGTGCT	3	10	1.79
gi|118083022|ref|XM_416408.2|	47	8.43	-	-	-	gi|384246205|gb|EIE19696.1|/7.75914e-36/PTR2-domain-containing protein, partial [Coccomyxa subellipsoidea C-169]	CATGTATTATGCAGATTCCTT	7	2	0.36	CATGTCACGGACAATGAGAGC	2	2	0.36	CATGTGTATTTATGATTAGTA	1	28	5.02	CATGTGTATGTATGATTAGTA	1	15	2.69
gi|118083024|ref|XM_416409.2|	1443	258.8	-	-	-	-	CATGCAAAGTTTCCAGTGGTT	3	45	8.07	CATGGACTGTGCTGCCAAAAT	2	10	1.79	CATGTGTGGTAATTTTCTACA	1	1383	248.04	CATGTGTGGAAATTTTCTACA	1	3	0.54	CATGTGTGGGAATTTTCTACA	1	2	0.36
gi|118083025|ref|XM_416368.2|	48	8.61	-	-	GO:0051603//proteolysis involved in cellular protein catabolic process	gi|302804592|ref|XP_002984048.1|/1.85023e-19/hypothetical protein SELMODRAFT_445748 [Selaginella moellendorffii]	CATGGACTGTTTACTGACTAT	1	44	7.89	CATGGATGCATCTCTGCAGGC	3	4	0.72
gi|118083026|ref|XM_416410.2|	7	1.26	-	-	-	gi|356577835|ref|XP_003557027.1|/8.16778e-17/PREDICTED: insulin gene enhancer protein isl-1-like, partial [Glycine max]	CATGAGATGTTTATTTTGGAC	1	7	1.26
gi|118083028|ref|XM_416369.2|	23	4.12	-	-	-	gi|255079472|ref|XP_002503316.1|/8.28976e-23/predicted protein [Micromonas sp. RCC299]	CATGCTGAAGTGCAAATCCAA	2	11	1.97	CATGCTTGATGTTTTAATCTG	1	9	1.61	CATGTGGCTGTTTTTGGAGTA	6	3	0.54
gi|118083029|ref|XM_416412.2|	48	8.61	-	GO:0016740//transferase activity	-	gi|301112286|ref|XP_002905222.1|/2.96774e-79/phosphatidylinositol kinase [Phytophthora infestans T30-4]	CATGTTAAATCTTATGCAATC	1	48	8.61
gi|118083032|ref|XM_416414.2|	2	0.36	-	-	-	gi|357133459|ref|XP_003568342.1|/1.38265e-07/PREDICTED: pleckstrin homology domain-containing protein 1-like [Brachypodium distachyon]	CATGACAAACAGGAAGGAAAA	2	2	0.36
gi|118083034|ref|XM_416415.2|	4	0.72	-	-	-	gi|242036915|ref|XP_002465852.1|/3.21181e-07/hypothetical protein SORBIDRAFT_01g047010 [Sorghum bicolor]	CATGACTTCTTTGATGCACAA	1	4	0.72
gi|118083036|ref|XM_416416.2|	11	1.97	-	GO:0016787//hydrolase activity	-	gi|159489699|ref|XP_001702834.1|/8.9136e-43/3',5'-cyclic-nucleotide phosphodiesterase [Chlamydomonas reinhardtii]	CATGCATGATTATGATCATCC	6	2	0.36	CATGCTGCTGCTGCCTGGAAC	4	3	0.54	CATGGATCGCTCTGCTCCTCA	2	3	0.54	CATGTCGAGGCCAGAATACAA	3	3	0.54
gi|118083038|ref|XM_416380.2|	10	1.79	GO:0009536//plastid;GO:0044446//intracellular organelle part	-	-	gi|303278070|ref|XP_003058328.1|/5.87638e-43/predicted protein [Micromonas pusilla CCMP1545]	CATGCCAAATTAGGTTGCTGT	1	3	0.54	CATGGATGGTAGAGAAGGAAA	3	3	0.54	CATGTACAGAGAACAGTGTAT	2	4	0.72
gi|118083043|ref|XM_001235130.1|	111	19.91	-	GO:0004672//protein kinase activity	-	gi|351724587|ref|NP_001236039.1|/3.8446e-79/with no lysine kinase [Glycine max]	CATGAGGCTTTAGCACACTTC	2	15	2.69	CATGGCAGTCCTCAGCCAGTT	6	3	0.54	CATGGTAACGTGGGAGCAGCA	9	2	0.36	CATGTACTTACCATCAGTTTT	1	88	15.78	CATGTGCCCTCCACAGCAGTA	3	3	0.54
gi|118083051|ref|XM_416423.2|	157	28.16	GO:0031410//cytoplasmic vesicle	-	GO:0006810//transport	gi|325191953|emb|CCA26423.1|/8.32635e-25/vesicle transporter GOT1Blike protein putative [Albugo laibachii Nc14]	CATGAATCTTGTGAAATGTAT	6	10	1.79	CATGATCTCCCTCTCGGACAC	14	7	1.26	CATGCAGAAGGTCAGTCTTCA	9	2	0.36	CATGGAAGTTGAGATGACTAT	10	43	7.71	CATGGTATAATGACAAGAGGG	13	2	0.36	CATGTAACAAGAGATGCGCCT	11	9	1.61	CATGTAGAGTTCAACAGGGGA	8	5	0.9	CATGTTATGTCTGCATCCAGG	7	3	0.54	CATGTTTGGAACGTTTCCTCT	1	76	13.63
gi|118083053|ref|XM_416424.2|	5	0.9	-	GO:0004084//branched-chain-amino-acid transaminase activity	GO:0006520//cellular amino acid metabolic process	gi|348683248|gb|EGZ23063.1|/3.22435e-97/hypothetical protein PHYSODRAFT_349622 [Phytophthora sojae]	CATGAGTGACCTGACAGCTGC	4	5	0.9
gi|118083056|ref|XM_416394.2|	32	5.74	-	-	-	-	CATGCCAGTGGATGGAACAAG	4	14	2.51	CATGCTGCAGTCTGTGTTGTC	1	7	1.26	CATGCTTCAGAGAAAGAGGCT	5	4	0.72	CATGGATCCTGAAGAAGTCAA	3	7	1.26
gi|118083057|ref|XM_416426.2|	15	2.69	-	GO:0016772//transferase activity, transferring phosphorus-containing groups	-	gi|225445456|ref|XP_002285099.1|/1.47777e-52/PREDICTED: probable ethanolamine kinase A [Vitis vinifera]	CATGATTCCATTGCTGCTTTC	1	10	1.79	CATGCACACAATGGATGGATC	4	2	0.36	CATGTTGTATGTGAATTATTT	2	3	0.54
gi|118083059|ref|XM_416402.2|	181	32.46	-	GO:0016616//oxidoreductase activity, acting on the CH-OH group of donors, NAD or NADP as acceptor;GO:0050661//NADP binding	GO:0006970//response to osmotic stress	gi|323455784|gb|EGB11652.1|/6.06968e-61/hypothetical protein AURANDRAFT_59872 [Aureococcus anophagefferens]	CATGAAGGGAAACAAGGAATA	4	4	0.72	CATGAGAAGGCTCACATATTT	7	117	20.98	CATGCTCTCATCTTGCTAAAT	1	7	1.26	CATGGAAGCAACTATAGACTT	6	21	3.77	CATGGAATAGCTGGTTGATGC	3	26	4.66	CATGTTCAGAAGGACATTACA	5	6	1.08
gi|118083062|ref|XM_416401.2|	1156	207.32	-	-	-	gi|323455784|gb|EGB11652.1|/3.85223e-66/hypothetical protein AURANDRAFT_59872 [Aureococcus anophagefferens]	CATGCATAGAGGCTTTATTGC	1	1123	201.41	CATGTGCAGAAACCACAAGGA	2	33	5.92
gi|118083063|ref|XM_416429.2|	135	24.21	-	-	-	gi|323454746|gb|EGB10615.1|/1.28844e-33/hypothetical protein AURANDRAFT_22362 [Aureococcus anophagefferens]	CATGATTTGTGGATTTGTAAT	5	2	0.36	CATGGCCATATAGGCAATTCT	1	17	3.05	CATGTGGAGTCTTCATCACAG	2	16	2.87	CATGTGTTCAGTTTGAGCCAA	3	100	17.93
gi|118083064|ref|XR_027154.1|	217	38.92	-	-	-	gi|301113204|ref|XP_002998372.1|/0/ATP-binding Cassette (ABC) Superfamily [Phytophthora infestans T30-4]	CATGAAGTGCACTTAAGCTTA	1	78	13.99	CATGATAATTGCCCTGTAGAA	2	77	13.81	CATGCTCACACGCACACACAA	4	19	3.41	CATGCTGATTGGATCATAGCA	20	3	0.54	CATGCTTTGATAGGCTTATAG	3	22	3.95	CATGGCCACAGAAAATATTTT	7	3	0.54	CATGTGAAGAATCACACGATG	5	15	2.69
gi|118083067|ref|XM_416405.2|	61	10.94	-	-	-	-	CATGAAACAATTCTCATTATT	1	9	1.61	CATGAGGAAACGGCAGAAATG	7	2	0.36	CATGGACCAAAGCCAGAGCGG	6	3	0.54	CATGGCTGCAGTCCAAAGGAT	2	19	3.41	CATGTGCCACGGCCAAACATC	3	28	5.02
gi|118083071|ref|XM_001235590.1|	3	0.54	-	-	-	gi|300122105|emb|CBK22679.2|/2.48718e-06/unnamed protein product [Blastocystis hominis]	CATGCAGGAGAAAAGTTTAAG	1	3	0.54
gi|118083073|ref|XM_416435.2|	5	0.9	-	-	-	gi|302821631|ref|XP_002992477.1|/3.69002e-24/hypothetical protein SELMODRAFT_430700 [Selaginella moellendorffii]	CATGCTGAAAGACTTTGCCAG	2	2	0.36	CATGCTTTCATTTAAAACTTT	1	3	0.54
gi|118083079|ref|XM_416411.2|	91	16.32	-	-	-	gi|323451357|gb|EGB07234.1|/3.76885e-10/hypothetical protein AURANDRAFT_69836 [Aureococcus anophagefferens]	CATGAGAGAAGTTGGCTGGGA	5	7	1.26	CATGGGTGGAGCTTTTAGGGG	3	43	7.71	CATGGTCATGGGTGGAGCTTT	4	32	5.74	CATGTTTTTCCAACTGAGTCA	1	9	1.61
gi|118083080|ref|XM_001235244.1|	2	0.36	-	-	-	-	CATGAAATAATTCAGTAGAGG	1	2	0.36
gi|118083082|ref|XM_416438.2|	180	32.28	-	-	-	-	CATGCTCAGCCTCTACCTGAT	7	2	0.36	CATGCTGGCTTGTCTCTCCAC	1	166	29.77	CATGCTTCCAAACCCAGCATC	4	4	0.72	CATGTTTAATGAATATATTTT	5	6	1.08	CATGTTTTTAAAATGGGATAG	3	2	0.36
gi|118083083|ref|XM_001235612.1|	20	3.59	-	-	-	gi|301123727|ref|XP_002909590.1|/1.20938e-30/ryanodine-inositol 1,4,5-triphosphate receptor Ca2 channel (RIR-CaC) family protein [Phytophthora infestans T30-4]	CATGGGGAGAAGCCGTGACTG	1	18	3.23	CATGTGAATCATCACATGCCA	3	2	0.36
gi|118083085|ref|XM_416439.2|	248	44.48	-	-	-	-	CATGAAGCTATGGAGATACAA	3	68	12.2	CATGCAAGCTGTAGTGCCATT	7	57	10.22	CATGCAAGTGGTGGGGTGGGG	5	30	5.38	CATGCAGGTATATTTACATTG	1	3	0.54	CATGCCAACCATAAAAGAGCA	4	10	1.79	CATGCTCAGCAGCCATGGAGG	10	3	0.54	CATGGAGGCCGCCCGGCCGCA	20	2	0.36	CATGGCAAGAATCAGAAAGGT	6	67	12.02	CATGTATTAAGCAGCTCACGA	8	8	1.43
gi|118083087|ref|XM_416441.2|	7	1.26	-	-	-	-	CATGTTATGTCTACACAAGTC	1	7	1.26
gi|118083099|ref|XM_416427.2|	281	50.4	-	-	-	gi|325184955|emb|CCA19447.1|/3.34216e-143/conserved hypothetical protein [Albugo laibachii Nc14]	CATGAAAATCATTCTTTGCAC	1	235	42.15	CATGCTGCTGTGTTCTGATTT	5	7	1.26	CATGGGGGATAGGAAACGCCG	4	2	0.36	CATGGTTATTTGTTAAAAATA	2	33	5.92	CATGTTTTTTATACGAGAAAC	11	2	0.36	CATGCAGTGTGGAGAAGAAGG	6	2	0.36
gi|118083103|ref|XM_425506.2|	37	6.64	-	-	-	gi|384248946|gb|EIE22429.1|/1.40668e-42/malonyl-CoA:ACP transacylase [Coccomyxa subellipsoidea C-169]	CATGCACTCAAAGCACATCCA	2	10	1.79	CATGGAACCAGCAGTAGAGCC	3	4	0.72	CATGTACCAGAGGAAGCAGGG	1	15	2.69	CATGTACCGCCTGGCCGAGAA	6	8	1.43
gi|118083105|ref|XM_416451.2|	157	28.16	-	-	-	gi|168039747|ref|XP_001772358.1|/8.14127e-30/predicted protein [Physcomitrella patens subsp. patens]	CATGGCTTCTGTGCTCAACTA	1	157	28.16
gi|118083108|ref|XM_416431.2|	63	11.3	-	-	-	gi|255084373|ref|XP_002508761.1|/1.43622e-35/inward rectifier K+ channel family transporter [Micromonas sp. RCC299]	CATGAGGAGAACCAACCCGTC	3	2	0.36	CATGATCATTAGTGCCTCTGT	5	2	0.36	CATGCTAATTTTTTTAATCAT	1	20	3.59	CATGGTGCCCAAAGTGCAGTT	2	34	6.1	CATGCTAATTTTTTTAATCAA	1	2	0.36	CATGTCCTTCCTGTGCAGCTC	12	3	0.54
gi|118083109|ref|XM_416432.2|	5	0.9	-	-	-	-	CATGGAAGTGTCTTGGATTCA	1	5	0.9
gi|118083111|ref|XM_416457.2|	316	56.67	-	-	-	gi|42562483|ref|NP_174597.2|/5.80339e-12/patatin-like phospholipase domain-containing protein [Arabidopsis thaliana]	CATGAAAATGATGTTTTGTTA	1	145	26.01	CATGAAGCTGCACAACACATT	8	2	0.36	CATGACATAACGTAGGAACAA	5	2	0.36	CATGAGAACTGGGATGCTTTC	4	25	4.48	CATGCCTGCTGATGTTCGATG	7	7	1.26	CATGGACTCTGTTATGAAACA	6	55	9.86	CATGTCTTGGGCATGTTTTGA	3	2	0.36	CATGTGCAGATGTTCTGGCAT	10	5	0.9	CATGTTTTGAAGTGGAAGGAA	2	69	12.37	CATGACATAACGTAGGAAAAA	5	4	0.72
gi|118083113|ref|XM_416434.2|	23	4.12	-	-	-	-	CATGCAGAACTTGAGGAGCTG	3	17	3.05	CATGCAGAGCCGTCAATACCA	6	2	0.36	CATGGTTTGGGTTGTGGGTGT	2	4	0.72
gi|118083115|ref|XM_416458.2|	342	61.34	-	-	-	gi|255073323|ref|XP_002500336.1|/1.57601e-38/predicted protein [Micromonas sp. RCC299]	CATGCCATGGTAATTGATTCC	5	11	1.97	CATGGGAGTACAGTCGGGTGA	3	272	48.78	CATGGTAATTGATTCCCGGAA	4	5	0.9	CATGTATGAAATCGCAGATGT	7	2	0.36	CATGAAGCTCGTGAAAAGTTG	6	3	0.54	CATGCGTATGGTCAGTTTTCT	1	43	7.71	CATGGGAGTACAGTCGGGGGA	3	6	1.08
gi|118083123|ref|XM_416436.2|	72	12.91	GO:0005622//intracellular	GO:0000166//nucleotide binding	GO:0007165//signal transduction	gi|255966060|gb|ACU45315.1|/1.91087e-60/ras [Rhodomonas sp. CCMP768]	CATGATCCTGTTAGCTTTACC	2	18	3.23	CATGCACAGTTGCTAACTTCC	1	54	9.68
gi|118083129|ref|XM_416437.2|	97	17.4	-	-	-	-	CATGAAGTATGCAAACAGAAA	1	14	2.51	CATGTATAGGCATAAATAAAA	8	48	8.61	CATGTATGCAACTGATTTGAG	7	9	1.61	CATGTTCCATCCGTTGCTACC	4	26	4.66
gi|118083131|ref|XM_416463.2|	186	33.36	-	-	-	gi|298706634|emb|CBJ29572.1|/1.00139e-15/similar to Rho GTPase activating protein 24 [Ectocarpus siliculosus]	CATGAATATATTCAGCTCCCG	3	3	0.54	CATGCAGAACAAAGTTCTGGA	2	126	22.6	CATGGCATCATCCAGTTAGCA	6	3	0.54	CATGCAGAACTAAGTTCTGGA	2	54	9.68
gi|118083135|ref|XM_416442.2|	120	21.52	-	-	-	gi|303282073|ref|XP_003060328.1|/8.977e-08/predicted protein [Micromonas pusilla CCMP1545]	CATGGAGACACTGCTAGACAA	1	86	15.42	CATGTAATTTACTCATCTGTC	2	34	6.1
gi|118083137|ref|XM_416465.2|	55	9.86	-	-	-	gi|356514523|ref|XP_003525955.1|/3.15765e-17/PREDICTED: uncharacterized protein KIAA0930-like [Glycine max]	CATGAGAGACTCACATCTTTC	4	3	0.54	CATGCAGAGATGGCAGTGAGT	5	8	1.43	CATGCCATTGCTTAATGAACA	3	42	7.53	CATGTGCTGTGTGCACACGCT	9	2	0.36
gi|118083141|ref|XM_416445.2|	349	62.59	-	GO:0046914//transition metal ion binding;GO:0016491//oxidoreductase activity	GO:0008152//metabolic process	gi|348682867|gb|EGZ22683.1|/6.96975e-82/hypothetical protein PHYSODRAFT_285766 [Phytophthora sojae]	CATGAGAGACAAACTGTAACC	1	96	17.22	CATGAGGTTCGCCTTCTAATG	8	3	0.54	CATGCTGTTTCTTCTAGCTTC	6	41	7.35	CATGGCCCTCAGTACCACACC	4	23	4.12	CATGGGAACAGCCTTAAGCCA	7	3	0.54	CATGGTCTGCTGATGAAATCA	5	29	5.2	CATGTCAAAAATAACTCGCTG	2	80	14.35	CATGTGTGGACCTCCTCCCAT	10	6	1.08	CATGTTATTAAGCAGACACTT	3	15	2.69	CATGAGGGACAAACTGTAACC	1	49	8.79	CATGGCCCTCAGTACCACGCC	4	4
gi|118083144|ref|XM_416450.2|	2	0.36	-	GO:0016874//ligase activity	-	gi|301107510|ref|XP_002902837.1|/6.51698e-123/tubulin-tyrosine ligase family [Phytophthora infestans T30-4]	CATGGAGTTGAGACTGTTGTC	1	2	0.36
gi|118083150|ref|XM_416454.2|	16	2.87	-	-	-	gi|301115812|ref|XP_002905635.1|/4.64563e-65/calcineurin-like phosphoesterase, putative [Phytophthora infestans T30-4]	CATGATGCTCCCAAACCTCCA	11	2	0.36	CATGATTATAATAAAGGATTT	3	4	0.72	CATGCTGGTGATTTCACTGAG	10	2	0.36	CATGGCTGATGGAACTACTAC	4	2	0.36	CATGTTGTGCCCAACACATTA	2	6	1.08
gi|118083153|ref|XM_416456.2|	15	2.69	-	-	-	gi|357516899|ref|XP_003628738.1|/3.26887e-25/Flavonol sulfotransferase-like protein [Medicago truncatula]	CATGATGTGGCTTGACAGCAC	1	15	2.69
gi|118083155|ref|XM_416459.2|	541	97.03	-	-	-	-	CATGAACTCTTTGCTTTACTG	2	5	0.9	CATGATACTTACTCTCAAAAA	3	5	0.9	CATGCCAAGAACTGAATTGTA	13	10	1.79	CATGCTGAGGGCAAGTGTCAT	7	5	0.9	CATGGTTTTGTGACTGTTGTA	1	491	88.06	CATGTGTAATCTTTATGTCAC	16	5	0.9	CATGTGTTTTTGTCATGACTT	5	9	1.61	CATGTTGCACAGGGAAAATGC	6	11	1.97
gi|118083157|ref|XM_416460.2|	129	23.14	-	-	-	-	CATGTGAACCATAACCCTTCT	2	7	1.26	CATGTTTGTATTGCATAAAGC	1	122	21.88
gi|118083168|ref|XM_416468.2|	2	0.36	-	-	-	gi|302830608|ref|XP_002946870.1|/7.01914e-33/hypothetical protein VOLCADRAFT_109590 [Volvox carteri f. nagariensis]	CATGCTAGATGCATCAACCTG	1	2	0.36
gi|118083172|ref|XM_416469.2|	53	9.51	-	-	-	gi|297814315|ref|XP_002875041.1|/3.25004e-26/hypothetical protein ARALYDRAFT_490543 [Arabidopsis lyrata subsp. lyrata]	CATGATGCTTAAATAACTGTA	1	51	9.15	CATGGTTGAAATGTCATTGCA	2	2	0.36
gi|118083174|ref|XM_430411.2|	4	0.72	-	-	-	-	CATGCTTGTGCTTGGCAGGGG	1	2	0.36	CATGGCTGACCAACTGTGTCA	2	2	0.36
gi|118083180|ref|XM_423856.2|	96	17.22	-	-	-	gi|298713905|emb|CBJ33774.1|/5.30253e-34/conserved unknown protein [Ectocarpus siliculosus]	CATGATATGAACTGTGAAGCT	6	2	0.36	CATGCCAATATTAGGTACAGT	10	9	1.61	CATGCTGGGTATAGTAGACAG	13	2	0.36	CATGGCACAACTCATTTTTAA	1	59	10.58	CATGTAAAGGCTTGCAGCCTT	2	5	0.9	CATGTAATCCTTTTGATGCAA	3	3	0.54	CATGTCAGATTTTCTTCCTTT	9	10	1.79	CATGTCCCACAGCAGTTTCCT	4	3	0.54	CATGTGCCTGCACCTTCTTCC	5	3	0.54
gi|118083182|ref|XM_423579.2|	443	79.45	-	-	-	-	CATGCAGGACCTGAAGCACCT	2	14	2.51	CATGCATCCTTTGATACTGAA	6	2	0.36	CATGTAGTTTGACTTCCCTTT	1	425	76.22	CATGTAGTTTGACTCCCCTTT	1	2	0.36
gi|118083192|ref|XM_424137.2|	382	68.51	-	-	-	-	CATGGAAAAAAAATTAATTTT	1	357	64.03	CATGTGTTTTGTGTGCGTGTG	2	21	3.77	CATGAAAAAAAAATTAATTTT	1	2	0.36	CATGGGAAAAAAATTAATTTT	1	2	0.36
gi|118083200|ref|XM_417239.2|	230	41.25	-	-	-	gi|326530740|dbj|BAK01168.1|/2.26914e-66/predicted protein [Hordeum vulgare subsp. vulgare]	CATGAATCCTGGAAAACTGAG	3	2	0.36	CATGACAGATTCTACAGGTAC	1	223	39.99	CATGACAGATTCTACAGGAAC	1	2	0.36	CATGACAGATTCTACAGGTAT	1	3	0.54
gi|118083205|ref|XM_417237.2|	107	19.19	-	-	-	gi|224135705|ref|XP_002327284.1|/2.51245e-16/predicted protein [Populus trichocarpa]	CATGCACTGAGCGGCTGCTGT	1	6	1.08	CATGCTGATCTGTTCTATGTA	13	20	3.59	CATGGGAAGGTTTCACAACTG	6	2	0.36	CATGGTGAAAGTGAATATAAT	12	77	13.81	CATGTTATGTTTAAGCCCCAA	3	2	0.36
gi|118083208|ref|XM_417235.2|	8	1.43	-	GO:0016491//oxidoreductase activity	GO:0008152//metabolic process	gi|326510115|dbj|BAJ87274.1|/4.43692e-84/predicted protein [Hordeum vulgare subsp. vulgare]	CATGAGGCTCACAGGAAGAAA	2	2	0.36	CATGTCCACATTCAAAAGAAA	3	2	0.36	CATGTCTGGCATCCCTGCAGC	1	4	0.72
gi|118083210|ref|XM_001231609.1|	56	10.04	-	-	-	-	CATGATCTGATACATTCTCCA	10	2	0.36	CATGCTACCCCAAATCTTCCG	1	54	9.68
gi|118083212|ref|XM_417236.2|	21	3.77	-	-	-	-	CATGCTGACCTCAGATGTCAT	3	15	2.69	CATGTGCACAGAAACAGTTAA	6	3	0.54	CATGTTAGAGTAGTTCCGAGC	4	3	0.54
gi|118083214|ref|XM_417232.2|	7	1.26	-	-	-	gi|159480666|ref|XP_001698403.1|/4.86419e-12/phosphoglycerate mutase [Chlamydomonas reinhardtii]	CATGAGGAACTGGATTGGTTA	3	4	0.72	CATGTCTTCTCAAGTGACCTC	7	3	0.54
gi|118083215|ref|XM_417234.2|	36	6.46	-	-	-	-	CATGCATTGCTGCACCTTTGA	2	8	1.43	CATGTGAAGGACTGTATTCAG	1	28	5.02
gi|118083224|ref|XM_425660.2|	2	0.36	GO:0016021//integral to membrane	GO:0005216//ion channel activity	GO:0006811//ion transport	gi|326505112|dbj|BAK02943.1|/2.52021e-43/predicted protein [Hordeum vulgare subsp. vulgare]	CATGTTCTCTGAGGAAATCAA	6	2	0.36
gi|118083232|ref|XM_417223.2|	509	91.29	-	-	-	gi|326501022|dbj|BAJ98742.1|/2.61695e-09/predicted protein [Hordeum vulgare subsp. vulgare]	CATGACAAAATATGTAACACA	8	2	0.36	CATGCAGCAAGATGATGGACT	31	4	0.72	CATGGAAGGCTGTTACTGCCC	46	2	0.36	CATGGGAGTCTCAGTTATCTT	38	3	0.54	CATGTACAAAATTCAGCTGTG	4	2	0.36	CATGTGCTTGTAACAGAGAAG	11	2	0.36	CATGTGGCATCAGACTGAGAG	2	6	1.08	CATGTGTCTGTTCTCCAGTAT	26	2	0.36	CATGTGTGGAAGAGGAATGCC	1	486	87.16
gi|118083234|ref|XM_001232729.1|	2	0.36	-	-	-	gi|147859186|emb|CAN79683.1|/7.46203e-12/hypothetical protein VITISV_011289 [Vitis vinifera]	CATGCCCCGATACAGGCAGAG	5	2	0.36
gi|118083240|ref|XM_417224.2|	13	2.33	-	-	-	-	CATGGAGGTGAAATAAGGAAA	3	4	0.72	CATGTGAGGATTGCATTTTAT	1	6	1.08	CATGTTAAATGTAGACACGAC	7	3	0.54
gi|118083248|ref|XM_423669.2|	39	6.99	GO:0031981//nuclear lumen	GO:0005515//protein binding;GO:0016274//protein-arginine N-methyltransferase activity	GO:0018216//peptidyl-arginine methylation	gi|116787441|gb|ABK24509.1|/2.80606e-115/unknown [Picea sitchensis]	CATGATAGCTGGACTTATGTT	8	3	0.54	CATGTAGTATTTAAATGTGAT	4	5	0.9	CATGTAGTTTTTGCCCATTTG	2	2	0.36	CATGTATTCTAAGATTCACCT	6	8	1.43	CATGTGGAAACTGTGGACCAT	7	2	0.36	CATGTTCTATCATATATTGGA	1	19	3.41
gi|118083252|ref|XM_416489.2|	27	4.84	-	-	-	gi|323453576|gb|EGB09447.1|/1.53671e-23/hypothetical protein AURANDRAFT_63045 [Aureococcus anophagefferens]	CATGAGGCCTCCTTCAAGAGA	3	7	1.26	CATGCAGATTACATATTCTTG	1	13	2.33	CATGGATACCTCTGATACTCA	9	3	0.54	CATGTCGTTGTAGTATGTATG	2	2	0.36	CATGTTTCTTGCACGTGTATT	4	2	0.36
gi|118083254|ref|XM_416488.2|	20	3.59	-	-	-	gi|226530797|ref|NP_001140831.1|/9.69041e-07/uncharacterized protein LOC100272906 [Zea mays]	CATGACACTCTTCCAGCAGAT	4	8	1.43	CATGCTGTATGTGCAAAAATT	3	8	1.43	CATGGCCTTCTCCATGACACT	5	2	0.36	CATGGTGACCGGCTTTCTGGG	8	2	0.36
gi|118083256|ref|XM_416486.2|	21	3.77	-	-	-	gi|348680238|gb|EGZ20054.1|/3.17781e-13/hypothetical protein PHYSODRAFT_350488 [Phytophthora sojae]	CATGCATAATGGATGGAGCAG	1	21	3.77
gi|118083258|ref|XM_416481.2|	18	3.23	-	-	-	-	CATGATTGGAGGAGTTGAACA	2	6	1.08	CATGGGTGTTCACAGGAAAGC	3	6	1.08	CATGTAAATAGATGACCAACA	4	6	1.08
gi|118083260|ref|XM_001232344.1|	11	1.97	-	-	-	-	CATGGCACCTCATAAAATGTG	1	9	1.61	CATGTACTTAGCTGAGGATGT	3	2	0.36
gi|118083266|ref|XM_423762.2|	39	6.99	-	-	-	gi|348665910|gb|EGZ05738.1|/8.6828e-60/hypothetical protein PHYSODRAFT_319932 [Phytophthora sojae]	CATGCTCCTAAGAAGCAGACT	5	6	1.08	CATGGTAATGTTGCTTGTCGG	1	11	1.97	CATGGTTCTGCCTTTTACTCA	2	2	0.36	CATGTACTTTCTGCTCATCAG	3	11	1.97	CATGTCCCTTAATATACTTTT	12	7	1.26	CATGTTGCTATTATCAGCAGA	6	2	0.36
gi|118083269|ref|XM_416484.2|	41	7.35	-	-	-	-	CATGCACCCTCCCCCAATGCA	2	3	0.54	CATGCTGGAGAAGTCGTCTTC	5	2	0.36	CATGGAGGCTACCACCAGCAT	1	33	5.92	CATGTACCAGCAACAACAGCA	3	3	0.54
gi|118083271|ref|XM_416482.2|	8	1.43	-	-	-	-	CATGTCCTGCCCCCCTGTAGG	4	5	0.9	CATGTTTGTTCTATATAAGGT	5	3	0.54
gi|118083279|ref|XM_416477.2|	28	5.02	-	-	-	-	CATGCTGATTTATAAAGGAGG	3	4	0.72	CATGGAGCAGTTTCCTCACTT	2	2	0.36	CATGTGTTAAGACATAATAAA	1	22	3.95
gi|118083281|ref|XM_416476.2|	36	6.46	-	-	-	gi|255072339|ref|XP_002499844.1|/3.3782e-77/alpha-2 macroglobulin family-like protein [Micromonas sp. RCC299]	CATGTAAGGATACCTCAGCAC	1	36	6.46
gi|118083285|ref|XM_416490.2|	50	8.97	GO:0044464//cell part	GO:0015923//mannosidase activity	GO:0048513//organ development;GO:0006487//protein N-linked glycosylation	gi|356523060|ref|XP_003530160.1|/5.95464e-106/PREDICTED: mannosyl-oligosaccharide 1,2-alpha-mannosidase MNS1-like [Glycine max]	CATGAACAAAGCAACAACAAA	4	3	0.54	CATGATCCCAAGTACAGGCAG	6	3	0.54	CATGGATCACTTGAGACTTTA	5	2	0.36	CATGGTGACTGGCATTTGTGC	2	3	0.54	CATGTCTAAAGGGACTGAGTA	1	39	6.99
gi|118083287|ref|XM_416492.2|	299	53.62	-	-	-	gi|300122144|emb|CBK22718.2|/5.94062e-11/unnamed protein product [Blastocystis hominis]	CATGCACTTTCCTGACAATTT	2	162	29.05	CATGTTTTTCTTACTCCTTTC	1	74	13.27	CATGTTTTTCTTATTCCTTTC	1	63	11.3
gi|118083288|ref|XM_416493.2|	739	132.54	-	-	-	gi|300122144|emb|CBK22718.2|/6.00609e-12/unnamed protein product [Blastocystis hominis]	CATGAGAACCAACATCCCAGC	2	42	7.53	CATGGATTCTGCCTTTGACAG	1	690	123.75	CATGATGACCGGGGGCTTGTC	3	2	0.36	CATGGATTCTGCCTTTGACAC	1	3	0.54	CATGGTTTCTGCCTTTGACAG	1	2	0.36
gi|118083290|ref|XR_027181.1|	42	7.53	-	-	GO:0009987//cellular process	gi|303275416|ref|XP_003057002.1|/3.23204e-101/condensin complex component, non-smc subunit [Micromonas pusilla CCMP1545]	CATGATCAGCTCTGAGTTCTG	3	4	0.72	CATGGTAAAGGTGAAAGGCCA	2	38	6.82
gi|118083291|ref|XM_416504.2|	5	0.9	-	-	-	-	CATGGCTATATGTGGGTGGAT	1	5	0.9
gi|118083293|ref|XM_001232721.1|	105	18.83	-	-	-	gi|196481004|gb|ACG80380.1|/3.17894e-23/C2H2 zinc finger transcription factor [Phytophthora sojae]	CATGCAAGAGCCCCTCCTTTA	15	28	5.02	CATGCAGGATGCAAAACATAA	1	2	0.36	CATGCGTGGTGAATGAAATGG	14	5	0.9	CATGGCAGCCCCTTGAATAAC	16	2	0.36	CATGGGAGAGAATCCCCAAAA	13	24	4.3	CATGTGTTGGGATTTAAAATA	10	42	7.53	CATGTTGAAGTCTGAGAAATC	2	2	0.36
gi|118083297|ref|XM_423478.2|	9	1.61	-	-	-	gi|255072339|ref|XP_002499844.1|/8.04952e-77/alpha-2 macroglobulin family-like protein [Micromonas sp. RCC299]	CATGTGGACATCAAGAATGAC	1	9	1.61
gi|118083299|ref|XM_429565.2|	1079	193.51	-	-	-	-	CATGACAGACAACAAGCTGAC	1	799	143.3	CATGCAGAAAAACGATCTGCA	3	113	20.27	CATGGTGCGTTTTCCAGTCCT	2	165	29.59	CATGTTTTTTCCCATCTTGCG	4	2	0.36
gi|118083301|ref|XM_416511.2|	77	13.81	-	-	-	-	CATGATGAGACTAACATCTTC	5	2	0.36	CATGCCGCGATCGCCGCCTCT	3	5	0.9	CATGGCACTCCATGGTAAGAG	2	12	2.15	CATGGTAAGAGAAGTGTAGCA	1	58	10.4
gi|118083303|ref|XM_425517.2|	3	0.54	-	-	-	gi|326496380|dbj|BAJ94652.1|/2.00942e-134/predicted protein [Hordeum vulgare subsp. vulgare]	CATGTCTGTTCTAGATCTCCA	1	3	0.54
gi|118083307|ref|XM_001232833.1|	196	35.15	-	-	-	-	CATGAAGGACACGCCGAGCGA	4	4	0.72	CATGTACAGTACAGGCTTTGG	1	135	24.21	CATGTTAGGCTTTGTCTAAAA	2	57	10.22
gi|118083309|ref|XM_416513.2|	748	134.15	-	GO:0005488//binding;GO:0019783//small conjugating protein-specific protease activity	GO:0048588//developmental cell growth;GO:0003006//developmental process involved in reproduction;GO:0070646	gi|168067485|ref|XP_001785646.1|/0/predicted protein [Physcomitrella patens subsp. patens]	CATGCCAAAATACACGAGGGA	1	739	132.54	CATGGGCACTTCGACTATGTG	4	2	0.36	CATGTGGCTCGGGCGGCGCTT	2	7	1.26
gi|118083315|ref|XM_416494.2|	11	1.97	-	-	-	-	CATGTAAAGAGCTCTACCAGT	1	11	1.97
gi|118083317|ref|XM_416495.2|	84	15.07	-	-	-	-	CATGAATCTCTTACAAGCATT	9	58	10.4	CATGTGGGGCCGTGCCGATAA	10	22	3.95	CATGCATTCATTCCACAAAAA	7	2	0.36	CATGCTTAATTCACTGCAGTT	5	2	0.36
gi|118083319|ref|XM_424000.2|	6	1.08	-	-	-	-	CATGCTTCCTTCAAGGTCTTT	3	4	0.72	CATGTCTGGATGGATGGTTCC	8	2	0.36
gi|118083321|ref|XM_416501.2|	142	25.47	-	-	-	-	CATGCACTTTGCTTTGCTGCG	3	100	17.93	CATGGGAGGAAACGGAAGAGA	7	2	0.36	CATGGTCTTCCTAGGGTGCTC	2	28	5.02	CATGTAATGCTGGTACTGCGT	1	12	2.15
gi|118083323|ref|XM_416502.2|	35	6.28	GO:0031981//nuclear lumen	GO:0008168//methyltransferase activity	GO:0009887//organ morphogenesis;GO:0044237//cellular metabolic process	gi|302754002|ref|XP_002960425.1|/1.82497e-150/hypothetical protein SELMODRAFT_437511 [Selaginella moellendorffii]	CATGCTCCAGTCCCTAACAGA	2	17	3.05	CATGCTCCATTACAGTGGAAG	3	2	0.36	CATGCTGCAAGGAGCTTCCAG	4	3	0.54	CATGTAATCACTGCAGTACTG	1	13	2.33
gi|118083324|ref|XR_027183.1|	295	52.91	GO:0043229//intracellular organelle	GO:0016818//hydrolase activity, acting on acid anhydrides, in phosphorus-containing anhydrides;GO:0005488//binding	GO:0048364//root development;GO:0044260;GO:0044238//primary metabolic process;GO:0050794//regulation of cellular process;GO:0009725//response to hormone stimulus	gi|302796603|ref|XP_002980063.1|/0/hypothetical protein SELMODRAFT_177985 [Selaginella moellendorffii]	CATGAAGGCAGACGTGACACG	3	6	1.08	CATGACTACTGGCTACTTGCT	5	6	1.08	CATGCGCTATGGAATGCCACC	11	2	0.36	CATGCTGAGACGCCTCAAAGC	18	4	0.72	CATGGAGAACCTGGCTGCGTT	1	238	42.68	CATGGCTATGCCCGTTGGCAA	4	5	0.9	CATGTCCAAACAGGAACTTGA	13	3	0.54	CATGTCTGTTACATGGAGAAC	2	21	3.77	CATGTGAATGGCCGCTGGAGT	7	8	1.43	CATGTTCAACATAGCTGATGG	6	2	0.36
gi|118083333|ref|XM_416512.2|	25	4.48	-	-	-	gi|397620784|gb|EJK65907.1|/3.30692e-09/hypothetical protein THAOC_13194 [Thalassiosira oceanica]	CATGCAGTGGGCTCACAGGTC	2	3	0.54	CATGCTAGAGCCATAGTGATG	1	19	3.41	CATGCTGAGCAGGAGCGGGTG	4	3	0.54
gi|118083335|ref|XM_416514.2|	6	1.08	-	-	-	gi|323451012|gb|EGB06891.1|/5.69947e-26/hypothetical protein AURANDRAFT_28821 [Aureococcus anophagefferens]	CATGCAGGAGCTTCCCTACCT	3	6	1.08
gi|118083337|ref|XM_425518.2|	51	9.15	-	-	-	gi|302761742|ref|XP_002964293.1|/7.65042e-09/hypothetical protein SELMODRAFT_438958 [Selaginella moellendorffii]	CATGCAGCCTCAGCCTCTGTC	11	2	0.36	CATGCCACATATGGGTTGCGC	19	3	0.54	CATGCCTCCTCCTCCCCCACA	2	9	1.61	CATGCTTCCCTCACACCTCAC	1	21	3.77	CATGGAGTGCCACTCCCCACC	5	2	0.36	CATGGCCTCCCCATCTGCGGC	17	3	0.54	CATGGGATGGGCCAGGACAAG	22	3	0.54	CATGGGGCTGGCCCTCCAGTC	18	2	0.36	CATGTCCCCCAGCAACCGCAA	16	2	0.36	CATGTCTTTCTGTGAATCAAC	4	2	0.36	CATGCTCCTCTCTACCCTACA	23	2
gi|118083339|ref|XM_001234403.1|	387	69.41	-	-	-	gi|255079296|ref|XP_002503228.1|/5.33849e-06/predicted protein [Micromonas sp. RCC299]	CATGACGCTGCCGCCGCACGG	2	3	0.54	CATGGGCAAGATGCTGCAGTT	4	4	0.72	CATGTCGGGAAAGCTGAAGGC	3	10	1.79	CATGTTTCTTTTTCTGGCTGT	1	370	66.36
gi|118083341|ref|XM_001234420.1|	390	69.94	GO:0031090//organelle membrane;GO:0030964	-	GO:0050896//response to stimulus	gi|255087344|ref|XP_002505595.1|/7.21737e-63/predicted protein [Micromonas sp. RCC299]	CATGCCCCAGCTCCATCTGTA	1	189	33.9	CATGTATCAGCGCCTGGGCCT	2	201	36.05
gi|118083343|ref|XM_416515.2|	324	58.11	-	-	-	gi|168004998|ref|XP_001755198.1|/2.71446e-57/predicted protein [Physcomitrella patens subsp. patens]	CATGGACTGCCCCACCAACCC	1	324	58.11
gi|118083345|ref|XM_416516.2|	109	19.55	-	-	-	gi|219119698|ref|XP_002180603.1|/1.27095e-36/predicted protein [Phaeodactylum tricornutum CCAP 1055/1]	CATGACAGACTATCAGAAACT	3	13	2.33	CATGCATTTGTAGGAGTTAAA	1	49	8.79	CATGGAGAAGCCTTTCTGGTT	2	44	7.89	CATGGTGGGGCCTCAGTTCTC	4	3	0.54
gi|118083347|ref|XM_416518.2|	640	114.78	-	GO:0003824//catalytic activity	-	gi|326526817|dbj|BAK00797.1|/1.12547e-21/predicted protein [Hordeum vulgare subsp. vulgare]	CATGCCAGGGGGATAGTGGGA	4	3	0.54	CATGGAAAGTTTGCAGTGCAG	1	597	107.07	CATGGCAGCAAACATACTATT	2	12	2.15	CATGGGCTACGTGAGTGGCTT	6	2	0.36	CATGTTGTCTGATGAATTTTT	3	26	4.66
gi|118083349|ref|XM_416519.2|	117	20.98	-	-	-	-	CATGACGGCCGAAGACGAGGT	1	80	14.35	CATGGATTTTGACCTGGGGGT	2	5	0.9	CATGGTCATCCGCACGATCAC	3	32	5.74
gi|118083351|ref|XM_416520.2|	370	66.36	-	-	-	-	CATGACCGTGGCACAGTTCAA	2	23	4.12	CATGCAAAACAAAACAATCAA	1	335	60.08	CATGTTCCTTCGTCTTCTGCC	3	12	2.15
gi|118083353|ref|XM_416521.2|	15	2.69	-	-	GO:0006810//transport	gi|219120967|ref|XP_002185715.1|/2.05264e-47/predicted protein [Phaeodactylum tricornutum CCAP 1055/1]	CATGCTATCAGCAGCCTGTGC	11	2	0.36	CATGTCTTGCCCATACCTGAT	1	11	1.97	CATGATACGGCTCAGACATCT	3	2	0.36
gi|118083359|ref|XM_416525.2|	239	42.86	-	-	-	gi|298712930|emb|CBJ26832.1|/2.79618e-40/Glutathione S-transferase [Ectocarpus siliculosus]	CATGAAGATATCAGTCAGGTG	3	2	0.36	CATGAAGATTAAATTATTATG	1	182	32.64	CATGTTAACGGGAAACCTCAT	2	55	9.86
gi|118083360|ref|XM_416524.2|	50	8.97	-	-	-	-	CATGCGATAAAACAAAAAACA	1	40	7.17	CATGTCAGTCAGATCCTGTGC	8	2	0.36	CATGTGATGTGGTGCAGGGAG	2	8	1.43
gi|118083370|ref|XM_416532.2|	93	16.68	-	-	-	-	CATGCAGGTTCTGTTTAATTT	4	73	13.09	CATGCCACTGTGGATATTATC	3	13	2.33	CATGCTCAAAGAATGTTAAGT	1	4	0.72	CATGGATGAGTTATGAGGACA	2	3	0.54
gi|118083383|ref|XM_001231899.1|	9	1.61	-	-	-	-	CATGTTCTGGTACAAGCTGCC	1	6	1.08	CATGCTCTGGTACAAGCTGCC	1	3	0.54
gi|118083402|ref|XM_416534.2|	10	1.79	-	GO:0016740//transferase activity	-	gi|384251648|gb|EIE25125.1|/3.59951e-21/hypothetical protein COCSUDRAFT_35653 [Coccomyxa subellipsoidea C-169]	CATGACATTATCCATTACTTA	1	6	1.08	CATGATGTTATGATGTTACGA	2	2	0.36	CATGTCGTAAGGATGTAATGA	7	2	0.36
gi|118083428|ref|XM_423602.2|	284	50.93	-	-	-	gi|168013369|ref|XP_001759372.1|/9.90204e-68/predicted protein [Physcomitrella patens subsp. patens]	CATGGATCCAATGACCTGATG	3	12	2.15	CATGGTTTTTCACTACCTTTA	4	7	1.26	CATGTCAGGATGCCACTACCC	1	255	45.73	CATGTTGCTCATCGTATGGTT	2	2	0.36	CATGTTGCTCATTGTATGGTT	2	8	1.43
gi|118083442|ref|XM_416543.2|	10	1.79	-	-	-	-	CATGTGTTTCCGTGGCCAGAA	1	10	1.79
gi|118083444|ref|XM_416544.2|	8	1.43	-	-	-	-	CATGCTGCTGGGCTTTCTCTT	12	2	0.36	CATGTTCGGTTGTCTCCGTCC	16	3	0.54	CATGTTGTTCAGCTTCCTGAG	14	3	0.54
gi|118083454|ref|XM_416546.2|	2	0.36	-	-	-	-	CATGTAGGAGACAACGAACGT	1	2	0.36
gi|118083456|ref|XM_416547.2|	41	7.35	-	-	-	-	CATGGGAAAGTGTGTAGTTTC	1	33	5.92	CATGGTAGCCATTGCTCTGGG	2	8	1.43
gi|118083458|ref|XM_416549.2|	51	9.15	-	GO:0003824//catalytic activity	GO:0006259//DNA metabolic process	gi|359476049|ref|XP_002281624.2|/2.3775e-169/PREDICTED: LOW QUALITY PROTEIN: DNA polymerase theta-like [Vitis vinifera]	CATGTTTATGGAACTGTGGAA	1	51	9.15
gi|118083460|ref|XM_416557.2|	233	41.79	GO:0044444//cytoplasmic part	GO:0004672//protein kinase activity;GO:0019787//small conjugating protein ligase activity;GO:0032559	GO:0006464//protein modification process;GO:0006970//response to osmotic stress	gi|619894|emb|CAA58594.1|/1.83128e-138/Petunia Shaggy kinase 4 [Petunia x hybrida]	CATGAAAGTCAGCCGAGACAA	6	3	0.54	CATGCCCTCTCCCACAGTGGA	1	170	30.49	CATGCTCGGAACCAAGCAGCT	3	35	6.28	CATGTATCAGCTGTTCCGGAG	5	3	0.54	CATGTCCGGGCGGCCCAGGAC	7	8	1.43	CATGTGGCACAGCTCGCCCTT	8	8	1.43	CATGCCCTCTCCCACAGTGAA	1	4	0.72	CATGCCCTCTCCCACAGTGCA	1	2	0.36
gi|118083462|ref|XM_416550.2|	64	11.48	-	-	-	gi|302823499|ref|XP_002993402.1|/5.00461e-21/hypothetical protein SELMODRAFT_449132 [Selaginella moellendorffii]	CATGGTTAATTGACATCTTAA	1	64	11.48
gi|118083466|ref|XM_416555.2|	4	0.72	-	-	-	gi|255070553|ref|XP_002507358.1|/8.84145e-13/predicted protein [Micromonas sp. RCC299]	CATGGGTATGCATGGATCCCA	2	4	0.72
gi|118083474|ref|XM_416562.2|	183	32.82	-	-	-	-	CATGCAACTCATTTCCTGCAC	6	3	0.54	CATGCCCGCTTTTATTTCCTT	8	21	3.77	CATGGCCCTCATCCTTTTCTG	7	153	27.44	CATGGGCCTGCTGCTAAACCT	1	2	0.36	CATGGTGCGCCTGGTGCTACT	13	4	0.72
gi|118083478|ref|XM_416563.2|	96	17.22	-	-	-	gi|301112326|ref|XP_002905242.1|/8.45612e-23/Putative beta-1,4-galactosyltransferase [Phytophthora infestans T30-4]	CATGCAGCCAAAGATCTCATA	2	25	4.48	CATGGCATCTAATTAGTCAGC	1	63	11.3	CATGGTGAATGGATTCTCTAA	5	3	0.54	CATGTGTGACAGACAACCCAA	6	2	0.36	CATGCAGCTTCCTTTCTTTAC	8	3	0.54
gi|118083479|ref|XM_001233519.1|	15	2.69	GO:0043231//intracellular membrane-bounded organelle;GO:0044444//cytoplasmic part	GO:0005507//copper ion binding	GO:0051707//response to other organism;GO:0010038//response to metal ion	gi|357158449|ref|XP_003578132.1|/6.31816e-13/PREDICTED: cytochrome c oxidase copper chaperone-like [Brachypodium distachyon]	CATGTCGACGGTAGCGGCCGT	3	15	2.69
gi|118083481|ref|XM_001233531.1|	5	0.9	-	-	-	-	CATGCATAGCCAAATCTGAGA	5	5	0.9
gi|118083489|ref|XM_416560.2|	16	2.87	-	GO:0016818//hydrolase activity, acting on acid anhydrides, in phosphorus-containing anhydrides;GO:0005488//binding	GO:0040007//growth;GO:0048229//gametophyte development	gi|42569923|ref|NP_182025.2|/9.9285e-128/SNF2 and helicase domain-containing protein [Arabidopsis thaliana]	CATGCACAAAACCCAAGGATC	1	16	2.87
gi|118083491|ref|XM_416561.2|	68	12.2	GO:0043231//intracellular membrane-bounded organelle;GO:0016020//membrane	GO:0016811//hydrolase activity, acting on carbon-nitrogen (but not peptide) bonds, in linear amides	-	gi|302774693|ref|XP_002970763.1|/7.78998e-84/hypothetical protein SELMODRAFT_270878 [Selaginella moellendorffii]	CATGAAGCCACAGTGCGGCAG	15	8	1.43	CATGACCATTCATCAACTTTG	16	5	0.9	CATGACGGAGTGATTAAGATG	21	5	0.9	CATGAGGTTTTTGCGAGAGAT	24	3	0.54	CATGGAGAGGGTATGGTTCCA	14	8	1.43	CATGGCAAAGTGGTGGGATGA	22	3	0.54	CATGGGACACGTCGGAAGGCA	11	2	0.36	CATGGGAGAAATGGGGAGGAA	20	2	0.36	CATGTAAAGATGGGAGACAGC	18	23	4.12	CATGTAGGTATGGAAATGTCA	17	9	1.61
gi|118083495|ref|XM_416564.2|	49	8.79	-	-	-	gi|219119328|ref|XP_002180427.1|/1.75954e-20/galactosyl transferase [Phaeodactylum tricornutum CCAP 1055/1]	CATGAGAATTGTCCGGACCCC	4	2	0.36	CATGATAGCTACAAACAGGAG	3	10	1.79	CATGCCTCAGGCTGGATAGAG	1	18	3.23	CATGTCATGCCTCAGGCTGGA	2	11	1.97	CATGTCATCCCTCAGGCTGGA	2	8	1.43
gi|118083499|ref|XM_416566.2|	4	0.72	-	-	-	gi|326534202|dbj|BAJ89451.1|/7.84815e-20/predicted protein [Hordeum vulgare subsp. vulgare]	CATGCCTGAGATAGTGGCTGC	5	2	0.36	CATGCCTTCTGCTACTGGGAA	3	2	0.36
gi|118083501|ref|XM_416567.2|	4	0.72	-	-	-	-	CATGTTCTACTGGAGTAGAAT	1	4	0.72
gi|118083511|ref|XM_416569.2|	12	2.15	-	-	-	gi|326492670|dbj|BAJ90191.1|/2.16634e-21/predicted protein [Hordeum vulgare subsp. vulgare]	CATGAAGAACTGTTTTTTGCC	1	7	1.26	CATGAGGATGCATGTGTCAGA	3	2	0.36	CATGTGTCAGACGGATAAGTA	2	3	0.54
gi|118083515|ref|XM_416572.2|	10	1.79	-	-	-	-	CATGGACCCGAAGAAAGAAGA	13	8	1.43	CATGGAGAATGGAACAGAAGA	14	2	0.36
gi|118083517|ref|XM_416574.2|	578	103.66	-	-	-	gi|356533291|ref|XP_003535199.1|/3.23402e-27/PREDICTED: GRAM domain-containing protein 1A-like [Glycine max]	CATGCGGCACAGTCCCTCTAT	4	3	0.54	CATGCTCCAAAGAAGCTTTGA	2	25	4.48	CATGGAATAAAGGTTTCTAGA	1	527	94.52	CATGTGAAGGGAGTACTGAGA	3	18	3.23	CATGGAATAAAGGATTCTAGA	1	3	0.54	CATGGAATAAAGGGTTCTAGA	1	2	0.36
gi|118083526|ref|XM_416578.2|	2	0.36	-	-	-	-	CATGTTCTTTGGAGGTGCTGA	5	2	0.36
gi|118083530|ref|XM_416580.2|	21	3.77	-	-	-	gi|159474306|ref|XP_001695270.1|/2.67672e-68/flagellar associated protein [Chlamydomonas reinhardtii]	CATGGAGAAAAAAGGAAAAAA	6	21	3.77
gi|118083532|ref|XM_416581.2|	208	37.3	-	-	-	gi|168041828|ref|XP_001773392.1|/8.67778e-09/predicted protein [Physcomitrella patens subsp. patens]	CATGAGCCAAACGTTTCAGCT	1	13	2.33	CATGAGTGGCTGGAGGCCTCC	21	3	0.54	CATGCAAGTCAGTGAAATTAC	3	6	1.08	CATGCAGCAGTCACACGAGGA	9	3	0.54	CATGCTTTAACAACTAAAATA	5	142	25.47	CATGGAAGCCCGTTCTGCCTA	8	4	0.72	CATGGCAAAAAGGACACCTGA	4	6	1.08	CATGGGTCCAAATGAAGCTGC	7	2	0.36	CATGGTTTAAGAACAGGGAAT	2	2	0.36	CATGTCCCAGGAACACACTCC	6	27	4.84
gi|118083536|ref|XM_416582.2|	3	0.54	-	-	-	-	CATGCAGAAGAAGGAAAAACA	1	3	0.54
gi|118083538|ref|XM_416585.2|	44	7.89	-	-	-	gi|343172535|gb|AEL98971.1|/3.55039e-23/putative GTP-binding protein, partial [Silene latifolia]	CATGCAAGTCAGCATTTCAGG	1	2	0.36	CATGTGGGGGAAGCTAAAGCT	3	6	1.08	CATGTTTCCAGCGGATATGTA	2	24	4.3	CATGTGGGGGAAACTAAAGCT	3	12	2.15
gi|118083543|ref|XM_416588.2|	717	128.59	-	-	-	gi|301102722|ref|XP_002900448.1|/4.26496e-65/autophagocytosis associated protein, putative [Phytophthora infestans T30-4]	CATGTACCTTCTTATTTTCTT	2	19	3.41	CATGTGACATACATTATACAC	1	694	124.47	CATGTGCTCAGTTCATCCATG	5	4	0.72
gi|118083544|ref|XM_416587.2|	101	18.11	-	-	-	gi|218199881|gb|EEC82308.1|/2.02138e-25/hypothetical protein OsI_26569 [Oryza sativa Indica Group]	CATGCAACTTATGTGGCCTAA	7	21	3.77	CATGGCCAATGGCTGTCATAA	5	6	1.08	CATGGTTTTATTGGTGTATGA	4	20	3.59	CATGTTCCCTTTTTTCCCTTT	8	2	0.36	CATGGTTTCATTGGTGTATGA	4	52	9.33
gi|118083546|ref|XM_001231900.1|	72	12.91	-	-	-	gi|62550740|gb|AAX88807.1|/1.96726e-65/ferroxidase-like protein [Dunaliella salina]	CATGAACTATCTGTTCCAGCA	1	14	2.51	CATGACAGACCCAAAACTAAA	10	2	0.36	CATGCAATGTTTGCTGTGTTT	19	2	0.36	CATGGAGCTCCTTGGCTGTGA	5	16	2.87	CATGGAGCTGTTGTGCTGCAT	2	17	3.05	CATGTAAGAAATAAAAATGGC	16	2	0.36	CATGTAGAAAAACAGGACGAT	27	2	0.36	CATGTGTAGGACTGAGAGGGA	3	4	0.72	CATGTTGTTCATTTTCATGGA	7	2	0.36	CATGAACTATGTGTTCCAGCA	1	11	1.97
gi|118083550|ref|XM_425529.2|	2	0.36	-	-	-	gi|302781682|ref|XP_002972615.1|/1.51639e-16/hypothetical protein SELMODRAFT_441875 [Selaginella moellendorffii]	CATGCTGCTAATCACAATAGC	2	2	0.36
gi|118083552|ref|XM_416590.2|	548	98.28	-	-	-	-	CATGAACAGAATTTGCAAGTT	6	10	1.79	CATGAAGAATACAATAAATTT	4	351	62.95	CATGCAGATAACTGTGATTTC	3	3	0.54	CATGCTGTTAAGTAGTTGATC	7	25	4.48	CATGCTTTGGTTTGCATGAAG	5	146	26.18	CATGGCTGATGTTTACAACTG	9	3	0.54	CATGGGATACTTTACTACTTT	8	4	0.72	CATGTCTATACAGTGTGATGT	10	2	0.36	CATGTTGTTGCAACTAAAAAT	11	4	0.72
gi|118083553|ref|XM_001231675.1|	80	14.35	-	-	-	-	CATGAGCATTAAAACTACACT	1	32	5.74	CATGGGGAAATTTCAGGTATT	6	9	1.61	CATGTGGACTGAGTTTCCACT	5	31	5.56	CATGTTAATGGTACACAAATC	7	5	0.9	CATGTTTTCAAAGCTGCACAG	3	3	0.54
gi|118083555|ref|XM_416595.2|	35	6.28	-	GO:0005488//binding	-	gi|224095220|ref|XP_002310362.1|/1.99869e-80/chromatin remodeling complex subunit [Populus trichocarpa]	CATGCACTGGAATCCTGCACT	1	30	5.38	CATGCTGAAAGTTGTGGCTGT	2	3	0.54	CATGTACTCTCTTCTGAGGTT	5	2	0.36
gi|118083557|ref|XM_416592.2|	46	8.25	-	-	-	gi|302849660|ref|XP_002956359.1|/8.10617e-27/hypothetical protein VOLCADRAFT_83604 [Volvox carteri f. nagariensis]	CATGAAAATGGTTCTTACTCT	2	6	1.08	CATGAGCTGCTCCAAAACCCA	7	5	0.9	CATGGTACAGCATTTCCTTCA	19	2	0.36	CATGGTGGACTTTTTTAAAGC	10	2	0.36	CATGTCGATGAAGACAGGATG	1	14	2.51	CATGTCTTTTTTGTAAGTGAA	17	5	0.9	CATGTTAGGCTTCTATTAGGG	13	3	0.54	CATGGAGAAAAAAAAAAAAAG	6	2	0.36	CATGTCCTTGACTTGTACCAC	14	7	1.26
gi|118083558|ref|XM_416593.2|	428	76.76	-	-	-	gi|325185646|emb|CCA20128.1|/4.84209e-26/conserved hypothetical protein [Albugo laibachii Nc14]	CATGAAGATTTTGCTAGTCTC	4	35	6.28	CATGTAGTGCTGGGAGGAGGG	1	65	11.66	CATGTGCAGTCACTATTCTAA	3	58	10.4	CATGTGTTAAGTCAAAATAAA	5	184	33	CATGTTTATTTGATATGTATT	2	6	1.08	CATGTAATGCTGGGAGGAGGG	1	47	8.43	CATGTTTTTTGAAGAAGTACA	10	33	5.92
gi|118083559|ref|XM_416596.2|	84	15.07	GO:0043231//intracellular membrane-bounded organelle	-	-	gi|357495593|ref|XP_003618085.1|/3.66413e-94/Coproporphyrinogen-III oxidase [Medicago truncatula]	CATGAACACACCTTCAGAGAG	3	2	0.36	CATGATCTGAAGCTGTATCCC	4	5	0.9	CATGCACTTCAACTACAGATA	5	4	0.72	CATGCTTATGAACTTCAACTG	1	56	10.04	CATGGATCGTGAAGAAGGTGG	2	11	1.97	CATGTTCCCACCATGCACTTC	6	6	1.08
gi|118083560|ref|XM_416594.2|	10	1.79	-	-	-	-	CATGCAGAGCATAGGAACACA	1	6	1.08	CATGCTAGCCAGAGACTTCAG	2	4	0.72
gi|118083566|ref|XM_416597.2|	194	34.79	-	-	-	-	CATGCACAGCTAGATATAAAA	3	71	12.73	CATGCAGTATGGCAAAGAGTA	14	2	0.36	CATGGAAAAAAATGAGTGGCT	2	5	0.9	CATGGGCCCCCCAGGTGCCGT	5	2	0.36	CATGGGGGGGCCACCAGGGGA	6	3	0.54	CATGTAGAACGAAAACCAGAC	4	19	3.41	CATGTCTTAGCTAACGCTACC	1	92	16.5
gi|118083567|ref|XM_416599.2|	12	2.15	-	-	-	gi|242093852|ref|XP_002437416.1|/4.06006e-47/hypothetical protein SORBIDRAFT_10g026560 [Sorghum bicolor]	CATGCAGCCCTCTGGAAGGCC	2	2	0.36	CATGGAGCATCTAGTAAAAAT	1	10	1.79
gi|118083568|ref|XM_416600.2|	2	0.36	-	-	-	gi|325183208|emb|CCA17667.1|/8.25294e-20/ubiquitinspecific protease putative [Albugo laibachii Nc14]	CATGAATATAGATGCTTCGGA	4	2	0.36
gi|118083570|ref|XR_026674.1|	171	30.67	-	-	-	gi|308799113|ref|XP_003074337.1|/1.73304e-15/kinesin K39, putative (ISS) [Ostreococcus tauri]	CATGAACTTTACAACAGTATA	1	47	8.43	CATGAGAAACTCGCTTTTGCT	11	9	1.61	CATGCCGTTTTCAGAGTATCC	4	9	1.61	CATGCTGACACCCTTACCAGC	2	94	16.86	CATGGCAGTTTCAGAGATCTA	3	10	1.79	CATGTGGTTCCTTAACGCCTG	5	2	0.36
gi|118083577|ref|XM_001232471.1|	29	5.2	-	-	-	-	CATGCTCTATCACAAGCTCTC	4	3	0.54	CATGGAATACAGTATGTGTTA	1	12	2.15	CATGGAGAAGATCACTGCCAA	2	11	1.97	CATGTGAAACCTAGAAACCCC	3	3	0.54
gi|118083579|ref|XM_416605.2|	43	7.71	-	-	-	gi|301092739|ref|XP_002997222.1|/5.07862e-28/mitochondrial import receptor subunit TOM70, putative [Phytophthora infestans T30-4]	CATGAGAAGCTAGACAATAAG	9	2	0.36	CATGCAAATAAAAACTTTATA	2	31	5.56	CATGTTGAATGGTGGAACTTA	3	3	0.54	CATGTTTTTTTTTTCCCCTGT	1	7	1.26
gi|118083580|ref|XM_416609.2|	3	0.54	GO:0044464//cell part	GO:0005488//binding	-	gi|302840331|ref|XP_002951721.1|/7.61584e-07/hypothetical protein VOLCADRAFT_92348 [Volvox carteri f. nagariensis]	CATGGAGGATAGCGTCTGGAG	2	3	0.54
gi|118083583|ref|XM_001232522.1|	2	0.36	-	-	-	gi|323446666|gb|EGB02745.1|/6.72544e-31/hypothetical protein AURANDRAFT_68602 [Aureococcus anophagefferens]	CATGGCAGTTATCTGTTTTCC	1	2	0.36
gi|118083585|ref|XM_416606.2|	8	1.43	GO:0044464//cell part	-	-	gi|384244970|gb|EIE18466.1|/4.46321e-24/hypothetical protein COCSUDRAFT_60132 [Coccomyxa subellipsoidea C-169]	CATGCGCTCCCTGGAAGCTTT	11	2	0.36	CATGCTCAGACTTGAGTGAAG	1	4	0.72	CATGGGACTAACGCATTGCCA	8	2	0.36
gi|118083586|ref|XM_429575.2|	4	0.72	-	-	-	-	CATGGGATCTTGAAAGGTGTT	1	4	0.72
gi|118083588|ref|XM_416615.2|	2	0.36	-	-	-	gi|301107295|ref|XP_002902730.1|/1.70494e-18/conserved hypothetical protein [Phytophthora infestans T30-4]	CATGTCAGAGGTTCTTGAAAT	17	2	0.36
gi|118083590|ref|XM_416608.2|	2096	375.91	-	-	-	-	CATGAATGGGCAGCTGGACTT	6	2	0.36	CATGATTTACTAAATTAGATT	2	6	1.08	CATGCTTTGAATTGTATCCGC	3	7	1.26	CATGGAAAGCTAATAAAAAAA	1	2059	369.27	CATGGCGGCTTATCCTAACTC	7	2	0.36	CATGTCTGCATTCGATCCGCT	5	2	0.36	CATGAAAAGCTAATAAAAAAA	1	3	0.54	CATGGAAAGCTAAAAAAAAAA	1	4	0.72	CATGGAAAGCTAATAAAAAAC	1	9	1.61	CATGGAGAGCTAATAAAAAAA	1	2	0.36
gi|118083595|ref|XM_416611.2|	3	0.54	-	-	-	gi|300121258|emb|CBK21638.2|/5.70735e-19/unnamed protein product [Blastocystis hominis]	CATGCACAATATACAGCATCA	1	3	0.54
gi|118083597|ref|XM_416612.2|	18	3.23	GO:0030529//ribonucleoprotein complex	-	GO:0000087//M phase of mitotic cell cycle	gi|301115059|ref|XP_002999299.1|/1.50506e-50/conserved hypothetical protein [Phytophthora infestans T30-4]	CATGACCTAAGTAAGATGGCA	5	2	0.36	CATGCGTGGAAAGCTTATTGT	3	13	2.33	CATGAAGGTTGATTACGGGTC	4	3	0.54
gi|118083603|ref|XM_416616.2|	639	114.6	GO:0031981//nuclear lumen;GO:0009536//plastid;GO:0015934//large ribosomal subunit;GO:0016020//membrane	GO:0005198//structural molecule activity	GO:0022613//ribonucleoprotein complex biogenesis;GO:0009755//hormone-mediated signaling pathway;GO:0048438//floral whorl development;GO:0010467//gene expression	gi|326524259|dbj|BAK00513.1|/1.79357e-30/predicted protein [Hordeum vulgare subsp. vulgare]	CATGAAGGTCGAGTTGTGCAG	3	44	7.89	CATGGCCGCCGCTACGCCCGC	2	595	106.71
gi|118083605|ref|XM_416618.2|	27	4.84	-	-	-	-	CATGAACTTCAGGAAAATTGC	2	5	0.9	CATGAGGAAAATGTTCTCAGG	6	2	0.36	CATGTAAAAGTCCACAGCATC	3	20	3.59
gi|118083607|ref|XM_416621.2|	78	13.99	-	-	-	-	CATGCCAGACTAGAAGGAATC	6	3	0.54	CATGCTGACCACCCCATCAAC	10	46	8.25	CATGTCATTAAAAAAAAAATA	4	2	0.36	CATGTGGCAAACTTAGTGATG	1	23	4.12	CATGTTTTCAGCTTGAAGCTT	2	2	0.36	CATGTTGGACTTGGATGATGA	17	2	0.36
gi|118083613|ref|XM_416622.2|	18	3.23	-	-	-	-	CATGAAGGATGCTGGAATGAA	4	2	0.36	CATGAGCCTTTAGTTGGCAGC	3	2	0.36	CATGATGGACAGCCAAATGAA	2	4	0.72	CATGCCCTGACTGCACAAGAG	9	2	0.36	CATGCTTACGTCTCTGCGTGC	5	3	0.54	CATGTGATGGAAACTATAGAC	1	3	0.54	CATGTGCCGTTCTCCAGAGCT	8	2	0.36
gi|118083619|ref|XM_416624.2|	195	34.97	GO:0044464//cell part	-	-	gi|302836626|ref|XP_002949873.1|/3.72164e-55/hypothetical protein VOLCADRAFT_74425 [Volvox carteri f. nagariensis]	CATGACTAGAGATATGAATGC	2	138	24.75	CATGTACAGCTTAAATGAGTC	6	2	0.36	CATGTAGATCAAATGCATCAA	3	2	0.36	CATGTTTAGTTTTGGATTTTT	1	53	9.51
gi|118083627|ref|XM_416630.2|	29	5.2	-	-	-	-	CATGGTAAAACTTCAGAGACT	1	18	3.23	CATGTGACAGCAGTGTGGGGG	2	8	1.43	CATGTGACAGCAGTCTGGGGG	2	3	0.54
gi|118083629|ref|XM_416631.2|	7	1.26	-	-	-	gi|255076415|ref|XP_002501882.1|/1.18068e-10/predicted protein [Micromonas sp. RCC299]	CATGATTTTGAACTGGGTGAA	3	2	0.36	CATGTGGGAGAAGAAGCATCA	6	5	0.9
gi|118083633|ref|XM_416632.2|	10	1.79	-	-	-	gi|300122105|emb|CBK22679.2|/2.53314e-06/unnamed protein product [Blastocystis hominis]	CATGAAGCCTGCACCTTTAGC	10	2	0.36	CATGCAAAGCCAGTTAAACAC	14	5	0.9	CATGCTGAAAAGACTAGGCTG	3	3	0.54
gi|118083635|ref|XM_416633.2|	13	2.33	-	-	-	gi|299116258|emb|CBN74607.1|/1.69933e-27/Alpha/beta hydrolase fold [Ectocarpus siliculosus]	CATGAGGGATGGTGACGTCCC	5	2	0.36	CATGGCGGCGGCGGCGGCGCT	8	2	0.36	CATGTACAGTACAACTTCAAT	4	4	0.72	CATGTTTTTGATGATGTTTCA	3	5	0.9
gi|118083647|ref|XM_416634.2|	9	1.61	-	-	-	gi|298705747|emb|CBJ49055.1|/2.12762e-23/conserved unknown protein [Ectocarpus siliculosus]	CATGGTCTGTTCAACAACAAC	1	9	1.61
gi|118083653|ref|XM_416643.2|	310	55.6	-	GO:0016740//transferase activity	-	gi|302824331|ref|XP_002993809.1|/5.45258e-32/hypothetical protein SELMODRAFT_431844 [Selaginella moellendorffii]	CATGAACTTCTGGTTCTGCCA	3	3	0.54	CATGCTGTCCTGCTCAACAAA	4	3	0.54	CATGGGCTTGTGGGCTTCTGC	1	5	0.9	CATGGGGTCCAATGTATATAG	2	299	53.62
gi|118083654|ref|XM_429579.2|	2	0.36	-	-	-	-	CATGTCTAGCCCACCTCAGCT	1	2	0.36
gi|118083660|ref|XM_416640.2|	34	6.1	-	-	-	-	CATGGGTTAGTACTGGTGGCA	2	30	5.38	CATGTCTCGACATGGGTTAGT	3	2	0.36	CATGGGTTAGTACTGGTAGCA	2	2	0.36
gi|118083661|ref|XM_416641.2|	1025	183.83	-	GO:0016301//kinase activity	-	gi|384245098|gb|EIE18594.1|/1.29461e-14/hypothetical protein COCSUDRAFT_26335 [Coccomyxa subellipsoidea C-169]	CATGATTTCAGTAAAAGAGAA	8	40	7.17	CATGCAAAAAAACCCTTTCAT	3	6	1.08	CATGCAAGAATATTTTAGGAT	1	802	143.84	CATGCTTCCTTTGGGCCTAGT	2	50	8.97	CATGGATCTTGCTTGCTCTTC	14	2	0.36	CATGGCTTCCCACTTGTGCCC	4	5	0.9	CATGGGGGAGCAGACTGGAAT	6	7	1.26	CATGTCATAATGAAGCCTGTA	10	62	11.12	CATGTGTTTAGTTTGGAAAGA	9	2	0.36	CATGTTGTAATTTCAATTGTT	5	4	0.72	CATGCAAAAAACCCCTTTCAT	3	25
gi|118083663|ref|XM_416642.2|	7	1.26	-	-	-	gi|159466466|ref|XP_001691430.1|/1.36335e-39/ARF-like GTPase [Chlamydomonas reinhardtii]	CATGTTGGGTTTACTTGTGAA	1	4	0.72	CATGGTCAAGAAATTGTATTA	4	3	0.54
gi|118083675|ref|XM_416647.2|	13	2.33	-	-	-	gi|348688581|gb|EGZ28395.1|/7.3917e-54/hypothetical protein PHYSODRAFT_473010 [Phytophthora sojae]	CATGCACTGAGCTGGGAGTTC	3	4	0.72	CATGGACTGCGCTTTCCTCTG	11	3	0.54	CATGGAGAATGCTCGATATAC	6	6	1.08
gi|118083678|ref|XM_423066.2|	2	0.36	-	-	-	gi|348688581|gb|EGZ28395.1|/7.7015e-37/hypothetical protein PHYSODRAFT_473010 [Phytophthora sojae]	CATGCTGTAATTACAGTGGAA	2	2	0.36
gi|118083684|ref|XM_416649.2|	432	77.48	-	-	-	gi|302774190|ref|XP_002970512.1|/1.09103e-22/hypothetical protein SELMODRAFT_147078 [Selaginella moellendorffii]	CATGACTTTGAGAGAGTGTGC	2	10	1.79	CATGCTGTCAAGATGGTTTGA	8	2	0.36	CATGTGGTAAACTGTCTTCAG	4	7	1.26	CATGTTACGAATGTTGGCATC	3	18	3.23	CATGTTTGTTGCTTTCTAATT	1	395	70.84
gi|118083689|ref|XM_001231386.1|	1063	190.64	-	-	-	gi|348672967|gb|EGZ12786.1|/1.62225e-12/hypothetical protein PHYSODRAFT_361107 [Phytophthora sojae]	CATGGTGTTGGGACTGTGAGC	1	2	0.36	CATGTGTTTTCTAAGTGCAAA	3	1057	189.57	CATGGTATTGGGACTGTGAGC	1	2	0.36	CATGTGTTTTCTAAGCGCAAA	3	2	0.36
gi|118083691|ref|XM_416652.2|	32	5.74	-	-	-	-	CATGCAGTTCCAGGACAATGG	5	6	1.08	CATGTGCATACAGAGGGAAAG	2	3	0.54	CATGTTGAAATGCGCTAAGAA	1	23	4.12
gi|118083696|ref|XR_026648.1|	331	59.36	GO:0043231//intracellular membrane-bounded organelle	-	-	gi|219115609|ref|XP_002178600.1|/3.16806e-22/predicted protein [Phaeodactylum tricornutum CCAP 1055/1]	CATGATGAGTTCTTGGTAAAC	2	56	10.04	CATGATTAGATTTATGGAAAT	3	4	0.72	CATGCCTCACTCAAAATCCTT	4	20	3.59	CATGGACTGATCCTTTTGATG	1	239	42.86	CATGGCGCGCTTCGTGCTGCA	9	2	0.36	CATGTAAATTCACACTATCTA	5	8	1.43	CATGGACTGATCTTTTTGATG	1	2	0.36
gi|118083699|ref|XM_416657.2|	73	13.09	-	-	-	-	CATGGTCTCAAAGGATAGCTC	1	62	11.12	CATGTGATGTGAAGAGTTTTC	3	11	1.97
gi|118083707|ref|XM_001232012.1|	9	1.61	-	-	-	-	CATGCACAGCAGCAAGCAGTG	3	9	1.61
gi|118083715|ref|XM_001231534.1|	58	10.4	-	-	-	-	CATGCCACCATCTTTGTGGGG	7	4	0.72	CATGTGCATGCACATACACGA	9	5	0.9	CATGTGCATTCTGGTTGCAGG	5	2	0.36	CATGTGCTGGGGTTTCTCCTT	1	45	8.07	CATGTTTTCTATTGCTTTATG	3	2	0.36
gi|118083717|ref|XM_416662.2|	2	0.36	-	-	-	-	CATGGCCTTCGCTCAGCGCCA	6	2	0.36
gi|118083721|ref|XM_416666.2|	113	20.27	-	-	-	gi|397576433|gb|EJK50256.1|/1.85579e-13/hypothetical protein THAOC_30800, partial [Thalassiosira oceanica]	CATGATGGGACCCCAACAAAA	5	3	0.54	CATGATGTTTTAAGCTGCTAC	2	24	4.3	CATGCAATAGGTGAAAAGAGA	1	86	15.42
gi|118083723|ref|XM_416667.2|	51	9.15	-	-	-	gi|307109630|gb|EFN57868.1|/2.9951e-29/hypothetical protein CHLNCDRAFT_143340 [Chlorella variabilis]	CATGATGTTACCCTTATTCCT	2	18	3.23	CATGGAAAGGAACAAGTGGTG	1	33	5.92
gi|118083727|ref|XM_416671.2|	17	3.05	-	-	-	-	CATGTGAAGATGAAGAGCCAA	1	17	3.05
gi|118083729|ref|XM_425536.2|	276	49.5	GO:0043231//intracellular membrane-bounded organelle	GO:0016798//hydrolase activity, acting on glycosyl bonds	GO:0044238//primary metabolic process	gi|302753614|ref|XP_002960231.1|/0/hypothetical protein SELMODRAFT_437348 [Selaginella moellendorffii]	CATGATGGAAAACAGTCTTTT	3	2	0.36	CATGCAAATAAACTGAGGAGA	1	123	22.06	CATGCAAATTCAGAGGTCTGT	7	9	1.61	CATGCAATTTAAGACATTTAC	6	118	21.16	CATGCTTCATTTTCTGCTATA	2	24	4.3
gi|118083731|ref|XM_416672.2|	2	0.36	-	-	-	-	CATGTATTATTATTATTATTA	1	2	0.36
gi|118083745|ref|XM_425538.2|	169	30.31	-	-	-	-	CATGCTGTGAATGGAGAAGTG	2	45	8.07	CATGGACTTCTGGAAAAAGTG	1	122	21.88	CATGCACTTCTGGAAAAAGTG	1	2	0.36
gi|118083746|ref|XM_416677.2|	9	1.61	-	GO:0005488//binding	GO:0055085//transmembrane transport	gi|357166028|ref|XP_003580573.1|/0/PREDICTED: ABC transporter C family member 2-like [Brachypodium distachyon]	CATGAACTGTGGGAGGCACTG	4	2	0.36	CATGGATTACATCAAAAAGAC	6	2	0.36	CATGGATTCAGAAAGAGTGCT	1	3	0.54	CATGTGAAATCGAGACCAATG	8	2	0.36
gi|118083756|ref|XM_416680.2|	485	86.98	-	-	-	gi|301092316|ref|XP_002997016.1|/1.4389e-15/ubiquitin-specific protease, putative [Phytophthora infestans T30-4]	CATGAACTGTGTGAAAGATAC	4	2	0.36	CATGATGAAGAGCTGATATCT	6	4	0.72	CATGCGTGAATTGAGGTACCT	14	2	0.36	CATGCTGCAGCACTGTTTGAA	5	4	0.72	CATGGCGCTCAGTCGTTTCAA	2	8	1.43	CATGGTACTTGGTAGCTTGTA	1	442	79.27	CATGTTGTCACTCAGTCGAAC	3	21	3.77	CATGGAACTTGGTAGCTTGTA	1	2	0.36
gi|118083760|ref|XM_429585.2|	34	6.1	-	-	-	-	CATGCTCATTGTGATACCCTC	1	34	6.1
gi|118083762|ref|XM_416681.2|	84	15.07	-	-	-	-	CATGAAATCAGAGAAGATGTT	5	2	0.36	CATGCAATTTTCCTTGAAGTA	4	3	0.54	CATGCATCTCTGCAGGTCTTA	2	14	2.51	CATGTACCTTTGAACTCTCAG	6	4	0.72	CATGTGTGCCTTTTCAATAAA	1	59	10.58	CATGTTAGTTTGAAAAGTCAC	3	2	0.36
gi|118083770|ref|XM_425540.2|	11	1.97	-	-	-	gi|168041828|ref|XP_001773392.1|/6.33989e-07/predicted protein [Physcomitrella patens subsp. patens]	CATGTACAGCCATTGGTGAGC	12	2	0.36	CATGTGTACATACGATAAAAC	2	9	1.61
gi|118083783|ref|XM_001232959.1|	11	1.97	-	-	-	-	CATGCTCCAGCCGCAGCTGCG	1	6	1.08	CATGCTCCAGCCACAGCTGCG	1	5	0.9
gi|118083786|ref|XM_416683.2|	98	17.58	-	-	-	gi|356497888|ref|XP_003517788.1|/3.29127e-22/PREDICTED: threonyl-tRNA synthetase, mitochondrial-like [Glycine max]	CATGGAAGGAATTGTAGTATT	1	77	13.81	CATGTTGAAGCAAAAGTGGCG	2	5	0.9	CATGTTGAAGCAAAAGTGGCA	2	16	2.87
gi|118083790|ref|XM_416689.2|	78	13.99	-	-	-	gi|325186373|emb|CCA20878.1|/6.8102e-47/conserved hypothetical protein [Albugo laibachii Nc14]	CATGCAGAAGATCAGTTACAG	2	7	1.26	CATGGAATAGAGGCATCCTGG	4	6	1.08	CATGTCAGCCAGCTTTTATCT	1	35	6.28	CATGGCTTAGAAGGCACACAA	3	2	0.36	CATGTCAGCCAGCTTTGATCT	1	28	5.02
gi|118083791|ref|XM_416693.2|	291	52.19	-	GO:0008233//peptidase activity	-	gi|255554092|ref|XP_002518086.1|/5.31652e-40/conserved hypothetical protein [Ricinus communis]	CATGGTTAACTTATACTTTTT	1	274	49.14	CATGTTGGAGCTACTGTATGC	2	11	1.97	CATGTTTATACTAATGCCAAA	4	3	0.54	CATGGGTAACTTATACTTTTT	1	3	0.54
gi|118083793|ref|XM_416695.2|	2	0.36	-	-	-	-	CATGAGAAATGAAAAGTTAAT	2	2	0.36
gi|118083797|ref|XR_026867.1|	181	32.46	-	GO:0004672//protein kinase activity;GO:0000166//nucleotide binding	GO:0006468//protein phosphorylation	gi|384248802|gb|EIE22285.1|/4.03681e-56/snf1b Snf1-related protein kinase SNF1b [Coccomyxa subellipsoidea C-169]	CATGTAAGGGACCTCTTGAAA	1	40	7.17	CATGTATTTTTGTGAAAACTC	2	8	1.43	CATGTTAATATGTATTTTCAC	9	12	2.15	CATGTTCTGCATACTGGTCTT	5	121	21.7
gi|118083800|ref|XM_416702.2|	6	1.08	-	-	-	gi|348674236|gb|EGZ14055.1|/1.46964e-09/hypothetical protein PHYSODRAFT_511864 [Phytophthora sojae]	CATGGTTGAAACGTTTTTCTG	3	4	0.72	CATGTGTGTAACAGCTTCAAA	1	2	0.36
gi|118083801|ref|XM_416704.2|	45	8.07	-	-	-	gi|145344509|ref|XP_001416774.1|/8.21759e-17/predicted protein [Ostreococcus lucimarinus CCE9901]	CATGCAAGAAATTTGGATGAA	1	43	7.71	CATGCGTTCCTAAATTCATCC	2	2	0.36
gi|118083806|ref|XM_416715.2|	36	6.46	-	-	-	gi|224152967|ref|XP_002337296.1|/8.685e-22/predicted protein [Populus trichocarpa]	CATGAAGCAGCCACCTATTGC	25	2	0.36	CATGATTAAGAGAACTTTAAG	2	12	2.15	CATGTTTTCCTAATTCCATAT	1	22	3.95
gi|118083812|ref|XM_001233378.1|	11	1.97	-	-	-	-	CATGGAGGCAGCGGGGCGGCT	5	11	1.97
gi|118083814|ref|XM_001232722.1|	16	2.87	-	-	-	-	CATGATACGTAGAGGGAAAAG	1	2	0.36	CATGCCAAATGAATGGTTTAA	9	2	0.36	CATGCGTAAATGACCAACCTA	12	2	0.36	CATGGTTTACCGAAGTGATGA	22	2	0.36	CATGTTTGTAATTTCAGCTTT	13	8	1.43
gi|118083816|ref|XM_416687.2|	144	25.83	-	-	-	gi|307111205|gb|EFN59440.1|/5.90045e-10/hypothetical protein CHLNCDRAFT_33886 [Chlorella variabilis]	CATGCAAGAAGAGAAGACAAA	3	51	9.15	CATGCGGGAAAGGTTTCAAAA	6	18	3.23	CATGGAGCAGGTAGTATCTAT	1	57	10.22	CATGGCTGCTATTGTTTCAGA	2	9	1.61	CATGGTGAGTGTTTGTTGGAC	13	2	0.36	CATGTTTAAGCAAACATTTTG	4	4	0.72	CATGAGCAGTGGCCAAAGCAA	5	3	0.54
gi|118083820|ref|XM_425541.2|	2	0.36	-	-	-	-	CATGCAATGGGACACTCTGCC	3	2	0.36
gi|118083822|ref|XM_416726.2|	38	6.82	-	-	-	gi|299470121|emb|CBN78150.1|/3.74184e-13/conserved unknown protein [Ectocarpus siliculosus]	CATGATGAGTACAGCTCCGCT	1	38	6.82
gi|118083823|ref|XM_416728.2|	136	24.39	-	-	GO:0046907//intracellular transport	gi|323451688|gb|EGB07564.1|/9.20594e-77/hypothetical protein AURANDRAFT_27396 [Aureococcus anophagefferens]	CATGAAGAAATACATTAAGTC	5	10	1.79	CATGATGATCATCTAATCACA	8	6	1.08	CATGATGTGAGCAACCATTCC	6	44	7.89	CATGGTGTCTTTGTTAATATT	10	7	1.26	CATGGTGTTTCCCAGGTTGTT	9	13	2.33	CATGTAAAACCAGACCTCGTT	1	2	0.36	CATGTACAAAGAAAAAGTCAA	2	2	0.36	CATGGATTAACGGTCCCGAGA	7	22	3.95	CATGGATTAACGGTCTCAAGA	7	30	5.38
gi|118083824|ref|XM_416690.2|	298	53.45	-	-	-	gi|357491343|ref|XP_003615959.1|/1.26204e-45/RING finger protein [Medicago truncatula]	CATGAAGAAGAGGCAATAAAC	15	41	7.35	CATGATAGATGTGTCAGCGTT	4	6	1.08	CATGCAAGAAAAAGTTTCATT	16	2	0.36	CATGCCTTGGAAAACTCAATA	1	174	31.21	CATGGCACATGCCTTGGAAAA	2	43	7.71	CATGCCTTAGAAAACTCAATA	1	27	4.84	CATGGCACATGCCTTAGAAAA	2	5	0.9
gi|118083826|ref|XM_416692.2|	43	7.71	-	-	-	gi|397615890|gb|EJK63694.1|/3.74447e-13/hypothetical protein THAOC_15632 [Thalassiosira oceanica]	CATGAAAGTTTGTGCAGCTGT	1	17	3.05	CATGCCAGGGAAACCAGGTGT	4	3	0.54	CATGGTGCTAGAGGAAATCAT	2	20	3.59	CATGTTTCCATATGAGGAAGA	5	3	0.54
gi|118083827|ref|XM_425554.2|	2	0.36	-	-	-	gi|384252728|gb|EIE26204.1|/2.07838e-27/E set domain-containing protein [Coccomyxa subellipsoidea C-169]	CATGGGAAGAGCCTGCAGGGA	1	2	0.36
gi|118083829|ref|XM_416696.2|	2	0.36	-	-	-	-	CATGATATCCGCAGACGAAGT	2	2	0.36
gi|118083830|ref|XM_416697.2|	5	0.9	-	-	-	gi|356529661|ref|XP_003533407.1|/4.49781e-41/PREDICTED: glutamate receptor 3.6-like [Glycine max]	CATGCATTGCTGTATGTGCTT	1	5	0.9
gi|118083839|ref|XM_425545.2|	7	1.26	-	-	-	gi|168007192|ref|XP_001756292.1|/1.19913e-29/predicted protein [Physcomitrella patens subsp. patens]	CATGAGAGCAGCAGCGTATTT	15	3	0.54	CATGATGATTTACTGTTTCTT	4	2	0.36	CATGCTCTGCCATCGTTGCTG	6	2	0.36
gi|118083843|ref|XM_416707.2|	52	9.33	-	-	GO:0044238//primary metabolic process;GO:0034645//cellular macromolecule biosynthetic process	gi|357481093|ref|XP_003610832.1|/8.06304e-51/GC-rich sequence DNA-binding factor-like protein [Medicago truncatula]	CATGCTGTGACAGTTGCAAAT	3	8	1.43	CATGGCTAACTGGAATGTGTA	2	34	6.1	CATGTTAACAGCTGTAATAGC	1	10	1.79
gi|118083851|ref|XR_026735.1|	340	60.98	-	-	-	gi|348669779|gb|EGZ09601.1|/9.20969e-09/hypothetical protein PHYSODRAFT_338370 [Phytophthora sojae]	CATGACTTTGAGGTTTCTGTT	2	10	1.79	CATGAGGGGTCGCCTTCCATA	14	2	0.36	CATGCAGACTCACAGCCTGCT	53	3	0.54	CATGCAGCCCATACTCTAGGA	4	29	5.2	CATGCGATTTCTCCTCAATAT	5	9	1.61	CATGCTAAAGCCACAGCAGCA	9	2	0.36	CATGCTTAACAGAGATGAAAA	43	3	0.54	CATGGACATCCAAGATTTGGA	42	2	0.36	CATGGAGGTTCAGACATAGAG	37	3	0.54	CATGGGGGATTTGGAGATGCA	52	4	0.72	CATGGTCAATACCACCATGTT	8	4
gi|118083852|ref|XM_416713.2|	7	1.26	-	-	-	gi|357155776|ref|XP_003577234.1|/5.68414e-17/PREDICTED: protein downstream neighbor of son homolog [Brachypodium distachyon]	CATGCTGCTGCAGTCTGCACA	1	7	1.26
gi|118083854|ref|XM_416714.2|	33	5.92	-	-	-	gi|307102885|gb|EFN51151.1|/1.46289e-12/hypothetical protein CHLNCDRAFT_59824 [Chlorella variabilis]	CATGATATCATCACTCTTCTT	2	5	0.9	CATGGAAGATAAAGAAACGTA	1	23	4.12	CATGGATGGAGCGAGTCCATT	3	5	0.9
gi|118083860|ref|XM_001234083.1|	7	1.26	-	-	GO:0006810//transport	gi|301119661|ref|XP_002907558.1|/1.92183e-37/sodium/glucose cotransporter, putative [Phytophthora infestans T30-4]	CATGTTGTCCTATCTGCTGAA	1	7	1.26
gi|118083863|ref|XM_416748.2|	34	6.1	-	-	-	gi|384248748|gb|EIE22231.1|/1.3938e-49/HD-domain/PDEase-like protein, partial [Coccomyxa subellipsoidea C-169]	CATGAATGGAATGCAAAAAGT	1	19	3.41	CATGACCTGTCTGAAGATGAT	5	2	0.36	CATGCAGAAATACTGGACTCT	6	2	0.36	CATGGACCGTGATAAAGTGAC	4	2	0.36	CATGGCACAGCTCCTTCCCCG	2	7	1.26	CATGTTTGAGACAGTAACAAA	3	2	0.36
gi|118083869|ref|XM_429586.2|	9	1.61	-	-	-	-	CATGCAACATTAAAATCCAAA	3	9	1.61
gi|118083872|ref|XM_416750.2|	153	27.44	GO:0043231//intracellular membrane-bounded organelle	GO:0042802//identical protein binding;GO:0003677//DNA binding;GO:0046983//protein dimerization activity	GO:0009725//response to hormone stimulus;GO:0000741//karyogamy;GO:0009608//response to symbiont;GO:0006351//transcription, DNA-dependent;GO:0010218//response to far red light	gi|159472079|ref|XP_001694183.1|/9.00377e-46/predicted protein [Chlamydomonas reinhardtii]	CATGAACTTGACAGCCCAAAA	13	2	0.36	CATGACAAGTTGTTGCTCCCC	26	4	0.72	CATGAGCCTGTTTATCATTTG	37	6	1.08	CATGAGGAATTGGGATGACGA	36	17	3.05	CATGGAAATATAAAATGGTTT	4	76	13.63	CATGGTAAAATCTGTTCTTCC	27	3	0.54	CATGTGAGGAACTTGATCGTT	38	8	1.43	CATGTGGAAAAAGAATTAGAA	14	12	2.15	CATGTTGAACAATTAATTGAA	8	25	4.48
gi|118083877|ref|XM_416719.2|	7	1.26	-	-	-	-	CATGCTGCCACTGATACTACC	1	7	1.26
gi|118083881|ref|XM_001234223.1|	157	28.16	-	-	-	gi|302804356|ref|XP_002983930.1|/1.03768e-106/hypothetical protein SELMODRAFT_156304 [Selaginella moellendorffii]	CATGAAACTGCATTCAGTGTC	1	5	0.9	CATGCAGTTTTTTTCCTCATC	9	100	17.93	CATGCCTGATCTAGACTTGCA	11	6	1.08	CATGCCTGTTTGTGTCCTGCC	7	2	0.36	CATGCTGTGTGTAAATGGGTC	4	3	0.54	CATGCTTTTTCCATTGAGGTA	2	37	6.64	CATGTTTTCTTATCTGTGGTG	3	4	0.72
gi|118083887|ref|XM_416725.2|	19	3.41	-	-	-	gi|168046999|ref|XP_001775959.1|/2.33347e-44/predicted protein [Physcomitrella patens subsp. patens]	CATGCAAGATTGTTTCTGTCC	7	2	0.36	CATGCTGAAAAACCTCATAAT	1	11	1.97	CATGTCAGTCATCACCAAGAT	4	6	1.08
gi|118083888|ref|XM_001234294.1|	4	0.72	-	-	-	-	CATGCAGCATGAAAATAGGAC	3	4	0.72
gi|118083890|ref|XM_416727.2|	33	5.92	-	-	-	gi|388495580|gb|AFK35856.1|/5.18882e-07/unknown [Lotus japonicus]	CATGAGAAAAGAGCTGTTACA	7	3	0.54	CATGATGAGTTAAGCAGAGAC	5	3	0.54	CATGATGTTCTTATTAAAGAA	10	2	0.36	CATGCCACTTCTCTGCTTGGA	18	4	0.72	CATGTGAACTGGAGTGTGGGC	4	14	2.51	CATGGCACTGAAACGTGATGC	2	5	0.9	CATGTTTGAATACATATCTTG	8	2	0.36
gi|118083892|ref|XM_416760.2|	2	0.36	-	-	-	-	CATGGCAACTTTTCCTTAAAG	1	2	0.36
gi|118083898|ref|XM_416765.2|	153	27.44	-	-	-	-	CATGAGGCATCACTATGTGGA	5	3	0.54	CATGAGGCATTATTCCCCTCT	1	117	20.98	CATGCAACATCCTTGCCTGCC	2	12	2.15	CATGCGGCTCACCGCCACATA	3	8	1.43	CATGAGGCATTGTTCCCCTCT	1	3	0.54	CATGAGGCATTTTTCCCCTCT	1	2	0.36	CATGCAACATCTTTGCCTGCC	2	8	1.43
gi|118083899|ref|XM_416730.2|	95	17.04	-	-	-	gi|297824835|ref|XP_002880300.1|/1.66469e-71/predicted protein [Arabidopsis lyrata subsp. lyrata]	CATGACTTTCTCCTTTTCATA	2	2	0.36	CATGCCCCCTCCCTTCTTAGT	14	2	0.36	CATGCGGATGAAGTATTTGTC	17	2	0.36	CATGTAGAATTACAGCGAGCC	5	8	1.43	CATGTAGCAGCATTTAGCACA	1	64	11.48	CATGTGAGCAACTCTGAAGAG	3	10	1.79	CATGTAGAATTACAGCAAGCC	5	7	1.26
gi|118083905|ref|XM_001233499.1|	35	6.28	-	-	-	-	CATGCAATGAGGTTATGCTCA	2	12	2.15	CATGGAGATTCAAGTGTGACT	1	23	4.12
gi|118083907|ref|XM_416733.2|	5	0.9	-	-	-	-	CATGGACCTATTGAAACGTCA	3	5	0.9
gi|118083910|ref|XM_001234512.1|	28	5.02	-	-	-	-	CATGTACAGAAATGATCAATA	2	25	4.48	CATGTACAGAAATGATCGATA	2	3	0.54
gi|118083916|ref|XM_416776.2|	304	54.52	-	-	-	gi|168047055|ref|XP_001775987.1|/3.41907e-35/predicted protein [Physcomitrella patens subsp. patens]	CATGAAACTTGAGCTGTTCCC	2	7	1.26	CATGATGGATTCTTTGATATC	6	2	0.36	CATGCCTCCACCTCGTAAACT	3	4	0.72	CATGCTGGGTCTGACTCAACG	9	3	0.54	CATGTCCCCAAAAAGCAATAT	1	288	51.65
gi|118083918|ref|XM_416734.2|	2	0.36	-	-	-	gi|302795765|ref|XP_002979645.1|/1.33258e-14/hypothetical protein SELMODRAFT_444263 [Selaginella moellendorffii]	CATGGTAGTTCAAGCTTGTAA	10	2	0.36
gi|118083920|ref|XM_416735.2|	154	27.62	-	-	-	gi|310704918|gb|ADP08192.1|/3.94451e-39/aspartic protease 8 [Phytophthora infestans]	CATGAGCCTATGTGGGATTAT	10	6	1.08	CATGATGTTCTTCCTCTATCT	9	59	10.58	CATGCAACCAAATGTAATTCC	7	49	8.79	CATGCAGTACGACTGAAAACA	6	7	1.26	CATGCTGGGATAAAACTGAAA	14	2	0.36	CATGTATTTAGTCAGTGAGCG	5	8	1.43	CATGTCTTTTTAATCAGGTCC	2	4	0.72	CATGTCTTTTTACTTTACTTC	3	2	0.36	CATGTGACTTAGAACTGGTCT	8	5	0.9	CATGTGCAGAGGTTGATGGTT	11	8	1.43	CATGTTCGGATTGATACAGTA	1	4
gi|118083925|ref|XM_416737.2|	8	1.43	-	GO:0003824//catalytic activity	-	gi|326526817|dbj|BAK00797.1|/4.0439e-40/predicted protein [Hordeum vulgare subsp. vulgare]	CATGGAAATGCTGCACCAAAT	4	4	0.72	CATGTGTTGAAGCATCTTATC	1	4	0.72
gi|118083927|ref|XM_416738.2|	4	0.72	-	-	-	gi|348668745|gb|EGZ08569.1|/1.90623e-45/hypothetical protein PHYSODRAFT_254033 [Phytophthora sojae]	CATGTCCTGGGAGAATGAACT	1	4	0.72
gi|118083929|ref|XM_416779.2|	583	104.56	-	-	-	gi|226530797|ref|NP_001140831.1|/7.04892e-17/uncharacterized protein LOC100272906 [Zea mays]	CATGCCAACGAGAATGCATTG	1	342	61.34	CATGCGTAGTGTACCATCCTG	4	2	0.36	CATGGATGCTGAAACTGTATG	9	2	0.36	CATGGCATCCCTACAAGCTGT	6	2	0.36	CATGGTTAATAAGTGTTGCAC	2	170	30.49	CATGTAGTGACCGGAGGGCAC	3	61	10.94	CATGTTCTTGTCCCTGGTGTT	8	4	0.72
gi|118083934|ref|XM_416740.2|	18	3.23	-	-	-	gi|301120498|ref|XP_002907976.1|/2.47473e-19/conserved hypothetical protein [Phytophthora infestans T30-4]	CATGCTGCACAACCGCCAGAA	5	2	0.36	CATGGAAGAAAATAGACCATT	1	14	2.51	CATGACACTTCCTTCCAGTCT	2	2	0.36
gi|118083936|ref|XM_416741.2|	72	12.91	-	-	-	-	CATGCTGCTTATTATGAAAAC	17	6	1.08	CATGGGTAGCATCGTCTCCAT	11	7	1.26	CATGGTCACTTTTGTTTACTG	12	3	0.54	CATGGTGTGGAGGTAACTGGG	1	6	1.08	CATGTAATGCTTTGGTGTTCT	3	3	0.54	CATGTAGGTGGAGAGAGGCCT	19	19	3.41	CATGTCTTGATGGTGGGAACT	10	22	3.95	CATGTTTTCTGCCTTCCAAGT	4	2	0.36	CATGTGCTTCGGCATCTCGCT	2	4	0.72
gi|118083938|ref|XM_425557.2|	5	0.9	-	-	-	-	CATGCTGTGATGCAGGCTGGC	4	5	0.9
gi|118083942|ref|XM_416742.2|	2	0.36	-	-	-	gi|298713079|emb|CBJ48854.1|/7.19634e-77/ABC transmembrane transporter [Ectocarpus siliculosus]	CATGGCATTACCCCTGCTGGC	1	2	0.36
gi|118083947|ref|XM_416744.2|	2	0.36	-	-	-	-	CATGTTTACCTCTGCTACAAA	1	2	0.36
gi|118083951|ref|XM_416746.2|	2	0.36	GO:0031090//organelle membrane	-	-	gi|2245113|emb|CAB10535.1|/5.39554e-108/glycerol-3-phosphate permease like protein [Arabidopsis thaliana]	CATGTTCAGTACAGTCAGTAA	3	2	0.36
gi|118083953|ref|XM_416749.2|	112	20.09	-	-	-	gi|297843112|ref|XP_002889437.1|/3.32249e-21/transducin family protein [Arabidopsis lyrata subsp. lyrata]	CATGACTTATGGTTACTGGTT	3	3	0.54	CATGATGCTAATGGACAAACC	4	4	0.72	CATGTTCATCTACCAGATGGC	1	101	18.11	CATGTTGCAATTAGCCAAGAG	2	4	0.72
gi|118083957|ref|XM_416752.2|	4	0.72	-	GO:0003824//catalytic activity	GO:0019344//cysteine biosynthetic process	gi|301101656|ref|XP_002899916.1|/1.26814e-156/cystathionine beta-synthase [Phytophthora infestans T30-4]	CATGCTTTCTTCACTGCTTGC	1	4	0.72
gi|118083959|ref|XM_416786.2|	35	6.28	-	-	-	-	CATGATTGGTGTTACAAAATA	2	17	3.05	CATGTTAAAAATATTAGCACT	1	15	2.69	CATGATTGGTGTTACTAAATA	2	3	0.54
gi|118083960|ref|XM_416754.2|	13	2.33	-	-	-	-	CATGAGGGAGAAGCAGGAGAA	7	13	2.33
gi|118083966|ref|XR_026775.1|	3	0.54	-	-	-	gi|240256444|ref|NP_200255.5|/1.64632e-23/protein CLUB [Arabidopsis thaliana]	CATGCAACTTGATGCTGATAG	2	3	0.54
gi|118083967|ref|XM_416757.2|	134	24.03	-	-	-	gi|242091127|ref|XP_002441396.1|/2.98642e-171/hypothetical protein SORBIDRAFT_09g025880 [Sorghum bicolor]	CATGAAGCGTGTGGCAGAAAC	6	2	0.36	CATGGGAGAAAACCTAAGACA	5	6	1.08	CATGTGGGTTACGGAAGTGGG	4	6	1.08	CATGTGTTGGAAAGGCTTTGA	1	5	0.9	CATGTTTTTATCTGCGAAGTT	3	82	14.71	CATGTTTTTATCCGCGAAGTT	3	33	5.92
gi|118083971|ref|XM_416787.2|	53	9.51	-	-	-	-	CATGATGTTTGCAGCACAGAA	4	9	1.61	CATGCATACGATCTACTGTAT	3	8	1.43	CATGGAGTACCATAGCCCTGA	16	2	0.36	CATGGGGAACCTTTCAGTCCA	7	25	4.48	CATGTAACTTCTATGATAACA	10	4	0.72	CATGTTTTTATGCCTCCTAGT	13	3	0.54	CATGATGTTTGCAACACAGAA	4	2	0.36
gi|118083973|ref|XM_416761.2|	77	13.81	-	-	-	-	CATGAGTGACAGAGACTACAG	3	11	1.97	CATGCCATCCATTAAAGAGAA	1	36	6.46	CATGGTGTGTCAAGAGCTTTT	4	4	0.72	CATGTGTTTTGGCCTTGGAAG	2	13	2.33	CATGTGTTTTGGCCTTGGAAA	2	13	2.33
gi|118083975|ref|XM_416762.2|	60	10.76	-	-	-	gi|358343297|ref|XP_003635741.1|/6.21727e-180/Lysine-specific demethylase 6A [Medicago truncatula]	CATGAAGGTTCCAGGAAGCAG	7	2	0.36	CATGGACATTAAATGAAAACT	2	3	0.54	CATGGAGATTCTAAGTCACCA	11	2	0.36	CATGGGCGAGCAAAGGATGAG	3	7	1.26	CATGTTTTGTATATATCTGAC	1	46	8.25
gi|118083979|ref|XM_416763.2|	455	81.6	-	-	-	gi|325189541|emb|CCA24028.1|/8.81282e-10/conserved hypothetical protein [Albugo laibachii Nc14]	CATGACTCTTTTTATCTATGA	12	9	1.61	CATGCTGTAGTAGATAGTATC	11	427	76.58	CATGCTTAAGGATTTAGTAAA	2	4	0.72	CATGGCGGCGCGGAGGCCCCG	14	8	1.43	CATGTGATGAACATCCACCAG	5	2	0.36	CATGGATAAACTCATTGATAA	9	5	0.9
gi|118083980|ref|XM_416766.2|	7	1.26	-	-	-	gi|326532102|dbj|BAK01427.1|/4.33777e-55/predicted protein [Hordeum vulgare subsp. vulgare]	CATGATGATTGAAGATGAGGA	2	3	0.54	CATGGAGGGGGCCATACAGGC	1	4	0.72
gi|118083991|ref|XM_416769.2|	239	42.86	GO:0044424//intracellular part	GO:0005488//binding;GO:0004672//protein kinase activity	GO:0044238//primary metabolic process;GO:0044260	gi|197320674|gb|ACH68465.1|/1.08903e-55/calcium/calmodulin dependent protein kinase 4 [Phytophthora sojae]	CATGACCAAATGATGCAGGAT	9	2	0.36	CATGAGCAGGGACTAATTGCA	7	10	1.79	CATGATAATAATATAATTCAC	20	2	0.36	CATGCCGTTGGTGTATCTGTG	3	2	0.36	CATGCTTATGCTGGATCCAGC	19	5	0.9	CATGGAAAACCTCTTCGTTAT	6	5	0.9	CATGGAGAAGACCAAACAGGA	11	11	1.97	CATGGGAAAACGTACCCAAGG	2	83	14.89	CATGTAGTGAAACGTGTTTGT	1	72	12.91	CATGTCCTAATAGATAGGAGG	5	41	7.35	CATGTGGACAGTCGCAAGCGT	4	4
gi|118083993|ref|XM_416795.2|	73	13.09	-	-	-	gi|325185613|emb|CCA20095.1|/1.29381e-18/conserved hypothetical protein [Albugo laibachii Nc14]	CATGAAAAACCATCCGGAGCA	8	5	0.9	CATGAAAACACACAGTGGCAG	6	2	0.36	CATGCGAATCCACACTGGTGA	7	2	0.36	CATGCTTATTGTTCTGTGCTT	3	9	1.61	CATGTACGTTAACAACAACTG	1	6	1.08	CATGTTATTTCCATTCATACA	5	32	5.74	CATGCTTATTGTTCTGTGCTA	3	15	2.69	CATGTAGATATCCTTCATCAC	2	2	0.36
gi|118083995|ref|XM_416772.2|	1624	291.26	GO:0031981//nuclear lumen;GO:0009536//plastid;GO:0015934//large ribosomal subunit;GO:0031090//organelle membrane	GO:0005488//binding;GO:0005198//structural molecule activity	GO:0003006//developmental process involved in reproduction;GO:0010467//gene expression	gi|326512164|dbj|BAJ96063.1|/1.51905e-98/predicted protein [Hordeum vulgare subsp. vulgare]	CATGAATCCTGTAGAACATCC	1	1338	239.96	CATGATCCTGGCCGAGGTGCT	3	29	5.2	CATGCCGGAAGGCACCATCGT	2	166	29.77	CATGGGCCGCGTCATCCGGGG	4	87	15.6	CATGAATTCTGTAGAACATCC	1	2	0.36	CATGCATCCTGTAGAACATCC	1	2	0.36
gi|118083997|ref|XM_416798.2|	102	18.29	-	-	-	-	CATGAGTATTGGTGCTTCCAT	15	4	0.72	CATGCTATGGAGCCATACACA	17	10	1.79	CATGCTCAAGGTCATTCGGCT	18	2	0.36	CATGGTAGAGAGGGCTGTGAA	16	11	1.97	CATGTATTATCCTCAACAAGC	14	66	11.84	CATGTCAGAAATATGAATACT	1	9	1.61
gi|118084002|ref|XM_001233999.1|	11	1.97	GO:0009536//plastid	GO:0016705//oxidoreductase activity, acting on paired donors, with incorporation or reduction of molecular oxygen;GO:0016209//antioxidant activity	GO:0008152//metabolic process;GO:0019725//cellular homeostasis	gi|159483223|ref|XP_001699660.1|/6.46458e-70/2-cys peroxiredoxin [Chlamydomonas reinhardtii]	CATGAGAGTGTGGTGGCCAAG	1	11	1.97
gi|118084004|ref|XM_416778.2|	8	1.43	-	-	-	gi|255090918|gb|ACU00619.1|/6.20511e-12/penetration and arbuscule morphogenesis protein [Petunia x hybrida]	CATGAAGAGCCTTTCATCCAG	2	2	0.36	CATGCCGCCCGAGGCCCGCCG	1	4	0.72	CATGGGGATGGTGCACCCCAT	5	2	0.36
gi|118084010|ref|XM_425567.2|	2	0.36	-	-	-	-	CATGTACTGACTTGTATATTA	1	2	0.36
gi|118084012|ref|XM_416781.2|	241	43.22	-	-	-	-	CATGATGCTTTTTTGTACTTT	1	210	37.66	CATGCCAACCAACGGGGGCTT	11	2	0.36	CATGGAATGGACAAGGAACGC	5	3	0.54	CATGGCTTTTTAATCACTGAT	3	9	1.61	CATGGGCGTATGCATGATGCT	2	10	1.79	CATGTCCTTAATTCACAATTG	4	7	1.26
gi|118084014|ref|XM_416782.2|	375	67.25	-	-	-	gi|255089645|ref|XP_002506744.1|/1.18151e-30/dynein light chain Tctex1 [Micromonas sp. RCC299]	CATGACAGAAGACACCTGTTA	2	18	3.23	CATGGAGGACTTTCACCCCCA	9	2	0.36	CATGGGCATTGAATTCATAAT	5	56	10.04	CATGGTTAAATATTTCAAATA	8	21	3.77	CATGTCTTTGGAAGAGACTAG	4	243	43.58	CATGTTTGATTAAATACAGCT	7	35	6.28
gi|118084016|ref|XM_416783.2|	26	4.66	-	-	-	gi|356505841|ref|XP_003521698.1|/1.96986e-70/PREDICTED: respiratory burst oxidase homolog protein B-like isoform 2 [Glycine max]	CATGAGGGGATTTCCCCTCAA	3	3	0.54	CATGTGACACATCTGAAGGGC	1	21	3.77	CATGTGACCCATCTGAAGGGC	1	2	0.36
gi|118084020|ref|XM_416784.2|	8	1.43	-	-	-	-	CATGTTTGAAGTCAGTGGGCT	1	8	1.43
gi|118084024|ref|XM_001235079.1|	2	0.36	-	-	-	gi|325183606|emb|CCA18066.1|/1.1235e-25/conserved hypothetical protein [Albugo laibachii Nc14]	CATGTTGACTTTTAATCCAGG	1	2	0.36
gi|118084026|ref|XM_416811.2|	14	2.51	-	-	-	-	CATGACGTACCTGACAAAAGC	1	12	2.15	CATGTGGACCGAATAGTGCAC	2	2	0.36
gi|118084038|ref|XM_416813.2|	494	88.6	-	-	-	gi|302836295|ref|XP_002949708.1|/3.30882e-07/hypothetical protein VOLCADRAFT_89992 [Volvox carteri f. nagariensis]	CATGAAGAAATGTGAATGTAC	1	245	43.94	CATGCCCCACGGCGCTGAGGC	4	18	3.23	CATGCCCCAGGACTCGGTGCT	2	208	37.3	CATGGCAGCCTCTTCCCGGGC	5	4	0.72	CATGGCCAACAACAAGCTGGA	8	2	0.36	CATGTCTTCCAGCACCTCAAC	6	17	3.05
gi|118084053|ref|XM_416788.2|	3	0.54	-	GO:0016301//kinase activity	GO:0006071//glycerol metabolic process;GO:0009636//response to toxin;GO:0009628//response to abiotic stimulus;GO:0051707//response to other organism;GO:0006796//phosphate metabolic process	gi|225463623|ref|XP_002273367.1|/2.38608e-141/PREDICTED: probable glycerol kinase isoform 1 [Vitis vinifera]	CATGCAACTCCAATCAGACAT	1	3	0.54
gi|118084061|ref|XM_416834.2|	18	3.23	-	-	-	gi|159474128|ref|XP_001695181.1|/2.48597e-10/predicted protein [Chlamydomonas reinhardtii]	CATGAGAGCTCTGAGGTGTAA	2	8	1.43	CATGTTTTTGCTCTTCATTGT	1	10	1.79
gi|118084070|ref|XM_416792.2|	36	6.46	-	GO:0016740//transferase activity	GO:0048856//anatomical structure development;GO:0007275//multicellular organismal development	gi|168053915|ref|XP_001779379.1|/0/predicted protein [Physcomitrella patens subsp. patens]	CATGCTTTGTACATAGGCAGA	1	24	4.3	CATGGAGCAGTTGATTTTCGC	2	9	1.61	CATGGGAAGATCCGTGGGAGA	3	3	0.54
gi|118084076|ref|XM_425565.2|	15	2.69	-	-	-	gi|145354696|ref|XP_001421614.1|/7.92644e-26/RND family transporter: Niemann-Pick type C1 disease protein-like protein [Ostreococcus lucimarinus CCE9901]	CATGCTCTCGTTTTCCCTCAC	10	2	0.36	CATGGATCGTTATGCCTCTTC	7	3	0.54	CATGGGGTAGCTATTTTGCAG	6	2	0.36	CATGGTTTTATAGCTGTTTCT	4	3	0.54	CATGTACCAAAATGGCGTCAA	1	3	0.54	CATGTTTAATTTTTCTTTTCT	5	2	0.36
gi|118084080|ref|XM_425566.2|	2	0.36	-	-	-	gi|384250690|gb|EIE24169.1|/5.31038e-33/hypothetical protein COCSUDRAFT_41457 [Coccomyxa subellipsoidea C-169]	CATGTTGTCCTCAGGATGTAG	1	2	0.36
gi|118084085|ref|XM_416804.2|	13	2.33	GO:0043231//intracellular membrane-bounded organelle	GO:0016301//kinase activity	GO:0034645//cellular macromolecule biosynthetic process;GO:0006970//response to osmotic stress;GO:0010467//gene expression;GO:0006464//protein modification process	gi|358248554|ref|NP_001239901.1|/1.4651e-83/uncharacterized protein LOC100798259 [Glycine max]	CATGAGAAAGCAGACCCTTCA	9	3	0.54	CATGCCTTGTTTTACTTAGAT	1	3	0.54	CATGGAATATGCTGTAAAGAT	6	2	0.36	CATGGCGACAGGTAGCACATA	3	3	0.54	CATGTTGACCCACATCAAAGA	4	2	0.36
gi|118084089|ref|XR_026806.1|	9	1.61	-	-	-	gi|125524053|gb|EAY72167.1|/7.66207e-07/hypothetical protein OsI_00016 [Oryza sativa Indica Group]	CATGGAAGATGCTTACGGTCA	9	2	0.36	CATGTCTCTAGCAGAACTTCA	2	7	1.26
gi|118084091|ref|XM_416810.2|	18	3.23	-	-	-	-	CATGTTAATAAAAGAAGGTAC	1	12	2.15	CATGCGGTTCTAAATGCAATG	2	6	1.08
gi|118084093|ref|XR_027149.1|	260	46.63	GO:0043231//intracellular membrane-bounded organelle;GO:0044446//intracellular organelle part;GO:0012505//endomembrane system;GO:0005737//cytoplasm	GO:0005488//binding;GO:0016791//phosphatase activity	GO:0009987//cellular process	gi|323455529|gb|EGB11397.1|/1.74547e-65/hypothetical protein AURANDRAFT_1015, partial [Aureococcus anophagefferens]	CATGATATAATTAAAGCATTC	5	7	1.26	CATGTCATGTTTTTGCTATAT	8	3	0.54	CATGTGACATACAATAGATCT	4	125	22.42	CATGTGGTTCACCAACTAGAG	6	21	3.77	CATGTGACATACAAGAGATCT	4	104	18.65
gi|118084101|ref|XM_416815.2|	4	0.72	-	-	-	-	CATGTGAGCTGAGCGAGGATG	1	4	0.72
gi|118084103|ref|XM_416817.2|	16	2.87	-	-	-	gi|168010837|ref|XP_001758110.1|/1.70767e-24/predicted protein [Physcomitrella patens subsp. patens]	CATGGATAAATTTGAGGAATT	3	4	0.72	CATGGCAAAAAGTAATGAACT	2	12	2.15
gi|118084105|ref|XM_416818.2|	261	46.81	-	-	-	-	CATGGAATTTAAATAAAACTA	1	118	21.16	CATGTAAAGGAGGAGGTGTTC	3	18	3.23	CATGTGTATTTAACTTCTCCT	2	113	20.27	CATGTTGCGCGGCCTAGGCAG	4	12	2.15
gi|118084110|ref|XM_425572.2|	32	5.74	-	GO:0003676//nucleic acid binding	-	gi|356528629|ref|XP_003532902.1|/7.28625e-46/PREDICTED: zinc finger CCCH domain-containing protein 5-like [Glycine max]	CATGGAGCAGTGTCGAAGGGA	2	5	0.9	CATGTATTCAAAAATCCAAAC	1	22	3.95	CATGTTGCTGCCCGAGTCCCC	4	5	0.9
gi|118084118|ref|XM_416825.2|	195	34.97	-	-	-	gi|21592874|gb|AAM64824.1|/1.56038e-07/putative proline-rich protein [Arabidopsis thaliana]	CATGCACACAGCCATACTGAC	6	2	0.36	CATGCTATTAAAATGCTGATT	1	157	28.16	CATGCTGAGACACTGTTCCTA	4	17	3.05	CATGTGCACAAAATTCAAATG	2	3	0.54	CATGGGCGGAACTGATTCTTT	13	2	0.36	CATGGTCTTTCTTCTGTCCTT	3	12	2.15	CATGTGCACAAACTTCAAATG	2	2	0.36
gi|118084120|ref|XM_416827.2|	7	1.26	-	-	-	-	CATGGTGGAATGAGCCTGGCA	1	3	0.54	CATGTTTAATAAAAACTGCTG	8	4	0.72
gi|118084126|ref|XM_416829.2|	46	8.25	-	-	-	-	CATGCCCATTGTGTTTGGTGT	2	5	0.9	CATGGCAGAGGAAGGGAACAG	3	2	0.36	CATGGGTTTTAAGGCAGGATC	5	6	1.08	CATGTCAGTTTTGCATGGGTT	6	2	0.36	CATGTGAATTCTTTTTTCAAA	4	26	4.66	CATGTTTTTGTAAATCAGCAT	1	5	0.9
gi|118084128|ref|XM_416831.2|	235	42.15	GO:0043229//intracellular organelle	-	-	gi|302836199|ref|XP_002949660.1|/3.63173e-26/basal body protein [Volvox carteri f. nagariensis]	CATGAGGATTCGACAAAGGAA	6	22	3.95	CATGGAGACGATGACGACAAC	5	210	37.66	CATGTCTCGCTTTGTTGGTAT	1	3	0.54
gi|118084135|ref|XM_416835.2|	3	0.54	GO:0016020//membrane	GO:0005488//binding;GO:0016301//kinase activity	GO:0000902//cell morphogenesis;GO:0005975//carbohydrate metabolic process;GO:0006884//cell volume homeostasis;GO:0010033//response to organic substance	gi|384245098|gb|EIE18594.1|/1.15083e-19/hypothetical protein COCSUDRAFT_26335 [Coccomyxa subellipsoidea C-169]	CATGCTTTGAATGGAACACTA	1	3	0.54
gi|118084152|ref|XM_416839.2|	211	37.84	-	-	-	gi|4006854|emb|CAB16772.1|/1.92422e-13/putative protein [Arabidopsis thaliana]	CATGAAGAGAATTCATAACTA	3	4	0.72	CATGCCTTGCCAGAGATACAA	1	103	18.47	CATGCTAATATGAATCTTCAT	8	4	0.72	CATGGTAAGGCTATCAAGGAG	2	4	0.72	CATGTAGCCTGTGACAATGCC	4	8	1.43	CATGTGAAGCCTACTACAGCA	5	6	1.08	CATGATGATTTCTTCCCAGAA	6	2	0.36	CATGCCTTGCCAGAGATGCAA	1	80	14.35
gi|118084154|ref|XM_430357.2|	223	39.99	-	-	-	-	CATGAAGTGTTTGTAAATCGA	1	147	26.36	CATGTTCAAGTACCTGGACAC	2	73	13.09	CATGAAGGGTTTGTAAATCGA	1	3	0.54
gi|118084158|ref|XM_416840.2|	5	0.9	-	-	-	gi|298706634|emb|CBJ29572.1|/2.20977e-09/similar to Rho GTPase activating protein 24 [Ectocarpus siliculosus]	CATGACAAAAGTGCAGGGACC	1	2	0.36	CATGCCTGACCCACTTCTCAC	4	3	0.54
gi|118084165|ref|XM_416846.2|	92	16.5	-	-	-	-	CATGAAGTATTTATCGCTTTT	10	13	2.33	CATGACAGTGTTTGAATACTG	2	8	1.43	CATGATCAGTGGAGGCCCTTT	4	2	0.36	CATGCAGTGCTTCCAGAAATA	3	38	6.82	CATGGAAGGATCCAGGACTTG	1	17	3.05	CATGTCTCTCAGATCATTCAC	15	6	1.08	CATGTTCTTACTGTGCACTAA	9	3	0.54	CATGTTTGCAACTCAAGCAGG	11	5	0.9
gi|118084169|ref|XM_424555.2|	332	59.54	GO:0031410//cytoplasmic vesicle	-	-	gi|168044694|ref|XP_001774815.1|/3.37609e-165/predicted protein [Physcomitrella patens subsp. patens]	CATGAAACAACAGGCCAGCAG	2	13	2.33	CATGAAAGGTGCAGTATCCTT	10	3	0.54	CATGAAGCCACCAGCTAGGCA	14	61	10.94	CATGATGTCCCCAGCAATAAG	19	2	0.36	CATGATTTCCTTACTGCGAGC	7	5	0.9	CATGCCTAAAACCAGGCTCTT	9	2	0.36	CATGCGGTGTTGTATTTTTTT	13	16	2.87	CATGCTACATCTTAGAAATTT	1	199	35.69	CATGCTACTAGCATCTTGCTC	17	8	1.43	CATGCTTCAGATCTTAGCGTC	11	3	0.54	CATGGCTGCCTCCTTGCGCAG	4	4
gi|118084173|ref|XM_416849.2|	9	1.61	-	-	-	gi|297851758|ref|XP_002893760.1|/1.00071e-15/hypothetical protein ARALYDRAFT_473502 [Arabidopsis lyrata subsp. lyrata]	CATGAAGAATTTTAGTCTGTA	1	7	1.26	CATGAGATAGCTGAGAATCGG	2	2	0.36
gi|118084175|ref|XM_001231404.1|	3	0.54	-	-	-	-	CATGCTCCCAAGGTGCCACAC	1	3	0.54
gi|118084177|ref|XM_416851.2|	131	23.49	GO:0043231//intracellular membrane-bounded organelle	GO:0003824//catalytic activity	-	gi|363814510|ref|NP_001242890.1|/1.30769e-56/uncharacterized protein LOC100786174 [Glycine max]	CATGAAAGTAAAATGAAGCAG	16	5	0.9	CATGATCACTGTGAAATCCAT	7	2	0.36	CATGCCTCTAAGAATTAAGAA	8	2	0.36	CATGCCTGCTATAGAGATATA	14	6	1.08	CATGCTGGAGCTAAGTTTAAC	1	15	2.69	CATGGACGGCCTGCTGCTGGA	18	2	0.36	CATGGAGGACTTTAAACCAGA	15	12	2.15	CATGGGTAAAAAAGCACTAGA	17	3	0.54	CATGTACAAGTAGCTTTCTCT	11	10	1.79	CATGTAGTCTTCCCTTCCATT	12	4	0.72	CATGTCGGCTTCCTCCTGCTC	19	2
gi|118084186|ref|XM_416847.2|	3	0.54	-	-	-	-	CATGCAAGCATTTTTTAGAAT	1	3	0.54
gi|118084192|ref|XM_416855.2|	105	18.83	-	GO:0008484//sulfuric ester hydrolase activity	-	gi|323455497|gb|EGB11365.1|/2.64444e-25/hypothetical protein AURANDRAFT_1628, partial [Aureococcus anophagefferens]	CATGTTCTTTTTCTTGCAAGC	1	105	18.83
gi|118084196|ref|XM_001231711.1|	3	0.54	-	-	-	gi|323454433|gb|EGB10303.1|/1.54446e-29/hypothetical protein AURANDRAFT_6116, partial [Aureococcus anophagefferens]	CATGATGTTTCTTCTGTAAAT	1	3	0.54
gi|118084199|ref|XM_416858.2|	1150	206.25	-	-	-	-	CATGAAGAAACATATCGGTGC	1	441	79.09	CATGACAGAATTTATTTGTAA	2	85	15.24	CATGCACATCTACGCATTCAA	3	353	63.31	CATGCAGTTTTACAATGTTTG	4	6	1.08	CATGCGGCACAGCGGGCTTCT	9	117	20.98	CATGGAAGCATAGGAAACCGT	5	2	0.36	CATGGTGTTTGAAACATTTTT	8	119	21.34	CATGTGAAGAATGCTTTTGGA	6	23	4.12	CATGGCTGTGTTTTGTCCAAT	7	4	0.72
gi|118084201|ref|XM_416859.2|	22	3.95	-	-	-	gi|297610165|ref|NP_001064234.2|/1.54936e-24/Os10g0170600 [Oryza sativa Japonica Group]	CATGAATGACTTGTGATTAAA	1	19	3.41	CATGTTCCTCAACGTTGCTAC	4	3	0.54
gi|118084204|ref|XM_416860.2|	98	17.58	-	-	-	gi|226529497|ref|NP_001149238.1|/8.69668e-09/LOC100282860 [Zea mays]	CATGCTAAAAGCCAACCTGCT	3	5	0.9	CATGTAGAAAGGCACACTGGT	1	4	0.72	CATGTGTGTGACTGCTATAAT	4	73	13.09	CATGTGTTCCTGCCAATAACC	6	2	0.36	CATGTTTAACAAAGTAGAATT	2	14	2.51
gi|118084206|ref|XM_001231913.1|	74	13.27	-	-	-	gi|302837057|ref|XP_002950088.1|/9.64259e-50/hypothetical protein VOLCADRAFT_60120 [Volvox carteri f. nagariensis]	CATGGCTACATTATCCACTCT	5	2	0.36	CATGTGCAATATACCTATCAT	1	72	12.91
gi|118084208|ref|XM_416866.2|	7	1.26	-	-	-	gi|302766687|ref|XP_002966764.1|/9.35688e-98/hypothetical protein SELMODRAFT_85336 [Selaginella moellendorffii]	CATGAGGAAAACTAACGCCAG	1	5	0.9	CATGGGGAAAGTTGCAAAGGC	8	2	0.36
gi|118084210|ref|XM_416869.2|	92	16.5	-	-	-	gi|323454185|gb|EGB10055.1|/1.44726e-10/hypothetical protein AURANDRAFT_22951, partial [Aureococcus anophagefferens]	CATGCAATCTCCTACAATTGC	2	22	3.95	CATGTCACTACCAGGGTAGTC	6	6	1.08	CATGTGTCTTGTCACTTTACC	1	59	10.58	CATGATGGTAAGAGAAAGGGC	5	3	0.54	CATGTAGCAGCTGGCAGTATT	8	2	0.36
gi|118084213|ref|XM_416853.2|	138	24.75	-	-	-	gi|298714973|emb|CBJ27694.1|/1.86525e-14/Tyrosine kinase specific for activated (GTP-bound) p21cdc42Hs/ leucine rich repeat protein [Ectocarpus siliculosus]	CATGATGTACTGAAGTTGCAC	2	33	5.92	CATGCAGACATTAATTACCAT	6	78	13.99	CATGGGAGCTTCCAGACAAAT	9	8	1.43	CATGTGAAGCCAAAGGAGAAC	11	4	0.72	CATGTTTTAAAGCAACGATGA	4	2	0.36	CATGTTTTAACAAGCACCTTA	7	13	2.33
gi|118084214|ref|XM_416856.2|	2	0.36	-	GO:0003824//catalytic activity	-	gi|358343784|ref|XP_003635977.1|/1.87468e-15/Oxidoreductase alpha (Molybdopterin) subunit [Medicago truncatula]	CATGGAGGATCTGTAGAAGCT	8	2	0.36
gi|118084216|ref|XM_001232713.1|	367	65.82	-	-	-	gi|307104907|gb|EFN53158.1|/4.40188e-43/hypothetical protein CHLNCDRAFT_26048 [Chlorella variabilis]	CATGAACAGCTCTGTTCTTCA	2	6	1.08	CATGATGTTTCAGTCCGTGAT	1	356	63.85	CATGTCTTTTGGGTTGTAAAA	3	5	0.9
gi|118084224|ref|XM_416882.2|	84	15.07	-	GO:0016881//acid-amino acid ligase activity	GO:0006464//protein modification process	gi|348665005|gb|EGZ04841.1|/4.7287e-110/hypothetical protein PHYSODRAFT_535457 [Phytophthora sojae]	CATGCTGTAATAAATGTAACA	5	66	11.84	CATGCTTAGCCCAACGTGACA	12	3	0.54	CATGCTTTAATGTACTTTTGC	6	2	0.36	CATGGTGACCAATGAATCTCC	7	2	0.36	CATGTCTTGTAATAAATTGTG	4	4	0.72	CATGTGGAAGTGCACTTAAAA	3	3	0.54	CATGTTGTACACTTCCAACCA	1	4	0.72
gi|118084231|ref|XM_416887.2|	73	13.09	-	-	-	gi|351722169|ref|NP_001235443.1|/7.6839e-48/uncharacterized protein LOC100500001 [Glycine max]	CATGGGGTTTTTTGAAACAAT	1	73	13.09
gi|118084232|ref|XM_001232441.1|	520	93.26	-	-	-	gi|297849448|ref|XP_002892605.1|/4.45232e-09/hypothetical protein ARALYDRAFT_471225 [Arabidopsis lyrata subsp. lyrata]	CATGCTTATTAGCGTGGTCTA	1	267	47.89	CATGGGAAATTGGAGTTCATC	4	3	0.54	CATGGTACGAATTCCTTTTAA	2	44	7.89	CATGTGCCGCACGTGCAGCAG	6	2	0.36	CATGCTTATTAGAGTGGTCTA	1	2	0.36	CATGCTTATTAGCGTGGGCTA	1	2	0.36	CATGCTTATTAGTGTGGTCTA	1	200	35.87
gi|118084234|ref|XM_416867.2|	25	4.48	-	-	-	gi|168047081|ref|XP_001776000.1|/2.92136e-76/predicted protein [Physcomitrella patens subsp. patens]	CATGAAGTAGCAGTTCAAGCC	16	2	0.36	CATGCGGTATTTACTTGGAAA	2	2	0.36	CATGGTACCATTTCTTTCTTC	3	4	0.72	CATGTTTCCATTAAGAGTTTG	1	17	3.05
gi|118084236|ref|XM_416868.2|	11	1.97	GO:0044444//cytoplasmic part;GO:0043231//intracellular membrane-bounded organelle	-	-	gi|168039777|ref|XP_001772373.1|/1.08189e-35/predicted protein [Physcomitrella patens subsp. patens]	CATGGGCATGGTTTAGAAGAG	4	4	0.72	CATGTGAGGGATATTACTCAT	5	3	0.54	CATGCCTGATGATGGTACAGC	2	4	0.72
gi|118084242|ref|XM_416893.2|	32	5.74	-	-	-	gi|218201058|gb|EEC83485.1|/1.48511e-33/hypothetical protein OsI_29008 [Oryza sativa Indica Group]	CATGTCCACAAGATTATGAGT	1	32	5.74
gi|118084243|ref|XM_416896.2|	9	1.61	-	-	-	-	CATGGAGTAAGGAACAGCAGC	1	9	1.61
gi|118084244|ref|XM_416872.2|	88	15.78	-	-	GO:0006810//transport	gi|116788446|gb|ABK24882.1|/2.01682e-62/unknown [Picea sitchensis]	CATGACCCAAGCCTGGAGCCA	2	2	0.36	CATGCTGCAATTGTCTTGTTC	7	9	1.61	CATGGAGTCTGCTTACAGTTT	1	69	12.37	CATGGCAATCAAGAGGAATGT	6	2	0.36	CATGGCTCTTCAGGCTGTGGT	9	2	0.36	CATGGCTGACATGACCCAAGC	3	4	0.72
gi|118084246|ref|XR_026984.1|	69	12.37	-	-	-	gi|323448229|gb|EGB04130.1|/9.38318e-117/hypothetical protein AURANDRAFT_55296 [Aureococcus anophagefferens]	CATGAGTATGGTTCTCCAGGT	5	5	0.9	CATGATCATTGTGCTCTTGGG	2	14	2.51	CATGCGGCACCGTTCCAAAAC	4	16	2.87	CATGGAGGTGACTGATAGTAT	1	2	0.36	CATGGGAAGAAGAATCCAGTT	10	3	0.54	CATGGTGAGAACTATGTTAGA	11	3	0.54	CATGTATTTTGGGAACTCAAT	6	4	0.72	CATGTTTCTTGTAACTGTCCT	23	2	0.36	CATGTTTGAGGTTATCTTGAC	3	20	3.59
gi|118084249|ref|XM_416899.2|	961	172.35	-	-	-	gi|116781627|gb|ABK22183.1|/2.16034e-51/unknown [Picea sitchensis]	CATGGTGCCGTGTCACGACAT	3	15	2.69	CATGGTTTGGAATGTGTGAAT	2	10	1.79	CATGTACATTGAAATAAAATT	1	932	167.15	CATGTACATTAAAATAAAATT	1	2	0.36	CATGTACATTGAAATGAAATT	1	2	0.36
gi|118084251|ref|XM_001233307.1|	1130	202.66	-	-	-	gi|301118344|ref|XP_002906900.1|/5.17283e-69/HECT E3 ubiquitin ligase, putative [Phytophthora infestans T30-4]	CATGAGCATTTTAGCAAAGAG	55	2	0.36	CATGATGTCTTTAAGAGAGAA	14	2	0.36	CATGGAAAGTGTACTGTATAT	2	99	17.76	CATGGTAGGAATTAAGGGTGA	3	27	4.84	CATGTAAATGCAAAAGTTATA	1	993	178.09	CATGTGGCATTGTCTCTTGTC	51	3	0.54	CATGTGTTTATAAAGAAAGTT	12	2	0.36	CATGTTAGAAGACCACGACAA	8	2	0.36
gi|118084258|ref|XM_416909.2|	2119	380.03	GO:0030529//ribonucleoprotein complex	GO:0005198//structural molecule activity	GO:0010467//gene expression;GO:0044267//cellular protein metabolic process	gi|14423905|sp|Q9XGL4.1|RL31_CYAPA/1.19849e-36/RecName: Full=60S ribosomal protein L31	CATGGAGTGGGCTTCAAGAAG	2	2073	371.78	CATGTGAATGTAATACAGAAG	1	6	1.08	CATGGAGAGGGCTTCAAGAAG	2	3	0.54	CATGGAGGGGGCTTCAAGAAG	2	6	1.08	CATGGAGTGGGATTCAAGAAG	2	2	0.36	CATGGAGTGGGTTTCAAGAAG	2	2	0.36	CATGTGAATGTAATATAGAAG	1	27	4.84
gi|118084262|ref|XM_416881.2|	342	61.34	GO:0043231//intracellular membrane-bounded organelle;GO:0044444//cytoplasmic part	GO:0016787//hydrolase activity	-	gi|302791583|ref|XP_002977558.1|/2.87733e-133/hypothetical protein SELMODRAFT_107016 [Selaginella moellendorffii]	CATGATAAAACAATAAATAAA	1	303	54.34	CATGATTGATGCTATGTATCA	7	6	1.08	CATGGGCCTCAAATATATTTA	3	28	5.02	CATGTTTTGGATGAACATGAT	8	3	0.54	CATGACAAAACAATAAATAAA	1	2	0.36
gi|118084265|ref|XM_001233588.1|	341	61.16	-	-	-	gi|255074625|ref|XP_002500987.1|/1.10953e-20/predicted protein [Micromonas sp. RCC299]	CATGCAATACTTTTATGGAAG	1	309	55.42	CATGCCACAAGCAAAAGAGCC	8	3	0.54	CATGCCGAGTGTGCCAGCAGC	7	13	2.33	CATGGCTATTTTCCTCCCTCT	2	2	0.36	CATGGGACAGACCTACAATCC	3	10	1.79	CATGGGTAATGAAAACTCCTC	4	2	0.36	CATGTTCCGTCATCCATCTGG	5	2	0.36
gi|118084269|ref|XM_416894.2|	40	7.17	-	-	-	-	CATGAAACAACAGTGGATGTC	6	3	0.54	CATGCAAAAGTTGTATGACCC	2	9	1.61	CATGCAAAGTGAGAACAATCC	9	2	0.36	CATGCCAGTCAGAACTGCATT	1	24	4.3	CATGTCTAAATTTAAGTTTAT	5	2	0.36
gi|118084270|ref|XM_416919.2|	40	7.17	-	-	-	gi|325181477|emb|CCA15911.1|/1.28026e-39/DNA ligase putative [Albugo laibachii Nc14]	CATGCACCTGCTAGACCTGTA	3	2	0.36	CATGCAGAGACAAGTACATAT	2	2	0.36	CATGGGGTCATTCAGACTGAA	1	32	5.74	CATGTGGATGGTCGTTTTGTC	5	4	0.72
gi|118084275|ref|XM_416921.2|	2	0.36	GO:0043229//intracellular organelle	-	-	gi|301102041|ref|XP_002900108.1|/1.43975e-23/30S ribosomal protein S9 [Phytophthora infestans T30-4]	CATGAAACATATGAAAAACTA	3	2	0.36
gi|118084281|ref|XM_416903.2|	6	1.08	-	GO:0005488//binding;GO:0016740//transferase activity	-	gi|357121347|ref|XP_003562382.1|/7.57031e-42/PREDICTED: LON peptidase N-terminal domain and RING finger protein 1-like [Brachypodium distachyon]	CATGAAGACTATAACGAGCAG	5	2	0.36	CATGACTGGTTGATGCGGGAG	6	2	0.36	CATGATAGTCTAACAGCACCT	17	2	0.36
gi|118084285|ref|XM_416926.2|	39	6.99	-	GO:0048037//cofactor binding;GO:0016836//hydro-lyase activity	GO:0008152//metabolic process	gi|298708329|emb|CBJ48392.1|/4.2218e-135/conserved unknown protein [Ectocarpus siliculosus]	CATGAAGAACAAACTGGAATT	3	6	1.08	CATGGAATATAGAGGAGTTTA	2	8	1.43	CATGGATTAAGGATATTTTGA	1	17	3.05	CATGTGCTATGCATATATGAA	4	8	1.43
gi|118084289|ref|XM_425583.2|	8	1.43	-	-	-	gi|168011155|ref|XP_001758269.1|/4.72028e-41/predicted protein [Physcomitrella patens subsp. patens]	CATGTGGTGCCACTGCCGAGG	13	8	1.43
gi|118084291|ref|XM_416910.2|	243	43.58	-	-	-	gi|325182200|emb|CCA16653.1|/3.7658e-88/conserved hypothetical protein [Albugo laibachii Nc14]	CATGCAGAACCGCCTGGTACG	4	200	35.87	CATGGACATGTCCTTGCATTC	6	5	0.9	CATGGTTAAATCCAATAGAAC	7	14	2.51	CATGTCCTTGCATTCAATGGA	5	11	1.97	CATGTGAGCTGTAGGCTCAAA	2	13	2.33
gi|118084293|ref|XM_416911.2|	6	1.08	GO:0044464//cell part	-	-	gi|302822236|ref|XP_002992777.1|/1.29221e-16/hypothetical protein SELMODRAFT_47510 [Selaginella moellendorffii]	CATGGAGAGCATCTATCTAAT	1	6	1.08
gi|118084295|ref|XM_001233981.1|	6	1.08	GO:0043231//intracellular membrane-bounded organelle	-	-	gi|168033327|ref|XP_001769167.1|/1.79705e-27/predicted protein [Physcomitrella patens subsp. patens]	CATGAAAATGAATATTGAGCA	3	3	0.54	CATGTTCTCGTACCGCCGGCA	4	3	0.54
gi|118084299|ref|XM_001233095.1|	854	153.16	-	GO:0016853//isomerase activity	-	gi|382928724|gb|AFG29854.1|/4.56877e-57/cyclophilin 1 [Porphyra haitanensis]	CATGATGGAACAGGTGGACGA	2	16	2.87	CATGTTAAATAAAGTTCAGAC	1	838	150.29
gi|118084301|ref|XM_416913.2|	54	9.68	-	GO:0016301//kinase activity	GO:0006970//response to osmotic stress	gi|300122281|emb|CBK22854.2|/4.49129e-52/unnamed protein product [Blastocystis hominis]	CATGACCCTTGGCAGGACTTC	1	13	2.33	CATGAGGGCACTCTTTCTGAT	10	5	0.9	CATGATGACCAACTGTGGCTT	14	4	0.72	CATGATGATGTGGAGAGTGAA	5	4	0.72	CATGCACAAAAGGGCACAAAG	2	4	0.72	CATGCATCCCATGAGGGCACT	11	2	0.36	CATGGACGTTACTGAGGATGA	15	4	0.72	CATGTCAAAACGGGCCAGTTG	16	4	0.72	CATGTGATTCACAGGGATATC	12	11	1.97	CATGATCACAGACGGCAGCAG	7	3	0.54
gi|118084303|ref|XM_416914.2|	28	5.02	-	-	-	-	CATGTCAACTGTAAATCTATG	1	25	4.48	CATGATTTAGTGGAGGGTTGT	2	3	0.54
gi|118084305|ref|XM_416915.2|	17	3.05	-	-	-	-	CATGAGCGTAATGTCCACTGA	1	2	0.36	CATGCAAAACAACATATACCT	5	2	0.36	CATGCCAGAATCAATCAGATA	3	2	0.36	CATGAGCGTAATATCCACTGA	1	11	1.97
gi|118084312|ref|XM_416932.2|	75	13.45	-	-	-	gi|326528847|dbj|BAJ97445.1|/1.27419e-18/predicted protein [Hordeum vulgare subsp. vulgare]	CATGAACTAATATACATTAAA	1	46	8.25	CATGCAGCACCAGAGAAATGG	19	2	0.36	CATGCTGTTTCCTCTGACTCT	13	2	0.36	CATGTATTTCTGTGAAGAATG	3	2	0.36	CATGTCCCCAGATTCAGAAAA	18	2	0.36	CATGTCTTTTTATTCCCCATC	4	9	1.61	CATGTTTTAAGCATGAACTAA	2	12	2.15
gi|118084316|ref|XM_416938.2|	44	7.89	-	-	-	gi|348677559|gb|EGZ17376.1|/1.03402e-37/hypothetical protein PHYSODRAFT_560046 [Phytophthora sojae]	CATGATGATATAGAAGTACTA	4	2	0.36	CATGGCAAAAGATGCTGGACT	7	11	1.97	CATGGCCATGAACATTATCTC	6	9	1.61	CATGTACTGAAACAAATGTTT	1	22	3.95
gi|118084319|ref|XM_001233180.1|	113	20.27	-	-	-	gi|302768711|ref|XP_002967775.1|/1.44845e-39/hypothetical protein SELMODRAFT_62260 [Selaginella moellendorffii]	CATGCACTTGATAATAAGCCT	3	2	0.36	CATGCAGATTTTGTTGATTAT	2	37	6.64	CATGCAGCATCAAAACAAAAG	10	2	0.36	CATGCATTCCTGTTCCTAGCT	1	72	12.91
gi|118084324|ref|XM_001233227.1|	19	3.41	-	GO:0003824//catalytic activity	-	gi|219128797|ref|XP_002184591.1|/1.45446e-16/predicted protein [Phaeodactylum tricornutum CCAP 1055/1]	CATGATTTTGGCTATAATAAA	1	3	0.54	CATGTCATGATTTTGGCTATA	2	16	2.87
gi|118084328|ref|XM_416924.2|	378	67.79	-	-	-	gi|224150153|ref|XP_002336912.1|/1.48466e-62/predicted protein [Populus trichocarpa]	CATGAAACCTGCTTCCACTGC	14	7	1.26	CATGACTAGCTGATCATTGTG	12	236	42.33	CATGACTGAGCGTTTCGACTG	15	23	4.12	CATGCAGTGCGTCCAGTGCAA	13	85	15.24	CATGCATTCCATAAACTTTCC	3	3	0.54	CATGGGATCCCTTTGAATCTC	1	24	4.3
gi|118084329|ref|XM_001234360.1|	234	41.97	-	-	-	-	CATGACTTTTCTTTTGTTATT	2	209	37.48	CATGGGGCGGGAGTCAACTAT	6	2	0.36	CATGTGCAACAGCAGGAGCCA	3	23	4.12
gi|118084331|ref|XM_416949.2|	49	8.79	GO:0044464//cell part	-	-	gi|168016294|ref|XP_001760684.1|/6.14241e-141/gamma tubulin ring complex protein 3 [Physcomitrella patens subsp. patens]	CATGAAGTTTTTCTGGACACA	3	3	0.54	CATGTCCTCATTATGAAGCTA	1	27	4.84	CATGTGATTGTGTGACACTAT	2	19	3.41
gi|118084337|ref|XM_001234410.1|	42	7.53	-	-	-	gi|300175929|emb|CBK21925.2|/2.68038e-87/unnamed protein product [Blastocystis hominis]	CATGTCATCATCTGACTCTTC	2	42	7.53
gi|118084339|ref|XM_416951.2|	8442	1514.04	-	-	-	gi|300122250|emb|CBK22823.2|/1.6967e-21/unnamed protein product [Blastocystis hominis]	CATGAAAGAAAAAGGAAGCGA	16	5	0.9	CATGCAAATACCAAAAGTTTT	1	3780	677.93	CATGCACACCAGTGCTGGTGC	5	48	8.61	CATGCAGTAGAACAAACTTTC	2	3979	713.62	CATGCCAAATGGCACTTTTGA	3	378	67.79	CATGCCAATGAGTATGGCACC	7	8	1.43	CATGGACACCATGGACATGGT	13	2	0.36	CATGGAGCAAAGGGTGAAAAA	10	19	3.41	CATGGATTTCCAGGAGAGATG	14	5	0.9	CATGGCCGGGGCACCTGCAAT	4	16	2.87	CATGGCTACTCCCTTCTTTAT	8	11
gi|118084341|ref|XM_425585.2|	13	2.33	-	-	-	gi|186528371|ref|NP_198994.2|/7.65283e-38/COP1-interactive protein 1 [Arabidopsis thaliana]	CATGAAAGAGAAATTTCTGAG	6	4	0.72	CATGCTCAGGCTTTGAGTCAG	2	3	0.54	CATGTTGCAACTTAGCCCTGA	1	6	1.08
gi|118084343|ref|XM_416953.2|	316	56.67	-	-	-	gi|218197104|gb|EEC79531.1|/3.07242e-19/hypothetical protein OsI_20631 [Oryza sativa Indica Group]	CATGGAGCGGCGCTTCCAGGA	7	2	0.36	CATGTCAGATCTGACATTGTA	1	301	53.98	CATGTTACATGTAAATGATCT	4	6	1.08	CATGGTACTTTTTTTTATTCT	2	7	1.26
gi|118084349|ref|XM_416956.2|	48	8.61	GO:0043231//intracellular membrane-bounded organelle	GO:0046914//transition metal ion binding;GO:0042393//histone binding	GO:0006351//transcription, DNA-dependent	gi|125542361|gb|EAY88500.1|/2.86927e-28/hypothetical protein OsI_09971 [Oryza sativa Indica Group]	CATGACCACGATGACATCACT	2	6	1.08	CATGTCATTTCTTTTTCCTTC	1	38	6.82	CATGTGGAACTGTTTGAGACT	3	4	0.72
gi|118084357|ref|XM_416929.2|	7	1.26	-	-	-	gi|116786526|gb|ABK24143.1|/4.75703e-30/unknown [Picea sitchensis]	CATGCTGAAGGTACTGGGCCG	5	2	0.36	CATGGTAACGATGCTTCTGAT	1	3	0.54	CATGTTTCTCGTACAAATACA	2	2	0.36
gi|118084359|ref|XM_416930.2|	9	1.61	-	-	-	-	CATGCAGATGGCTCACCCCCC	3	3	0.54	CATGTCTGGGGTCTTCCCAGG	4	4	0.72	CATGACCCGCAGGCAGCCATC	2	2	0.36
gi|118084361|ref|XM_416931.2|	2	0.36	-	-	-	gi|298709918|emb|CBJ31643.1|/4.89524e-20/Sept3, septin GTPase [Ectocarpus siliculosus]	CATGTCAACTCATTTTCATCC	8	2	0.36
gi|118084363|ref|XM_425587.2|	127	22.78	-	-	-	gi|168053806|ref|XP_001779325.1|/4.26912e-07/predicted protein [Physcomitrella patens subsp. patens]	CATGAAACTCCAATGTGGTCC	14	3	0.54	CATGAGCTGAAACTTATGTTT	1	101	18.11	CATGTGAATAGCAAATTGCAC	2	21	3.77	CATGTTCTACTCTTGTATTAT	18	2	0.36
gi|118084367|ref|XM_416936.2|	137	24.57	GO:0044464//cell part	-	-	gi|384245098|gb|EIE18594.1|/1.04615e-17/hypothetical protein COCSUDRAFT_26335 [Coccomyxa subellipsoidea C-169]	CATGACGGTGAAGCTGAGGAG	1	66	11.84	CATGCAGCCTTCCTCCAGGAA	2	4	0.72	CATGCTACAGTGGTTATGCTC	10	3	0.54	CATGGAACTGGCTGAATGGGG	3	10	1.79	CATGGCATGTGGCAGACAATC	5	14	2.51	CATGTGAAGACATAGATGAGT	9	2	0.36	CATGTGAGAACATAATACCAT	7	2	0.36	CATGTGGCAGACAATCTCTGT	4	17	3.05	CATGTGTGCCTTTTGCTGTTG	6	10	1.79	CATGACAGTGAAGCTGAGGAG	1	5	0.9	CATGCAGCCTTCCTCCGGGAA	2	4
gi|118084369|ref|XM_416937.2|	2	0.36	-	-	-	-	CATGTTATACCTTAAACACCA	4	2	0.36
gi|118084371|ref|XM_416939.2|	120	21.52	-	-	-	gi|115467266|ref|NP_001057232.1|/2.00152e-59/Os06g0233400 [Oryza sativa Japonica Group]	CATGATCCAAAGTGAACACCA	1	77	13.81	CATGCCATTGAGTTCATGATC	2	43	7.71
gi|118084373|ref|XM_416941.2|	49	8.79	-	-	-	gi|302817149|ref|XP_002990251.1|/8.0982e-43/hypothetical protein SELMODRAFT_131270 [Selaginella moellendorffii]	CATGAACAGAACGTTTCCAGA	6	2	0.36	CATGAGTTAACTGACACTTGA	1	37	6.64	CATGGCAACAATCGACAAACT	2	2	0.36	CATGTGGACCCTTGTGGTGTC	4	8	1.43
gi|118084375|ref|XR_027094.1|	11	1.97	GO:0043231//intracellular membrane-bounded organelle;GO:0031461//cullin-RING ubiquitin ligase complex	GO:0005515//protein binding	GO:0048827//phyllome development;GO:0006259//DNA metabolic process;GO:0009756//carbohydrate mediated signaling;GO:0048572;GO:0009640//photomorphogenesis;GO:0016567//protein ubiquitination;GO:0009793//embryo development ending in seed dormancy	gi|168047754|ref|XP_001776334.1|/0/predicted protein [Physcomitrella patens subsp. patens]	CATGCTGTCCTGAAGGCGGAA	1	9	1.61	CATGGGGCTGGAATTATTTAG	10	2	0.36
gi|118084378|ref|XM_416947.2|	12	2.15	-	-	-	gi|348676449|gb|EGZ16267.1|/1.02203e-07/hypothetical protein PHYSODRAFT_560761 [Phytophthora sojae]	CATGCAGAGAAGCCAGTCAAC	1	6	1.08	CATGTGAAACTGTAGCAAAAG	5	2	0.36	CATGTGGAGCACATTTTGAAA	6	4	0.72
gi|118084380|ref|XM_416948.2|	10	1.79	GO:0043231//intracellular membrane-bounded organelle;GO:0044444//cytoplasmic part;GO:0016020//membrane	GO:0005488//binding;GO:0005319//lipid transporter activity;GO:0016787//hydrolase activity	GO:0009987//cellular process;GO:0006810//transport;GO:0048513//organ development	gi|15218927|ref|NP_176191.1|/0/phospholipid-transporting ATPase 3 [Arabidopsis thaliana]	CATGCACACTATGTGAAGTCA	2	3	0.54	CATGGTTTTAAAGTATGCATA	1	3	0.54	CATGTCACAGAAATATATCAA	3	2	0.36	CATGTCAGTGCAGACACACTC	6	2	0.36
gi|118084388|ref|XM_416952.2|	1104	198	-	-	-	gi|384252261|gb|EIE25737.1|/7.85011e-75/hypothetical protein COCSUDRAFT_40018 [Coccomyxa subellipsoidea C-169]	CATGAAAGGTCTGTCTGGTGA	12	3	0.54	CATGAACAAACTCTGGAGTGG	5	2	0.36	CATGATGATGGAAGTTAAAGG	10	4	0.72	CATGATGGCTGTAATGGGACA	15	4	0.72	CATGCCAGGCCTGAAAGGAAG	11	4	0.72	CATGCCGGGTCGCAGCGTTAG	6	25	4.48	CATGCTTGGCTCGTTTCAGTA	4	50	8.97	CATGGGCAGCCTGGAATACCA	7	16	2.87	CATGGTATTCCTGGCTATGCT	14	12	2.15	CATGGTGCTGTGATTACAAAG	1	807	144.73	CATGTGGAGGAAGAGACTGCA	16	5
gi|118084391|ref|XM_416954.2|	42	7.53	GO:0043231//intracellular membrane-bounded organelle	-	-	gi|224102613|ref|XP_002312747.1|/1.3256e-65/predicted protein [Populus trichocarpa]	CATGCGAATTTAACGCTGGAT	6	20	3.59	CATGCTTAGAGACCCCGTAGA	3	4	0.72	CATGGATGTGTTTTAAGACTC	2	8	1.43	CATGGTTTCAGAAGTCGGAAC	1	8	1.43	CATGTGTTTTGTACCAAAGAT	5	2	0.36
gi|118084393|ref|XM_416955.2|	24	4.3	GO:0044464//cell part	-	GO:0009987//cellular process	gi|298711628|emb|CBJ32684.1|/6.10762e-93/Cysteinyl-tRNA Synthetase [Ectocarpus siliculosus]	CATGGCAACAGACAGCTTAAG	3	20	3.59	CATGGGGAAAGGGAAGACCTG	6	2	0.36	CATGGTGATGGGGATTACAGA	8	2	0.36
gi|118084395|ref|XM_416958.2|	91	16.32	-	-	-	gi|356525323|ref|XP_003531274.1|/2.75762e-07/PREDICTED: uncharacterized protein LOC100820088 [Glycine max]	CATGAATGATCCATCTTGGGA	4	6	1.08	CATGGAGGATTATCATCCAGA	12	4	0.72	CATGGGCCAGGACAAACTTCA	1	11	1.97	CATGTAACAAGAGTGGAAGAA	14	2	0.36	CATGTACTCTTATTTGGCAGA	2	52	9.33	CATGTTTTTCAGTGGCTTTTT	3	16	2.87
gi|118084397|ref|XM_001235001.1|	14	2.51	-	-	-	-	CATGCTGTCCTAGAAGAAAAC	2	9	1.61	CATGTATGTATTTTCCTGCTG	1	5	0.9
gi|118084630|ref|XM_001231453.1|	14	2.51	-	-	-	-	CATGCAGTGAGACGTGACATC	3	9	1.61	CATGCGGGAAGCACTGGGACA	1	5	0.9
gi|118084641|ref|XM_001231983.1|	36	6.46	-	-	-	-	CATGGGATTTCACCCCTGAAC	4	33	5.92	CATGGGATTTCACTCCTGAAC	4	3	0.54
gi|118084643|ref|XM_416964.2|	29	5.2	-	-	-	gi|255079672|ref|XP_002503416.1|/1.00929e-11/predicted protein [Micromonas sp. RCC299]	CATGGAAGAAATAAATGTACA	2	19	3.41	CATGGGATGGCAGTTAAAGGC	3	10	1.79
gi|118084649|ref|XM_416970.2|	21	3.77	GO:0005840//ribosome;GO:0043231//intracellular membrane-bounded organelle	GO:0016874//ligase activity;GO:0046914//transition metal ion binding	GO:0006551//leucine metabolic process	gi|326498821|dbj|BAK02396.1|/0/predicted protein [Hordeum vulgare subsp. vulgare]	CATGAAGTAAAATTAGAGCAA	3	16	2.87	CATGCCTGGAGCAGTGGTGGC	5	2	0.36	CATGGATGCCATCATGGAAGT	13	3	0.54
gi|118084651|ref|XM_416972.2|	574	102.94	GO:0031090//organelle membrane;GO:0043231//intracellular membrane-bounded organelle;GO:0031410//cytoplasmic vesicle	-	GO:0072503	gi|356522474|ref|XP_003529871.1|/1.58272e-162/PREDICTED: transmembrane 9 superfamily member 4-like [Glycine max]	CATGAACATAACTTTAAAGAG	2	16	2.87	CATGACTTTTGTTACACTGTT	9	2	0.36	CATGATTATGGTTTTGATCTT	4	13	2.33	CATGCAGATCTGAATGAAGAT	1	433	77.66	CATGCCTCACACTCATATTCA	10	3	0.54	CATGCCTGTCACCTGGTGCTA	14	6	1.08	CATGCTTTTGGTTTGTAACCA	3	47	8.43	CATGGATATAAGCAATAAGGC	11	6	1.08	CATGGCCCTGCGGCCGCTCCT	15	4	0.72	CATGGGAGGGATTCTGCCTTT	7	4	0.72	CATGTTCTGAGGCCACAATAT	5	30
gi|118084652|ref|XM_425589.2|	2	0.36	GO:0009536//plastid	-	-	gi|323454157|gb|EGB10027.1|/9.12156e-26/hypothetical protein AURANDRAFT_62541 [Aureococcus anophagefferens]	CATGCTAAAGAAAATGGAGGA	1	2	0.36
gi|118084658|ref|XM_416974.2|	52	9.33	GO:0044464//cell part	-	-	gi|357140864|ref|XP_003571982.1|/1.37615e-86/PREDICTED: dedicator of cytokinesis protein 11-like [Brachypodium distachyon]	CATGAGCAAATTACTCCGGTT	5	2	0.36	CATGGGATGCCCAGTTCTTCT	4	2	0.36	CATGGTTACTGTGGTAAATGG	1	35	6.28	CATGTATATAAATAAGTGCAA	2	11	1.97	CATGTTAAAAATGGGGATCTT	8	2	0.36
gi|118084660|ref|XM_416963.2|	310	55.6	-	-	-	gi|357507237|ref|XP_003623907.1|/2.81329e-22/KDEL motif-containing protein [Medicago truncatula]	CATGATGAAAACCTTTACGGC	7	34	6.1	CATGCAGTAGTGATGGAGCCT	2	124	22.24	CATGGAAACACTATATTCCAT	6	2	0.36	CATGGAGAAAGTGCAGCAGCC	4	45	8.07	CATGGGAAGACAAGAATACCA	8	6	1.08	CATGGGAGATCACATCTTTTG	5	7	1.26	CATGGTGTGGATCCAGTGAAT	10	2	0.36	CATGTACTTGCCACAGAAAAA	3	84	15.07	CATGTTGCAAAGTCTCCATAT	14	2	0.36	CATGTTTATAGCAGTCATTTG	1	4	0.72
gi|118084662|ref|XM_416965.2|	17	3.05	-	-	-	gi|357119020|ref|XP_003561244.1|/1.05014e-17/PREDICTED: methyltransferase-like protein 21D-like [Brachypodium distachyon]	CATGGATTTCTGAGTTTGCCT	1	13	2.33	CATGGTGTTTTTTGATCGTCA	2	4	0.72
gi|118084664|ref|XM_416976.2|	6	1.08	-	-	-	gi|30725542|gb|AAP37793.1|/4.40354e-62/At5g61270 [Arabidopsis thaliana]	CATGTTCTTCTACAAATCGCA	1	6	1.08
gi|118084666|ref|XM_425591.2|	29	5.2	-	-	-	gi|167998396|ref|XP_001751904.1|/0/predicted protein [Physcomitrella patens subsp. patens]	CATGTTAGGTTCTTAACTGTT	1	27	4.84	CATGTTTTCATTACTGAATGT	3	2	0.36
gi|118084672|ref|XM_416967.2|	2	0.36	-	-	GO:0006810//transport	gi|255078282|ref|XP_002502721.1|/1.73639e-59/voltage-gated ion channel superfamily [Micromonas sp. RCC299]	CATGTGGCTGAAGAAGTGCTT	3	2	0.36
gi|118084695|ref|XM_416978.2|	137	24.57	GO:0030312//external encapsulating structure	-	-	gi|168048167|ref|XP_001776539.1|/9.16417e-166/predicted protein [Physcomitrella patens subsp. patens]	CATGAAGATAAAGAAGAAGCT	4	2	0.36	CATGAAGATCCATGTACCAAG	2	40	7.17	CATGCAGCGTCAGTTGGCGCT	13	6	1.08	CATGCCAAATGCTGGTTTGCT	7	3	0.54	CATGGGCCCTCTAATGAAGAC	8	4	0.72	CATGTACCAAGCGATTGGCTA	1	82	14.71
gi|118084697|ref|XM_001233103.1|	19	3.41	GO:0005622//intracellular	GO:0000166//nucleotide binding	GO:0007165//signal transduction	gi|348665893|gb|EGZ05721.1|/6.67114e-44/hypothetical protein PHYSODRAFT_356169 [Phytophthora sojae]	CATGCGCGACCAGATCATCCG	2	4	0.72	CATGCGGGACCAGATCATCCG	2	15	2.69
gi|118084700|ref|XM_416984.2|	170	30.49	-	-	-	gi|356527811|ref|XP_003532500.1|/1.78445e-08/PREDICTED: kinesin-1-like [Glycine max]	CATGAATGACTTTGTAATTCC	1	4	0.72	CATGCAAAGGCGTCATCCAGA	10	3	0.54	CATGCTGTTCAAGTGACAACA	4	8	1.43	CATGGTTTACAATAAACGCCA	2	155	27.8
gi|118084704|ref|XM_416987.2|	7	1.26	-	-	-	gi|219124818|ref|XP_002182692.1|/6.02288e-18/predicted protein [Phaeodactylum tricornutum CCAP 1055/1]	CATGGAACTTTGGTCTGACAC	1	4	0.72	CATGGTTATCCTCTACAGACT	2	3	0.54
gi|118084706|ref|XM_416988.2|	33	5.92	GO:0000267//cell fraction	GO:0016857//racemase and epimerase activity, acting on carbohydrates and derivatives;GO:0016616//oxidoreductase activity, acting on the CH-OH group of donors, NAD or NADP as acceptor;GO:0016836//hydro-lyase activity	GO:0010191;GO:0009226//nucleotide-sugar biosynthetic process;GO:0003006//developmental process involved in reproduction	gi|356565872|ref|XP_003551160.1|/1.55618e-87/PREDICTED: probable rhamnose biosynthetic enzyme 1-like [Glycine max]	CATGAAGTACTGTAACGCAGT	1	21	3.77	CATGAGGTGGCAGGCAGCCTG	4	4	0.72	CATGATGAATACAGAGCTGTA	3	5	0.9	CATGTAGTTGTGTCTCTGGTC	9	3	0.54
gi|118084722|ref|XM_416998.2|	138	24.75	-	GO:0005488//binding	-	gi|348676672|gb|EGZ16489.1|/4.40097e-20/hypothetical protein PHYSODRAFT_499280 [Phytophthora sojae]	CATGAGGAAGCCAAGAAAGCT	10	12	2.15	CATGCAAGAGGTCGAGGTGCA	6	4	0.72	CATGCGGTCATTACCTTTAAG	4	7	1.26	CATGGAAACAACACTACTGAA	15	3	0.54	CATGGAACAAGCCTGTTGCTA	2	39	6.99	CATGGAGAAGATGATTCAACT	1	67	12.02	CATGGATGCTCCCCCAAATTC	12	3	0.54	CATGGGTCTCGGTTTAAAGGA	3	3	0.54
gi|118084724|ref|XM_001231405.1|	2	0.36	-	-	-	-	CATGTACACTTCAAAAGTCAT	1	2	0.36
gi|118084728|ref|XM_425611.2|	433	77.66	-	-	-	-	CATGACTAAATCCAGTCACCC	3	10	1.79	CATGCCTGATCTCTGGAGGTG	13	2	0.36	CATGTAAAAATCACGTTTTAT	1	412	73.89	CATGTCCAAACCTGTTTTAAG	2	6	1.08	CATGTGTCTCCAGCTGGAATC	11	3	0.54
gi|118084732|ref|XM_417006.2|	16	2.87	-	-	-	gi|300176832|emb|CBK25401.2|/1.4221e-62/unnamed protein product [Blastocystis hominis]	CATGTGCAAGGCTCCTCTGCA	3	16	2.87
gi|118084735|ref|XM_001231639.1|	8	1.43	-	-	-	-	CATGTCGCCTCCGATCCTCCT	1	3	0.54	CATGAACGATCACCTTTATGA	2	2	0.36	CATGTCGCCTCCAATCCTCCT	1	3	0.54
gi|118084737|ref|XM_416999.2|	8	1.43	-	-	-	gi|300175763|emb|CBK21306.2|/7.74859e-07/unnamed protein product [Blastocystis hominis]	CATGCTTTTTAAAGATGTCAT	2	2	0.36	CATGGAGAACAATAGCCTTTT	10	4	0.72	CATGTCTTCTGTTCCATTTGT	11	2	0.36
gi|118084741|ref|XR_026857.1|	20	3.59	-	-	-	gi|325182186|emb|CCA16639.1|/3.68466e-15/CFZ1like protein putative [Albugo laibachii Nc14]	CATGCTGCATCCTTTGAGAAA	3	2	0.36	CATGGCCAGTGTCAGCATCAC	2	4	0.72	CATGGGAGTAGGCGAGAAGAT	1	14	2.51
gi|118084744|ref|XM_417016.2|	39	6.99	-	GO:0016787//hydrolase activity	-	gi|242037077|ref|XP_002465933.1|/0/hypothetical protein SORBIDRAFT_01g048480 [Sorghum bicolor]	CATGATGCAAGCTGTGTATTT	1	37	6.64	CATGTTGCTTGCCAATGTCTC	2	2	0.36
gi|118084746|ref|XM_001231764.1|	22	3.95	-	-	-	-	CATGAAGGCAAGCAAGTTTCA	7	2	0.36	CATGCATTGGTTGGCACACGT	1	2	0.36	CATGGAAATCATTTGACCATT	2	8	1.43	CATGTGCATGTCACCTCTTGC	5	2	0.36	CATGCATTGGTTGGCGCACGT	1	8	1.43
gi|118084749|ref|XM_417001.2|	9	1.61	-	-	-	-	CATGAAGAAAAGCATAAAAAG	1	2	0.36	CATGGCCTCACTGAATTCCTG	3	3	0.54	CATGTTTGTGTTGCTGGTGCC	2	4	0.72
gi|118084751|ref|XM_417002.2|	17	3.05	-	-	-	-	CATGGTTTTGTTGGTCTTTCA	1	7	1.26	CATGTAGAACTGAAGAAAGTA	2	10	1.79
gi|118084753|ref|XM_417003.2|	970	173.97	-	-	-	gi|302769388|ref|XP_002968113.1|/1.47313e-52/hypothetical protein SELMODRAFT_169730 [Selaginella moellendorffii]	CATGATGATTTCCAAAGAATG	5	3	0.54	CATGCTCTGATGTTTCAAGGG	6	7	1.26	CATGTCAAACTATTCAGGTGC	69	2	0.36	CATGTCAATAAAGCCACTGTA	1	829	148.68	CATGTGGCCATTACAGTCATC	2	73	13.09	CATGTTGATAGACTGTCCTCA	12	2	0.36	CATGTTGTCCATCCACCTACC	4	44	7.89	CATGTTTGGAAAAGATGCCAT	65	2	0.36	CATGTTTTCCATTTGCAATGC	8	3	0.54	CATGTCAATAAATCCACTGTA	1	3	0.54	CATGTTAATAAAGCCACTGTA	1	2
gi|118084755|ref|XM_417005.2|	16	2.87	-	-	-	-	CATGAAGGAGAGGTTTGGTGA	1	9	1.61	CATGAGCTGTACAAGGACCTT	2	7	1.26
gi|118084758|ref|XM_417010.2|	34	6.1	-	-	-	-	CATGCAAGGAGATCTTGGATC	5	2	0.36	CATGGAATCCATTTAAGGGGA	1	7	1.26	CATGTGAAGCAAACCTAGATA	2	20	3.59	CATGTGCACTCCTTCCTCTGC	4	5	0.9
gi|118084760|ref|XM_001233079.1|	8	1.43	-	-	-	-	CATGCGATACAGGTTATCCGC	3	5	0.9	CATGTATGGAATGAGCAGGGC	2	3	0.54
gi|118084762|ref|XR_026976.1|	11	1.97	-	-	-	gi|302760049|ref|XP_002963447.1|/1.72509e-37/hypothetical protein SELMODRAFT_166276 [Selaginella moellendorffii]	CATGCTAGAATTCAGAGTCTG	2	6	1.08	CATGCTGCCCTGGCTGATGGC	21	3	0.54	CATGTTCTCAGGGTATAAAAC	14	2	0.36
gi|118084763|ref|XM_417013.2|	17	3.05	-	-	-	gi|300122061|emb|CBK22635.2|/2.45241e-17/unnamed protein product [Blastocystis hominis]	CATGCATTGTAATCTGTCAGG	2	2	0.36	CATGCTCCTACACGATGCCAA	6	6	1.08	CATGTTTGCTATGACAAAGAT	1	9	1.61
gi|118084765|ref|XM_417014.2|	52	9.33	-	-	-	gi|303284030|ref|XP_003061306.1|/1.05311e-61/predicted protein [Micromonas pusilla CCMP1545]	CATGCAACAAGAAACAGCTAA	3	3	0.54	CATGCAATGAGCTTACTAACA	1	34	6.1	CATGTGAATAAAATGTGTGGA	2	7	1.26	CATGCAATGAACTTACTAACA	1	8	1.43
gi|118084767|ref|XM_417017.2|	59	10.58	GO:0043231//intracellular membrane-bounded organelle	GO:0005515//protein binding	GO:0051099//positive regulation of binding	gi|302790409|ref|XP_002976972.1|/1.59081e-11/hypothetical protein SELMODRAFT_9275 [Selaginella moellendorffii]	CATGAATATAGCTTGTTAATG	1	32	5.74	CATGGCGAGCAATGCCGCCAG	2	9	1.61	CATGAATGTAGCTTGTTAATG	1	18	3.23
gi|118084769|ref|XM_001233421.1|	2	0.36	-	-	-	-	CATGCGAAGACTTACCGTGCT	1	2	0.36
gi|118084802|ref|XR_026849.1|	11	1.97	-	-	-	gi|225457321|ref|XP_002284718.1|/2.04823e-08/PREDICTED: uncharacterized protein LOC100250232 [Vitis vinifera]	CATGGCATCCAACAACAAAAC	10	3	0.54	CATGGTCCTCCAGGACCTCTC	7	3	0.54	CATGTGGGCTAAGTTCGGAGG	1	3	0.54	CATGGGGTACTGCATATGTTT	13	2	0.36
gi|118084808|ref|XM_417021.2|	3	0.54	-	-	-	gi|300175065|emb|CBK20376.2|/2.75212e-22/unnamed protein product [Blastocystis hominis]	CATGCATTGAGCCTTGCACCT	1	3	0.54
gi|118084820|ref|XR_026666.1|	2	0.36	-	-	-	gi|308811891|ref|XP_003083253.1|/1.76393e-06/Single-stranded DNA-binding replication protein A (RPA), large (70 kD) subunit and related ssDNA-binding proteins (ISS) [Ostreococcus tauri]	CATGGGACTGGGGGACCGTCC	1	2	0.36
gi|118084821|ref|XM_425624.2|	51	9.15	-	-	-	gi|301117022|ref|XP_002906239.1|/0/conserved hypothetical protein [Phytophthora infestans T30-4]	CATGCTGTCAAGTGCCTAGCC	7	9	1.61	CATGGGATACCTATTGGAGCA	28	3	0.54	CATGGTTCTCTGGGATTAGAT	6	39	6.99
gi|118084823|ref|XM_425625.2|	2	0.36	-	-	-	-	CATGATAAGTATCCAGGTATC	1	2	0.36
gi|118084825|ref|XM_417034.2|	26	4.66	-	-	-	gi|351724659|ref|NP_001237577.1|/4.64003e-21/uncharacterized protein LOC100500663 [Glycine max]	CATGATCTTGAATCATCCTGA	9	11	1.97	CATGGAGAGAGCCGGGGCTTC	10	2	0.36	CATGTAACTAATGCTTTAATA	1	5	0.9	CATGTCTGCCTGGTATATGAT	3	6	1.08	CATGGAGGGAGCCGGGGCTTC	10	2	0.36
gi|118084830|ref|XM_417039.2|	101	18.11	-	-	-	gi|302795362|ref|XP_002979444.1|/4.21872e-16/hypothetical protein SELMODRAFT_111128 [Selaginella moellendorffii]	CATGACTGTCACATTCCTTCC	19	6	1.08	CATGAGTTTGCAGACAGGACT	27	34	6.1	CATGCAGTCTTGCAGCATTCA	10	2	0.36	CATGCATTTTAATTTTGCTCA	17	2	0.36	CATGCTCTTTTCAGCCTTTGA	29	2	0.36	CATGGAGAGTGCTAGAAAGAA	11	3	0.54	CATGGGAACAAATCAACACAG	24	36	6.46	CATGGGAGCTGAAGCCAGAAT	28	11	1.97	CATGTGGTTGGTGAAGGTCCC	31	3	0.54	CATGCAGTGCTTGTGTAGTGA	25	2	0.36
gi|118084836|ref|XM_417026.2|	80	14.35	-	-	-	gi|301094068|ref|XP_002997878.1|/1.86117e-62/peptide chain release factor 1 [Phytophthora infestans T30-4]	CATGAGGCTGTGCAGAAGTAT	3	3	0.54	CATGCAGCTGCTCATATTTCA	1	69	12.37	CATGTTATATTAGAAGTGACA	2	8	1.43
gi|118084837|ref|XM_417028.2|	75	13.45	GO:0044464//cell part	-	-	gi|242058029|ref|XP_002458160.1|/0/hypothetical protein SORBIDRAFT_03g027980 [Sorghum bicolor]	CATGAAAATGGAAGTTTGAAT	2	2	0.36	CATGAAGAGGGGATTTTATTA	1	51	9.15	CATGAGAGACAAAAATGTGAA	7	3	0.54	CATGATCTTTAATCAGCATTT	6	4	0.72	CATGCAGAAAGAGAGAGACAG	9	3	0.54	CATGCCTAAATACTATTGCTT	3	6	1.08	CATGTGAAAATGGAGAAAGAG	15	2	0.36	CATGTTTATACTTGTACAGTT	5	4	0.72
gi|118084839|ref|XM_417029.2|	16	2.87	-	-	-	-	CATGGAGAACTGCTGCCTTTG	4	5	0.9	CATGTTGTTCCTATCGAATTG	1	3	0.54	CATGGAGCTTGGAAATATCTG	2	6	1.08	CATGTTGTTCCTATTGAATTG	1	2	0.36
gi|118084846|ref|XM_417035.2|	84	15.07	-	-	-	gi|348680071|gb|EGZ19887.1|/1.09264e-08/hypothetical protein PHYSODRAFT_489640 [Phytophthora sojae]	CATGGATTGCATATCAATTTT	2	14	2.51	CATGGCAGGGTTATAAAGTAT	4	3	0.54	CATGGGGTTAGTGCCACCACC	14	2	0.36	CATGTAAATAAGGAGGAAACC	1	59	10.58	CATGTCCTACATCTAAGAAAA	3	6	1.08
gi|118084852|ref|XM_001232938.1|	4	0.72	-	-	-	-	CATGAATGCCCAATGTTGTAG	3	4	0.72
gi|118084854|ref|XM_417055.2|	9	1.61	-	-	-	gi|325183095|emb|CCA17552.1|/1.81325e-64/regulator of chromosome condensation (RCC1)like protein putative [Albugo laibachii Nc14]	CATGTGGGGCCAGTGCCGCGG	2	4	0.72	CATGTTCATAAAGTCCTTCTC	1	5	0.9
gi|118084864|ref|XM_417043.2|	4	0.72	-	-	-	-	CATGCTCTCCAAGATGAGAGC	1	4	0.72
gi|118084866|ref|XM_417061.2|	85	15.24	-	-	-	gi|356504621|ref|XP_003521094.1|/1.82929e-22/PREDICTED: histone-lysine N-methyltransferase, H3 lysine-9 specific SUVH1-like [Glycine max]	CATGGATAAAGCTGGTTGTCA	2	36	6.46	CATGTACATAGAGATTTATAT	3	7	1.26	CATGTGAGAGCTGGAACTGAA	4	2	0.36	CATGTTTTTTCTGCAGTTTGC	1	38	6.82	CATGTACAAAGAGATTTATAT	3	2	0.36
gi|118084868|ref|XM_417045.2|	55	9.86	-	-	-	-	CATGAAGAAAGGAAGTCCAAG	11	2	0.36	CATGAAGAATGAAAAGGGTGC	2	45	8.07	CATGACAGGCGCCACGACAGG	17	2	0.36	CATGCCAGAAAGCACTAGAAA	5	2	0.36	CATGTATGGAATTTCTGAAGG	1	2	0.36	CATGAAGAATGAAAAGGGGGC	2	2	0.36
gi|118084870|ref|XM_417062.2|	63	11.3	-	-	-	gi|326500362|dbj|BAK06270.1|/1.46052e-07/predicted protein [Hordeum vulgare subsp. vulgare]	CATGACCCAGGGAACAGGACC	2	14	2.51	CATGGAACAAATGAGGGCAGA	1	49	8.79
gi|118084874|ref|XM_417064.2|	19	3.41	-	GO:0032561;GO:0060229//lipase activator activity	GO:0015031//protein transport	gi|296089819|emb|CBI39638.3|/8.25804e-33/unnamed protein product [Vitis vinifera]	CATGGAACAGCCTGCCCAGGG	2	8	1.43	CATGGAAGTCAATCAGGATTA	5	7	1.26	CATGGGTGCTGCGGGGCTGCA	6	4	0.72
gi|118084875|ref|XM_417049.2|	133	23.85	-	-	-	gi|255540635|ref|XP_002511382.1|/1.05124e-26/conserved hypothetical protein [Ricinus communis]	CATGCTTTCACAAAGCCTGTT	3	7	1.26	CATGTGTTGGTTGTGGAACCC	6	2	0.36	CATGTTGATGGCTGTGAGCTC	4	3	0.54	CATGTTTCCTTTAGGGGAAAA	1	115	20.62	CATGTTTCCTTTAGGGAAAAA	1	6	1.08
gi|118084879|ref|XR_026992.1|	212	38.02	GO:0005576//extracellular region;GO:0043231//intracellular membrane-bounded organelle	GO:0016790//thiolester hydrolase activity	GO:0010038//response to metal ion	gi|168021781|ref|XP_001763419.1|/1.80625e-82/predicted protein [Physcomitrella patens subsp. patens]	CATGCAAAGTTCCTTAATGCT	1	147	26.36	CATGGCACTGAAACAGGTTTC	6	3	0.54	CATGGCCTTATTGTAGTTGCA	5	33	5.92	CATGGGAGGTCATGGAGCTCT	4	9	1.61	CATGGAGCTCTCATTCTTGCT	3	20	3.59
gi|118084885|ref|XM_417054.2|	48	8.61	-	-	-	-	CATGCTACCTCCTAATCATAG	4	4	0.72	CATGTTGGAGCCCCCGGGACA	3	11	1.97	CATGTTGTTGATCACCTACTG	1	33	5.92
gi|118084886|ref|XM_417071.2|	227	40.71	-	-	-	gi|168011582|ref|XP_001758482.1|/6.80749e-82/predicted protein [Physcomitrella patens subsp. patens]	CATGATGAATCGAGTAGTAAA	4	3	0.54	CATGCACTCTTATCTCAAGTT	2	59	10.58	CATGCGACGTTCATGAATGAA	9	4	0.72	CATGTACTTAAGTGTCACTTT	1	161	28.87
gi|118084888|ref|XM_001232665.1|	28	5.02	GO:0031981//nuclear lumen	-	-	gi|159476014|ref|XP_001696109.1|/4.86945e-12/hypothetical protein CHLREDRAFT_119580 [Chlamydomonas reinhardtii]	CATGAATTTGATTTTCCTGTT	1	13	2.33	CATGATGTCAGGATTCTTGCT	2	11	1.97	CATGTGTTTACAACGATTTAT	3	4	0.72
gi|118084890|ref|XM_417059.2|	16	2.87	-	-	-	gi|299115986|emb|CBN75987.1|/5.25988e-08/conserved unknown protein [Ectocarpus siliculosus]	CATGATCCCACAATGAGGGAA	4	2	0.36	CATGGGGGCGGGGCGAGGGGT	14	2	0.36	CATGGGGGCGGGGCGAGTGGT	14	12	2.15
gi|118084891|ref|XM_417063.2|	570	102.23	GO:0044424//intracellular part	-	GO:0009411//response to UV	gi|325183095|emb|CCA17552.1|/1.15951e-60/regulator of chromosome condensation (RCC1)like protein putative [Albugo laibachii Nc14]	CATGACGTGAATGAAATTGCT	2	11	1.97	CATGCAATAAAATTCACTTTT	1	352	63.13	CATGGATATCTTTTATTGCAG	3	3	0.54	CATGGTGTGTGTATACTCCAG	8	2	0.36	CATGTGGCGTCTTCTCTCAGT	5	4	0.72	CATGTTTCAGTCCTACTGGAA	4	4	0.72	CATGCAATAAAGTTCACTTTT	1	194	34.79
gi|118084893|ref|XM_417065.2|	406	72.81	-	GO:0022892	GO:0051701;GO:0009608//response to symbiont;GO:0006605//protein targeting	gi|326515992|dbj|BAJ88019.1|/5.12376e-128/predicted protein [Hordeum vulgare subsp. vulgare]	CATGATCTCTTAAACTGTTTC	4	2	0.36	CATGCCTCTTCGTTTTGATGC	7	2	0.36	CATGCTGACAACCGCAATCTG	3	16	2.87	CATGGGCATTGACTAACATAG	10	3	0.54	CATGGTATTTTACCTGAGCTA	2	176	31.56	CATGTTTACTGTAATTTAGTC	1	207	37.12
gi|118084895|ref|XM_001232685.1|	36	6.46	-	GO:0016301//kinase activity	-	gi|255083324|ref|XP_002504648.1|/2.45181e-72/protein kinase [Micromonas sp. RCC299]	CATGTAGCAGGTTGAAAAGTG	1	26	4.66	CATGACATACAACAACAAAAG	2	10	1.79
gi|118084897|ref|XM_417077.2|	39	6.99	-	-	-	gi|168061262|ref|XP_001782609.1|/2.14896e-54/predicted protein [Physcomitrella patens subsp. patens]	CATGAAGGTGCTAAAAATAAT	1	9	1.61	CATGAGAGCAGAGAGCAGAAC	7	5	0.9	CATGCCATGAGAGTCAGCACC	5	11	1.97	CATGGTTAAGAACCCACCAGT	2	5	0.9	CATGTCACTTACAGAAGTGTA	8	3	0.54	CATGTTAATTGTCTTAAGCTG	6	3	0.54	CATGGTTAAGAACCCACCATT	2	3	0.54
gi|118084898|ref|XM_417068.2|	2	0.36	-	-	-	gi|384250357|gb|EIE23836.1|/1.37935e-08/POZ domain-containing protein [Coccomyxa subellipsoidea C-169]	CATGTTGCTCAAAGATGGATT	1	2	0.36
gi|118084903|ref|XM_001233579.1|	85	15.24	-	-	-	-	CATGGGTTGTGCTGGAACCTG	5	66	11.84	CATGTCAAAGTAACTTGGTTA	2	17	3.05	CATGGGTTGTGCTGGGACCTG	5	2	0.36
gi|118084905|ref|XM_417083.2|	170	30.49	-	-	-	-	CATGCCCTACTGGCTCTTGGG	6	2	0.36	CATGCTGGTGTGCACCTGGCT	3	2	0.36	CATGGACCAAAGCCACCCAGC	2	7	1.26	CATGGCACAAAATGAGTAGAG	1	157	28.16	CATGGTGGAGCAGTGCGGCCG	5	2	0.36
gi|118084910|ref|XM_417085.2|	8	1.43	-	-	-	gi|302836776|ref|XP_002949948.1|/1.75331e-15/hypothetical protein VOLCADRAFT_104492 [Volvox carteri f. nagariensis]	CATGGTTCTAATCCTTCAACA	8	2	0.36	CATGTGAATTCCACAGCCGCC	2	6	1.08
gi|118084913|ref|XM_417073.2|	8	1.43	-	GO:0003824//catalytic activity	-	gi|224057465|ref|XP_002299234.1|/1.23205e-173/heavy metal ATPase [Populus trichocarpa]	CATGGCCTTTAGGGGAAGTTG	1	6	1.08	CATGTTCCTTCTTTGCTCTAG	4	2	0.36
gi|118084915|ref|XM_417074.2|	68	12.2	GO:0031090//organelle membrane	-	GO:0009725//response to hormone stimulus;GO:0006950//response to stress;GO:0042546//cell wall biogenesis;GO:0006486//protein glycosylation	gi|356520284|ref|XP_003528793.1|/1.57477e-110/PREDICTED: GDP-Man:Man(3)GlcNAc(2)-PP-Dol alpha-1,2-mannosyltransferase-like [Glycine max]	CATGTCTCCTGAAAAAAGGTT	1	68	12.2
gi|118084917|ref|XM_417075.2|	2	0.36	-	GO:0004672//protein kinase activity;GO:0000166//nucleotide binding	GO:0044260;GO:0044238//primary metabolic process	gi|255083324|ref|XP_002504648.1|/2.61714e-78/protein kinase [Micromonas sp. RCC299]	CATGAACAAAGCAAGCAACAG	1	2	0.36
gi|118084923|ref|XM_417079.2|	437	78.37	GO:0009536//plastid;GO:0016020//membrane;GO:0044446//intracellular organelle part	GO:0022857//transmembrane transporter activity;GO:0016787//hydrolase activity	GO:0006810//transport;GO:0051716//cellular response to stimulus;GO:0019760//glucosinolate metabolic process;GO:0009814//defense response, incompatible interaction;GO:0009725//response to hormone stimulus	gi|356575648|ref|XP_003555950.1|/7.80201e-47/PREDICTED: uncharacterized protein LOC100799214 [Glycine max]	CATGCAGACCACTATAAAGTC	4	2	0.36	CATGCTGAAATTCACTGCCAG	3	54	9.68	CATGGAAAGTCTACAGTGAGG	1	303	54.34	CATGGAGTTGGGAAAGGCAAT	2	42	7.53	CATGGAAAGACTACAGTGAGG	1	2	0.36	CATGGAAAGTCTACAGTGAGA	1	34	6.1
gi|118084927|ref|XM_417081.2|	24	4.3	-	-	-	-	CATGAAGAAACCACAGATAAA	2	17	3.05	CATGGAACTGGTCATCTGTGG	1	7	1.26
gi|118084928|ref|XM_417082.2|	62	11.12	-	-	-	gi|225427266|ref|XP_002281271.1|/2.29607e-114/PREDICTED: conserved oligomeric Golgi complex subunit 6 [Vitis vinifera]	CATGCTGGCCTGGCTGCATCA	6	5	0.9	CATGGAGCCTGCTTAATGTTA	1	52	9.33	CATGGCAACCTTCATGGTAAA	4	3	0.54	CATGGTAAATTCACTTTATAT	3	2	0.36
gi|118084930|ref|XM_417097.2|	1030	184.73	-	-	-	gi|168027686|ref|XP_001766360.1|/1.1446e-59/predicted protein [Physcomitrella patens subsp. patens]	CATGAGGAAGCAACCAGATAT	5	15	2.69	CATGCCTTGATGCTCCGCATT	3	34	6.1	CATGCTAGTGGACACATCCTT	6	6	1.08	CATGGAGTCTGTTTCAGGACA	4	9	1.61	CATGGTGATCAGAACAGTTTT	1	872	156.39	CATGTGTCTGTAACCATGGTG	2	76	13.63	CATGGAGATCAGAACAGTTTT	1	4	0.72	CATGGGGATCAGAACAGTTTT	1	3	0.54	CATGGTGATCAGAATAGTTTT	1	2	0.36	CATGGTGATTAGAACAGTTTT	1	2	0.36	CATGGTTATCAGAACAGTTTT	1	7
gi|118084931|ref|XM_417098.2|	338	60.62	-	-	-	gi|302796398|ref|XP_002979961.1|/4.5048e-11/hypothetical protein SELMODRAFT_111719 [Selaginella moellendorffii]	CATGCAAATATTAAAGCTATT	12	2	0.36	CATGCAGACACTGTGCAGCTG	2	115	20.62	CATGCTGTATTAGATGAATAC	5	34	6.1	CATGGGAAAATACAGAATGGG	3	15	2.69	CATGTGAAACAAGGGAACTAA	1	164	29.41	CATGTGAAGAAGCATGGCAGC	7	3	0.54	CATGCAAACACTGTGCAGCTG	2	2	0.36	CATGGGAAAATACAGAATAGG	3	3	0.54
gi|118084932|ref|XM_417084.2|	2	0.36	-	-	-	gi|384251976|gb|EIE25453.1|/3.7841e-10/hypothetical protein COCSUDRAFT_65252 [Coccomyxa subellipsoidea C-169]	CATGGTATCTTTGTATTAAAC	1	2	0.36
gi|118084934|ref|XM_417104.2|	3	0.54	-	-	-	gi|255570167|ref|XP_002526044.1|/1.82476e-08/Rho GTPase activator, putative [Ricinus communis]	CATGTGGCTCAGGAAAAGCCA	1	3	0.54
gi|118084938|ref|XM_417086.2|	22	3.95	-	-	-	gi|255072339|ref|XP_002499844.1|/2.703e-59/alpha-2 macroglobulin family-like protein [Micromonas sp. RCC299]	CATGGGCTTACCGAGTACAGC	1	15	2.69	CATGGGGAAAGATGGGCAAAC	2	7	1.26
gi|118084940|ref|XM_417087.2|	4	0.72	-	-	-	gi|326500784|dbj|BAJ95058.1|/1.33515e-06/predicted protein [Hordeum vulgare subsp. vulgare]	CATGCTGATGATGGAGGTGGA	33	2	0.36	CATGGTTATGTCAGCTGATCA	1	2	0.36
gi|118084947|ref|XR_026972.1|	173	31.03	-	-	-	gi|168037267|ref|XP_001771126.1|/3.87365e-28/predicted protein [Physcomitrella patens subsp. patens]	CATGCATATTTTTATTTAATA	3	6	1.08	CATGTAAATCTGATGCACATC	1	83	14.89	CATGTTAAGTTTCTTTAAACA	2	31	5.56	CATGTAAATCTGATGCGCATC	1	53	9.51
gi|118084950|ref|XM_417093.2|	55	9.86	GO:0031410//cytoplasmic vesicle;GO:0043231//intracellular membrane-bounded organelle	GO:0016740//transferase activity	-	gi|302841416|ref|XP_002952253.1|/1.02236e-71/hypothetical protein VOLCADRAFT_92792 [Volvox carteri f. nagariensis]	CATGAGAACAGTTTCAATCAA	1	49	8.79	CATGCAGAAGAAAAGTTCTTC	2	6	1.08
gi|118084952|ref|XM_001233118.1|	41	7.35	-	-	-	-	CATGCTCAAGGAACAGTAACA	3	9	1.61	CATGTGTGTAATGCTCCCAGC	1	32	5.74
gi|118084954|ref|XM_001233143.1|	81	14.53	-	-	-	-	CATGAGAAGTACTTTAGGTAG	2	3	0.54	CATGCAGCAGTGACAAGTGAG	5	12	2.15	CATGCTATCTGAAAATTCCAG	11	2	0.36	CATGGATGTACCTCATTTTGA	4	14	2.51	CATGGCTACAGGTATAAATGG	1	29	5.2	CATGGTGGGGTATTTGGGAAA	17	4	0.72	CATGGTTGCCAGTTAAAGGAG	7	9	1.61	CATGTATATGGAAATGGTAAA	6	2	0.36	CATGTGCTTATCTCTACAGGA	10	2	0.36	CATGTTGCTCCGTGCAATAAC	12	2	0.36	CATGGAAAATGTACCCATATT	3	2
gi|118084956|ref|XM_417095.2|	144	25.83	-	-	-	-	CATGAAAACTGTTGTGTTCCC	3	8	1.43	CATGAAATCCTCATTTGTGAG	4	8	1.43	CATGCTGTAAGAGCATTTGCT	1	73	13.09	CATGTAAAACATGCTGTAAGA	2	3	0.54	CATGTTGAGCTGCTTGGGTGT	7	21	3.77	CATGCCATCTAGAAGTCAAAC	5	31	5.56
gi|118084960|ref|XM_417096.2|	60	10.76	-	-	-	-	CATGCAACATTGCCTTAGGAG	2	21	3.77	CATGCCTGTAATTGTGATGCT	1	36	6.46	CATGGGGAAGCTTTGTCTAGT	3	3	0.54
gi|118084967|ref|XM_417119.2|	1095	196.38	GO:0009534//chloroplast thylakoid	-	-	gi|384252009|gb|EIE25486.1|/1.98152e-12/proteasome maturation factor UMP1 [Coccomyxa subellipsoidea C-169]	CATGAAAACTTCCATACACTT	1	649	116.4	CATGATGATGGAATACAAACT	4	73	13.09	CATGCATTTTAAAACTGATTA	2	242	43.4	CATGCTGAGAAATATTCAAGG	5	2	0.36	CATGTGTACAAGAAATCCAAA	3	126	22.6	CATGAACACTTCCATACACTT	1	3	0.54
gi|118084970|ref|XM_417121.2|	104	18.65	-	-	-	-	CATGAATACACATCAGCATAT	1	75	13.45	CATGGTGCTTTCAAAACAAAC	2	29	5.2
gi|118084971|ref|XM_417122.2|	5	0.9	-	-	-	gi|255071741|ref|XP_002499545.1|/6.40653e-06/predicted protein [Micromonas sp. RCC299]	CATGCTGAAGGAGCAGAGGAA	1	5	0.9
gi|118084975|ref|XM_417124.2|	101	18.11	GO:0031981//nuclear lumen	GO:0001071//nucleic acid binding transcription factor activity;GO:0000182//rDNA binding;GO:0019843//rRNA binding	GO:0010467//gene expression	gi|348674122|gb|EGZ13941.1|/6.16883e-09/hypothetical protein PHYSODRAFT_511885 [Phytophthora sojae]	CATGAAGAAAATTTGCAGTTA	4	7	1.26	CATGACCTGAAACTGGTTCTG	7	2	0.36	CATGCCTTGCTAGGCTCTGCT	3	6	1.08	CATGTTAAAGTCACTATCAGA	5	86	15.42
gi|118084980|ref|XM_001234451.1|	6	1.08	-	-	-	-	CATGGTTCTTTCCCCCTTAGC	1	6	1.08
gi|118084982|ref|XM_001234463.1|	11	1.97	-	-	-	-	CATGGTAGGTAAGCTCATTAA	2	11	1.97
gi|118084984|ref|XM_425637.2|	9	1.61	-	-	-	-	CATGCCCATCAGATTGCCTTG	1	7	1.26	CATGCTTATATTGCTGTGGGG	3	2	0.36
gi|118084986|ref|XM_425633.2|	228	40.89	-	-	-	-	CATGCTAGAACTTTGCATTCT	4	3	0.54	CATGGATGCGCCTGATGATAT	5	5	0.9	CATGTCGGAAATTTCATGGAG	7	6	1.08	CATGTCTGATTGACTGTCAGG	3	8	1.43	CATGTTACGTATTTTTTCCTT	2	50	8.97	CATGGATGTATTGTTAATTAT	1	156	27.98
gi|118084988|ref|XM_417128.2|	20	3.59	-	-	-	gi|168042085|ref|XP_001773520.1|/1.88791e-10/predicted protein [Physcomitrella patens subsp. patens]	CATGAGTGGAGGTTTGTTCTG	1	3	0.54	CATGCTGCAGTTGTTGCACTG	7	3	0.54	CATGGGTTTTTTTCAGTGCAG	4	5	0.9	CATGTTAAAATGCAGTAGACA	6	2	0.36	CATGTTACAAAATAAAACACC	5	2	0.36	CATGGTTTTTTTTCAGTGCAG	4	5	0.9
gi|118084990|ref|XM_417113.2|	413	74.07	GO:0016020//membrane;GO:0030312//external encapsulating structure	-	GO:0006950//response to stress;GO:0010038//response to metal ion	gi|326520367|dbj|BAK07442.1|/0/predicted protein [Hordeum vulgare subsp. vulgare]	CATGACAGCTGTGGCTCTGAA	15	2	0.36	CATGACTATCCTAAAAGGAAA	3	5	0.9	CATGATCACGGGATTGGGAAT	4	3	0.54	CATGCAGAAACGCTTACGTTT	2	63	11.3	CATGGCATTTTCAGCGTGTCC	11	2	0.36	CATGGTAGAACCAGTTAAAAG	10	2	0.36	CATGTGGGGTGCTTAAAATGA	1	332	59.54	CATGTGGGGCGCTTAAAATGA	1	2	0.36	CATGTGGGGTACTTAAAATGA	1	2	0.36
gi|118084992|ref|XM_417129.2|	94	16.86	-	-	-	gi|297819418|ref|XP_002877592.1|/6.55129e-14/hypoxia-responsive family protein [Arabidopsis lyrata subsp. lyrata]	CATGAGACGTGTATATCTTGA	7	2	0.36	CATGTAGTGTTTGCATTAATG	14	2	0.36	CATGTGGTTTTACACAATGCT	12	7	1.26	CATGTTTTGTGCATCCTACTC	9	83	14.89
gi|118084996|ref|XM_001233484.1|	433	77.66	-	-	-	-	CATGACATTAAAAAAAAAAAA	11	39	6.99	CATGACAATAAAAAAAAAAAA	11	4	0.72	CATGACACTAAAAAAAAAAAA	11	5	0.9	CATGACAGTAAAAAAAAAAAA	11	2	0.36	CATGACATAAAAAAAAAAAAA	11	73	13.09	CATGACATCAAAAAAAAAAAA	11	4	0.72	CATGACATGAAAAAAAAAAAA	11	7	1.26	CATGACATTACAAAAAAAAAA	11	32	5.74	CATGACATTCAAAAAAAAAAA	11	2	0.36	CATGACATTTAAAAAAAAAAA	11	8	1.43	CATGACCTTAAAAAAAAAAAA	11	75
gi|118084998|ref|XM_417116.2|	18	3.23	GO:0043231//intracellular membrane-bounded organelle;GO:0016020//membrane	-	-	gi|168051104|ref|XP_001777996.1|/3.80932e-82/predicted protein [Physcomitrella patens subsp. patens]	CATGAGCTTTCACCTTGTTAA	4	12	2.15	CATGCACTCTCCCTTCTCCCT	5	6	1.08
gi|118085002|ref|XM_417120.2|	899	161.23	-	-	-	gi|168052362|ref|XP_001778619.1|/2.53176e-81/predicted protein [Physcomitrella patens subsp. patens]	CATGATCCCAATATGTGTTAC	2	3	0.54	CATGATGTTCCTGCTTTTATT	9	3	0.54	CATGGGAAACATCTATAATTT	8	5	0.9	CATGTATTTGAGGAAGAGCAG	5	7	1.26	CATGTCTAAATTGCAAACCTG	4	3	0.54	CATGTGATGTCGGTCATTTTA	3	51	9.15	CATGTGTACAGCAGTATTTTT	1	815	146.17	CATGAATATTCCTGAAGTAAA	7	5	0.9	CATGGGAAACATCTGTAATTT	8	5	0.9	CATGTGTACAGCAGAATTTTT	1	2	0.36
gi|118085006|ref|XM_417139.2|	20	3.59	-	-	-	-	CATGTAAACACTTACTGCATT	1	20	3.59
gi|118085013|ref|XM_417125.2|	356	63.85	GO:0005622//intracellular	GO:0005488//binding	-	gi|300120243|emb|CBK19797.2|/2.30166e-35/unnamed protein product [Blastocystis hominis]	CATGCAGTTCACCACGACCCT	2	18	3.23	CATGCTGCGGAGAGGGAAGTC	3	20	3.59	CATGGAATGACCAGTGCAAAG	1	318	57.03
gi|118085015|ref|XM_417126.2|	749	134.33	-	GO:0005488//binding	GO:0009987//cellular process	gi|348665893|gb|EGZ05721.1|/5.17355e-21/hypothetical protein PHYSODRAFT_356169 [Phytophthora sojae]	CATGAAGTGGGCAGAGGGCTT	2	3	0.54	CATGCAGGACCTGAAGAGACG	1	736	132	CATGTCCCAGCCCTTCCTGCT	3	10	1.79
gi|118085017|ref|XM_417145.2|	41	7.35	-	-	-	gi|301107085|ref|XP_002902625.1|/1.87684e-168/Intraflagellar Transport Protein 88 [Phytophthora infestans T30-4]	CATGACAGCTGCTAAACTGAT	4	3	0.54	CATGCAGTTGATCAGTGTAGT	1	32	5.74	CATGGAAGATCCCAATCAAGC	2	6	1.08
gi|118085019|ref|XM_425636.2|	3	0.54	-	GO:0016757//transferase activity, transferring glycosyl groups;GO:0008233//peptidase activity	-	gi|167999895|ref|XP_001752652.1|/1.34802e-123/predicted protein [Physcomitrella patens subsp. patens]	CATGAGTTCTTAAACTACCTA	3	3	0.54
gi|118085021|ref|XM_001233737.1|	62	11.12	-	-	-	-	CATGCAATGATTTTGCTATTG	1	8	1.43	CATGTAAATAGTCTGTGAGTG	7	5	0.9	CATGTATTTTGTTTAAAAAAG	3	2	0.36	CATGTGATCATCATGACATGT	5	2	0.36	CATGTGATGTTGCAGAACGCT	2	22	3.95	CATGTGTAATTTTTTTTTCTC	6	21	3.77	CATGTATTTTCTTTAAAAAAG	3	2	0.36
gi|118085023|ref|XM_425638.2|	3	0.54	-	GO:0004672//protein kinase activity	-	gi|356526964|ref|XP_003532085.1|/2.29983e-80/PREDICTED: cyclin-dependent kinase E-1-like [Glycine max]	CATGGCAAAAAAGCAAAATAA	2	3	0.54
gi|118085025|ref|XM_417130.2|	86	15.42	GO:0043231//intracellular membrane-bounded organelle;GO:0016020//membrane	GO:0005319//lipid transporter activity;GO:0016787//hydrolase activity	GO:0006869//lipid transport;GO:0006900//membrane budding;GO:0048513//organ development	gi|302767008|ref|XP_002966924.1|/0/hypothetical protein SELMODRAFT_168751 [Selaginella moellendorffii]	CATGGATATGCGTTTTCTCAA	2	5	0.9	CATGTTGTGGGGGGAAATCAT	1	81	14.53
gi|118085027|ref|XM_417132.2|	153	27.44	-	-	-	gi|348676186|gb|EGZ16004.1|/1.01307e-77/hypothetical protein PHYSODRAFT_316113 [Phytophthora sojae]	CATGACTGATTTTCTGAGCAG	4	4	0.72	CATGCTAGTTGTCAGGTGTTT	10	6	1.08	CATGTACATGTTTTCATATTT	2	69	12.37	CATGTTTTCATATTTATTGTT	1	65	11.66	CATGTTTTGATTTTTTTTTTT	3	2	0.36	CATGCCTAAGCTGGCGTAGCC	8	3	0.54	CATGTTTTGATTTTTTTTTTC	3	4	0.72
gi|118085030|ref|XM_001233767.1|	4	0.72	-	-	-	-	CATGAGGTTCCAACACTGCCT	1	2	0.36	CATGTGGTTCTGCCTTACCAG	2	2	0.36
gi|118085036|ref|XM_417136.2|	83	14.89	GO:0009507//chloroplast	GO:0016787//hydrolase activity	-	gi|348667385|gb|EGZ07210.1|/6.22812e-114/hypothetical protein PHYSODRAFT_565255 [Phytophthora sojae]	CATGAAAGTATTGAGCAGAAC	1	28	5.02	CATGGTGGTGGAAAAGAGCCC	2	50	8.97	CATGGTGTGGAAACAGTGTTT	3	2	0.36	CATGTCCAGGGCCGTTGCCTC	4	3	0.54
gi|118085039|ref|XM_417138.2|	25	4.48	-	-	-	gi|302813581|ref|XP_002988476.1|/1.80367e-143/hypothetical protein SELMODRAFT_159510 [Selaginella moellendorffii]	CATGCAGGAACAACTTGAGCA	14	3	0.54	CATGCCACTTATCCCTAAGAC	56	2	0.36	CATGCGGGATTTTGCCCTTTA	13	2	0.36	CATGCTGGGTTGTAATGATAT	10	2	0.36	CATGGAATCAAGAAGCAACAA	7	2	0.36	CATGGATTAAAGTTAAAGATA	32	2	0.36	CATGTCTACTGTGAATAAAGG	21	6	1.08	CATGTGGTTGATACAATATTG	1	4	0.72	CATGTTATGTCCTCACAAAAA	17	2	0.36
gi|118085050|ref|XM_417160.2|	39	6.99	-	-	GO:0050896//response to stimulus;GO:0006259//DNA metabolic process;GO:0051276//chromosome organization;GO:0065007//biological regulation	gi|359491245|ref|XP_002279402.2|/0/PREDICTED: serine/threonine-protein kinase ATM [Vitis vinifera]	CATGATGAGAAAAGTGACTGA	4	11	1.97	CATGATGCTGACATAAAGTCC	1	16	2.87	CATGGACCCTAAAAACCTGAG	6	3	0.54	CATGTTATCCTACTTCGCTCT	2	6	1.08	CATGTTTATAATTGTGAAAAA	3	3	0.54
gi|118085052|ref|XM_417141.2|	398	71.38	-	-	-	gi|357162768|ref|XP_003579517.1|/1.96642e-31/PREDICTED: probable S-acyltransferase At3g60800-like [Brachypodium distachyon]	CATGCACTTGTGTTAACACCA	7	5	0.9	CATGGTTTTTCTTTTCCTCCT	4	2	0.36	CATGTCGTTAGAAAATGGAAC	8	40	7.17	CATGTGCATTTATGCAGCACT	12	4	0.72	CATGTGTTGTACAAGTTGCAA	3	4	0.72	CATGTTCACAAAAGGCAAAAC	6	16	2.87	CATGTTTCCTGTGTTGAGGAA	5	319	57.21	CATGTTTCCTGTGTTGAGGGA	5	2	0.36	CATGTTTTCTGTGTTGAGGAA	5	4	0.72	CATGTTTTGTACAAGTTGCAA	3	2	0.36
gi|118085054|ref|XM_001234872.1|	29	5.2	-	-	-	-	CATGAAGCAGGCGATGATCCG	1	29	5.2
gi|118085056|ref|XM_417162.2|	200	35.87	GO:0016020//membrane;GO:0042579//microbody	-	-	gi|326520437|dbj|BAK07477.1|/3.14126e-105/predicted protein [Hordeum vulgare subsp. vulgare]	CATGCAGTGGGGTTTAAATGC	1	3	0.54	CATGGTCCACGCGCTGAAACC	2	171	30.67	CATGTCCAATGTTCCCTATAC	3	26	4.66
gi|118085058|ref|XM_417143.2|	197	35.33	GO:0043231//intracellular membrane-bounded organelle;GO:0044444//cytoplasmic part;GO:0016020//membrane	GO:0016740//transferase activity	-	gi|506534|emb|CAA50374.1|/2.81253e-102/protein kinase [Nicotiana tabacum]	CATGCTGCTGTTCTTTTCTAC	9	38	6.82	CATGTAAGGTTCAGTATTACT	2	4	0.72	CATGTCTAACTTCAGATGAAG	10	2	0.36	CATGTGAGGAAAACACTCCTT	3	25	4.48	CATGTGGTAGGTTCTTTCTCA	1	128	22.96
gi|118085060|ref|XM_417164.2|	17	3.05	GO:0044464//cell part	-	-	gi|388515617|gb|AFK45870.1|/4.01392e-60/unknown [Lotus japonicus]	CATGCCTGTAGTGATTAAAGT	6	2	0.36	CATGCTGATGGGCCTTATTTG	1	2	0.36	CATGGAGGCGGCCGGGGCCGC	7	2	0.36	CATGGTGGGCTTCGTCCTGTA	5	4	0.72	CATGCTGATGGGCCTTATTTA	1	7	1.26
gi|118085070|ref|XM_001233953.1|	5	0.9	-	-	-	gi|159486012|ref|XP_001701038.1|/1.08896e-62/guanylate cyclase [Chlamydomonas reinhardtii]	CATGCTGAATGAACTCTACAC	4	3	0.54	CATGTACTGTAGAGTTGTTGT	1	2	0.36
gi|118085075|ref|XM_417171.2|	73	13.09	-	-	-	-	CATGAAGAGAAAACGTCTGAA	7	2	0.36	CATGAGAGACTTCAGCTGGAG	6	38	6.82	CATGTTGTGTTTCATTAAACT	4	5	0.9	CATGTTTTAGTTAGGTAAACA	1	28	5.02
gi|118085081|ref|XR_027118.1|	47	8.43	-	-	-	gi|301104964|ref|XP_002901566.1|/6.97596e-15/conserved hypothetical protein [Phytophthora infestans T30-4]	CATGACACTATGTGCCTATAT	1	14	2.51	CATGCTTTCCTAGGCTAAAAG	2	18	3.23	CATGTTGGAGAGCAGCCAAAT	4	11	1.97	CATGTTTAATGTAGCTTCAGA	14	4	0.72
gi|118085082|ref|XM_417150.2|	121	21.7	-	-	-	gi|168008926|ref|XP_001757157.1|/8.18037e-43/predicted protein [Physcomitrella patens subsp. patens]	CATGAGATGAAGAAGCAAATC	8	3	0.54	CATGATTGGGATTGTTTAAGT	1	50	8.97	CATGCTGAGATCTTTGTCCCA	10	8	1.43	CATGGAGAACTCAATTATAAC	6	22	3.95	CATGTGCAAGCACATACTCTT	2	38	6.82
gi|118085084|ref|XM_417174.2|	201	36.05	-	-	-	gi|238013916|gb|ACR37993.1|/3.38952e-38/unknown [Zea mays]	CATGCAGATCTTAGCAACTAT	4	3	0.54	CATGGCCTGTACTTCTGGATG	3	3	0.54	CATGTGATATGGGCATTTGAA	2	195	34.97
gi|118085085|ref|XM_417152.2|	3	0.54	-	-	-	gi|301091939|ref|XP_002896144.1|/6.02196e-37/sphingosine kinase, putative [Phytophthora infestans T30-4]	CATGCCTTGGCAAGCATCAGG	2	3	0.54
gi|118085091|ref|XM_417175.2|	1328	238.17	-	-	-	gi|255552736|ref|XP_002517411.1|/3.78769e-36/Metalloendoproteinase 1 precursor, putative [Ricinus communis]	CATGAGTTGGGCCACTCACTG	4	65	11.66	CATGATCAAAATACCAAGAAA	2	580	104.02	CATGATGAAGCAGCCCAGATG	7	53	9.51	CATGCCTACCCCCCCAACACT	5	122	21.88	CATGCTGCAAGCTGATGTGGA	6	189	33.9	CATGGATCCAACCAGTATGAG	1	317	56.85	CATGCTGCAAGCTGATGGGGA	6	2	0.36
gi|118085092|ref|XM_417154.2|	20	3.59	-	-	-	gi|326489105|dbj|BAK01536.1|/1.06978e-08/predicted protein [Hordeum vulgare subsp. vulgare]	CATGTAATTTTATTATGCAGC	3	20	3.59
gi|118085094|ref|XM_417155.2|	231	41.43	GO:0043231//intracellular membrane-bounded organelle	GO:0051536//iron-sulfur cluster binding	GO:0003006//developmental process involved in reproduction	gi|301123769|ref|XP_002909611.1|/1.01965e-24/2Fe-2S ferredoxin, putative [Phytophthora infestans T30-4]	CATGAAGACGCGCTAGATTTC	6	5	0.9	CATGAGAAAGAATGTGAAGTT	3	3	0.54	CATGCACATCTCAGATATACT	1	185	33.18	CATGCGAGACAGCTCCTTAGC	4	3	0.54	CATGCTAGACCTGGCATATGG	9	9	1.61	CATGGTTCATATAAATGGAAA	2	2	0.36	CATGGTTTGTCAGCATAAAAA	7	3	0.54	CATGAAGATGCGCTAGATTTC	6	21	3.77
gi|118085100|ref|XM_417180.2|	3	0.54	-	-	-	gi|159471812|ref|XP_001694050.1|/2.60597e-43/flagellar/basal body protein [Chlamydomonas reinhardtii]	CATGTCATTTTTTGATCGGCT	1	3	0.54
gi|118085103|ref|XM_001235066.1|	31	5.56	-	-	-	gi|159481456|ref|XP_001698795.1|/8.8526e-21/lipopolysaccharide-modifying enzyme [Chlamydomonas reinhardtii]	CATGACCACCACCAGGCAGAT	1	11	1.97	CATGGAAACATTATGTTCCAG	2	2	0.36	CATGGTGTGGCTCTGTGGATT	3	13	2.33	CATGTAGCTCAATCTCCTTAT	5	5	0.9
gi|118085105|ref|XM_417161.2|	24	4.3	-	-	-	-	CATGCCTCTCGCTGCCCAAGC	5	2	0.36	CATGGGAGAAAATGAGCACTC	1	22	3.95
gi|118085107|ref|XM_417163.2|	52	9.33	GO:0043229//intracellular organelle	-	GO:0009987//cellular process;GO:0009719;GO:0010033//response to organic substance	gi|34481801|emb|CAC87836.1|/2.92721e-60/cullin 1B [Nicotiana tabacum]	CATGCACTGAGGAACTGCTAC	4	7	1.26	CATGCCTCACAAACTGATATA	2	28	5.02	CATGCTGTTTTGTGGGAAACT	6	4	0.72	CATGGGTGATACTTTTCTTTA	1	9	1.61	CATGTACTGTCCACCTTTGAT	3	2	0.36	CATGTTGCTAAGAAAAACACC	13	2	0.36
gi|118085113|ref|XM_417185.2|	20	3.59	-	-	-	gi|326534202|dbj|BAJ89451.1|/8.26808e-15/predicted protein [Hordeum vulgare subsp. vulgare]	CATGAGCAGTAAATGCTCATT	2	5	0.9	CATGCAGAGAATGAAATCCGC	13	2	0.36	CATGGTAACAAATAATAAGCA	3	2	0.36	CATGTTACCAGCCAGGTGGGA	1	11	1.97
gi|118085115|ref|XM_417166.2|	11	1.97	-	-	-	gi|301121774|ref|XP_002908614.1|/6.72721e-91/alkylated DNA repair protein alkB 8 [Phytophthora infestans T30-4]	CATGCAGATCCTTGGACTGTG	1	6	1.08	CATGCTACACAGAGCCTAGTT	10	2	0.36	CATGCAGATCCTTGAACTGTG	1	3	0.54
gi|118085117|ref|XM_417167.2|	62	11.12	-	-	-	gi|307107010|gb|EFN55254.1|/9.39492e-69/hypothetical protein CHLNCDRAFT_134588 [Chlorella variabilis]	CATGTGACTATTGGAATTCTT	1	62	11.12
gi|118085119|ref|XM_423807.2|	59	10.58	-	-	-	-	CATGAACGATGCAGACAGTTT	1	48	8.61	CATGTCAGATGACAAACAGGT	2	2	0.36	CATGTGAACTGAATCGTTATT	3	5	0.9	CATGTTAAGAGTGAAAAACAC	4	4	0.72
gi|118085121|ref|XM_417169.2|	5	0.9	-	-	-	gi|242067331|ref|XP_002448942.1|/6.92102e-34/hypothetical protein SORBIDRAFT_05g002100 [Sorghum bicolor]	CATGCAACCTCATCGACCACA	1	5	0.9
gi|118085123|ref|XM_417188.2|	58	10.4	-	-	-	-	CATGCAGACCATACAAACCTC	8	6	1.08	CATGCCAAACAACACTCTTTA	6	4	0.72	CATGGCTTTGGGTGGTAAGGG	4	8	1.43	CATGTGAGAGACTACTGTATG	7	6	1.08	CATGTTCCATTAGTCAGCATT	5	34	6.1
gi|118085130|ref|XM_417172.2|	98	17.58	-	-	-	-	CATGAGGTGCTGAAATTTGTC	3	4	0.72	CATGATCGTTGTGATTGCATC	1	92	16.5	CATGCAGCCTCAGAAACCAAC	6	2	0.36
gi|118085133|ref|XM_417173.2|	12	2.15	GO:0005875//microtubule associated complex;GO:0030990;GO:0019861//flagellum	GO:0017111//nucleoside-triphosphatase activity	-	gi|348677771|gb|EGZ17588.1|/0/hypothetical protein PHYSODRAFT_503646 [Phytophthora sojae]	CATGGAGAGAGACCGTGTGGT	2	2	0.36	CATGTATTTTTAAAGCAATGG	1	10	1.79
gi|118085140|ref|XM_001235209.1|	37	6.64	-	-	-	gi|356573414|ref|XP_003554856.1|/2.08733e-34/PREDICTED: metalloendoproteinase 1-like [Glycine max]	CATGACTAAGTCCCAGCAATC	1	5	0.9	CATGCAGAAACCACGATGTGG	10	4	0.72	CATGCCTTCCCTCCTGGTCCA	7	5	0.9	CATGGAAATAATAATTTGGGC	3	10	1.79	CATGGTGACTTTTACCCCTTT	8	4	0.72	CATGTTACAAACTGCAGAGCA	4	5	0.9	CATGTTTAAAGGAAAGAAGGT	5	4	0.72
gi|118085144|ref|XM_417195.2|	54	9.68	-	-	-	-	CATGTTCCAAGCCTGGAGGAG	1	54	9.68
gi|118085145|ref|XM_417196.2|	3	0.54	-	-	-	-	CATGGTCCTTAGCTATGAGCA	1	3	0.54
gi|118085146|ref|XM_417197.2|	30	5.38	-	-	-	gi|30681829|ref|NP_850032.1|/2.21285e-06/uncharacterized protein [Arabidopsis thaliana]	CATGTGCAGACAGCTCTGCCA	1	30	5.38
gi|118085158|ref|XR_027136.1|	2	0.36	-	-	-	-	CATGCCTTGATCCAGCAGCAA	18	2	0.36
gi|118085159|ref|XM_417208.2|	64	11.48	-	-	-	gi|302756791|ref|XP_002961819.1|/3.46012e-10/hypothetical protein SELMODRAFT_165273 [Selaginella moellendorffii]	CATGCTAATTGCCTTTTTGCT	4	2	0.36	CATGGTAAGCCAGGGAGTAAA	3	17	3.05	CATGTTAGAACTCACACTCTA	1	45	8.07
gi|118085163|ref|XM_417189.2|	111	19.91	-	-	-	-	CATGCCAAACACTTCCCAAAC	5	14	2.51	CATGCTACAGCTCAGCATAAA	4	7	1.26	CATGTATAGACTATTAAAACA	2	27	4.84	CATGTTCTGCAGTGAAGCTAT	3	2	0.36	CATGTTTAATAAATGTTTTAT	6	51	9.15	CATGTTTCCTACACGTTTTTA	10	8	1.43	CATGAATCTGTCCTTTTAAAA	1	2	0.36
gi|118085169|ref|XM_425647.2|	2	0.36	-	-	-	gi|325183238|emb|CCA17696.1|/3.8546e-50/sestrinlike protein putative [Albugo laibachii Nc14]	CATGCTCATCACACGTTGCAG	1	2	0.36
gi|118085171|ref|XM_425648.2|	2	0.36	-	-	-	-	CATGGCTTTTATTACGTGGCT	1	2	0.36
gi|118085173|ref|XM_429616.2|	6	1.08	-	-	-	-	CATGATTGTGAACCAAAGCAC	1	4	0.72	CATGCAGCGCGGCTGGGCTTC	8	2	0.36
gi|118085175|ref|XM_425649.2|	2	0.36	-	-	-	-	CATGGGCTCTTCTATGGAGAG	12	2	0.36
gi|118085177|ref|XM_417213.2|	435	78.02	GO:0016020//membrane	GO:0000166//nucleotide binding	GO:0006810//transport	gi|307105958|gb|EFN54205.1|/3.78209e-47/GTP-binding protein yptV1 [Chlorella variabilis]	CATGAAAATAATAACAATAAA	1	277	49.68	CATGGAAGATGATCTTTAGAA	3	11	1.97	CATGGAATAATAATAATAAAA	5	63	11.3	CATGGATACAGCTCAGTTTGC	4	51	9.15	CATGGCTGTGATATGCTGTAA	2	10	1.79	CATGGGCCCTGAAGATTTTTC	10	4	0.72	CATGTACTATCTGGAAACCTC	12	2	0.36	CATGTGATGCAGAAAATGAGC	7	9	1.61	CATGTGATTCCCCATCAGCCA	11	2	0.36	CATGAAAATAATAACACTAAA	1	6	1.08
gi|118085179|ref|XM_417191.2|	45	8.07	-	-	-	gi|299117122|emb|CBN73893.1|/4.5209e-14/Chain A, Crystal Structure Of A Designed Full Consensus Ankyrin [Ectocarpus siliculosus]	CATGCAAGTGGAACAATACGA	2	4	0.72	CATGGAAGTTCTGAATGAATG	1	37	6.64	CATGGCCCGGGAGTTGGTTGC	4	4	0.72
gi|118085182|ref|XM_001235338.1|	2	0.36	-	-	-	-	CATGGAAGAACTTGACAAAGC	2	2	0.36
gi|118085186|ref|XM_001234491.1|	6	1.08	-	-	-	gi|326528283|dbj|BAJ93323.1|/1.54249e-06/predicted protein [Hordeum vulgare subsp. vulgare]	CATGTACAGGTGGAGCGTTAA	1	6	1.08
gi|118085196|ref|XM_417198.2|	3	0.54	-	-	-	-	CATGTCCCCCAGTACTACATC	1	3	0.54
gi|118085198|ref|XM_001235371.1|	40	7.17	-	-	-	-	CATGAGCTCTTGTATGTCTAT	1	34	6.1	CATGTGCCTTTCAGACTTTTA	2	6	1.08
gi|118085205|ref|XM_417200.2|	2	0.36	-	-	-	gi|357484171|ref|XP_003612372.1|/2.36633e-36/Proton-coupled amino acid transporter [Medicago truncatula]	CATGGAAGTAATGAAGCCTTT	7	2	0.36
gi|118085207|ref|XM_417219.2|	9	1.61	GO:0009536//plastid	GO:0004812//aminoacyl-tRNA ligase activity	GO:0006418//tRNA aminoacylation for protein translation;GO:0003006//developmental process involved in reproduction	gi|145353608|ref|XP_001421099.1|/1.73191e-110/predicted protein [Ostreococcus lucimarinus CCE9901]	CATGAGCACAAACGATGGGAG	1	4	0.72	CATGCGGGACAATGAAGATGG	4	2	0.36	CATGCTTGCAGTTAATTTGAT	2	3	0.54
gi|118085211|ref|XM_424622.2|	33	5.92	-	-	-	-	CATGCCTTGGCTGCATCAAAT	1	33	5.92
gi|118085212|ref|XM_417204.2|	11	1.97	-	-	-	gi|224091363|ref|XP_002309233.1|/1.95126e-123/predicted protein [Populus trichocarpa]	CATGAACAGTGAGGATCCATC	1	3	0.54	CATGTCATCTTCGCTCCAAGC	3	3	0.54	CATGTTTGATATTGAAAGCAA	2	5	0.9
gi|118085214|ref|XM_417205.2|	16	2.87	-	-	-	gi|302821159|ref|XP_002992244.1|/5.88831e-123/hypothetical protein SELMODRAFT_134963 [Selaginella moellendorffii]	CATGATAGTGTTTTCACTTTT	3	3	0.54	CATGCGAAGTCTTTCAGCTGC	2	8	1.43	CATGTCCTTCATATAAAAGTT	1	3	0.54	CATGTCCTTCATGTAAAAGTT	1	2	0.36
gi|118085218|ref|XM_417207.2|	521	93.44	-	-	-	gi|300121294|emb|CBK21674.2|/2.63088e-37/unnamed protein product [Blastocystis hominis]	CATGCTGTCTTGCTGGTAGGC	4	26	4.66	CATGGACAATCTTGAACATCA	1	401	71.92	CATGGGACATACATTTTCCTA	2	44	7.89	CATGGGGAGAAGATGGTTACT	3	46	8.25	CATGTGGCAGCTGTTATGCAT	8	4	0.72
gi|118085223|ref|XR_027146.1|	286	51.29	-	GO:0005488//binding;GO:0016614//oxidoreductase activity, acting on CH-OH group of donors	GO:0008152//metabolic process	gi|46850200|gb|AAT02533.1|/1.18462e-149/NADP-dependent malic enzyme 1 [Hydrilla verticillata]	CATGACAAGGGCCATATTGCA	7	2	0.36	CATGAGAAAGAAATGTTTGCC	4	3	0.54	CATGCAGACACAAGATGTATA	1	271	48.6	CATGGCAGCTTTCAACGAGAG	3	2	0.36	CATGGTCTTGCTTCTTGGTAC	2	5	0.9	CATGCAGACACAAGATGTAAA	1	3	0.54
gi|118085226|ref|XM_425654.2|	708	126.98	GO:0009536//plastid	GO:0016787//hydrolase activity	-	gi|168047270|ref|XP_001776094.1|/2.13323e-117/predicted protein [Physcomitrella patens subsp. patens]	CATGAATCTTACTGGTGCAAC	1	185	33.18	CATGAATGTTCTGAATTTAAA	2	29	5.2	CATGAGACAGCATATTTGACA	4	2	0.36	CATGATCTGTTTGCTGATGGC	6	478	85.73	CATGTGCACAGATGGTGTCCA	15	3	0.54	CATGATAAGGGCATAGAGAAT	8	4	0.72	CATGCTCTCAGTGTTCCACTC	11	7	1.26
gi|118085228|ref|XM_001235470.1|	3	0.54	-	-	-	-	CATGCTGACAGGAACCCTATT	1	3	0.54
gi|118085230|ref|XM_417214.2|	31	5.56	GO:0044424//intracellular part	GO:0005488//binding	-	gi|297809667|ref|XP_002872717.1|/1.41274e-10/hypothetical protein ARALYDRAFT_490122 [Arabidopsis lyrata subsp. lyrata]	CATGAAAAGATTTACCATCCA	1	14	2.51	CATGCTGGCTTTGATGGTCAA	7	2	0.36	CATGTCTGCTCAGCCAGGACC	4	15	2.69
gi|118085234|ref|XM_417215.2|	11	1.97	-	-	-	-	CATGCATAAAACTTTCACTGT	1	11	1.97
gi|118085236|ref|XM_417216.2|	21	3.77	-	-	-	gi|226497960|ref|NP_001152309.1|/2.12803e-20/LOC100285948 [Zea mays]	CATGAAATTATGTATTTAATG	1	15	2.69	CATGACTGTGGAAATACTGGA	2	6	1.08
gi|118085239|ref|XM_001235494.1|	13	2.33	-	-	-	-	CATGGTCGTGGGGAAGGAGCT	6	6	1.08	CATGCTTAAGGTTTGGCTCTA	1	7	1.26
gi|118085243|ref|XM_424045.2|	33	5.92	-	-	-	gi|297807143|ref|XP_002871455.1|/4.17338e-09/plant synaptotagmin [Arabidopsis lyrata subsp. lyrata]	CATGAAATGGGATAGGGATTT	2	2	0.36	CATGCCACTAAAGGAAGATAA	1	15	2.69	CATGAAATGGGACAGGGATTT	2	3	0.54	CATGAACTGAAACTGTTGATA	3	3	0.54	CATGCCACTAAAGGAAAATAA	1	8	1.43	CATGCTCCTCAGCATCTGTTT	4	2	0.36
gi|118085247|ref|XM_425655.2|	73	13.09	-	-	-	gi|326489999|dbj|BAJ94073.1|/3.83993e-38/predicted protein [Hordeum vulgare subsp. vulgare]	CATGAAGGACGGGCGTGTTGC	7	2	0.36	CATGAGACAGAGTGAAATGGG	6	3	0.54	CATGCAACATAACTTTTTTTT	5	26	4.66	CATGGCGTGCCAGAGAGCTCT	3	3	0.54	CATGTGCCTCAAAAGAGACGT	2	19	3.41	CATGTTGTACATTTGCTAATG	1	18	3.23	CATGGAGAGCCCATGGTGTGC	4	2	0.36
gi|118085253|ref|XM_425656.2|	159	28.52	GO:0044464//cell part	GO:0016740//transferase activity	-	gi|356528218|ref|XP_003532702.1|/7.91955e-105/PREDICTED: probable dolichyl pyrophosphate Glc1Man9GlcNAc2 alpha-1,3-glucosyltransferase-like [Glycine max]	CATGTGTAAATAAAAATGGGG	1	159	28.52
gi|118085261|ref|XM_423253.2|	2	0.36	-	-	-	gi|195619894|gb|ACG31777.1|/2.44167e-16/methylosome subunit pICln [Zea mays]	CATGGTGAACGCCAGGTTTGA	4	2	0.36
gi|118085263|ref|XM_424343.2|	3	0.54	-	-	-	gi|357134223|ref|XP_003568717.1|/3.42511e-10/PREDICTED: probable aquaporin TIP4-1-like [Brachypodium distachyon]	CATGTATTGAAATTTCACTTA	2	3	0.54
gi|118085271|ref|XM_417278.2|	3	0.54	-	-	GO:0032502//developmental process	gi|356528400|ref|XP_003532791.1|/7.8002e-54/PREDICTED: uncharacterized protein LOC100809231 [Glycine max]	CATGATGATCCCTTGAAGAAC	2	3	0.54
gi|118085273|ref|XM_417279.2|	3	0.54	-	-	-	gi|301107167|ref|XP_002902666.1|/2.46489e-40/alkaline phytoceramidase (aPHC), putative [Phytophthora infestans T30-4]	CATGGTGGCACATTCTCACAG	1	3	0.54
gi|118085276|ref|XM_425678.2|	13	2.33	-	-	-	gi|255070553|ref|XP_002507358.1|/1.51844e-20/predicted protein [Micromonas sp. RCC299]	CATGCCAATACACCCAGAACT	1	7	1.26	CATGCTGAGCATCCTACCAGC	4	6	1.08
gi|118085278|ref|XM_417282.2|	4	0.72	-	-	-	-	CATGTAAAGAATCCAGTTCAA	1	4	0.72
gi|118085280|ref|XM_425679.2|	33	5.92	-	-	-	gi|261746270|gb|ACX94087.1|/7.74027e-24/hAT family dimerization domain protein [Oryza sativa Japonica Group]	CATGCCAGTTTTTTAATTTAC	1	4	0.72	CATGGCAGGAGTACTGAAATT	3	27	4.84	CATGTACAAAAATGACTTACC	7	2	0.36
gi|118085282|ref|XM_417284.2|	22	3.95	-	-	-	gi|159467301|ref|XP_001691830.1|/3.77057e-55/hypothetical protein CHLREDRAFT_115524 [Chlamydomonas reinhardtii]	CATGCACGCCGAAATGGTCCT	4	2	0.36	CATGGCCTCCACCATCGGGTT	2	3	0.54	CATGTATGGGCAGCTGCTGGA	1	17	3.05
gi|118085284|ref|XM_001231804.1|	8	1.43	-	-	-	-	CATGCTCCCTGGAACACCAGC	1	8	1.43
gi|118085289|ref|XM_417263.2|	29	5.2	-	-	-	gi|301095311|ref|XP_002896756.1|/9.18249e-52/leucine carboxyl methyltransferase, putative [Phytophthora infestans T30-4]	CATGTGCATGATGAAAAACTT	2	29	5.2
gi|118085293|ref|XM_417264.2|	2	0.36	-	-	-	gi|325179481|emb|CCA13878.1|/3.07958e-49/protocadherinlike protein putative [Albugo laibachii Nc14]	CATGTGCAGGAAGAGCCCTAC	4	2	0.36
gi|118085295|ref|XM_423326.2|	526	94.34	-	-	-	gi|159147901|dbj|BAF92024.1|/6.41861e-22/sedolisin-like peptidase [Actinophrys sol]	CATGGAGGACCTGACGCCCGC	1	497	89.13	CATGGTGACGGCAGAAGTGAC	3	11	1.97	CATGTCGGCGCTGCCCTGGGT	4	12	2.15	CATGGAGGACCTAACGCCCGC	1	2	0.36	CATGGAGGACCTGAAGCCCGC	1	2	0.36	CATGGAGGACCTGACGCCCAC	1	2	0.36
gi|118085297|ref|XM_417265.2|	265	47.53	-	-	-	gi|323449228|gb|EGB05118.1|/2.38455e-61/hypothetical protein AURANDRAFT_31404 [Aureococcus anophagefferens]	CATGCCCAGTCCCACCACCAC	10	2	0.36	CATGGAGCTACGTGACAACAT	2	2	0.36	CATGTTTTGTACACACTAATA	1	249	44.66	CATGTTTTGTACACACTAAAA	1	12	2.15
gi|118085301|ref|XR_026873.1|	19	3.41	-	-	-	gi|323450155|gb|EGB06038.1|/1.24189e-20/hypothetical protein AURANDRAFT_29967 [Aureococcus anophagefferens]	CATGAACTTCTGCTCCCAGGC	2	19	3.41
gi|118085308|ref|XR_026880.1|	9	1.61	-	-	-	-	CATGCCAGCGCTGCGCCGCTC	1	3	0.54	CATGCTGCTCTTCAAGGCTAA	2	6	1.08
gi|118085320|ref|XM_425673.2|	7	1.26	-	-	-	-	CATGCTCTGGCCCGCAAGTAC	1	7	1.26
gi|118085324|ref|XM_428171.2|	45	8.07	GO:0005635//nuclear envelope	-	-	gi|357113830|ref|XP_003558704.1|/1.93174e-47/PREDICTED: nuclear pore complex protein Nup98-Nup96-like [Brachypodium distachyon]	CATGAGCCCGATACTCACATA	1	4	0.72	CATGCAGCTGGTGGACTGGCA	4	4	0.72	CATGCCAAAGAAGAGCATCAA	12	6	1.08	CATGGCCATCCACCTCTGGTA	3	5	0.9	CATGTACGAGGCAGCGTTTCA	2	6	1.08	CATGTCAGACCCAAAGAAGAA	13	18	3.23	CATGTTGAGGCTGTGTTCAGC	5	2	0.36
gi|118085336|ref|XM_417258.2|	44	7.89	-	-	-	gi|348688501|gb|EGZ28315.1|/7.7391e-07/hypothetical protein PHYSODRAFT_309216 [Phytophthora sojae]	CATGAATATTTTGTGCCTTTG	4	5	0.9	CATGCTGCAGTCCCTTGCTGC	7	2	0.36	CATGTATTCGACGTCTCATCG	1	20	3.59	CATGTTGCGTACGTACCTGCC	3	17	3.05
gi|118085338|ref|XM_425667.2|	2	0.36	-	-	-	-	CATGAGACGTGGCACCATCAC	5	2	0.36
gi|118085342|ref|XM_417257.2|	53	9.51	-	-	-	-	CATGAAGACACGGAGCGGGAT	9	2	0.36	CATGAGCCTGTACACGGCAGC	11	2	0.36	CATGCCTGGGAAACGCGGTTC	1	28	5.02	CATGGTGAGCGCGGCGCCCGG	2	10	1.79	CATGTGCATCTTGTACCTCGA	3	7	1.26	CATGTGGCTGGGCACCGAGGA	5	4	0.72
gi|118085344|ref|XM_001232894.1|	19	3.41	-	-	-	-	CATGGCGGAGCAGCGGGACTG	2	3	0.54	CATGGGGACACCTCTATCAGT	1	16	2.87
gi|118085350|ref|XM_417248.2|	73	13.09	-	-	-	gi|293337056|ref|NP_001169835.1|/8.103e-22/uncharacterized protein LOC100383727 precursor [Zea mays]	CATGAGTACGGGCAGGAGTTT	1	55	9.86	CATGCTGGATGCCCCGTGCTG	2	18	3.23
gi|118085352|ref|XM_428099.2|	8	1.43	-	-	-	gi|145332667|ref|NP_001078199.1|/2.41113e-08/bifunctional inhibitor/lipid transfer protein/seed storage protein-like protein [Arabidopsis thaliana]	CATGCCTTGGGGAAGAACCCG	1	8	1.43
gi|118085358|ref|XM_417256.2|	15	2.69	-	-	-	-	CATGGCCATGTCAGCAGGAAC	2	7	1.26	CATGGGGATGGTCGCTGGCAC	3	4	0.72	CATGTCAGCAGGAACCTTGTT	1	4	0.72
gi|118085363|ref|XM_425664.2|	35	6.28	-	-	-	-	CATGACTTACTGAGGCTGGCA	1	35	6.28
gi|118085368|ref|XM_417242.2|	6	1.08	-	-	-	-	CATGTAGCAGAGACCACAACA	1	6	1.08
gi|118085383|ref|XM_427895.2|	130	23.31	-	-	-	gi|224119656|ref|XP_002318127.1|/1.79746e-67/chromatin remodeling complex subunit [Populus trichocarpa]	CATGAGTATGTGCTATACTGA	2	4	0.72	CATGCCATGTAAAATAATAAA	4	22	3.95	CATGGACCTGCTTCCTGACTG	6	8	1.43	CATGGATGGTATTGATGGGGG	5	94	16.86	CATGTAACGTGGCAGTTTTCT	1	2	0.36
gi|118085385|ref|XM_423717.2|	294	52.73	-	-	-	-	CATGCAGGATGACACCTATGC	16	3	0.54	CATGGAGTTCCTGAACCGCTG	8	3	0.54	CATGGCCCTCTTTGAGCAGGA	5	2	0.36	CATGTGAGGTCAAGGGAGGAG	4	286	51.29
gi|118085387|ref|XM_423715.2|	216	38.74	GO:0000785//chromatin;GO:0043231//intracellular membrane-bounded organelle	GO:0003676//nucleic acid binding	GO:0034728	gi|255076213|ref|XP_002501781.1|/4.1631e-37/histone H2B [Micromonas sp. RCC299]	CATGAGCATCATGAACTCATT	3	2	0.36	CATGCTGTGTCTGAAGGCACC	1	214	38.38
gi|118085390|ref|XR_026639.1|	75	13.45	GO:0005737//cytoplasm	GO:0005488//binding	-	gi|356507388|ref|XP_003522449.1|/1.92431e-34/PREDICTED: ADP-ribosylation factor GTPase-activating protein AGD1-like [Glycine max]	CATGAATTGCCCTGTGTGTGT	1	18	3.23	CATGAGGTGCCCCAGCACAGT	3	2	0.36	CATGCACAGTGCCTCCATCCC	2	49	8.79	CATGCAGGCAGTGCGCACTGC	6	2	0.36	CATGCCAACAGGAAGAAGCAC	7	2	0.36	CATGGCCAACGTTGTCTTCAC	5	2	0.36
gi|118085391|ref|XM_428658.2|	6	1.08	-	-	-	-	CATGTACCGCAGATAGCGCTG	1	6	1.08
gi|118085393|ref|XM_424265.2|	102	18.29	-	-	-	-	CATGCGGGACCGACACCTGCG	1	102	18.29
gi|118085398|ref|XM_001231199.1|	67	12.02	-	-	-	-	CATGCGTGTGGCAGCGCAGGG	5	2	0.36	CATGGGCTTTCAGACCCTTGG	1	44	7.89	CATGTCATTTTCTGTCCTGTG	2	2	0.36	CATGTCGTCCGGTCACGAACC	6	2	0.36	CATGTGATAAAGCCTAAGGAG	3	17	3.05
gi|118085404|ref|XM_418471.2|	3846	689.76	-	-	-	-	CATGAAGGACATCAAGCACCG	4	2	0.36	CATGCACCATTAAACCCCAGC	1	3716	666.45	CATGCAGGAAGCAGGCACAGA	6	19	3.41	CATGGAGAACAGGAGGAAGCC	5	18	3.23	CATGGGGAGCTGCAGGCAATG	2	9	1.61	CATGTTTGCTTTCTCCAAGGG	3	60	10.76	CATGCACCATTAAACCCAAGC	1	3	0.54	CATGCACCATTAAACCCCAGA	1	2	0.36	CATGCACCATTAAACCCCCGC	1	3	0.54	CATGCAGCATTAAACCCCAGC	1	8	1.43	CATGCCCCATTAAACCCCAGC	1	3
gi|118085407|ref|XM_001231698.1|	4	0.72	-	-	-	gi|255082275|ref|XP_002508356.1|/5.86222e-12/predicted protein [Micromonas sp. RCC299]	CATGAGGAAGCCGGTGGTCCC	1	4	0.72
gi|118085409|ref|XM_418470.2|	2	0.36	-	-	-	gi|301106442|ref|XP_002902304.1|/2.54623e-24/conserved hypothetical protein [Phytophthora infestans T30-4]	CATGCGCCACGCCAGCGGAGG	3	2	0.36
gi|118085413|ref|XM_001231337.1|	20	3.59	-	-	-	-	CATGCGAGCTGTGCTTGCTTG	1	20	3.59
gi|118085415|ref|XM_418473.2|	3	0.54	-	-	-	gi|167997153|ref|XP_001751283.1|/2.80716e-11/predicted protein [Physcomitrella patens subsp. patens]	CATGAGGGGGGAGCCCTGGTA	2	3	0.54
gi|118085417|ref|XM_427236.2|	2	0.36	-	-	-	gi|388500386|gb|AFK38259.1|/1.75403e-30/unknown [Lotus japonicus]	CATGGACAGAGCATCCAGACC	1	2	0.36
gi|118085419|ref|XM_427237.2|	2	0.36	-	-	-	gi|167997153|ref|XP_001751283.1|/2.85803e-28/predicted protein [Physcomitrella patens subsp. patens]	CATGCCCTGCGCTTTCCCCTG	1	2	0.36
gi|118085427|ref|XM_418475.2|	32	5.74	-	-	-	gi|301106442|ref|XP_002902304.1|/4.15462e-17/conserved hypothetical protein [Phytophthora infestans T30-4]	CATGCAAACGTTGCTGGAGGA	1	17	3.05	CATGCGTGCCAGCAGAGCCAG	5	3	0.54	CATGGGGTCCCTCAGCCTGAA	2	12	2.15
gi|118085429|ref|XM_001231409.1|	363	65.1	-	-	-	-	CATGATGGCCATGGAGAAGAT	4	2	0.36	CATGCAACAGCTCCTGCAGTT	1	342	61.34	CATGCTGATGGGGACGGTGGC	5	7	1.26	CATGGAGAAGATCTGGGCCCT	3	2	0.36	CATGCCGCCCGCCCCGCTGAG	2	10	1.79
gi|118085433|ref|XM_418480.2|	212	38.02	-	-	-	gi|159472079|ref|XP_001694183.1|/3.78269e-07/predicted protein [Chlamydomonas reinhardtii]	CATGAAGCTCCTGCAGAAACA	4	9	1.61	CATGACAAGACCCCCTCCCAT	5	7	1.26	CATGCACCGAGGGGAGAACCT	11	3	0.54	CATGCTGACACTTCCAGAGAC	9	5	0.9	CATGCTGCGGATCTGACGTTC	6	12	2.15	CATGGAACAAGAACCAAAAGC	3	90	16.14	CATGGGTCTGTGATGGTACCC	7	5	0.9	CATGTCCCTGGAGGTGGGAAT	1	78	13.99	CATGTTCAGTCCAAGTGTGGT	2	3	0.54
gi|118085435|ref|XM_001232214.1|	24	4.3	-	-	-	gi|301106442|ref|XP_002902304.1|/5.89882e-17/conserved hypothetical protein [Phytophthora infestans T30-4]	CATGGAGCCCCAGGAGCTGTC	10	2	0.36	CATGGTGGAAAGACCCTACAC	5	7	1.26	CATGTGGTCTTGCTACCAAGC	3	15	2.69
gi|118085437|ref|XM_001232238.1|	44	7.89	-	-	-	gi|326492670|dbj|BAJ90191.1|/1.61476e-24/predicted protein [Hordeum vulgare subsp. vulgare]	CATGCACCAGCGGATCCACGC	2	28	5.02	CATGGACATCACTCGGAAGCT	1	16	2.87
gi|118085439|ref|XM_418479.2|	42	7.53	-	-	-	gi|307109634|gb|EFN57871.1|/4.91118e-23/hypothetical protein CHLNCDRAFT_141868 [Chlorella variabilis]	CATGCACCACGAGGACTTTAA	5	8	1.43	CATGGAGGAGGATGTGGAAGA	6	9	1.61	CATGGCAGGGGGAAAGCTGCA	4	23	4.12	CATGTTCTTGTTTACTGAATT	1	2	0.36
gi|118085441|ref|XR_026888.1|	22	3.95	-	-	-	gi|307106577|gb|EFN54822.1|/9.87657e-35/hypothetical protein CHLNCDRAFT_134832 [Chlorella variabilis]	CATGATGCACCACCAGATGCC	2	4	0.72	CATGCCAAGTGGATTTTGGAC	13	2	0.36	CATGCCTCTGCACATCCGCAC	4	11	1.97	CATGGAAGGTTCATGCCAAGT	14	2	0.36	CATGGAGCAGCTGAAGTACGC	3	3	0.54
gi|118085442|ref|XM_001231539.1|	128	22.96	GO:0016020//membrane	-	-	gi|323447009|gb|EGB02983.1|/1.54195e-12/hypothetical protein AURANDRAFT_34671 [Aureococcus anophagefferens]	CATGAACTTCGGTGGCCTCTC	2	2	0.36	CATGGACATTGAATGTCTGGC	3	21	3.77	CATGGAGCTCGCCGACCTGAA	5	3	0.54	CATGGCTGGGACAGTGATCTG	4	5	0.9	CATGGTGAAATCGAAATGGGG	6	2	0.36	CATGTATGCGCACCGTGGGGA	1	95	17.04
gi|118085444|ref|XM_418484.2|	60	10.76	-	-	-	gi|357504713|ref|XP_003622645.1|/1.41135e-14/hypothetical protein MTR_7g050300 [Medicago truncatula]	CATGTTGCAATTCTTACCTTT	1	60	10.76
gi|118085450|ref|XM_001232409.1|	10	1.79	-	-	-	gi|79319153|ref|NP_001031137.1|/1.07678e-26/AIG1 domain-containing protein [Arabidopsis thaliana]	CATGTTACACGGCAAAAATGC	1	10	1.79
gi|118085458|ref|XM_418493.2|	6	1.08	-	-	-	gi|307110139|gb|EFN58375.1|/5.8925e-10/hypothetical protein CHLNCDRAFT_20041 [Chlorella variabilis]	CATGTGTGGAGCTCTGAATCT	5	6	1.08
gi|118085463|ref|XM_418494.2|	88	15.78	-	-	-	gi|348688971|gb|EGZ28785.1|/2.58498e-49/hypothetical protein PHYSODRAFT_537442 [Phytophthora sojae]	CATGAAAAATTGTGCACATAA	1	14	2.51	CATGAACAGCTGAGTATATTT	2	28	5.02	CATGAATCGAAAAAAACTCCT	11	4	0.72	CATGCTGAAGAAAGCAACCAG	10	3	0.54	CATGCTTTTTTTAATGCTGGA	6	3	0.54	CATGGAAGCCATCTTATGAGC	14	2	0.36	CATGGAGATTTGTACTCCAGA	9	7	1.26	CATGGTATCTTGTTTGACTTT	5	3	0.54	CATGTTACAGTTAAATGGCTC	3	24	4.3
gi|118085467|ref|XM_425959.2|	21	3.77	-	-	-	gi|326492670|dbj|BAJ90191.1|/1.92987e-27/predicted protein [Hordeum vulgare subsp. vulgare]	CATGCTGAAAGCCCACAAGGA	1	8	1.43	CATGGAGGGGAAAGCGGCCGC	16	9	1.61	CATGGCCCTGCCCGCCGAGGG	17	4	0.72
gi|118085478|ref|XM_418503.2|	59	10.58	-	-	-	-	CATGACCTTGAGATCAGTCTC	2	2	0.36	CATGCCAGCACACAAGCCCTC	5	2	0.36	CATGTGCTAAATTTGAGTAAA	9	44	7.89	CATGTGTGTGTGAATATAGAT	6	7	1.26	CATGTTACTTCTTGTTGGGCT	3	4	0.72
gi|118085484|ref|XM_418505.2|	114	20.45	-	-	-	-	CATGAGAAGATCTCTCAGGAG	12	9	1.61	CATGAGAGGACTCAACAAGAT	13	2	0.36	CATGAGCTGTTGCATCTGATA	2	2	0.36	CATGCACTCTTCTCTGACTCT	6	5	0.9	CATGCACTTTACCTATTTGCT	4	20	3.59	CATGCTAAAACAAAATTGTCA	1	74	13.27	CATGTCCAGGGAAATCAAGGG	10	2	0.36
gi|118085492|ref|XM_418510.2|	200	35.87	-	GO:0018024//histone-lysine N-methyltransferase activity	GO:0009908//flower development;GO:0010468//regulation of gene expression;GO:0010346;GO:0009626//plant-type hypersensitive response;GO:0016108;GO:0048229//gametophyte development;GO:0034968//histone lysine methylation	gi|168044865|ref|XP_001774900.1|/1.29755e-57/predicted protein [Physcomitrella patens subsp. patens]	CATGCAGAAATTCGGGGCCAT	3	17	3.05	CATGCAGATGTTGAAGTAATC	13	2	0.36	CATGGACTCTATGTGCTCCCC	7	3	0.54	CATGGCAGCGCCCACCACCGA	2	15	2.69	CATGTAAATATTCCCGAAGGG	1	142	25.47	CATGTAGCAACGCCGATGGAG	5	21	3.77
gi|118085494|ref|XR_026875.1|	13	2.33	-	-	-	gi|323456824|gb|EGB12690.1|/1.31415e-15/hypothetical protein AURANDRAFT_52027 [Aureococcus anophagefferens]	CATGCAAGTGCTGTAGGCTGA	14	3	0.54	CATGCTCTATCATGAAAGGGA	18	2	0.36	CATGGTAGTAGAAATTGTGGG	13	8	1.43
gi|118085495|ref|XM_418511.2|	9	1.61	GO:0043229//intracellular organelle	-	-	gi|159489462|ref|XP_001702716.1|/5.04768e-116/predicted protein [Chlamydomonas reinhardtii]	CATGTCACATAGCAGATTGGG	1	9	1.61
gi|118085497|ref|XM_418516.2|	19	3.41	GO:0005840//ribosome	-	GO:0006970//response to osmotic stress	gi|297807413|ref|XP_002871590.1|/1.44134e-37/hypothetical protein ARALYDRAFT_909339 [Arabidopsis lyrata subsp. lyrata]	CATGCCTCTGCCTTGCCCGCC	1	5	0.9	CATGGAGCCTGCAGATGAGAC	17	2	0.36	CATGTAGCGGCCGGCCCCGGC	2	10	1.79	CATGGAAGCCACCCCCAGCAT	11	2	0.36
gi|118085501|ref|XM_418521.2|	6	1.08	-	GO:0005515//protein binding	GO:0009987//cellular process	gi|301105535|ref|XP_002901851.1|/2.75289e-130/villin-like protein [Phytophthora infestans T30-4]	CATGGGCTGAGGGTGCTGGTT	1	6	1.08
gi|118085503|ref|XR_027231.1|	53	9.51	-	GO:0016408	-	gi|255080674|ref|XP_002503910.1|/5.28559e-48/predicted protein [Micromonas sp. RCC299]	CATGATGAAATCAGTATTAGC	5	5	0.9	CATGCAGTGCTGAAATCTGCT	4	6	1.08	CATGCCAGTTCCAATGCACAT	2	2	0.36	CATGGACTGAAATTTTAGCAG	13	25	4.48	CATGGTACTTTGAAAAGTCAC	12	5	0.9	CATGGTTTAGGCCAAAGCAGT	11	5	0.9	CATGTACTGATTTAAGCAAGA	14	2	0.36	CATGGTTCCCATTTACTTAGA	7	3	0.54
gi|118085504|ref|XM_418515.2|	175	31.39	-	-	-	gi|384250651|gb|EIE24130.1|/1.97723e-07/hypothetical protein COCSUDRAFT_47154 [Coccomyxa subellipsoidea C-169]	CATGACACCCATCGAGGTGAC	4	2	0.36	CATGGCCCACGAGGAGCTGCA	3	15	2.69	CATGGCTCGGCGCCACATCCA	2	152	27.26	CATGTCGTACCACCTGATTCA	5	6	1.08
gi|118085505|ref|XM_429759.2|	554	99.36	-	-	-	-	CATGCTGCAGGGAGCAGGCAG	5	3	0.54	CATGTCGCATCGATAAATAAA	1	548	98.28	CATGAAGCTTCATCTGAAACT	4	3	0.54
gi|118085509|ref|XM_418529.2|	13	2.33	GO:0044464//cell part	-	-	gi|159473567|ref|XP_001694905.1|/9.69134e-53/predicted protein [Chlamydomonas reinhardtii]	CATGCAATACGTGAGGAATAA	1	11	1.97	CATGTCTGATCAGGATGTCAC	2	2	0.36
gi|118085510|ref|XM_418519.2|	32	5.74	-	-	-	gi|357470409|ref|XP_003605489.1|/2.29806e-31/AIG1 [Medicago truncatula]	CATGATGAGCCTGTCTTTCCT	1	30	5.38	CATGCCATACAGTGTCGTGTT	2	2	0.36
gi|118085513|ref|XM_418522.2|	46	8.25	-	-	-	gi|219114146|ref|XP_002176247.1|/9.51952e-72/phospholipase [Phaeodactylum tricornutum CCAP 1055/1]	CATGTGTCGTCTGCCAATGTC	4	3	0.54	CATGTTATATAACTTGACTTT	2	43	7.71
gi|118085515|ref|XM_418530.2|	2	0.36	-	-	-	-	CATGACGGACTCCTCCATCTC	3	2	0.36
gi|118085517|ref|XM_001232576.1|	157	28.16	GO:0042579//microbody	GO:0016408	-	gi|301110158|ref|XP_002904159.1|/1.802e-126/3-ketoacyl-CoA thiolase A [Phytophthora infestans T30-4]	CATGAGTGGGTTTTTTTTGCT	6	6	1.08	CATGATGGAAAACAGCAAAGC	19	5	0.9	CATGCTCAGAGCAAGGACAGC	1	4	0.72	CATGCTGCTCTCAGACTTCCA	15	3	0.54	CATGGAAGGTGCTGAGAAAAC	8	4	0.72	CATGTAAAACCTTACATTATC	13	55	9.86	CATGTATTTAGAGCTCAAAGA	12	2	0.36	CATGTCTTCATACTTCTCATC	4	2	0.36	CATGTTTAACAGCTGAAATAA	5	76	13.63
gi|118085519|ref|XR_026920.1|	135	24.21	-	GO:0004674//protein serine/threonine kinase activity	GO:0030865//cortical cytoskeleton organization;GO:0006950//response to stress;GO:0009791//post-embryonic development	gi|384252702|gb|EIE26178.1|/4.48141e-64/Pkinase-domain-containing protein [Coccomyxa subellipsoidea C-169]	CATGAGTGTGACTCGCTCCTC	2	11	1.97	CATGTAAATTTCTTTTATATA	1	121	21.7	CATGTACATGTGTACATGCAC	5	3	0.54
gi|118085530|ref|XM_425967.2|	3	0.54	-	-	-	gi|255591785|ref|XP_002535595.1|/4.09346e-06/conserved hypothetical protein [Ricinus communis]	CATGGCAGGGCTTCAGTGCCA	1	3	0.54
gi|118085532|ref|XM_418542.2|	136	24.39	-	-	-	gi|325192337|emb|CCA26782.1|/1.51611e-37/histonelysine Nmethyltransferase putative [Albugo laibachii Nc14]	CATGAGGTACGCCAACAGGCG	7	5	0.9	CATGAGTCAGTTTATTGTAGT	2	5	0.9	CATGATGTATTTTTATCTTAC	1	69	12.37	CATGCACAAACCAAAGGGAAC	8	5	0.9	CATGCAGCAGGCAATTACACA	22	2	0.36	CATGGGGAAACCAGCCATCAC	49	3	0.54	CATGTCAAGAGGTTTGTGTTA	5	5	0.9	CATGTCACTGTGGAGCTGTAA	3	23	4.12	CATGTTCCGCATTGACAACGA	4	19	3.41
gi|118085534|ref|XM_418543.2|	19	3.41	-	GO:0005488//binding	GO:0050896//response to stimulus;GO:0006259//DNA metabolic process	gi|356544412|ref|XP_003540645.1|/4.22665e-16/PREDICTED: DNA repair protein XRCC2 homolog [Glycine max]	CATGCTTCGTCTCGTTACCAT	4	2	0.36	CATGTAGCAAAACGTTCATTT	1	17	3.05
gi|118085546|ref|XM_418546.2|	19	3.41	-	-	-	gi|115442135|ref|NP_001045347.1|/1.99854e-27/Os01g0939300 [Oryza sativa Japonica Group]	CATGCTTTGCAACAGCAACTT	7	2	0.36	CATGGAGCATAAGCAGAATAA	1	3	0.54	CATGTGTAAATGCACAGTGGC	3	14	2.51
gi|118085548|ref|XM_418536.2|	401	71.92	-	GO:0016787//hydrolase activity	-	gi|159475832|ref|XP_001696018.1|/2.0109e-33/DNA/RNA non-specific endonuclease [Chlamydomonas reinhardtii]	CATGCGCTGTCTTATGACCAG	4	7	1.26	CATGGCACCAGCAGGAGATAA	3	15	2.69	CATGGCTTTATAAAATGTCCT	1	266	47.71	CATGTCAGAGTTAAAGGAGGC	2	111	19.91	CATGGCTTTGTAAAATGTCCT	1	2	0.36
gi|118085549|ref|XM_001232889.1|	3	0.54	-	-	-	-	CATGCTGAAGGCTTTTTATTT	2	3	0.54
gi|118085551|ref|XM_418537.2|	19	3.41	GO:0044444//cytoplasmic part	GO:0016773//phosphotransferase activity, alcohol group as acceptor	GO:0019321//pentose metabolic process	gi|255537892|ref|XP_002510011.1|/2.46126e-131/xylulose kinase, putative [Ricinus communis]	CATGCCACAAACAAGGATTTT	5	9	1.61	CATGCTGAAAAGCTGGGGTAT	6	3	0.54	CATGGACTCGTAGCTGAGACA	4	4	0.72	CATGGAAGTGTATATTGGAAG	10	3	0.54
gi|118085554|ref|XM_418538.2|	798	143.12	-	-	-	gi|168059676|ref|XP_001781827.1|/1.31248e-35/predicted protein [Physcomitrella patens subsp. patens]	CATGAATACTTATCCTACATA	3	11	1.97	CATGAGGAGGATTATCTGGAT	4	8	1.43	CATGCAGGTGTTACACAGGCA	1	715	128.23	CATGCATTACAAGAAAATGCT	10	3	0.54	CATGCTGCCAACCTTATTACC	7	6	1.08	CATGGAGACTGATGCAGTCAA	5	4	0.72	CATGGATTTATACTGCATTCT	2	49	8.79	CATGGGATTCAGCCACGAGTC	6	2	0.36
gi|118085559|ref|XM_001232987.1|	3	0.54	GO:0043231//intracellular membrane-bounded organelle;GO:0044444//cytoplasmic part	GO:0005515//protein binding	GO:0050794//regulation of cellular process	gi|348681447|gb|EGZ21263.1|/1.09369e-39/hypothetical protein PHYSODRAFT_354380 [Phytophthora sojae]	CATGAGGCTGACGGCGCTCCC	3	3	0.54
gi|118085563|ref|XM_418549.2|	4	0.72	-	-	-	gi|348689139|gb|EGZ28953.1|/6.62166e-72/hypothetical protein PHYSODRAFT_322555 [Phytophthora sojae]	CATGAATAACAGCAGTCTTTT	1	2	0.36	CATGTCCCTTTAAGTATGGGC	2	2	0.36
gi|118085565|ref|XM_418541.2|	758	135.94	-	-	-	gi|326508656|dbj|BAJ95850.1|/6.33614e-101/predicted protein [Hordeum vulgare subsp. vulgare]	CATGACCTAGCTGCATATTAA	1	737	132.18	CATGGCCATCTGCGATGGCTC	4	5	0.9	CATGGCTGCTACAGCCACCAC	3	3	0.54	CATGGGCTGCGCCGGATGCAG	2	13	2.33
gi|118085567|ref|XM_418544.2|	38	6.82	GO:0015629//actin cytoskeleton	GO:0005515//protein binding;GO:0005198//structural molecule activity	GO:0016049//cell growth;GO:0007015//actin filament organization;GO:0000904//cell morphogenesis involved in differentiation	gi|323453983|gb|EGB09854.1|/1.00571e-153/hypothetical protein AURANDRAFT_53141 [Aureococcus anophagefferens]	CATGTATGCTAGCAACTGATT	1	36	6.46	CATGTCAGGCAGAGGAAGGCA	4	2	0.36
gi|118085570|ref|XM_418552.2|	16	2.87	GO:0044424//intracellular part	GO:0004721//phosphoprotein phosphatase activity	GO:0009987//cellular process	gi|326489545|dbj|BAK01753.1|/2.64938e-119/predicted protein [Hordeum vulgare subsp. vulgare]	CATGAGCAAGGCGCCTGGCCC	2	2	0.36	CATGCTGAGCTTTAGCAAGCA	3	5	0.9	CATGGTCCAGACAAAGGAGCA	5	3	0.54	CATGGTTCTCAATAAAATGGC	6	2	0.36	CATGTCCAGAGCTGGCTGGAA	1	4	0.72
gi|118085574|ref|XM_418545.2|	2	0.36	-	-	-	gi|224001960|ref|XP_002290652.1|/8.78111e-46/predicted protein [Thalassiosira pseudonana CCMP1335]	CATGGTGAACTCAGCAGAAAC	1	2	0.36
gi|118085576|ref|XM_001233936.1|	150	26.9	GO:0043231//intracellular membrane-bounded organelle	-	-	gi|299470869|emb|CBN78818.1|/4.2964e-81/conserved unknown protein [Ectocarpus siliculosus]	CATGCAGTCGTTCAGCACAGT	15	14	2.51	CATGTAGTATTAAAGATTGTC	1	136	24.39
gi|118085578|ref|XM_001233945.1|	27	4.84	-	-	-	gi|212274537|ref|NP_001130533.1|/1.42163e-36/uncharacterized protein LOC100191632 [Zea mays]	CATGCTTCTGGCCCGGCGTGG	3	4	0.72	CATGGATGCTGGCAATTCCCC	6	4	0.72	CATGTAATGGAGTAAACATTA	1	2	0.36	CATGTGCAATAATACAGTAAT	5	8	1.43	CATGTTAATTTCTTCAAATGA	4	9	1.61
gi|118085580|ref|XM_418555.2|	30	5.38	-	-	-	gi|301106006|ref|XP_002902086.1|/5.59707e-40/conserved hypothetical protein [Phytophthora infestans T30-4]	CATGATTTAAAAGTTCTTCCA	3	2	0.36	CATGCAGTGGAATGACAGCAC	2	13	2.33	CATGCATTATTTTAGTTGAAT	1	8	1.43	CATGGACACAAGTTACAGAAA	15	3	0.54	CATGCATTATTTTAGTTGAAG	1	4	0.72
gi|118085582|ref|XM_418548.2|	73	13.09	-	-	-	-	CATGCAACAGGACGACGACTC	15	2	0.36	CATGCAGTCATACAATGAGCA	20	6	1.08	CATGCATTCAAAATACAATGC	1	43	7.71	CATGGGTTTGATTCAAAAGTC	4	3	0.54	CATGTTCTCTTTCAGCTCATA	2	6	1.08	CATGTTGAACTACAGAGAGCA	9	8	1.43	CATGTTTCCTTTTGGTCAGAA	7	5	0.9
gi|118085588|ref|XM_418558.2|	4	0.72	-	-	-	gi|301103947|ref|XP_002901059.1|/3.53235e-40/fatty-acid-CoA ligase, putative [Phytophthora infestans T30-4]	CATGGAGTCAGGAAAAATCCT	4	2	0.36	CATGTAGTCTTGTACCTTAAA	2	2	0.36
gi|118085590|ref|XM_418561.2|	717	128.59	GO:0009536//plastid	GO:0016863//intramolecular oxidoreductase activity, transposing C=C bonds	GO:0006779//porphyrin biosynthetic process;GO:0008299//isoprenoid biosynthetic process	gi|74027234|gb|AAZ94730.1|/4.14527e-63/isopentenyl diphosphate isomerase [Ipomoea batatas]	CATGAAAAAATACACAGAATG	5	6	1.08	CATGTACCCAGTTTGCTCTTG	2	14	2.51	CATGTGAGGCCTGCACTGATA	1	167	29.95	CATGTGATGCTAAAGAACCCT	3	46	8.25	CATGTTTAACAAGTGACTTTA	4	484	86.8
gi|118085594|ref|XM_418557.2|	19	3.41	-	-	-	gi|325188434|emb|CCA22970.1|/2.71234e-07/conserved hypothetical protein [Albugo laibachii Nc14]	CATGATTGAATTTAGGGAACA	1	4	0.72	CATGCGAGTTTAACAAAAGGA	2	2	0.36	CATGCTGAACACAAACGTACC	3	4	0.72	CATGTACCACTGCTGCTGGAA	4	2	0.36	CATGTGCCATGACAAATACAC	6	7	1.26
gi|118085595|ref|XM_418564.2|	569	102.05	GO:0009536//plastid	GO:0008233//peptidase activity	-	gi|308805344|ref|XP_003079984.1|/0/pitrilysin metalloproteinase 1 (ISS) [Ostreococcus tauri]	CATGGGTCAAACGATGAATAG	4	23	4.12	CATGTAACAATTTTAAGAACT	1	3	0.54	CATGTCTGCTATTGGATATAT	3	452	81.06	CATGAATGCATTTACGGTTAG	14	2	0.36	CATGTCTGCTATTGGATATAA	3	10	1.79	CATGTTTGCTATTGGATATAT	3	79	14.17
gi|118085597|ref|XM_418559.2|	452	81.06	-	-	-	gi|348687885|gb|EGZ27699.1|/6.79503e-22/hypothetical protein PHYSODRAFT_554114 [Phytophthora sojae]	CATGCAGACTGTTGCTACGGT	3	4	0.72	CATGCCAAATAGCTGTGTAAT	4	6	1.08	CATGCCTGCAAGTTATTTTTC	5	121	21.7	CATGTAAACTATCAGTAATTT	1	258	46.27	CATGTAAATCGGTACAAGTCA	8	2	0.36	CATGTCAAGAAACTCAGTACT	9	7	1.26	CATGTGCTTTGTAACCTATTA	2	14	2.51	CATGTGGGAAAGAAGAAAAAA	7	20	3.59	CATGTTCCCACTGAGATACCT	6	10	1.79	CATGTAAGCTATCAGTAATTT	1	5	0.9	CATGTGGGAAAAAAGAAAAAA	7	2
gi|118085599|ref|XM_418562.2|	3	0.54	-	-	-	gi|300176649|emb|CBK24314.2|/5.48205e-33/unnamed protein product [Blastocystis hominis]	CATGATCTACATATCTGCCTT	1	3	0.54
gi|118085601|ref|XM_418566.2|	47	8.43	-	-	-	-	CATGTCTTAATTATACACCCC	1	47	8.43
gi|118085609|ref|XM_418573.2|	8	1.43	-	-	-	gi|145354924|ref|XP_001421724.1|/9.4933e-17/predicted protein [Ostreococcus lucimarinus CCE9901]	CATGCAGTACCTCTATACAAA	4	4	0.72	CATGCTTTGGTTTTTCTTTTC	1	4	0.72
gi|118085613|ref|XM_418574.2|	81	14.53	-	-	-	gi|298709863|emb|CBJ26203.1|/8.31719e-96/kinesin (subfamily) [Ectocarpus siliculosus]	CATGAGAAGTTGAAAGCAACC	5	5	0.9	CATGAGATGGAGAAAGAGCAC	6	3	0.54	CATGAGCTTACGGTTATGCAG	4	2	0.36	CATGATAGATGAAGAATTCAC	8	2	0.36	CATGTCTTAAATTTAGTCTGC	1	52	9.33	CATGTTAGTTCAAGTGTAGCT	2	17	3.05
gi|118085614|ref|XM_418575.2|	15	2.69	GO:0044444//cytoplasmic part	-	GO:0009856//pollination;GO:0050794//regulation of cellular process	gi|326534202|dbj|BAJ89451.1|/6.51503e-63/predicted protein [Hordeum vulgare subsp. vulgare]	CATGCAGATGAACAAGGTAGA	5	2	0.36	CATGCTGTTAAAGATCTCATC	1	3	0.54	CATGGATTAGATGTTGATGGC	3	2	0.36	CATGTTGAGGAACATGGATTA	4	3	0.54	CATGCTGTTAAAGATCTAATC	1	5	0.9
gi|118085616|ref|XM_418577.2|	506	90.75	-	-	-	gi|348684334|gb|EGZ24149.1|/2.38157e-44/hypothetical protein PHYSODRAFT_349852 [Phytophthora sojae]	CATGAAACCAAAATTATTATA	1	160	28.7	CATGAAGTGTACCTGTGGCAA	8	2	0.36	CATGATGATGAAAACAAGGAC	38	2	0.36	CATGCTGGAAGAAGGGAAGAG	13	3	0.54	CATGCTTCAGCAGAAAGCTCA	27	2	0.36	CATGGATTTCTTGAGAAACTA	5	14	2.51	CATGTCACTGCAGCAGCCTGC	12	3	0.54	CATGTCTTTTGTGATATAAGA	4	293	52.55	CATGTTGCAAGATCCGGGAAA	9	3	0.54	CATGTTGGAACCATCACACAA	2	24	4.3
gi|118085618|ref|XM_418581.2|	63	11.3	GO:0044424//intracellular part	GO:0005488//binding	GO:0006970//response to osmotic stress;GO:0009987//cellular process	gi|3819699|emb|CAA08758.1|/7.7203e-34/BnMAP4K alpha2 [Brassica napus]	CATGTAATCTTAAACAGATTA	1	63	11.3
gi|118085620|ref|XM_425974.2|	127	22.78	-	-	-	-	CATGCTGGCCTTGCGGATGCT	5	6	1.08	CATGGGAAGCTGGAATTTGTA	1	119	21.34	CATGGTGCCTGTAACTGGTCA	3	2	0.36
gi|118085622|ref|XM_418576.2|	30	5.38	-	-	-	gi|348674122|gb|EGZ13941.1|/3.80179e-08/hypothetical protein PHYSODRAFT_511885 [Phytophthora sojae]	CATGCAGCTCACTTCTGGAAA	3	2	0.36	CATGTGTGAGGAATTCGCAGC	1	28	5.02
gi|118085628|ref|XM_418583.2|	2	0.36	-	-	-	gi|326528283|dbj|BAJ93323.1|/8.94266e-37/predicted protein [Hordeum vulgare subsp. vulgare]	CATGTGGACAGCCAGGAAGAC	5	2	0.36
gi|118085630|ref|XM_418578.2|	40	7.17	-	-	-	-	CATGAGCAGTGAGGAAGACTT	6	3	0.54	CATGAGGAGAGAGGAAGCAAA	1	33	5.92	CATGGTAATCCTTTCAATAAT	3	2	0.36	CATGTGCCCTTCCACAGAGAA	5	2	0.36
gi|118085632|ref|XM_001233707.1|	9	1.61	-	-	-	-	CATGCAGCTCTCCCCACGGAA	13	5	0.9	CATGCAGGACTGCTTCGGGCA	11	4	0.72
gi|118085634|ref|XM_418580.2|	547	98.1	-	-	-	gi|302784064|ref|XP_002973804.1|/2.60682e-23/hypothetical protein SELMODRAFT_100054 [Selaginella moellendorffii]	CATGAGGATAGAGCTAAGACA	4	221	39.64	CATGATAAGAACAATTACACA	2	6	1.08	CATGATGATCATGTTTTTTCT	9	2	0.36	CATGCAGGAAGCCAGTAAAAC	6	36	6.46	CATGCTACAAAAATGAAAAAA	11	5	0.9	CATGTAATTGGAGGGTATGAT	7	10	1.79	CATGTATCTATTCTTGTAATT	5	25	4.48	CATGTTGTCCCATATAAATCC	15	2	0.36	CATGTTTCAGATCAGCTAGAT	3	6	1.08	CATGTTTCTGATAACTGTTTC	1	67	12.02	CATGTTTTTTCTGCAAAAGAG	8	7
gi|118085638|ref|XM_425975.2|	243	43.58	-	-	-	gi|356562219|ref|XP_003549369.1|/9.78144e-07/PREDICTED: pre-mRNA-processing factor 40 homolog B-like [Glycine max]	CATGACAAGATGCGAGACACC	14	5	0.9	CATGGGAAGCCATGTGTATCA	7	3	0.54	CATGGGAAGTGTTCATATGTC	11	4	0.72	CATGGGGAAGGGGACAGGAGG	8	4	0.72	CATGGTGTGAAAAGTTGTAAA	10	3	0.54	CATGGTTTTGAGTAAAGGAAC	9	10	1.79	CATGTAAACCTGTCTGCAAAA	5	76	13.63	CATGTGTATCAGAGCTTAGAC	6	26	4.66	CATGTGTGCTGAAGGTACATT	4	5	0.9	CATGTTAAAACAAAGAAACAC	1	101	18.11	CATGTTAACATGGTTGTGGGA	3	6
gi|118085657|ref|XM_425978.2|	10	1.79	-	-	-	gi|255089276|ref|XP_002506560.1|/8.53095e-30/resistance-nodulation-cell division superfamily [Micromonas sp. RCC299]	CATGACTAACTTAAAAGTTTA	1	10	1.79
gi|118085661|ref|XM_418592.2|	304	54.52	-	-	-	gi|255578548|ref|XP_002530137.1|/5.97494e-68/geranylgeranyl pyrophosphate synthase, putative [Ricinus communis]	CATGACCAGCACTAACATTAA	6	6	1.08	CATGATTGATTCCACATAATT	1	5	0.9	CATGATTTTGCTACGTTAGCA	9	2	0.36	CATGCATGTTGCTATCTGTTA	15	7	1.26	CATGCGAGACAAGTGAGAGAA	17	11	1.97	CATGCTGTACTGAAAAATGTA	5	16	2.87	CATGCTTTAAACAAATATAGT	7	20	3.59	CATGGACACCTTAGACCCAAA	8	9	1.61	CATGGTATGACCGAGTACAAG	2	2	0.36	CATGGTTCATTAAATATTATA	4	5	0.9	CATGTAACTAGTTTCCAATTC	13	8
gi|118085663|ref|XM_418593.2|	57	10.22	GO:0009536//plastid	-	-	gi|326516894|dbj|BAJ96439.1|/1.76278e-83/predicted protein [Hordeum vulgare subsp. vulgare]	CATGAAACTAAGTGTATAATT	14	21	3.77	CATGAGATAAAGACTTTATGA	2	14	2.51	CATGATCCACTTCAGTTTCTA	10	2	0.36	CATGCATTGTGGACTGGAATG	17	6	1.08	CATGGAAATAGGCTTCCTTGC	15	5	0.9	CATGTAAAAATCTCAGTGCTC	5	7	1.26	CATGCTATCTGGACCTACAGG	7	2	0.36
gi|118085667|ref|XM_418596.2|	3	0.54	-	GO:0016831//carboxy-lyase activity	GO:0006520//cellular amino acid metabolic process	gi|303276310|ref|XP_003057449.1|/1.12792e-98/cysteine synthetase/pyridoxal dependent decarboxylase [Micromonas pusilla CCMP1545]	CATGTATGCTATGTTGATTGC	19	3	0.54
gi|118085673|ref|XM_418603.2|	40	7.17	-	-	-	-	CATGCTTTCAAAATATATATG	6	2	0.36	CATGGTTTTGTAAATAAATTT	5	13	2.33	CATGTGCTAAACACTGAGTTA	7	22	3.95	CATGTTAAAGACATAAGGCCT	13	3	0.54
gi|118085675|ref|XM_001234745.1|	33	5.92	-	-	-	gi|301103149|ref|XP_002900661.1|/1.05468e-64/threonine synthase [Phytophthora infestans T30-4]	CATGATGTTCTTTTTATGTTT	3	5	0.9	CATGATTTATCCATAACATCC	5	7	1.26	CATGCTATTTTATGGTATGCT	4	2	0.36	CATGCTTTGCATGAATTTCAA	2	8	1.43	CATGTCTTAATAAAGTCATGA	6	8	1.43	CATGTGAAGAGAAATGGTATA	11	3	0.54
gi|118085679|ref|XM_418602.2|	705	126.44	-	-	-	gi|326534202|dbj|BAJ89451.1|/1.3695e-21/predicted protein [Hordeum vulgare subsp. vulgare]	CATGAAGACCTAATGAATCCA	2	17	3.05	CATGCCTGTGTGCATACCCAC	1	667	119.62	CATGGTTTTCTGACTGAGAGT	4	3	0.54	CATGTGTATCTTTTCTTCAGA	3	5	0.9	CATGTTTGGAGTTGGGAATCA	5	7	1.26	CATGCCTGTGAGCATACCCAC	1	2	0.36	CATGCCTGTGCGCATACCCAC	1	2	0.36	CATGCCTGTGGGCATACCCAC	1	2	0.36
gi|118085685|ref|XM_418604.2|	28	5.02	-	-	-	gi|159485800|ref|XP_001700932.1|/7.57714e-15/hypothetical protein CHLREDRAFT_167653 [Chlamydomonas reinhardtii]	CATGGTTCACTACCTGGGGCC	3	2	0.36	CATGTTAGTATCTGGCTTTGA	1	26	4.66
gi|118085687|ref|XM_418610.2|	32	5.74	-	-	-	gi|168066765|ref|XP_001785303.1|/7.87696e-32/predicted protein [Physcomitrella patens subsp. patens]	CATGGGCCTGGTAGACCCAAA	8	2	0.36	CATGTTAATTCTGCAATATGT	1	27	4.84	CATGAGAAGGAAAAAAAAAAA	10	3	0.54
gi|118085689|ref|XM_418613.2|	50	8.97	-	-	-	-	CATGATATACAAACTGATAAG	9	2	0.36	CATGCAATAGAGCTTAACAAA	1	4	0.72	CATGCAGAACACTTGTCGGTG	10	23	4.12	CATGCTGGCATCCTGTTTGAA	3	3	0.54	CATGCTGGTTTAATCATCGGC	12	5	0.9	CATGGGATTTCACAATGAAAT	8	9	1.61	CATGTACCATCATCCAACATC	11	2	0.36	CATGTCATGCAATAGAGCTTA	2	2	0.36
gi|118085693|ref|XR_027107.1|	3	0.54	-	GO:0016301//kinase activity	-	gi|302848631|ref|XP_002955847.1|/4.85728e-28/hypothetical protein VOLCADRAFT_41528 [Volvox carteri f. nagariensis]	CATGCTATTATTTATGCAACA	1	3	0.54
gi|118085700|ref|XM_418628.2|	141	25.29	-	-	-	gi|301113604|ref|XP_002998572.1|/3.71733e-09/conserved hypothetical protein [Phytophthora infestans T30-4]	CATGCAAAAATATTTTTGAAG	2	8	1.43	CATGAGAAATACTATTTTTTA	1	133	23.85
gi|118085701|ref|XM_418609.2|	603	108.15	-	GO:0005515//protein binding	-	gi|359952814|gb|AEV91197.1|/9.84558e-15/MYB-related protein [Aegilops tauschii]	CATGGAGCTTCTATTGAAGAG	5	2	0.36	CATGTGCAGGAAACTGCATTT	2	5	0.9	CATGTGCCTTAGTCAAAGAAA	1	596	106.89
gi|118085703|ref|XM_418631.2|	24	4.3	-	-	-	-	CATGGAACGTCAGGTCAAGAT	1	22	3.95	CATGGCTGAAGAGTAGTTTGG	6	2	0.36
gi|118085705|ref|XM_418632.2|	105	18.83	GO:0043231//intracellular membrane-bounded organelle;GO:0044444//cytoplasmic part	GO:0016410//N-acyltransferase activity	GO:0006498//N-terminal protein lipidation;GO:0010016//shoot morphogenesis	gi|348667884|gb|EGZ07709.1|/1.09122e-135/hypothetical protein PHYSODRAFT_356056 [Phytophthora sojae]	CATGAAAAGAATAAAAGCACA	2	51	9.15	CATGAAGTACGATACGTTTGT	1	24	4.3	CATGTGACCAAATTTATGCAT	3	30	5.38
gi|118085707|ref|XM_418633.2|	32	5.74	-	-	-	-	CATGTGCAGAGTTGTCAGAAA	1	32	5.74
gi|118085710|ref|XM_429769.2|	243	43.58	-	GO:0005488//binding	-	gi|348675969|gb|EGZ15787.1|/3.78929e-18/hypothetical protein PHYSODRAFT_354824 [Phytophthora sojae]	CATGCATACTACATTTTTAGA	1	213	38.2	CATGGAACCTGAAAAGAGGTA	4	2	0.36	CATGTGTGAGCCACCACACTG	2	28	5.02
gi|118085712|ref|XM_418635.2|	72	12.91	-	-	-	gi|348677135|gb|EGZ16952.1|/8.9594e-83/hypothetical protein PHYSODRAFT_559750 [Phytophthora sojae]	CATGCAACTCCTGAGGACTAC	10	2	0.36	CATGCGGCATTTGCAAAGCAC	3	21	3.77	CATGCTGACTCCTCCAGAGCT	11	3	0.54	CATGGAAGCAGTAGAGTGGTG	5	2	0.36	CATGTCTGTAGAACTATGCAA	1	42	7.53	CATGTGTAAATATATGGCACA	14	2	0.36
gi|118085716|ref|XM_418638.2|	44	7.89	-	-	-	-	CATGAAGATTCAACAGGCACG	2	7	1.26	CATGGAAATATTAATGTGTTA	1	37	6.64
gi|118085717|ref|XM_418640.2|	1074	192.62	-	-	-	gi|224137810|ref|XP_002322657.1|/2.54139e-20/predicted protein [Populus trichocarpa]	CATGAACTTCTATGGCACAAC	3	33	5.92	CATGCACTGAGTGTAAGACTG	1	481	86.27	CATGCACTGTCATGTAACTTT	5	125	22.42	CATGCAGACTCATGATCTCAA	10	3	0.54	CATGCAGATGGCATAAGAGAA	2	45	8.07	CATGGAAAGATTACATTTGAT	8	4	0.72	CATGTAACTTTCAACCTGTGA	4	240	43.04	CATGCACTGAGTGCAAGACTG	1	143	25.65
gi|118085721|ref|XM_418615.2|	521	93.44	-	GO:0000166//nucleotide binding	-	gi|351723515|ref|NP_001235490.1|/6.6305e-57/uncharacterized protein LOC100527908 [Glycine max]	CATGAAAGTAAGTTTTGTTCT	1	60	10.76	CATGAAGGGTTGCATGACAGC	12	4	0.72	CATGAGCCTTACCTTCTGGTG	5	3	0.54	CATGCCTGAACACTACTTGGA	3	49	8.79	CATGCTAACAACTGTTCAAAT	2	318	57.03	CATGGCACATTCAGTCTTGTT	10	6	1.08	CATGGTGCTGTATCTGTGGAC	4	21	3.77	CATGTACATTTTTCTGTACTT	9	4	0.72	CATGTTTAATTTATATCAGCC	8	56	10.04
gi|118085725|ref|XM_425980.2|	16	2.87	-	-	-	gi|348679072|gb|EGZ18889.1|/6.13333e-66/hypothetical protein PHYSODRAFT_315386 [Phytophthora sojae]	CATGAGGGGAGCTGGACTGGC	3	2	0.36	CATGCTTTTGTCTGTTATCTC	1	14	2.51
gi|118085731|ref|XM_001234157.1|	8	1.43	-	-	-	-	CATGTGCAATTTGTCTCACTC	10	2	0.36	CATGTGTTCTTCCCTGAACAG	5	6	1.08
gi|118085733|ref|XM_001235094.1|	35	6.28	-	-	-	gi|323454535|gb|EGB10405.1|/4.14216e-10/hypothetical protein AURANDRAFT_62669 [Aureococcus anophagefferens]	CATGCACCGGCATACAATATG	2	4	0.72	CATGCAGACTTATATACAAGC	7	3	0.54	CATGCTGCTGGAATACAGCAG	3	2	0.36	CATGGCTTCAACCCTACAACT	1	24	4.3	CATGGGCTTCATGGTTTATTT	5	2	0.36
gi|118085735|ref|XM_418617.2|	24	4.3	-	GO:0003824//catalytic activity	-	gi|323454535|gb|EGB10405.1|/1.598e-13/hypothetical protein AURANDRAFT_62669 [Aureococcus anophagefferens]	CATGCATATTTTACAAAATCA	1	24	4.3
gi|118085741|ref|XM_418619.2|	6	1.08	-	-	-	gi|224139312|ref|XP_002323050.1|/1.26226e-15/predicted protein [Populus trichocarpa]	CATGTGAATATATTTAACACA	5	6	1.08
gi|118085743|ref|XM_418652.2|	318	57.03	-	-	-	gi|301092516|ref|XP_002997113.1|/3.12472e-70/conserved hypothetical protein [Phytophthora infestans T30-4]	CATGAAATTAGCCTATTAAAT	2	3	0.54	CATGAACTTTTGGACATCTTT	3	2	0.36	CATGATAGCAAAGTTTATGTA	5	11	1.97	CATGCAAATCCTGCTTTTGAA	4	3	0.54	CATGCACAGTCTGCTGAGTAA	16	2	0.36	CATGCTTCAAGCACCACTCTT	26	3	0.54	CATGGCCTTGCCTTTACAGTA	6	6	1.08	CATGTAGAGGAACAGTCCAAA	19	2	0.36	CATGTAGATGTTTGGCCAAAT	1	263	47.17	CATGTCTATTTACAGTCCAAA	10	2	0.36	CATGTGTTGCCATGGTGACTG	9	3
gi|118085747|ref|XM_418653.2|	95	17.04	-	-	-	-	CATGTGGAAGAAGGGCGGGCA	3	2	0.36	CATGTGGGACCTACTCCTGCA	1	93	16.68
gi|118085749|ref|XM_418654.2|	95	17.04	-	GO:0005488//binding;GO:0016846//carbon-sulfur lyase activity	GO:0006412//translation;GO:0010039//response to iron ion;GO:0009692;GO:0008652//cellular amino acid biosynthetic process	gi|4090535|gb|AAC98809.1|/4.87059e-67/ACC synthase [Carica papaya]	CATGCAAGCGGACCTGCTGAA	1	7	1.26	CATGCAGCCCAGAAGAGGATT	3	17	3.05	CATGCTTACGTTTACTAAAGG	2	6	1.08	CATGTTCTCACTCAATTCCTT	4	3	0.54	CATGCAAGCGGACCTGGTGAA	1	22	3.95	CATGCAGCCCAGAAAAGGATT	3	40	7.17
gi|118085750|ref|XM_001235155.1|	14	2.51	-	-	-	gi|255088179|ref|XP_002506012.1|/9.98019e-25/predicted protein [Micromonas sp. RCC299]	CATGCTGAATATGTGACTCTA	1	12	2.15	CATGTTGAAAATCATTCGCTC	13	2	0.36
gi|118085752|ref|XM_418627.2|	535	95.95	-	-	-	gi|255081704|ref|XP_002508074.1|/2.45632e-29/predicted protein [Micromonas sp. RCC299]	CATGAACAGATTAAATACCTT	10	4	0.72	CATGCTGGACGTGCCCGGCCT	11	3	0.54	CATGTATCACATCCTGTTAAT	6	528	94.69
gi|118085760|ref|XM_418629.2|	274	49.14	-	-	-	gi|302812486|ref|XP_002987930.1|/9.70513e-43/hypothetical protein SELMODRAFT_271951 [Selaginella moellendorffii]	CATGAGAACATCTGTTACCAC	1	185	33.18	CATGTTAAAACAGAACAAAAA	2	89	15.96
gi|118085762|ref|XM_001234332.1|	24	4.3	-	-	-	-	CATGCCGGCGATCAACATCGA	1	24	4.3
gi|118085764|ref|XM_418664.2|	40	7.17	GO:0044464//cell part	GO:0005515//protein binding	-	gi|298708185|emb|CBJ30525.1|/2.87285e-11/Soluble NSF Attachment Protein (SNAP) Receptor (SNARE) [Ectocarpus siliculosus]	CATGATGCTCTTTGCACTATT	4	40	7.17
gi|118085765|ref|XM_418636.2|	6	1.08	GO:0016020//membrane	GO:0042626//ATPase activity, coupled to transmembrane movement of substances	GO:0009734//auxin mediated signaling pathway;GO:0009606//tropism;GO:0009926//auxin polar transport;GO:0048588//developmental cell growth	gi|168045570|ref|XP_001775250.1|/0/ATP-binding cassette transporter, subfamily B, member 14, group MDR/PGP protein PpABCB14 [Physcomitrella patens subsp. patens]	CATGAGGAAATCGTTAGTGCA	1	6	1.08
gi|118085767|ref|XM_001234350.1|	28547	5119.79	-	-	-	gi|300121626|emb|CBK22144.2|/4.87753e-37/unnamed protein product [Blastocystis hominis]	CATGACTGGTTTCCCTGGTGC	11	103	18.47	CATGCCTCTCAGAACATCACC	4	2697	483.7	CATGCGTCTGCTGGCCAACCA	5	13	2.33	CATGCTAGCCTTGAAGATATT	7	9	1.61	CATGCTCAGCTTTGTGGATAC	15	206	36.95	CATGGATGAGGAGACTGGAAA	3	7765	1392.62	CATGGCCAAGTTGGTCCTTCT	10	21	3.77	CATGGCCACCCAACTTGCTTT	6	449	80.53	CATGGGACCTGCTGGTAACCG	13	6	1.08	CATGGTAGCCAAGGCCCTGCT	8	15	2.69	CATGGTGAATTTGGTGTCCCT	12	95
gi|118085769|ref|XM_418669.2|	13	2.33	-	-	-	-	CATGTCAGTTTTGGACTTCCA	1	2	0.36	CATGTGAAGACGCTGCAGCTG	4	11	1.97
gi|118085774|ref|XM_418671.2|	297	53.27	-	GO:0016772//transferase activity, transferring phosphorus-containing groups	GO:0009987//cellular process	gi|384249181|gb|EIE22663.1|/3.92591e-60/mitochondrial pyruvate dehydrogenase kinase [Coccomyxa subellipsoidea C-169]	CATGACATGGGAAACAGTATA	4	4	0.72	CATGCTTTTTGAGCTCTTTAA	8	3	0.54	CATGGGAAACAGTATACTTAA	3	11	1.97	CATGTGGGCGCTGTAAATGAA	2	279	50.04
gi|118085788|ref|XM_418642.2|	5	0.9	-	-	-	-	CATGCCACTGAAGATAGCATC	5	5	0.9
gi|118085790|ref|XM_418644.2|	107	19.19	-	-	-	gi|159491094|ref|XP_001703508.1|/1.51039e-18/flagellar associated protein [Chlamydomonas reinhardtii]	CATGCATTGAAGGAAATATTT	11	2	0.36	CATGGGGATGACATACTAATA	6	50	8.97	CATGGGGGTGACATACTAATA	6	55	9.86
gi|118085792|ref|XM_429770.2|	3	0.54	-	-	-	-	CATGCAGCCTAAGCCTTGTAC	1	3	0.54
gi|118085794|ref|XM_418678.2|	110	19.73	-	-	-	gi|219113325|ref|XP_002186246.1|/1.20195e-56/predicted protein [Phaeodactylum tricornutum CCAP 1055/1]	CATGATAAATTCCACGTCCAG	2	2	0.36	CATGCAGCATACTCCCACGCC	10	2	0.36	CATGCTGGGCATATGCTCAGT	7	16	2.87	CATGGGGAAGCAGTCAATGTG	3	7	1.26	CATGGTAGAAACTGATAATCT	6	5	0.9	CATGTCTTTGAAATGCTTTAG	1	78	13.99
gi|118085796|ref|XM_418679.2|	64	11.48	-	-	-	-	CATGAGGAATGCTCTCTTGCA	1	45	8.07	CATGTGCACGTCATACGTCCA	3	19	3.41
gi|118085797|ref|XM_418645.2|	172	30.85	GO:0043231//intracellular membrane-bounded organelle	-	-	gi|168070633|ref|XP_001786882.1|/2.37337e-37/predicted protein [Physcomitrella patens subsp. patens]	CATGGTGCGGTGCGGAGGAGC	9	3	0.54	CATGTAGGAGCGTGGAGAAGC	1	148	26.54	CATGTGGAAAGAACCAAACAC	6	8	1.43	CATGTGTAAGAAGATCACTGG	5	13	2.33
gi|118085798|ref|XM_001234532.1|	39	6.99	-	-	-	-	CATGTGTAAGATTTATTCTTT	1	37	6.64	CATGTGTTCCTGATTTATATA	3	2	0.36
gi|118085801|ref|XM_001235296.1|	230	41.25	-	-	-	-	CATGCAGTCAAAGGTTGGGTG	1	221	39.64	CATGTCCCGCACGTACCTATG	2	9	1.61
gi|118085803|ref|XM_418646.2|	162	29.05	-	-	-	-	CATGAGAGCGGTTTCCTTATT	3	19	3.41	CATGATGAAATCCGTAAGAAG	8	7	1.26	CATGTACTTAAATTCAGCATC	4	76	13.63	CATGTCACTATCTTTTATCTA	6	8	1.43	CATGTGTGAAACATTACCTTT	5	35	6.28	CATGATGTCGTATGGCATGGA	2	17	3.05
gi|118085805|ref|XM_418682.2|	42	7.53	-	-	-	-	CATGAACTCTTCAGCTGGAGA	6	2	0.36	CATGTGTTACTTTGAGCTTGT	1	37	6.64	CATGCCTTCAAAACACTCATA	2	3	0.54
gi|118085814|ref|XM_001234600.1|	2667	478.32	-	-	-	-	CATGCCTCACGCTGCACTTGG	2	188	33.72	CATGCGTTTGGCAGTGTTCAA	4	23	4.12	CATGCTTAATCATCCAGGAAA	3	62	11.12	CATGTGTTTGAAAGTGTTTTG	1	2380	426.84	CATGTGTTTGAAAGAGTTTTG	1	3	0.54	CATGTGTTTGAAAGGGTTTTG	1	5	0.9	CATGTGTTTGAAAGTGTTTTA	1	2	0.36	CATGTGTTTGAAAGTGTTTTC	1	2	0.36	CATGTGTTTGAAAGTGTTTTT	1	2	0.36
gi|118085816|ref|XM_429771.2|	15	2.69	-	-	-	-	CATGCTAAATTTCAGTCATTA	2	11	1.97	CATGGCAAAGCGAAATATCTT	8	2	0.36	CATGTAGTGAGTTATTTAAGA	4	2	0.36
gi|118085818|ref|XM_418655.2|	170	30.49	-	GO:0017111//nucleoside-triphosphatase activity	GO:0050896//response to stimulus;GO:0006625//protein targeting to peroxisome;GO:0009062//fatty acid catabolic process	gi|326492255|dbj|BAK01911.1|/1.0067e-104/predicted protein [Hordeum vulgare subsp. vulgare]	CATGATTTTACCAACATCTCT	2	2	0.36	CATGCTGTAAAATTATTTCAC	1	166	29.77	CATGTATCGTCTTTATTTTGG	3	2	0.36
gi|118085824|ref|XM_418690.2|	239	42.86	-	GO:0000166//nucleotide binding	-	gi|351721791|ref|NP_001238245.1|/9.24835e-37/uncharacterized protein LOC100305887 [Glycine max]	CATGGAACTTTTATTTTTTTT	8	7	1.26	CATGTATCAGGAGGATGACGG	1	41	7.35	CATGTATGAAGCTAGTAACCC	6	4	0.72	CATGTGTAGGGTGGGTTTTTT	5	14	2.51	CATGTTTGCTCTGTTAGTGTC	2	167	29.95	CATGTTTTTCATATGTAAGGC	3	6	1.08
gi|118085827|ref|XM_418660.2|	26	4.66	-	-	-	-	CATGAAGTTACTGCTACCCGG	3	2	0.36	CATGCAACATTTCCTGATGCT	6	3	0.54	CATGCATTTGTTTACAAGCCT	5	2	0.36	CATGCCATTCTGCTGCAGCGC	1	14	2.51	CATGGTGAAATTGAAGGAATA	13	2	0.36	CATGTGTATAAACCTGCCTGC	4	3	0.54
gi|118085835|ref|XM_418662.2|	6467	1159.83	-	-	-	gi|307110242|gb|EFN58478.1|/1.55757e-10/hypothetical protein CHLNCDRAFT_19946, partial [Chlorella variabilis]	CATGAAAAAGTCATAATCCAG	2	180	32.28	CATGCAAGGAGTTCAAGTACA	4	287	51.47	CATGGCCGCTGGCCGCCGCCT	5	45	8.07	CATGTCTGAATTTCAATTCAT	1	5775	1035.72	CATGTTTTTATGGGGGAATAT	3	134	24.03	CATGTCTAAATTTCAATTCAT	1	4	0.72	CATGTCTGAATTTAAATTCAT	1	2	0.36	CATGTCTGAATTTCAATCCAT	1	2	0.36	CATGTCTGAATTTCAATTAAT	1	2	0.36	CATGTCTGAATTTCAATTCAC	1	4	0.72	CATGTCTGAATTTCAATTCAG	1	3
gi|118085837|ref|XM_418663.2|	29	5.2	-	GO:0016491//oxidoreductase activity	-	gi|325187778|emb|CCA22323.1|/7.70857e-62/shortchain specific acylCoA dehydrogenase putative [Albugo laibachii Nc14]	CATGGGTCCACTATAATTTCA	3	15	2.69	CATGTAACATTCAAGTACTGA	2	2	0.36	CATGTTCTCCAATATCAAATT	4	2	0.36	CATGTTTTATGTGTAATTATG	1	10	1.79
gi|118085839|ref|XM_001235381.1|	133	23.85	-	-	-	gi|18422663|ref|NP_568662.1|/5.90372e-57/putative O-acetyltransferase [Arabidopsis thaliana]	CATGAAGGAAAATAAATTTTA	11	100	17.93	CATGACCTATTTTTATCTATG	12	2	0.36	CATGAGATTTCTCAGATCACA	7	2	0.36	CATGGGATGTTGTTTGCTTTT	8	8	1.43	CATGTGAAAACAAGTCTTTTT	4	5	0.9	CATGTGAAACCCTTTATACAC	1	16	2.87
gi|118085844|ref|XM_418667.2|	41	7.35	-	-	-	-	CATGAGTTTTCCTGGTGTCTA	2	3	0.54	CATGCAAACACCAGACATCCA	5	2	0.36	CATGCCCACAGTATTAAGCGA	1	26	4.66	CATGCTTACGGGAAGTGGAAA	7	4	0.72	CATGTCTAAAAACAGAGAGAT	4	6	1.08
gi|118085846|ref|XM_418668.2|	4	0.72	-	-	-	gi|356541422|ref|XP_003539176.1|/1.59064e-06/PREDICTED: MAR-binding filament-like protein 1-1-like [Glycine max]	CATGCAGTTACAGAAGCTGAA	6	4	0.72
gi|118085850|ref|XM_001235403.1|	258	46.27	-	-	-	-	CATGAAAGAAAAAACACTCCT	3	6	1.08	CATGTCGGAGAAAAAGCAGCC	5	11	1.97	CATGTCTGGGAAGACAATTGG	4	234	41.97	CATGATTGCAAATAAAAAAAT	1	7	1.26
gi|118085852|ref|XM_001234694.1|	4	0.72	GO:0043231//intracellular membrane-bounded organelle	-	GO:0045595//regulation of cell differentiation	gi|297797055|ref|XP_002866412.1|/5.72325e-71/hypothetical protein ARALYDRAFT_919345 [Arabidopsis lyrata subsp. lyrata]	CATGTTAAACTGTTAATAGAA	7	4	0.72
gi|118085860|ref|XM_418674.2|	28	5.02	-	-	-	-	CATGCAGAACAGAGCTGATGT	3	8	1.43	CATGGTTTATAATGTACTGTA	2	13	2.33	CATGTTTTACGTTTTCTGACT	1	7	1.26
gi|118085862|ref|XM_429775.2|	96	17.22	-	-	-	-	CATGCCGAAGCTCAGCAAGGA	1	96	17.22
gi|118085866|ref|XM_001235466.1|	187	33.54	-	-	-	-	CATGAGAAACTAAATATTAAT	2	3	0.54	CATGAGGAGAGAGGTCTGTCT	3	8	1.43	CATGAGGTGGCAACCTTTCAG	11	33	5.92	CATGCTTTCTTTGGAGATAAA	4	8	1.43	CATGGCAAGAACGGGGTAGTG	5	3	0.54	CATGTAAATTTCCCAGCAGTT	1	94	16.86	CATGTCCTGACAAAAACAAGG	12	2	0.36	CATGTGCTTACAAGCAAAAAC	10	16	2.87	CATGTGTGTCTCCCTTTTGCC	14	4	0.72	CATGTTCAAACGAGAGCCCCC	13	5	0.9	CATGTTCCTTAATCAAAGCTT	6	4
gi|118085874|ref|XM_418686.2|	9	1.61	-	-	-	gi|348671522|gb|EGZ11343.1|/2.88019e-59/hypothetical protein PHYSODRAFT_518414 [Phytophthora sojae]	CATGCACTGTCCCTTGTCCAG	7	2	0.36	CATGGAGGACAAAAAGGGAGA	2	3	0.54	CATGCTATGATCAAAACAGTT	19	4	0.72
gi|118085878|ref|XM_418727.2|	106	19.01	-	-	-	-	CATGCAAGCGGTGAGCCAATA	2	87	15.6	CATGCACGGCGCCGCTATCCC	3	10	1.79	CATGCACGGCGCTGCTATCCC	3	9	1.61
gi|118085883|ref|XM_001234943.1|	6	1.08	-	-	-	gi|197116199|dbj|BAG68839.1|/8.37586e-08/homeodomain-containing transcription factor FWA [Arabidopsis arenosa]	CATGTCGGCCCCCGGGACCCT	2	6	1.08
gi|118085893|ref|XM_418731.2|	66	11.84	GO:0043231//intracellular membrane-bounded organelle	-	-	gi|300120078|emb|CBK19632.2|/7.2621e-15/unnamed protein product [Blastocystis hominis]	CATGACTGTTACTCAGAAAGC	10	2	0.36	CATGATAAGTCTTGGCTGTGA	5	5	0.9	CATGATGAGGTTGCTTCAAAA	11	3	0.54	CATGCCCGCAACGAAAGCAAG	1	35	6.28	CATGGAGTCCTGCACTCTCTT	3	4	0.72	CATGTACTGTGAGATTACATG	2	7	1.26	CATGTGATTTTTCAGAATGTG	13	3	0.54	CATGTGCAGCGAGCAGTTCCC	6	7	1.26
gi|118085894|ref|XM_418697.2|	134	24.03	-	-	-	-	CATGGGGAATTGGCTTCGGCC	4	8	1.43	CATGTAAGAAACTTGACTTGG	1	57	10.22	CATGTGCACCGATAATAGAAG	2	69	12.37
gi|118085896|ref|XM_418732.2|	70	12.55	-	-	-	-	CATGAGAACTGGTGGTGCACC	2	6	1.08	CATGCCTTACGTATGGAGTTA	4	4	0.72	CATGCTTTAAAATTTTCTGTA	6	4	0.72	CATGGTTTAAGGAGGTCCGTT	3	4	0.72	CATGTAAATTCCTTTCAACTA	1	40	7.17	CATGTAATCATCGTACCCATT	5	12	2.15
gi|118085900|ref|XM_001235542.1|	5	0.9	-	-	-	-	CATGCCTTTGTGACCCGCTGC	1	5	0.9
gi|118085902|ref|XM_425997.2|	210	37.66	-	-	-	gi|326534202|dbj|BAJ89451.1|/5.25791e-24/predicted protein [Hordeum vulgare subsp. vulgare]	CATGAAGTGTTGATGTTACTC	8	2	0.36	CATGAGCTGTTTCTGCAAGTA	2	5	0.9	CATGCCAGATATTTTTTTAAT	4	20	3.59	CATGCGGTACCAGAAGCTAAT	6	9	1.61	CATGGCAAATGTTTTAAAGGA	5	5	0.9	CATGTAACTATGATAATGAAG	1	119	21.34	CATGTTTCTGTATTTATAAAT	3	50	8.97
gi|118085904|ref|XM_418735.2|	312	55.96	GO:0044464//cell part	GO:0016853//isomerase activity	GO:0044267//cellular protein metabolic process	gi|301119043|ref|XP_002907249.1|/1.93717e-20/conserved hypothetical protein [Phytophthora infestans T30-4]	CATGAAATAAAACTTCACCCT	1	7	1.26	CATGATGAGCTGTAGAAAAGG	10	18	3.23	CATGATGCTTTGGTTGAGGAC	11	17	3.05	CATGTAAGCATTAGAAGACTG	5	7	1.26	CATGAAGGTCAGTATGTCCTG	8	19	3.41	CATGATGAGCTGTAGAAGAGG	10	26	4.66	CATGCTAACATGAAGGTCAGT	9	53	9.51	CATGTGTGTGGGCGAGAAGCG	14	165	29.59
gi|118085906|ref|XM_418742.2|	98	17.58	-	-	-	gi|388508344|gb|AFK42238.1|/4.1534e-11/unknown [Lotus japonicus]	CATGAACTGTTGCTGCTTTAA	7	12	2.15	CATGCAGAGTTGAAGTTTTGA	3	4	0.72	CATGGGGAAAATAATGAGATC	2	42	7.53	CATGGGTGTGTTCCCGCATGA	6	2	0.36	CATGTGGTTCTGTGTGATGCC	4	3	0.54	CATGTTTTAGTAGGATGTGAC	1	35	6.28
gi|118085908|ref|XM_418743.2|	76	13.63	-	-	-	gi|255082255|ref|XP_002508346.1|/1.53923e-13/predicted protein [Micromonas sp. RCC299]	CATGACAGTGTTTCTTTAATT	1	58	10.4	CATGTATCTAAGGATACTTTG	2	4	0.72	CATGTCGTTTCCACGTTACCC	3	14	2.51
gi|118085914|ref|XM_418704.2|	54	9.68	-	-	-	gi|348673353|gb|EGZ13172.1|/3.18231e-15/hypothetical protein PHYSODRAFT_354944 [Phytophthora sojae]	CATGCGCCCTGGTGTGCCGGC	3	12	2.15	CATGGGTGCTTCAATGCTTCT	2	2	0.36	CATGTCAGCTGCAGAGTGGCA	1	40	7.17
gi|118085916|ref|XM_418746.2|	18	3.23	-	-	-	-	CATGCAAATAAGCTTAGGTAA	1	8	1.43	CATGGTTTTAAAGAAAATGAA	3	2	0.36	CATGTTGTAATTAATTTTTTT	2	8	1.43
gi|118085919|ref|XM_418706.2|	23	4.12	-	-	-	gi|326489999|dbj|BAJ94073.1|/9.55161e-08/predicted protein [Hordeum vulgare subsp. vulgare]	CATGTCTACAACAAAGAGAAG	1	20	3.59	CATGTGCTTACCTATTGCATT	2	3	0.54
gi|118085921|ref|XM_418707.2|	12	2.15	-	GO:0042626//ATPase activity, coupled to transmembrane movement of substances	-	gi|302809344|ref|XP_002986365.1|/0/ATP-binding cassette transporter [Selaginella moellendorffii]	CATGAGAAAAATCTTGAAGAA	16	4	0.72	CATGAGCTGGTGCAGATGAAG	1	8	1.43
gi|118085923|ref|XM_001235054.1|	109	19.55	-	GO:0016879//ligase activity, forming carbon-nitrogen bonds;GO:0032559	GO:0006464//protein modification process	gi|159487108|ref|XP_001701577.1|/1.56132e-59/predicted protein [Chlamydomonas reinhardtii]	CATGACAGAATGGCCAGACAG	3	4	0.72	CATGCTACTGGGAACAAGTTT	1	82	14.71	CATGTGTTTTTTGGGAAAACA	2	23	4.12
gi|118085931|ref|XM_426002.2|	2847	510.6	GO:0043231//intracellular membrane-bounded organelle;GO:0030529//ribonucleoprotein complex	-	-	gi|302756077|ref|XP_002961462.1|/4.57793e-73/hypothetical protein SELMODRAFT_270259 [Selaginella moellendorffii]	CATGGGTGCCTACAAGTACAT	1	2822	506.11	CATGGGAGCCTACAAGTACAT	1	3	0.54	CATGGGCGCCTACAAGTACAT	1	2	0.36	CATGGGGGCCTACAAGTACAT	1	5	0.9	CATGGGTGCCGACAAGTACAT	1	2	0.36	CATGGGTGCCTACAAGAACAT	1	4	0.72	CATGGGTGCCTACAAGGACAT	1	3	0.54	CATGGGTGCCTACAAGTACAA	1	2	0.36	CATGGGTGCCTATAAGTACAT	1	2	0.36	CATGGGTGCTTACAAGTACAT	1	2	0.36
gi|118085945|ref|XM_418758.2|	292	52.37	-	-	-	-	CATGAAATAAAATGTTTCACC	1	192	34.43	CATGCAATTTCTCTTGCAAAC	6	77	13.81	CATGCCCTTGTGTGACACAAC	4	2	0.36	CATGTAGAAAAAGATGTCTTG	7	5	0.9	CATGTCACGATATTAAACATG	2	5	0.9	CATGAAGTAAAATGTTTCACC	1	8	1.43	CATGGAAACGTTTTTGATGCT	5	3	0.54
gi|118085947|ref|XM_418759.2|	283	50.75	-	-	-	gi|326511051|dbj|BAJ91873.1|/6.45724e-06/predicted protein [Hordeum vulgare subsp. vulgare]	CATGATGCCCATCTTCTCCTG	3	2	0.36	CATGGACAGATGAGGGACCCA	9	13	2.33	CATGGAGATTTCTTATTTTAA	1	21	3.77	CATGGAGGAGTTGGTGGAGGA	12	5	0.9	CATGGGGAAGCTATGACTGTG	4	6	1.08	CATGGGGCTTAGACAGTCTTG	8	148	26.54	CATGGGTCCTACTTAAGATCA	5	4	0.72	CATGGTGCACTTATCCTTACC	7	53	9.51	CATGTGAAAATCCCATCTGAA	10	7	1.26	CATGTGGCTGCATAAAGTACA	2	20	3.59	CATGAAAAAGCAGACAACAGT	11	2
gi|118085951|ref|XM_418760.2|	4	0.72	-	-	-	gi|242077714|ref|XP_002448793.1|/6.13945e-17/hypothetical protein SORBIDRAFT_06g033290 [Sorghum bicolor]	CATGCACCTGCATATTCTTAC	1	2	0.36	CATGCTGAAACCTTTTGGACA	8	2	0.36
gi|118085953|ref|XM_418715.2|	125	22.42	-	-	-	gi|302786472|ref|XP_002975007.1|/2.8131e-10/hypothetical protein SELMODRAFT_37611 [Selaginella moellendorffii]	CATGACTGGCTGTGCATTGAT	7	3	0.54	CATGCTGCCAGAGACACGAGA	6	5	0.9	CATGCTGTCTGCCCTCTTATT	3	5	0.9	CATGCTGTGGCAGTGTAAACC	4	3	0.54	CATGTGCCGAGTTGAATGGAG	5	79	14.17	CATGTTACCTTATTATATGCA	2	3	0.54	CATGTGCTGAGTTGAATGGAG	5	27	4.84
gi|118085955|ref|XM_418720.2|	19	3.41	-	GO:0005488//binding;GO:0004672//protein kinase activity	-	gi|357130790|ref|XP_003567029.1|/6.33356e-11/PREDICTED: mitogen-activated protein kinase kinase kinase A-like [Brachypodium distachyon]	CATGTAAAATACCTGGTCCTG	1	19	3.41
gi|118085957|ref|XM_418767.2|	292	52.37	-	-	-	gi|348681544|gb|EGZ21360.1|/1.13192e-25/dynein [Phytophthora sojae]	CATGAAAGCTGGAGCTACCAG	4	30	5.38	CATGACTACAGAGATGAACAC	6	15	2.69	CATGAGAACTTTCAAACACTA	5	13	2.33	CATGATGAAGATCGAGATGAC	9	3	0.54	CATGCAAAAATTTCACTCCAG	1	203	36.41	CATGTAACTTAGGCATTCCAG	7	6	1.08	CATGTCAAGGCCTTGGACTGC	8	5	0.9	CATGTGTTGCCCAACTTTACA	3	4	0.72	CATGTTTGCGAATCTGTTTGA	2	13	2.33
gi|118085959|ref|XM_418721.2|	5	0.9	-	-	-	gi|326528283|dbj|BAJ93323.1|/1.83885e-33/predicted protein [Hordeum vulgare subsp. vulgare]	CATGCGTGTGAAAACACATTG	1	5	0.9
gi|118085963|ref|XM_418769.2|	189	33.9	-	-	-	-	CATGCACCTTTGCATTTCACA	3	8	1.43	CATGCTAAGATGTATTTTGTA	1	161	28.87	CATGGAGTATACTACTCAAAC	2	20	3.59
gi|118085966|ref|XM_418774.2|	24	4.3	GO:0000151//ubiquitin ligase complex	GO:0005488//binding;GO:0004672//protein kinase activity	GO:0006468//protein phosphorylation;GO:0048364//root development;GO:0009756//carbohydrate mediated signaling;GO:0007584//response to nutrient;GO:0009755//hormone-mediated signaling pathway;GO:0009791//post-embryonic development;GO:0007568//aging;GO:0022414//reproductive process	gi|30678280|ref|NP_850488.1|/2.67726e-64/SNF1-related protein kinase catalytic subunit alpha KIN10 [Arabidopsis thaliana]	CATGCGACTGTTCCCCAGTCT	5	2	0.36	CATGCTGCTAGCCATTATGTT	1	12	2.15	CATGGACGAGAACTTACCCCC	4	3	0.54	CATGGTTCTTGGTGACATTGC	7	5	0.9	CATGTCATTTGACAGCAGCCC	3	2	0.36
gi|118085968|ref|XM_001235214.1|	2	0.36	-	-	-	gi|325184753|emb|CCA19243.1|/8.30629e-59/methyltransferase domaincontaining protein putative [Albugo laibachii Nc14]	CATGTATGATAGATTACCATA	2	2	0.36
gi|118085972|ref|XM_418781.2|	2	0.36	-	-	-	gi|348667255|gb|EGZ07081.1|/2.84726e-41/hypothetical protein PHYSODRAFT_565901 [Phytophthora sojae]	CATGCTGGATTTAACTCAGTG	2	2	0.36
gi|118085974|ref|XM_418783.2|	14	2.51	-	-	-	gi|301097244|ref|XP_002897717.1|/3.29447e-120/calpain-like protease [Phytophthora infestans T30-4]	CATGAGCACTGTTCAGCAGGC	1	6	1.08	CATGGCTGTTTAAGGACGTAC	2	8	1.43
gi|118085975|ref|XM_001235240.1|	13	2.33	-	-	-	gi|308802009|ref|XP_003078318.1|/3.42472e-125/Jun-N-terminal kinase (JNK) (ISS) [Ostreococcus tauri]	CATGAAAATAAGGTTTTGGGA	1	5	0.9	CATGCATCCTGTCTATCAGTC	4	2	0.36	CATGGAATATACTGCAGCCCA	2	2	0.36	CATGTGGGATATGGAAACTGG	3	4	0.72
gi|118085977|ref|XM_426010.2|	136	24.39	-	GO:0016787//hydrolase activity	-	gi|301101612|ref|XP_002899894.1|/0/putative P-type ATPase [Phytophthora infestans T30-4]	CATGACCTTCACCTGTTTTGT	2	2	0.36	CATGCAGATCTTATGGATCAA	3	9	1.61	CATGCTGAGGTTACCGGGGTA	4	77	13.81	CATGGAAGTTCTTCTTCGTCA	1	41	7.35	CATGGATCTCTTAGGAAAACA	5	5	0.9	CATGCTGAGGTTACCGGGGGA	4	2	0.36
gi|118085983|ref|XM_418786.2|	10	1.79	-	-	-	gi|301113097|ref|XP_002998319.1|/5.91753e-105/copine-like protein [Phytophthora infestans T30-4]	CATGTGTAGCCCAAAGGCTTA	1	10	1.79
gi|118085985|ref|XM_418787.2|	119	21.34	GO:0043231//intracellular membrane-bounded organelle;GO:0044444//cytoplasmic part	-	GO:0006996//organelle organization;GO:0032501//multicellular organismal process;GO:0009605//response to external stimulus	gi|302785596|ref|XP_002974569.1|/0/hypothetical protein SELMODRAFT_174294 [Selaginella moellendorffii]	CATGACTGGAGTTGAGCTACA	3	3	0.54	CATGACTTCCAAAGGGGTTGT	2	2	0.36	CATGACTTGTTCATTTCTGAG	4	3	0.54	CATGGATGCTATGAGAGACAA	9	2	0.36	CATGTTATGTAAGAGATTAGT	1	106	19.01	CATGTTCTTCCTGAAGCAATG	15	3	0.54
gi|118085987|ref|XM_418790.2|	15	2.69	-	-	-	gi|298711001|emb|CBJ32307.1|/3.78572e-55/Tetratricopeptide repeat containing protein [Ectocarpus siliculosus]	CATGCATCCTCGTGTGGGAGA	2	4	0.72	CATGCTGTACCAAAAGCAGAA	3	6	1.08	CATGTCTACCAGTTCAGAATC	4	3	0.54	CATGTGAGCTGGGATTTGAGA	5	2	0.36
gi|118085989|ref|XM_418792.2|	5	0.9	-	-	-	-	CATGCTGTGGAGTTACCGAGA	1	5	0.9
gi|118085990|ref|XM_418794.2|	41	7.35	-	-	GO:0009987//cellular process	gi|215687334|dbj|BAG91866.1|/3.07398e-52/unnamed protein product [Oryza sativa Japonica Group]	CATGAGGTGGAGGAAAAGAAT	1	16	2.87	CATGCAGAGGAGCTGGCTGCT	2	6	1.08	CATGCAGATGCTGAAGATGAG	4	11	1.97	CATGCTGGGAAAACTGTGCCG	6	3	0.54	CATGGTGGGCAGTATTCAGGG	9	2	0.36	CATGTGACTGTTCAAGAAGAG	7	3	0.54
gi|118085995|ref|XM_425996.2|	73	13.09	-	-	-	gi|298714973|emb|CBJ27694.1|/1.45853e-25/Tyrosine kinase specific for activated (GTP-bound) p21cdc42Hs/ leucine rich repeat protein [Ectocarpus siliculosus]	CATGAATGTGTGTTTTAGTTC	4	5	0.9	CATGAGATGTTCGTGACTACA	2	4	0.72	CATGATGGTCAGTAGGTCACT	3	6	1.08	CATGCTGGACAGTTTGGATGC	5	17	3.05	CATGGTTATAAAAAGTTACGT	1	24	4.3	CATGGTTATAAAAAGTTATGT	1	17	3.05
gi|118086001|ref|XM_418734.2|	90	16.14	-	-	-	gi|307104282|gb|EFN52537.1|/3.55884e-67/hypothetical protein CHLNCDRAFT_26693 [Chlorella variabilis]	CATGAATGGGCCCGGTCTCTC	2	4	0.72	CATGCTGGCTAATTTAGTACA	1	82	14.71	CATGCTTTCCAAAGCGCATTT	4	2	0.36	CATGGGCAAGGAGGAAATTAC	5	2	0.36
gi|118086003|ref|XM_418736.2|	4	0.72	-	-	-	gi|356551450|ref|XP_003544088.1|/2.02685e-14/PREDICTED: pleckstrin homology domain-containing family A member 8-like [Glycine max]	CATGGAAAAGCAGCTAAATAT	2	2	0.36	CATGGTTTGGAGTCAGATGAG	1	2	0.36
gi|118086005|ref|XM_001235719.1|	13	2.33	-	-	-	-	CATGGCCACCTGGGGACTGTA	8	13	2.33
gi|118086007|ref|XM_418737.2|	7	1.26	-	GO:0016829//lyase activity	-	gi|168061098|ref|XP_001782528.1|/2.66145e-121/predicted protein [Physcomitrella patens subsp. patens]	CATGAAGCAATTGGTTTCCAG	1	5	0.9	CATGGACATCGGACGAACTAT	3	2	0.36
gi|118086009|ref|XM_418738.2|	20	3.59	-	-	-	-	CATGACTGTCTAATTGGATTC	3	6	1.08	CATGCCTGTTTTGACTTAGAG	1	14	2.51
gi|118086010|ref|XM_418801.2|	35	6.28	GO:0009536//plastid	-	-	gi|194476636|ref|YP_002048815.1|/4.29186e-179/t-RNA synthetase, class Ia:Leucyl-tRNA synthetase [Paulinella chromatophora]	CATGATCTAAAGATGACCAAA	2	3	0.54	CATGCCCAATCCTGAGGTTCT	1	29	5.2	CATGTGGCACTGTTCCGGTGC	4	3	0.54
gi|118086011|ref|XM_418739.2|	125	22.42	-	-	-	gi|348668745|gb|EGZ08569.1|/2.40919e-89/hypothetical protein PHYSODRAFT_254033 [Phytophthora sojae]	CATGAGACTCTGGGAGGATTT	3	18	3.23	CATGCAAGGAATCCTTGCGTG	2	8	1.43	CATGTACATAGAAATAGTGAC	1	92	16.5	CATGTTGAGTGTCTACAGCTT	6	2	0.36	CATGTTGCTGCTAGAAATGGA	4	3	0.54	CATGTACATAGAAATAGTGTC	1	2	0.36
gi|118086013|ref|XM_001235309.1|	46	8.25	-	-	-	-	CATGGAGCAGCGCCGCAGCGC	1	46	8.25
gi|118086015|ref|XM_418741.2|	2	0.36	-	-	-	gi|326508656|dbj|BAJ95850.1|/7.77063e-83/predicted protein [Hordeum vulgare subsp. vulgare]	CATGCTTTCTCCTATGAAGAG	3	2	0.36
gi|118086019|ref|XM_418744.2|	60	10.76	-	-	-	gi|219110819|ref|XP_002177161.1|/2.24171e-63/phospholipase C isoform delta [Phaeodactylum tricornutum CCAP 1055/1]	CATGAGAGAAGAAGTATCTTT	9	2	0.36	CATGATGATTCAGACCATCCG	4	3	0.54	CATGGAAATTACATTATTGGC	1	55	9.86
gi|118086028|ref|XM_418820.2|	6	1.08	-	-	-	-	CATGTGGTATAAAAGTACATA	1	6	1.08
gi|118086035|ref|XM_418824.2|	124	22.24	-	-	-	gi|297603018|ref|NP_001053263.2|/3.35896e-46/Os04g0507500 [Oryza sativa Japonica Group]	CATGCAATTAGAGCTTTGGCA	5	2	0.36	CATGCAGTAATTGGTGATGAA	2	15	2.69	CATGCTGGCCATTTCCATTAG	4	2	0.36	CATGCTTCTGGACAGACAGCT	11	5	0.9	CATGTATTACTGTAGCCCATC	16	2	0.36	CATGTGACTGTTGCAATAGAG	1	87	15.6	CATGTGTTTTCTGCCTTGTAG	3	11	1.97
gi|118086037|ref|XM_426001.2|	424	76.04	GO:0043231//intracellular membrane-bounded organelle	GO:0003676//nucleic acid binding;GO:0004402//histone acetyltransferase activity	GO:0009314//response to radiation;GO:0006355//regulation of transcription, DNA-dependent;GO:0016570//histone modification;GO:0009791//post-embryonic development;GO:0009653//anatomical structure morphogenesis	gi|242034457|ref|XP_002464623.1|/1.5681e-78/hypothetical protein SORBIDRAFT_01g021950 [Sorghum bicolor]	CATGAGATTAGTCTGAGCTAC	1	211	37.84	CATGATCCACCCCATTTAATA	3	4	0.72	CATGATGTGGCTGGTTGGTTT	8	4	0.72	CATGGAACCTGTGAAGAGAAC	7	3	0.54	CATGGATCTCAAAACAATGAG	6	4	0.72	CATGGCAGACTTGCAGCGAGT	5	7	1.26	CATGTATTATAATGAAGTTAC	4	138	24.75	CATGTTAGCATATCTTCAAAT	2	13	2.33	CATGTTTCCCACCTGGAGAAT	10	3	0.54	CATGAGATTAATCTGAGCTAC	1	37	6.64
gi|118086039|ref|XM_418749.2|	113	20.27	-	-	-	-	CATGAGATCAGTTTTATAACT	2	5	0.9	CATGTAAAAGCAGAGAAGACT	7	2	0.36	CATGTTTGTACAGATCTTATT	1	104	18.65	CATGAGATTAGTTTTATAACT	2	2	0.36
gi|118086041|ref|XM_426019.2|	115	20.62	-	-	-	gi|255568028|ref|XP_002524991.1|/2.13859e-09/r3h domain containing protein, putative [Ricinus communis]	CATGGAGAAAGGTCATCTTTC	1	105	18.83	CATGGCCTTCAAACGAAGAGG	4	6	1.08	CATGTCTGCTAGGTTTGCCTT	3	2	0.36	CATGGAGAAAGGCCATCTTTC	1	2	0.36
gi|118086043|ref|XM_418750.2|	3	0.54	-	-	-	gi|293332065|ref|NP_001168509.1|/2.1675e-06/uncharacterized protein LOC100382288 [Zea mays]	CATGCCCTTCCGTTGAGACTG	1	3	0.54
gi|118086045|ref|XM_001235776.1|	14	2.51	-	-	-	-	CATGGTCTGGCAGAATGTCTT	1	14	2.51
gi|118086047|ref|XM_418829.2|	34	6.1	-	-	-	-	CATGATGTATTATTCAGTGAT	1	34	6.1
gi|118086054|ref|XM_001235380.1|	8	1.43	-	-	-	-	CATGGAAGTGCAGATGAAGCA	7	2	0.36	CATGCACAGCTGTCACACCAA	3	4	0.72	CATGCACAGCTGTCACACCAT	3	2	0.36
gi|118086056|ref|XM_418840.2|	914	163.92	-	-	-	-	CATGAGTGTTGACAGACCTTC	4	6	1.08	CATGCAATACCAAGCTGCTGT	11	3	0.54	CATGCATTATGTATTTTAAGC	6	35	6.28	CATGCTACTGGTTTACTTACA	9	3	0.54	CATGCTGCAAAATACCGAGCC	2	70	12.55	CATGGTGTACAAAAATGTGTA	7	14	2.51	CATGTAAATTAGTTTTTTTAA	1	738	132.36	CATGTTTTATTTTAATTTTGG	5	12	2.15	CATGTAAATTAGTTTTTTTTA	1	23	4.12	CATGTTTTATTTTAATTTCGG	5	10	1.79
gi|118086057|ref|XM_418755.2|	35	6.28	-	-	GO:0008152//metabolic process	gi|348676184|gb|EGZ16002.1|/4.71679e-120/hypothetical protein PHYSODRAFT_351670 [Phytophthora sojae]	CATGCTATAATTTTTTCTCAG	1	23	4.12	CATGTTGTGAAAAATGGCACT	2	12	2.15
gi|118086059|ref|XM_418843.2|	5	0.9	-	-	-	gi|301104001|ref|XP_002901086.1|/1.93087e-123/conserved hypothetical protein [Phytophthora infestans T30-4]	CATGCCCAAAGATACTAGCAG	2	2	0.36	CATGGATGGGATGCTAATGTT	9	3	0.54
gi|118086061|ref|XM_418757.2|	66	11.84	-	-	-	gi|255073369|ref|XP_002500359.1|/3.64902e-68/anion exchanger family [Micromonas sp. RCC299]	CATGAGAAGATTTTCCTGCAG	11	2	0.36	CATGATTTTTGGTTCACAGCG	1	8	1.43	CATGCTAATGTGTTTTGGATT	8	7	1.26	CATGGATTTATGTTTTACCAA	14	3	0.54	CATGGCAAAGGCTCAGTGGAA	5	3	0.54	CATGGGAGTGTCTTCATTAAA	15	2	0.36	CATGGGCTGTTAACCGTTCCC	6	8	1.43	CATGTAAATATTCTGTTCTGC	7	13	2.33	CATGTCCCATTTGGAAAGCAG	35	8	1.43	CATGTGAATAGAAGACAACCT	3	6	1.08	CATGGTTAACTTACGGTTAAG	2	6
gi|118086063|ref|XM_426003.2|	78	13.99	-	-	-	-	CATGAGAGTGTGGGTTGCTAT	1	2	0.36	CATGCAGGGCAACAAGGTGTA	10	2	0.36	CATGCCTCCATCCCAAAAGCC	2	60	10.76	CATGGGCTACTATGCGTTCTA	5	12	2.15	CATGAGAGTGTGGGTGGCTAT	1	2	0.36
gi|118086065|ref|XM_418847.2|	302	54.16	-	-	-	gi|348689215|gb|EGZ29029.1|/1.91193e-21/hypothetical protein PHYSODRAFT_552565 [Phytophthora sojae]	CATGGAAACCTCCAACGTATC	10	2	0.36	CATGTTCAGTTGCATCATGTT	2	10	1.79	CATGTTCTGGCACTGTATTTT	1	290	52.01
gi|118086067|ref|XM_418851.2|	9	1.61	-	-	-	-	CATGACTGGTGTTTGGGAGGA	2	3	0.54	CATGGCCAGCTACACACTTCA	1	4	0.72	CATGACTGGTGTCTGGGAGGA	2	2	0.36
gi|118086070|ref|XM_001235425.1|	2	0.36	-	-	-	gi|255560064|ref|XP_002521050.1|/2.87566e-10/Uro-adherence factor A precursor, putative [Ricinus communis]	CATGCAGGGACTTAAAGAACT	8	2	0.36
gi|118086073|ref|XM_001235432.1|	10	1.79	-	-	-	-	CATGTCTTTAAAGGTACAGAA	1	10	1.79
gi|118086079|ref|XM_418762.2|	11	1.97	-	-	-	gi|300175975|emb|CBK22192.2|/8.48168e-49/unnamed protein product [Blastocystis hominis]	CATGGAAGCCAAAATATTTTG	3	3	0.54	CATGGGATGTGCCTAAAGATA	6	2	0.36	CATGGGCCATAGTTCCATCTG	11	6	1.08
gi|118086081|ref|XM_418763.2|	13	2.33	GO:0043234//protein complex;GO:0044424//intracellular part	GO:0016616//oxidoreductase activity, acting on the CH-OH group of donors, NAD or NADP as acceptor;GO:0048037//cofactor binding	GO:0006072//glycerol-3-phosphate metabolic process	gi|348668652|gb|EGZ08476.1|/9.72285e-108/hypothetical protein PHYSODRAFT_348148 [Phytophthora sojae]	CATGCAGCTTTTTGCCTTTCA	4	5	0.9	CATGTTTGTATTAATTTAAGC	1	8	1.43
gi|118086082|ref|XM_418764.2|	63	11.3	-	-	-	-	CATGGTATTTTTCTAGACATT	1	60	10.76	CATGGAATTTTTCTAGACATT	1	3	0.54
gi|118086086|ref|XM_418766.2|	10	1.79	-	-	-	-	CATGTTAATTATAGGTGCCTT	4	8	1.43	CATGCTAATTATAGGTGCCTT	4	2	0.36
gi|118086088|ref|XM_418862.2|	27	4.84	-	-	-	-	CATGCAATTTCTAGTCTAATG	4	2	0.36	CATGCATCTAAGAACTTTGTA	3	6	1.08	CATGTCTAAGACAAAGTAGGT	1	16	2.87	CATGCTTTGTTTCCTAGCCAA	6	3	0.54
gi|118086089|ref|XM_418863.2|	478	85.73	GO:0044464//cell part	GO:0000166//nucleotide binding	GO:0007165//signal transduction	gi|255966060|gb|ACU45315.1|/1.87739e-47/ras [Rhodomonas sp. CCMP768]	CATGCTAACAGACATTTTAGG	2	2	0.36	CATGGGAAGTCTTTATTAGTA	10	15	2.69	CATGGTGGGAAGTGGTGGTGT	14	10	1.79	CATGTAACTGTGGCAAATGAG	1	394	70.66	CATGTGTAAGCCTATAACTGA	3	32	5.74	CATGTTATGCTGAAGCTCACT	6	2	0.36	CATGTTGGAAATTGTAATGTA	12	2	0.36	CATGTAACTGTGGCAAATGAA	1	21	3.77
gi|118086090|ref|XR_027147.1|	19	3.41	-	-	-	gi|223999697|ref|XP_002289521.1|/5.68163e-84/hypothetical protein THAPSDRAFT_262312 [Thalassiosira pseudonana CCMP1335]	CATGTGTGTTTGTATGATTTT	1	19	3.41
gi|118086092|ref|XM_418771.2|	2	0.36	-	-	-	-	CATGACAGTGAACGTTAATAT	2	2	0.36
gi|118086094|ref|XM_429784.2|	26	4.66	-	-	-	-	CATGGGAGATAAGTGGAGAGC	1	26	4.66
gi|118086095|ref|XM_418869.2|	41	7.35	-	-	-	-	CATGATGCCCCCGATCCGCCA	4	2	0.36	CATGCAGTAACTGGAAATCTG	2	14	2.51	CATGTTAGAGGAGTAGAACCA	1	13	2.33	CATGTTCTTTGTGGTTATTGT	3	12	2.15
gi|118086096|ref|XM_001235481.1|	13	2.33	-	-	-	-	CATGACAGTGAGTGTTGGATC	1	6	1.08	CATGCATTTGTAGCCAAACCA	2	7	1.26
gi|118086100|ref|XM_418775.2|	3289	589.87	GO:0031981//nuclear lumen;GO:0009536//plastid;GO:0015934//large ribosomal subunit;GO:0031090//organelle membrane	-	GO:0009987//cellular process	gi|323451117|gb|EGB06995.1|/6.53382e-28/hypothetical protein AURANDRAFT_28296, partial [Aureococcus anophagefferens]	CATGAAATTAAGAAGCTCCAG	1	2415	433.12	CATGCAGCTGACTGACTTTGT	2	35	6.28	CATGCCCTTCAAGTGCATGCA	3	656	117.65	CATGCTGGCAAGCTGGTGGCC	4	170	30.49	CATGGTGTTCAAACGCTTCGT	5	3	0.54	CATGAAATCAAGAAGCTCCAG	1	2	0.36	CATGCCCTTCAAGCGCATGCA	3	2	0.36	CATGCCCTTCAAGTGCACGCA	3	2	0.36	CATGTCCTTCAAGTGCATGCA	3	2	0.36	CATGTTGGCAAGCTGGTGGCC	4	2	0.36
gi|118086102|ref|XM_001235487.1|	145	26.01	-	-	-	-	CATGAGGACTCTGTGGCTCTC	2	8	1.43	CATGTCCTCACTCCTTCCCTA	1	137	24.57
gi|118086104|ref|XM_418874.2|	277	49.68	GO:0016020//membrane	GO:0019840//isoprenoid binding	GO:0003006//developmental process involved in reproduction;GO:0009738//abscisic acid mediated signaling pathway	gi|255587364|ref|XP_002534246.1|/4.53876e-63/catalytic, putative [Ricinus communis]	CATGACCTGTAACAACAGTGT	20	2	0.36	CATGCCAAAAGAGATGAGACT	25	66	11.84	CATGCTGTTTGTTCATTGCTT	19	2	0.36	CATGGAGGTTAAAAAAAAAAA	7	36	6.46	CATGGATGTCGTATTCCTGAC	26	4	0.72	CATGGCTTTCACTGTGGCTCC	2	3	0.54	CATGTCCACTGTGTGCTCCTG	3	3	0.54	CATGTGTAGTAGTCCATCTGT	1	64	11.48	CATGTTAGGAGCTTACCAGGT	18	2	0.36	CATGCTGTATGACAGGAGCGA	15	56	10.04	CATGGAGCTTAAAAAAAAAAA	7	6
gi|118086108|ref|XM_418776.2|	33	5.92	-	-	-	-	CATGCAGATTTGTAAATTAGC	3	5	0.9	CATGGGTGCAAAACAGAATGG	5	12	2.15	CATGTGACAGCTTAGATGGAA	1	16	2.87
gi|118086114|ref|XM_418778.2|	96	17.22	-	-	-	gi|242045404|ref|XP_002460573.1|/2.19005e-07/hypothetical protein SORBIDRAFT_02g031050 [Sorghum bicolor]	CATGCTATCTGAGACCCTTGC	22	16	2.87	CATGGATCTCCGGCTGTCTCC	19	4	0.72	CATGGGTGAGATAACATCGAG	21	9	1.61	CATGTACAGTAGTTCCCTGCA	18	3	0.54	CATGTGGAGGCCAACATTTGA	20	25	4.48	CATGTTAACAACCTCCTCACA	13	7	1.26	CATGTGGAGGCCAACATTTAA	20	32	5.74
gi|118086120|ref|XR_027163.1|	38	6.82	-	-	-	-	CATGCGGCGGCCCAGCGCGCA	6	2	0.36	CATGGAGACAGAAGAAATTAT	1	22	3.95	CATGGATGACTGAGAGCATTA	3	2	0.36	CATGTCTAATGCCATGGAGAC	2	12	2.15
gi|118086123|ref|XM_001235913.1|	2	0.36	-	-	-	gi|299115701|emb|CBN74266.1|/8.46882e-13/conserved unknown protein [Ectocarpus siliculosus]	CATGACACCACAATTGGGGCC	1	2	0.36
gi|118086129|ref|XM_418797.2|	18	3.23	-	-	-	gi|348666682|gb|EGZ06509.1|/4.63783e-20/hypothetical protein PHYSODRAFT_531334 [Phytophthora sojae]	CATGCTGATTCTATAGCATTA	1	6	1.08	CATGCTGGATGGGCTGCAGAC	5	2	0.36	CATGGAGAGTGCTGTTATTTT	2	10	1.79
gi|118086132|ref|XM_001235935.1|	1092	195.85	GO:0030529//ribonucleoprotein complex;GO:0031090//organelle membrane;GO:0031981//nuclear lumen	GO:0005488//binding	-	gi|168034120|ref|XP_001769561.1|/2.00125e-31/predicted protein [Physcomitrella patens subsp. patens]	CATGATTAAAATTAAAGTACA	1	19	3.41	CATGCATAGAAATGGGCTGCT	5	2	0.36	CATGCCACTGTTAGCAAATTC	6	1015	182.04	CATGGTGCTTCTATAGAACAT	2	3	0.54	CATGATTAAAATTAAAGTACG	1	44	7.89	CATGATTAAAATTCAAGTACA	1	7	1.26	CATGCCACTGTTAGTAAATTC	6	2	0.36
gi|118086134|ref|XM_418799.2|	7	1.26	GO:0044425//membrane part;GO:0005886//plasma membrane	-	GO:0009826//unidimensional cell growth	gi|224081481|ref|XP_002306428.1|/6.14164e-90/predicted protein [Populus trichocarpa]	CATGCAGCTAACTTTGTTGAA	6	2	0.36	CATGTGCATCATTTGTTTGCT	1	5	0.9
gi|118086136|ref|XM_418800.2|	376	67.43	-	-	-	gi|224150153|ref|XP_002336912.1|/2.39022e-10/predicted protein [Populus trichocarpa]	CATGCACAACTGAAAAGCCAG	2	9	1.61	CATGCTCTCTTAGTAATACTT	1	344	61.7	CATGTCATGCACAACTGAAAA	3	13	2.33	CATGTGGAATGTTACCACTGC	6	8	1.43	CATGTGGGCTTCCCATTCTGC	7	2	0.36
gi|118086138|ref|XM_418802.2|	52	9.33	-	-	-	-	CATGTAAATCAGTGTGTACGC	8	8	1.43	CATGTTTTGAATAAGAGTACA	1	39	6.99	CATGTAAATCAGTCTGTACGC	8	5	0.9
gi|118086140|ref|XM_418804.2|	4	0.72	-	-	-	gi|325180948|emb|CCA15358.1|/1.4885e-37/palmitoyltransferase putative [Albugo laibachii Nc14]	CATGCTCTAATTATGGTGGGA	2	2	0.36	CATGGGTCAATAACTGCGTAG	3	2	0.36
gi|118086142|ref|XM_418806.2|	252	45.2	-	-	-	-	CATGCCATCAGCCAGCCCTCT	2	29	5.2	CATGCTTGCTCCAGGTTCCTA	3	18	3.23	CATGGTAATTTTTGATTGCAA	1	200	35.87	CATGGTGGAGAAGAAGGGGTT	6	5	0.9
gi|118086144|ref|XM_418807.2|	49	8.79	-	-	-	gi|302817219|ref|XP_002990286.1|/1.56246e-113/hypothetical protein SELMODRAFT_428755 [Selaginella moellendorffii]	CATGAGGCCATTTAATCACAC	1	12	2.15	CATGCCATTTCAACAGCATTC	2	5	0.9	CATGGATGTGTCACATGGACC	4	2	0.36	CATGTTAGCCGAAGGCAACTC	9	5	0.9	CATGGACCAAACCATAAGCAT	3	4	0.72	CATGGACCAACCCGTAAGCAT	3	21	3.77
gi|118086146|ref|XM_418812.2|	49	8.79	-	GO:0005488//binding;GO:0016740//transferase activity	GO:0009987//cellular process	gi|115435762|ref|NP_001042639.1|/5.31948e-87/Os01g0259400 [Oryza sativa Japonica Group]	CATGGCTTTGGCTTCTCCAGA	1	44	7.89	CATGTTCGTTGCTTGATTCCA	11	3	0.54	CATGGACAGCTTTGCTGAAGT	2	2	0.36
gi|118086148|ref|XM_418813.2|	9	1.61	-	-	-	gi|224058377|ref|XP_002299490.1|/2.63407e-08/predicted protein [Populus trichocarpa]	CATGAGCTTTCCATGAAAGAT	13	2	0.36	CATGGGAGCATTTATGCTTTG	1	3	0.54	CATGTCTCTGGGAACTCACTC	8	4	0.72
gi|118086150|ref|XM_418815.2|	298	53.45	-	-	GO:0006412//translation	gi|242058969|ref|XP_002458630.1|/4.89183e-29/hypothetical protein SORBIDRAFT_03g036990 [Sorghum bicolor]	CATGATAAGATGTTCTTTGTT	1	63	11.3	CATGTCATCTATCCAGAATCT	7	4	0.72	CATGTGGTGTGTAGACTAGAA	3	231	41.43
gi|118086151|ref|XM_418816.2|	12	2.15	-	-	-	-	CATGAAATTTTTCCTGTCACA	1	9	1.61	CATGTGGCATCTGATCCTGTG	2	3	0.54
gi|118086153|ref|XM_426015.2|	2	0.36	-	-	-	gi|300175763|emb|CBK21306.2|/5.81548e-07/unnamed protein product [Blastocystis hominis]	CATGTGAAGGAAAAAATCACA	4	2	0.36
gi|118086163|ref|XM_418823.2|	13	2.33	-	-	-	gi|299472974|emb|CBN77375.1|/7.47489e-40/Hypothetical leucine rich repeat calmodulin binding protein [Ectocarpus siliculosus]	CATGAGCTCTGATGTAAGGTG	5	3	0.54	CATGCCTACTTTGCTCCAGTA	7	2	0.36	CATGCTTTTCTGAGGTGAGGA	1	5	0.9	CATGTGCTCTTCCAGCAAAAC	4	3	0.54
gi|118086165|ref|XM_426018.2|	7	1.26	-	-	-	-	CATGAGAAGGAAAAGTATCAG	3	5	0.9	CATGAGTGATGTTTTGGCACT	6	2	0.36
gi|118086177|ref|XM_001236016.1|	6	1.08	-	GO:0005488//binding;GO:0004672//protein kinase activity	-	gi|325192219|emb|CCA26673.1|/2.83294e-70/protein kinase putative [Albugo laibachii Nc14]	CATGAAATCTCTTTGAGTTCA	5	2	0.36	CATGAGTTCTACTTAATGCTT	4	2	0.36	CATGATCACTGACCTGTGTGA	6	2	0.36
gi|118086179|ref|XM_418827.2|	231	41.43	-	-	-	gi|397647994|gb|EJK77940.1|/2.05584e-87/hypothetical protein THAOC_00191 [Thalassiosira oceanica]	CATGAGAATTTCAGCGTCCTT	6	3	0.54	CATGAGGTGGAAAAGGAAGGC	5	3	0.54	CATGATGTTTCTTCTCTTTCA	1	149	26.72	CATGCCAACAAATTGTTTGCT	4	21	3.77	CATGGCATGTTGCAACCTGAC	8	4	0.72	CATGGCTTTTGAAGAACTTGC	3	9	1.61	CATGTTGCAACCTGACAAAAA	7	2	0.36	CATGTTTTGGCCTTATCTCAG	2	40	7.17
gi|118086181|ref|XM_418830.2|	92	16.5	-	-	-	-	CATGACCAAAACCAAAGGCTT	1	14	2.51	CATGCAAAATCTTTTCTGTTT	3	37	6.64	CATGGTACAGGAATGGTCTGA	5	23	4.12	CATGTAATGCTAGCCAACATG	4	3	0.54	CATGTACCTTCAGGCCCTCAA	2	15	2.69
gi|118086183|ref|XM_418831.2|	1518	272.25	-	-	-	-	CATGATGAGGGTCACAATCTG	5	13	2.33	CATGCGCCGCTACAATCACAG	9	7	1.26	CATGGCAGCTGATGAGCAGAG	3	43	7.71	CATGTGGCTCCATGTTTATGT	2	279	50.04	CATGTTTATGTGGATCATTTT	1	1118	200.51	CATGTTTTATTAATCCAGAAC	4	39	6.99	CATGTGCTACGAGTGGCGCTC	6	13	2.33	CATGTTTATGGGGATCATTTT	1	4	0.72	CATGTTTATGTGGATCATTAT	1	2	0.36
gi|118086192|ref|XM_418836.2|	20	3.59	-	-	-	-	CATGTGAACTAAAAAGGAAAA	2	15	2.69	CATGATGTATCAAATGACTTT	7	2	0.36	CATGCCAAATTCGCATTGGAC	5	3	0.54
gi|118086194|ref|XM_418837.2|	18	3.23	-	-	-	gi|303278568|ref|XP_003058577.1|/8.04809e-25/predicted protein [Micromonas pusilla CCMP1545]	CATGCCCGGTATATGGAGCAC	3	3	0.54	CATGCTCAGAAGCAGTCACCC	7	2	0.36	CATGTACGCTTTGCCTTCGGT	1	5	0.9	CATGTACACTTTGCCTTCGGT	1	5	0.9	CATGTACGCTTTGCCTTCAGT	1	3	0.54
gi|118086196|ref|XM_418838.2|	78	13.99	-	-	-	gi|301095832|ref|XP_002897015.1|/2.30032e-13/conserved hypothetical protein [Phytophthora infestans T30-4]	CATGAGCATCCGCGGCATCAC	8	2	0.36	CATGTCCAGAAAGCATCAGCA	1	73	13.09	CATGTGGATCAGCCGGAGTCT	4	3	0.54
gi|118086198|ref|XM_418841.2|	809	145.09	-	-	-	-	CATGCGTATAAAAGGAATAAT	2	46	8.25	CATGGCTAGTCTTTTACAGCC	3	12	2.15	CATGGGAAGTATCGCAGTAAT	5	2	0.36	CATGGGAGAATTTAGCAATTT	10	4	0.72	CATGTACAGTCGAAAACCTGC	9	10	1.79	CATGTACTTATATGTGGTTAA	1	709	127.16	CATGTCGGAGAGAAGTTTATT	7	5	0.9	CATGTTCTTGGAACCTTATTG	6	2	0.36	CATGTTTCTCTGTATATTGTT	4	19	3.41
gi|118086204|ref|XM_418845.2|	40	7.17	-	-	-	gi|323448263|gb|EGB04164.1|/3.47034e-28/hypothetical protein AURANDRAFT_7956 [Aureococcus anophagefferens]	CATGAAAAAGAAATGAGGATA	1	21	3.77	CATGAAGATCCAATGTATGAT	2	15	2.69	CATGAGAGGAAGAGGAAGAAA	4	4	0.72
gi|118086205|ref|XM_418846.2|	135	24.21	-	-	-	-	CATGAAGGGGAGAAATTGGTG	8	3	0.54	CATGGGGATACCACCTGAAGA	3	71	12.73	CATGGTAGTCTCTCACCTCAA	2	20	3.59	CATGTCCTCCAGAGAGGATGG	5	9	1.61	CATGTGTTTGCCACAAAGGAA	6	3	0.54	CATGAAACCAAATGTAGATTA	1	29	5.2
gi|118086207|ref|XM_418848.2|	7	1.26	-	-	-	-	CATGGTTTTCCACTTTTACAC	2	2	0.36	CATGTAACTGAGAACAGAGAC	5	3	0.54	CATGTCAGCAACAGTTAAAAG	1	2	0.36
gi|118086217|ref|XM_418856.2|	24	4.3	GO:0044464//cell part	-	-	gi|242074314|ref|XP_002447093.1|/2.35765e-59/hypothetical protein SORBIDRAFT_06g028450 [Sorghum bicolor]	CATGAGATTTCTATTCAAGAT	14	2	0.36	CATGAGTTGCAGACACAGTTA	2	6	1.08	CATGGAGCAAAAAGAGGTGGC	4	7	1.26	CATGTAATTGAAATAGAAAAA	15	2	0.36	CATGTACTGGAAGACAGACTG	1	5	0.9	CATGTTCAAGAAGCTGAAGCA	20	2	0.36
gi|118086239|ref|XM_418864.2|	73	13.09	GO:0044444//cytoplasmic part	GO:0005488//binding;GO:0004672//protein kinase activity	GO:0048827//phyllome development;GO:0051707//response to other organism;GO:0006796//phosphate metabolic process	gi|145341649|ref|XP_001415918.1|/1.40612e-98/predicted protein [Ostreococcus lucimarinus CCE9901]	CATGACTGATGATGCAACAGC	8	2	0.36	CATGCATGGACAGACCTGGAC	4	22	3.95	CATGCTGTCTGAAAAATAGAT	2	7	1.26	CATGGTGAAACAAAGGAAAAA	13	2	0.36	CATGTTCACAAACTAGGTCTG	1	40	7.17
gi|118086241|ref|XM_001236112.1|	22	3.95	-	-	-	-	CATGACTTCAGCCATCTCCGG	1	7	1.26	CATGCCAGATTGTTAGCCTTT	2	11	1.97	CATGGGCTGGCCTAGAGCCAG	3	4	0.72
gi|118086243|ref|XM_418866.2|	2	0.36	-	-	-	gi|302764814|ref|XP_002965828.1|/9.3596e-22/hypothetical protein SELMODRAFT_84151 [Selaginella moellendorffii]	CATGAGTTCTTTGTTGACCTC	1	2	0.36
gi|118086244|ref|XM_001236132.1|	4	0.72	-	-	-	-	CATGAAGAAGTTCCTGGAAGT	2	2	0.36	CATGCAAGTTTATTTGTAGCT	1	2	0.36
gi|118086248|ref|XM_418867.2|	83	14.89	-	-	-	gi|226528112|ref|NP_001143775.1|/4.11609e-23/uncharacterized protein LOC100276539 [Zea mays]	CATGACTGCAAATAGTGGTTT	2	5	0.9	CATGATAATGGATTGTAATTT	1	41	7.35	CATGTCTGTGCAGTCGCTGCT	5	6	1.08	CATGTGAATCTGCTGTCAGAG	3	31	5.56
gi|118086250|ref|XM_418870.2|	40	7.17	-	GO:0016881//acid-amino acid ligase activity	GO:0006464//protein modification process	gi|302841167|ref|XP_002952129.1|/8.1496e-80/hypothetical protein VOLCADRAFT_75266 [Volvox carteri f. nagariensis]	CATGAAGAACTGCCACCCTCC	2	2	0.36	CATGCTTTCATCCTGTTTCCT	1	33	5.92	CATGTTTCAACCGCTTGGATC	4	2	0.36	CATGTTTTTATTTTTGAAAAT	3	3	0.54
gi|118086252|ref|XM_418872.2|	56	10.04	-	-	-	-	CATGATTTTTCTTCTTGAGTA	10	2	0.36	CATGGGAGCTCTGTAAAGCAG	2	5	0.9	CATGGTTTGTATACAAGAGCT	1	18	3.23	CATGTTGAATTCATTCTATTT	9	9	1.61	CATGTTGAACTCATTCTATTT	9	22	3.95
gi|118086254|ref|XM_001236145.1|	777	139.35	-	-	-	gi|159472079|ref|XP_001694183.1|/2.62978e-18/predicted protein [Chlamydomonas reinhardtii]	CATGAAAAACAGTAACATTAT	3	14	2.51	CATGACTTTCCTATGGTTCGA	7	2	0.36	CATGATATTTTTATTTTAATA	1	660	118.37	CATGCAGTCCCTTCCAACACA	2	2	0.36	CATGGCAGGTTCTCACTTCAG	5	8	1.43	CATGGGACTGTCTGGATGCAA	9	59	10.58	CATGGTGCTGCTTATCAGGGC	6	16	2.87	CATGGTTTAGCAAGAACCATT	10	3	0.54	CATGTGAAGTAGTTGTCTACA	8	7	1.26	CATGTTACTTGCATCACTGAA	11	4	0.72	CATGATATTTTTATTTTTATA	1	2
gi|118086256|ref|XM_001236151.1|	1497	268.48	-	-	GO:0006886//intracellular protein transport	gi|115469286|ref|NP_001058242.1|/1.5053e-07/Os06g0653900 [Oryza sativa Japonica Group]	CATGAAGAAGAGACATTGTGA	1	1474	264.36	CATGGATCAGGTAATGCAATT	2	14	2.51	CATGAAGAAGAGACATTATGA	1	2	0.36	CATGAAGAAGAGACATTGCGA	1	5	0.9	CATGAAGAAGAGACATTGGGA	1	2	0.36
gi|118086278|ref|XM_418878.2|	432	77.48	GO:0043234//protein complex;GO:0043232;GO:0044446//intracellular organelle part;GO:0005737//cytoplasm;GO:0005634//nucleus	GO:0005488//binding	GO:0009987//cellular process;GO:0009719;GO:0010033//response to organic substance	gi|115460894|ref|NP_001054047.1|/2.46656e-99/Os04g0643000 [Oryza sativa Japonica Group]	CATGATTTCTAAATGTAAATA	1	81	14.53	CATGCTACTGCATTTAAATCA	3	4	0.72	CATGGCCATTTCAGCAGTCTT	5	6	1.08	CATGTCAGCATTCAACAATGA	7	3	0.54	CATGTGTAATCTGCTATGGAA	2	338	60.62
gi|118086282|ref|XM_418881.2|	3	0.54	-	-	-	-	CATGTGCCATGATAATGCTGG	2	3	0.54
gi|118086284|ref|XM_429786.2|	130	23.31	-	-	-	-	CATGAATTAACAATTGAAGAA	1	118	21.16	CATGGACAGCAAACCTGACTT	3	2	0.36	CATGGAGTGTAATACCATGGA	4	2	0.36	CATGGATGGTTTCTGGAATAC	2	8	1.43
gi|118086286|ref|XR_026647.1|	6	1.08	-	GO:0016791//phosphatase activity	-	gi|348690634|gb|EGZ30448.1|/1.20242e-37/hypothetical protein PHYSODRAFT_538430 [Phytophthora sojae]	CATGCTTTGGGAGTTTGACTG	4	2	0.36	CATGGCTAAACAGTGATCCTC	16	4	0.72
gi|118086289|ref|XM_426029.2|	13	2.33	-	-	-	gi|298708772|emb|CBJ30733.1|/1.0379e-18/conserved unknown protein [Ectocarpus siliculosus]	CATGGCTGAAGTACGCATAGA	2	13	2.33
gi|118086294|ref|XM_418879.2|	79	14.17	-	-	-	gi|374306304|gb|AEZ06401.1|/1.05106e-70/SWN-like protein [Aquilegia coerulea]	CATGCCCTTGTGTTATTGCTC	3	7	1.26	CATGGAGATAGAGAGTGTGGA	8	2	0.36	CATGGGTCAAACAGGAAAAAA	11	2	0.36	CATGGTCACCCCTTCAACAAA	9	2	0.36	CATGTGCAGCTTTCTGTTTAA	1	66	11.84
gi|118086296|ref|XM_418898.2|	297	53.27	-	-	-	-	CATGTCTTGACAGCTGAAACA	11	2	0.36	CATGTGAGGCCATATCCTTCA	2	8	1.43	CATGTGCTGATGAACCATTTT	12	2	0.36	CATGTTTTCTAAACAATAAAA	1	285	51.11
gi|118086297|ref|XM_418902.2|	118	21.16	GO:0009536//plastid	GO:0003824//catalytic activity;GO:0000166//nucleotide binding	-	gi|323453422|gb|EGB09294.1|/2.00484e-46/glyoxylate reductase [Aureococcus anophagefferens]	CATGACGCTAGAGAAGATTCC	2	7	1.26	CATGATGGCAGAAGAAGCAAT	7	31	5.56	CATGCAGCTCTGAGTAGCCCT	1	68	12.2	CATGGGAATGGCATTAATGCT	8	3	0.54	CATGTGGCCAAAGCTCAACTA	4	9	1.61
gi|118086302|ref|XM_429790.2|	38	6.82	GO:0044444//cytoplasmic part	GO:0005515//protein binding	GO:0010286//heat acclimation;GO:0009791//post-embryonic development	gi|356503898|ref|XP_003520737.1|/3.57475e-06/PREDICTED: heat shock factor-binding protein 1-like [Glycine max]	CATGATAGAATCTCCATTTTT	1	2	0.36	CATGTGAGCAAGAAAGATAAA	2	33	5.92	CATGTTGCTGACCTAATGGCA	3	3	0.54
gi|118086312|ref|XM_418888.2|	20	3.59	-	-	-	-	CATGCAGAGACCCAGAGTTCA	23	2	0.36	CATGCTTGGAGAGCAACAGTT	2	10	1.79	CATGGTGGCAAAACACTGCCT	21	2	0.36	CATGTATGCTGGAGTCAGAGT	12	4	0.72	CATGTCCAAAGGTAGAATTTC	7	2	0.36
gi|118086314|ref|XM_418913.2|	82	14.71	-	-	-	-	CATGCAAACCCAGTCACAAAA	4	8	1.43	CATGCCCAGGCCCCATTTTCT	1	67	12.02	CATGCCCAGGGCAGCACCGAG	8	2	0.36	CATGTCTGCTGATGGCTGCTT	5	5	0.9
gi|118086316|ref|XM_418890.2|	2	0.36	-	-	GO:0050896//response to stimulus;GO:0044237//cellular metabolic process	gi|357469909|ref|XP_003605239.1|/2.33321e-158/Transcriptional repressor NF-X1 [Medicago truncatula]	CATGTGGACGACACAAGTGTA	9	2	0.36
gi|118086318|ref|XM_001233066.1|	738	132.36	GO:0016020//membrane	GO:0015377//cation:chloride symporter activity	GO:0006810//transport	gi|297740807|emb|CBI30989.3|/8.6658e-152/unnamed protein product [Vitis vinifera]	CATGAACTACTAGCAGTTTAA	4	2	0.36	CATGATGCAGTATTACCACCT	3	9	1.61	CATGCATGTGCTGCTATGAAA	2	34	6.1	CATGCTCAGCTGGTTCTCCTG	7	3	0.54	CATGGAAAAAATGAAATTTTT	5	22	3.95	CATGGAGTTTTTGGAAGTTCT	6	26	4.66	CATGTGCTGCTATGAAAATAA	1	628	112.63	CATGTGGTGCTGGTCTCCAAA	16	10	1.79	CATGGAAAAAATGAAAATTTT	5	4	0.72
gi|118086320|ref|XM_418892.2|	74	13.27	GO:0043231//intracellular membrane-bounded organelle	GO:0005488//binding;GO:0016887//ATPase activity	GO:0044238//primary metabolic process;GO:0044237//cellular metabolic process	gi|338819285|sp|A2XUN8.2|PCH2_ORYSI/3.37608e-103/RecName: Full=Pachytene checkpoint protein 2 homolog	CATGCACTTTATATTCAATCC	1	65	11.66	CATGGCATTTGTAGACAGAGC	2	9	1.61
gi|118086322|ref|XM_418893.2|	71	12.73	-	GO:0016740//transferase activity	-	gi|168054173|ref|XP_001779507.1|/1.47796e-18/single bromodomain-containing protein [Physcomitrella patens subsp. patens]	CATGAGCGAGAACGACATAAA	14	63	11.3	CATGATCCCTATGAATTTCTT	1	2	0.36	CATGCAGCAGATGAAGCTCGG	6	2	0.36	CATGGATTTTGGAACTATGAA	10	2	0.36	CATGAGCGAGAACGACAAAAA	14	2	0.36
gi|118086326|ref|XM_418926.2|	98	17.58	-	-	-	-	CATGGTACGGCGGCGGCGACG	2	3	0.54	CATGTACTGAAAGTTCATTTC	1	95	17.04
gi|118086329|ref|XM_418929.2|	162	29.05	-	-	-	-	CATGGTAAATTGATATCGCAT	2	13	2.33	CATGTAAATGTGTGTAACATA	1	149	26.72
gi|118086330|ref|XM_418897.2|	5	0.9	-	-	-	gi|224005785|ref|XP_002291853.1|/2.38689e-11/probable serine protease inhibitor [Thalassiosira pseudonana CCMP1335]	CATGTAAATACACTTTCATAT	1	5	0.9
gi|118086332|ref|XM_418900.2|	14	2.51	-	GO:0005488//binding;GO:0003824//catalytic activity	-	gi|323453422|gb|EGB09294.1|/6.54325e-50/glyoxylate reductase [Aureococcus anophagefferens]	CATGACTGAAAGCATACAAGC	1	12	2.15	CATGCTGAATTTCTAAAGGAA	3	2	0.36
gi|118086339|ref|XM_418905.2|	18	3.23	-	-	-	gi|387196292|gb|AFJ68751.1|/1.04182e-24/rna polymerase ii ctd phosphatase, partial [Nannochloropsis gaditana CCMP526]	CATGGTAAAGTTAATACTCAG	8	2	0.36	CATGTTATGAGCTCTGCAGAA	2	16	2.87
gi|118086355|ref|XM_418909.2|	74	13.27	GO:0009536//plastid;GO:0044429//mitochondrial part	GO:0016620//oxidoreductase activity, acting on the aldehyde or oxo group of donors, NAD or NADP as acceptor;GO:0046914//transition metal ion binding;GO:0000166//nucleotide binding	GO:0009314//response to radiation;GO:0006105//succinate metabolic process;GO:0009063//cellular amino acid catabolic process;GO:0006950//response to stress	gi|194706144|gb|ACF87156.1|/7.56813e-148/unknown [Zea mays]	CATGAGAACATATATGAAGTC	6	5	0.9	CATGAGCGGATGGTTCATTTC	5	2	0.36	CATGCCTTGGTGAATTTAAAA	2	4	0.72	CATGGAAATTGGAAGAAGTCC	4	2	0.36	CATGTCTTTTTTTTTTTTTTT	8	9	1.61	CATGTTTACTTTTTTGTATAT	1	40	7.17	CATGAACGGATGGTTCATTTC	5	4	0.72	CATGACGTGCAACAGGGAGCC	3	2	0.36	CATGGCTTTTTTTTTTTTTTT	8	3	0.54	CATGTCTTTTTTTTTTTCTTT	8	3	0.54
gi|118086356|ref|XM_418911.2|	25	4.48	GO:0044464//cell part	-	GO:0006810//transport	gi|297734870|emb|CBI17104.3|/2.74943e-24/unnamed protein product [Vitis vinifera]	CATGCGGTGTTACAGGTGCCA	1	8	1.43	CATGTTCCTGCTGTTTTGAAA	7	17	3.05
gi|118086359|ref|XM_418914.2|	38	6.82	GO:0043231//intracellular membrane-bounded organelle	GO:0051536//iron-sulfur cluster binding;GO:0003824//catalytic activity	GO:0008152//metabolic process	gi|348685958|gb|EGZ25773.1|/2.77609e-145/hypothetical protein PHYSODRAFT_555473 [Phytophthora sojae]	CATGAAGTTTGAGATCTTTGT	1	25	4.48	CATGCACCACGGAATGGCACG	3	4	0.72	CATGCCAGAGGAGATCTAGCA	7	4	0.72	CATGGCACCCGGAAGGAAGCG	2	5	0.9
gi|118086369|ref|XM_418920.2|	2	0.36	GO:0043231//intracellular membrane-bounded organelle	-	GO:0016570//histone modification;GO:0009791//post-embryonic development;GO:0048608//reproductive structure development	gi|255586094|ref|XP_002533711.1|/1.83047e-80/Flavin-containing amine oxidase domain-containing protein, putative [Ricinus communis]	CATGTTCCACCCAATTCCAGC	3	2	0.36
gi|118086371|ref|XM_418921.2|	31	5.56	-	-	-	gi|323447016|gb|EGB02988.1|/1.41231e-25/hypothetical protein AURANDRAFT_34650 [Aureococcus anophagefferens]	CATGAAGTGGTTGGCAGACTT	2	8	1.43	CATGCGACAGGCAACGCTATG	1	20	3.59	CATGGAGGCGCCGGCGGGCCG	3	3	0.54
gi|118086372|ref|XM_426034.2|	42	7.53	-	-	-	-	CATGTACCAAATATTTCAAAC	2	36	6.46	CATGTTAGTAACGCAGGTACT	5	2	0.36	CATGCGTGTTAACTAAAGCCA	3	4	0.72
gi|118086374|ref|XM_418923.2|	6	1.08	-	-	-	gi|301119107|ref|XP_002907281.1|/2.50769e-88/kinesin-like protein [Phytophthora infestans T30-4]	CATGCAGTGGTGAATGAAGAT	23	2	0.36	CATGCTTTAATGGCCAGCCCT	8	2	0.36	CATGGTGGCGACAGACTCTCC	19	2	0.36
gi|118086376|ref|XM_418925.2|	189	33.9	-	-	-	gi|168023784|ref|XP_001764417.1|/2.01089e-68/SIR2 family protein [Physcomitrella patens subsp. patens]	CATGCTGAGTAAACATCCCAA	4	14	2.51	CATGGAAGCTACTCCCGCTAC	1	168	30.13	CATGGCCTTCTTCGTCCCCAC	3	2	0.36	CATGTTTGCCCCCCAGGTGTC	2	5	0.9
gi|118086378|ref|XM_418927.2|	86	15.42	-	-	-	gi|307109918|gb|EFN58155.1|/1.13021e-58/hypothetical protein CHLNCDRAFT_34313, partial [Chlorella variabilis]	CATGATCACGAAATGGAAGAA	4	8	1.43	CATGATGCAAATGATTTCTAA	3	9	1.61	CATGGTCTTTTCAACTTTGTT	1	43	7.71	CATGTGGGTGATGTACGTGTC	2	26	4.66
gi|118086380|ref|XM_418928.2|	5	0.9	-	-	-	gi|242097034|ref|XP_002439007.1|/2.85003e-17/hypothetical protein SORBIDRAFT_10g029850 [Sorghum bicolor]	CATGCCTTACTGTAGCACTGG	1	3	0.54	CATGGTGACCAAAGTGCAGCA	5	2	0.36
gi|118086388|ref|XM_418936.2|	134	24.03	-	-	GO:0000902//cell morphogenesis	gi|357473225|ref|XP_003606897.1|/3.51573e-70/Adenylyl cyclase-associated protein [Medicago truncatula]	CATGAAACACTTGGTTATCAC	4	5	0.9	CATGCTTTAAATCTCACACTC	3	3	0.54	CATGCTTTTTTAACAAAGGTG	1	106	19.01	CATGGCTTGATGGAGAGATTG	14	2	0.36	CATGTCAGAGATCACTTAGTT	2	12	2.15	CATGTCTCTGATGACCAGAAG	10	2	0.36	CATGTTGATTGGGTGAAGTCC	12	2	0.36	CATGCTTTTTTAACAAAGGAG	1	2	0.36
gi|118086390|ref|XM_001234652.1|	3	0.54	-	-	-	-	CATGCGATACGTCTGTACTCA	2	3	0.54
gi|118086392|ref|XM_418937.2|	20	3.59	-	-	-	gi|300123006|emb|CBK24013.2|/5.18236e-10/unnamed protein product [Blastocystis hominis]	CATGCTAAGGACTTGTTAGAT	1	15	2.69	CATGCTGGGTTAGCTGAAGTC	3	3	0.54	CATGCTTTGTATCAAATAAGG	4	2	0.36
gi|118086394|ref|XM_418940.2|	367	65.82	GO:0043231//intracellular membrane-bounded organelle	-	-	gi|148908915|gb|ABR17562.1|/1.53214e-08/unknown [Picea sitchensis]	CATGACCTATAAAAAAATATA	5	2	0.36	CATGACTTTTATACTGAGTAC	6	185	33.18	CATGAGAAGTAACTGCTCGTT	8	16	2.87	CATGAGGTGTCACCAGAAATA	7	160	28.7	CATGGCCGTGGACTGGATCGG	10	2	0.36	CATGGCTTTTATACTGAGTAC	6	2	0.36
gi|118086395|ref|XM_418942.2|	123	22.06	-	-	-	-	CATGGCATAGCGATCAATGTG	1	67	12.02	CATGTGCTGCGATGAGCAAGC	2	56	10.04
gi|118086401|ref|XM_418944.2|	125	22.42	-	-	-	-	CATGCCTTCTTTTGAGCTGCA	13	2	0.36	CATGGAGACGGTGAACATCTT	4	3	0.54	CATGGCCTGCAGGATGCCACA	6	3	0.54	CATGTGGCCAGGGCTGCTTCT	3	6	1.08	CATGTTGTATAGACGATTGTG	1	111	19.91
gi|118086405|ref|XM_418945.2|	152	27.26	-	-	-	-	CATGAGCAATGTATGTAACTA	1	115	20.62	CATGCTGAGGATGCTAATAAT	3	23	4.12	CATGGTTTAATTTTTTTTTTT	2	7	1.26	CATGTGCCAAACTTGGAGTTC	6	5	0.9	CATGTAACACAGGCTTTAAGA	5	2	0.36
gi|118086406|ref|XM_418946.2|	65	11.66	-	-	-	-	CATGTAAGAAGCAGAACCTTC	3	5	0.9	CATGTACAGCTGCAACAAGCA	4	7	1.26	CATGTCCACATCTTCAACAAC	10	7	1.26	CATGTTTACCTTGTATATCCT	1	46	8.25
gi|118086408|ref|XM_001234802.1|	6	1.08	-	-	-	-	CATGAAGGGATCTACTGGATG	1	3	0.54	CATGCTGAGGACTTCTGAAAA	4	3	0.54
gi|118086410|ref|XM_418949.2|	249	44.66	-	-	-	-	CATGAGTATTTCCTATAACAT	5	9	1.61	CATGAGTTGTCTAAGTTAGCC	2	2	0.36	CATGGAGCAGGGGGTTGAGTT	3	168	30.13	CATGGGGATGAGATTTTACAA	6	8	1.43	CATGGTCTATATATAAAGACA	1	25	4.48	CATGTTTGTCAATCAGGGACT	4	37	6.64
gi|118086411|ref|XM_418950.2|	3	0.54	-	-	-	gi|102139993|gb|ABF70128.1|/2.99919e-13/glycosyl transferase family 14 protein [Musa balbisiana]	CATGGGAAGGTGGCCTGAAAG	2	3	0.54
gi|118086418|ref|XM_418952.2|	17	3.05	GO:0044464//cell part	-	-	gi|222624086|gb|EEE58218.1|/3.14764e-51/hypothetical protein OsJ_09186 [Oryza sativa Japonica Group]	CATGAAAGGCATTATAGGCCA	4	9	1.61	CATGATAATAGCCTTTTTAAC	7	2	0.36	CATGTCTAGACTCTGACTTCC	5	4	0.72	CATGTATCTTGTTTTGTGTTG	1	2	0.36
gi|118086421|ref|XM_418957.2|	15	2.69	-	-	-	gi|300122105|emb|CBK22679.2|/1.88734e-21/unnamed protein product [Blastocystis hominis]	CATGAGGAGATCTCTGAGAGA	9	10	1.79	CATGCGATACAAACAATCGCT	10	3	0.54	CATGGAGGAGATAAGAAAATA	8	2	0.36
gi|118086425|ref|XM_418958.2|	213	38.2	-	GO:0004672//protein kinase activity;GO:0000166//nucleotide binding	GO:0044237//cellular metabolic process	gi|302810203|ref|XP_002986793.1|/2.4177e-118/hypothetical protein SELMODRAFT_124857 [Selaginella moellendorffii]	CATGTGAAGAAGCGGAGAGAG	1	213	38.2
gi|118086430|ref|XM_418953.2|	516	92.54	-	-	-	gi|348677688|gb|EGZ17505.1|/3.6814e-10/hypothetical protein PHYSODRAFT_285944 [Phytophthora sojae]	CATGAATGTTTATGCTAGTTT	1	41	7.35	CATGGTGGACCTCACTGTGCA	3	5	0.9	CATGTATCTGATTAAATGCAA	2	395	70.84	CATGTCATGGTGGACCTCACT	4	14	2.51	CATGAATGTTTACGCTAGTTT	1	61	10.94
gi|118086432|ref|XM_418956.2|	6	1.08	-	-	-	-	CATGAACTTTACGTTAGCTTC	2	2	0.36	CATGCTGTGCACCTACCAAAC	1	4	0.72
gi|118086434|ref|XM_418961.2|	5	0.9	-	-	-	-	CATGGCCAACTACCCGCAGGA	1	5	0.9
gi|118086436|ref|XM_426039.2|	4	0.72	GO:0009536//plastid	GO:0005488//binding	GO:0006412//translation;GO:0043039//tRNA aminoacylation	gi|255083062|ref|XP_002504517.1|/1.85995e-104/predicted protein [Micromonas sp. RCC299]	CATGTTAAGAGCACACACATC	4	4	0.72
gi|118086440|ref|XM_418962.2|	20	3.59	GO:0043231//intracellular membrane-bounded organelle	-	-	gi|325181334|emb|CCA15749.1|/5.99463e-11/nucleoside diphosphate kinase B putative [Albugo laibachii Nc14]	CATGGCAGCGTCCAGCCGGGC	2	18	3.23	CATGTTGTTCTTTCTTCAGTT	1	2	0.36
gi|118086445|ref|XM_001232126.1|	5	0.9	-	-	-	-	CATGGACGTCCCGGCCTCGCC	2	5	0.9
gi|118086447|ref|XM_418967.2|	76	13.63	-	-	-	-	CATGAAATTGAAGGGATTGAA	3	12	2.15	CATGGTGAGAGCTCAGCACTC	4	50	8.97	CATGTGAAACCTCTTAGCCTC	2	10	1.79	CATGTTTCTCCCCAGACGATG	7	2	0.36	CATGAGCTGACTGCCTTACTT	10	2	0.36
gi|118086449|ref|XM_001232190.1|	3	0.54	-	-	-	-	CATGAGTGCCACAAGTATCAC	1	3	0.54
gi|118086451|ref|XM_418969.2|	70	12.55	-	-	-	gi|307106542|gb|EFN54787.1|/9.1382e-11/hypothetical protein CHLNCDRAFT_134741 [Chlorella variabilis]	CATGTGCAACCCCCGGGACAG	1	70	12.55
gi|118086452|ref|XM_418964.2|	9	1.61	-	GO:0003824//catalytic activity	-	gi|301115810|ref|XP_002905634.1|/4.44035e-39/enoyl-CoA hydratase/isomerase family, putative [Phytophthora infestans T30-4]	CATGAATTTAACAGGCGTCAC	2	3	0.54	CATGGCTTCCGAGGAACTCTA	3	6	1.08
gi|118086454|ref|XM_001232308.1|	393	70.48	GO:0043231//intracellular membrane-bounded organelle	GO:0016301//kinase activity;GO:0000166//nucleotide binding	-	gi|359472695|ref|XP_002279073.2|/4.65971e-108/PREDICTED: uncharacterized protein LOC100247382 [Vitis vinifera]	CATGCAGATTTCTGTATGTTT	1	338	60.62	CATGGATCTCAAAGGAAAGAT	7	21	3.77	CATGTACATAGAAGTAGATAA	6	3	0.54	CATGTTGCAGATAATGACATC	8	10	1.79	CATGTTGTCTTTCAATACAGG	3	13	2.33	CATGTTTGATAAATGATCTTG	4	6	1.08	CATGCAGATTTCTGCATGTTT	1	2	0.36
gi|118086456|ref|XM_418973.2|	17	3.05	-	-	-	gi|222832190|gb|EEE70667.1|/6.80455e-29/predicted protein [Populus trichocarpa]	CATGAATGGTATTTTAAGTAA	1	11	1.97	CATGCACTTCTGTGGTGTGAA	2	2	0.36	CATGCAGCATGGCATCATGCA	4	4	0.72
gi|118086459|ref|XM_418974.2|	90	16.14	GO:0043231//intracellular membrane-bounded organelle;GO:0016020//membrane	GO:0005515//protein binding;GO:0004721//phosphoprotein phosphatase activity	GO:0042221//response to chemical stimulus;GO:0043405//regulation of MAP kinase activity	gi|303285374|ref|XP_003061977.1|/4.93485e-22/predicted protein [Micromonas pusilla CCMP1545]	CATGAAGTGCAGAAGAGAGAG	1	11	1.97	CATGCCCCTGCGCACGTGATA	9	2	0.36	CATGCTAAATACAGTTGTCCT	6	2	0.36	CATGGTCTGTGTTGGCTTGGT	4	2	0.36	CATGTGATTTCCTGCTTGCTT	5	5	0.9	CATGTTAATTGGAAAAGGCTT	2	64	11.48	CATGCGCGCCGCCACGCCGCC	20	4	0.72
gi|118086461|ref|XM_418968.2|	29	5.2	GO:0016020//membrane	-	GO:0006810//transport	gi|159473567|ref|XP_001694905.1|/2.2186e-15/predicted protein [Chlamydomonas reinhardtii]	CATGAATACTCGGTGAGCTCA	1	2	0.36	CATGGAGCTGCACAACCAGAA	3	13	2.33	CATGTGCATTTAAAAGTTACT	2	9	1.61	CATGTGCCCTGTGGTTGGGTT	6	3	0.54	CATGAATACCCGGTGAGCTCA	1	2	0.36
gi|118086467|ref|XM_418972.2|	22	3.95	-	-	-	gi|348671940|gb|EGZ11760.1|/2.48519e-29/hypothetical protein PHYSODRAFT_303692 [Phytophthora sojae]	CATGAGAGGGATCTGTATTAA	4	4	0.72	CATGCCTTTATGTGCTCTTAA	3	16	2.87	CATGCTTTACCACTACTATCA	2	2	0.36
gi|118086479|ref|XM_418982.2|	108	19.37	-	-	-	gi|168028326|ref|XP_001766679.1|/1.38268e-48/predicted protein [Physcomitrella patens subsp. patens]	CATGAAGAACACCTTGACAGA	5	18	3.23	CATGAATTCAAACCTCTGATT	4	3	0.54	CATGCTGGGTTTAAAGCACTC	7	13	2.33	CATGGACCAGTCCAGAATTAA	6	2	0.36	CATGGCTGGTAATGAAACAAA	2	12	2.15	CATGTACTTTCTAATCTCTGT	1	60	10.76
gi|118086488|ref|XM_418991.2|	106	19.01	-	-	-	gi|397571278|gb|EJK47715.1|/1.61238e-06/hypothetical protein THAOC_33547, partial [Thalassiosira oceanica]	CATGAGTGTTTAGCGCAGTTC	3	12	2.15	CATGCAGCAGTCCACAAGAAA	15	38	6.82	CATGGCAGAAATCTTTTTCCT	1	30	5.38	CATGTCAGTATCACGAGTAAG	2	9	1.61	CATGTGCAATGTTTACTGCAT	5	9	1.61	CATGTGGAGAAACATCATCTG	13	2	0.36	CATGTTCCCCACCACAATCTT	4	6	1.08
gi|118086490|ref|XM_418995.2|	61	10.94	-	-	-	-	CATGCGTCACCATAATCATTT	9	26	4.66	CATGTAGAATTGAAGGAGAAC	8	32	5.74	CATGTCGTGCATTTCCAAGCG	11	3	0.54
gi|118086492|ref|XM_418977.2|	38	6.82	GO:0044444//cytoplasmic part	GO:0005488//binding;GO:0016836//hydro-lyase activity	GO:0042350//GDP-L-fucose biosynthetic process	gi|299471989|emb|CBN80072.1|/1.79277e-130/gdp-d-mannose 4,6-dehydratase [Ectocarpus siliculosus]	CATGAGGAGCAACCCCAACGC	2	21	3.77	CATGCCAAATTAATTCCTAAT	1	14	2.51	CATGTGGCTGATGCTGCAAAC	4	3	0.54
gi|118086494|ref|XM_418978.2|	2	0.36	GO:0044424//intracellular part;GO:0016020//membrane	GO:0004672//protein kinase activity	GO:0009860//pollen tube growth	gi|326491275|dbj|BAK05737.1|/3.78848e-46/predicted protein [Hordeum vulgare subsp. vulgare]	CATGAGGAAAACGCAGGTGAA	8	2	0.36
gi|118086498|ref|XM_418990.2|	375	67.25	-	-	-	gi|255070553|ref|XP_002507358.1|/4.11904e-30/predicted protein [Micromonas sp. RCC299]	CATGAAACAGCACCAGGAACA	5	4	0.72	CATGATTGTATAGAGCTCATT	2	7	1.26	CATGTCATAATTTTTGTTATA	1	360	64.56	CATGTTTTGTAGCCTTGGCAT	4	2	0.36	CATGTTATAATTTTTGTTATA	1	2	0.36
gi|118086502|ref|XM_418993.2|	187	33.54	-	-	-	gi|22326836|ref|NP_197125.2|/3.44388e-75/HEAT repeat-containing protein [Arabidopsis thaliana]	CATGAAAGTATGCTTTTAGCA	1	27	4.84	CATGAAGTAATAAAAGTGAAG	6	54	9.68	CATGAGTTGCTGTTAACTGTC	13	2	0.36	CATGATAAAAGAGTGTGAACA	8	3	0.54	CATGCCTTCTTGTTGCTTGTT	2	25	4.48	CATGGAACATCTCTCACCAGA	10	2	0.36	CATGGAGCTATTATGACGGTA	7	51	9.15	CATGTTTCAGATGCTTTATGC	5	21	3.77	CATGTTTGTGTTGTGACAGGG	3	2	0.36
gi|118086504|ref|XM_418994.2|	15	2.69	GO:0043231//intracellular membrane-bounded organelle	-	-	gi|357142682|ref|XP_003572656.1|/1.2256e-176/PREDICTED: GPI ethanolamine phosphate transferase 1-like [Brachypodium distachyon]	CATGACTGAAATTCGCATTTG	1	3	0.54	CATGTGCTTTTGAAGCTGTTC	3	10	1.79	CATGTTTACCAATGCTGTTCA	5	2	0.36
gi|118086513|ref|XM_418996.2|	6	1.08	-	-	-	gi|299115885|emb|CBN75894.1|/2.86963e-23/conserved unknown protein [Ectocarpus siliculosus]	CATGATATGACAGTAATGAGA	1	3	0.54	CATGCATTGCTTTCTAATGCA	5	3	0.54
gi|118086529|ref|XM_418999.2|	2	0.36	-	-	-	gi|300176196|emb|CBK23507.2|/2.06004e-19/unnamed protein product [Blastocystis hominis]	CATGCTGACTTCTTATAGAAC	1	2	0.36
gi|118086546|ref|XM_426057.2|	10	1.79	-	-	-	gi|301111704|ref|XP_002904931.1|/3.33676e-93/NADPH-cytochrome P450 reductase, putative [Phytophthora infestans T30-4]	CATGGCTGATGATGTAAGTGA	4	2	0.36	CATGTAGAAAGTGAGAACTTA	1	8	1.43
gi|118086548|ref|XM_419017.2|	35	6.28	-	-	-	-	CATGGGAGAACAACTCTAATA	2	8	1.43	CATGTAAGATGATTTCAGCTT	1	25	4.48	CATGTGTTCTTATTCAGCGTT	4	2	0.36
gi|118086549|ref|XM_419020.2|	23	4.12	-	GO:0016787//hydrolase activity;GO:0005488//binding	GO:0006139//nucleobase, nucleoside, nucleotide and nucleic acid metabolic process;GO:0044249//cellular biosynthetic process	gi|301106781|ref|XP_002902473.1|/9.22586e-28/guanylate cyclase, putative [Phytophthora infestans T30-4]	CATGAGCCATCATTTTGCACC	3	5	0.9	CATGGTTTGGATGTGATCACC	1	18	3.23
gi|118086551|ref|XM_419024.2|	463	83.04	-	-	-	gi|15238215|ref|NP_199006.1|/1.50412e-16/Mediator complex, subunit Med10 [Arabidopsis thaliana]	CATGCTTAAGAAAAATATTGA	3	3	0.54	CATGCTTGGGGATTAGCTCCC	1	458	82.14	CATGGTGACGGGCCTACAGGA	4	2	0.36
gi|118086559|ref|XM_419028.2|	27	4.84	-	-	-	-	CATGAATGCAAACAAATATAG	2	10	1.79	CATGGTTTTTATAAACTATCT	1	14	2.51	CATGTGAGAAGTGTCGCTGTG	3	3	0.54
gi|118086561|ref|XM_419001.2|	3	0.54	-	-	-	gi|302765971|ref|XP_002966406.1|/1.22487e-06/hypothetical protein SELMODRAFT_60484 [Selaginella moellendorffii]	CATGAGGATTAAACTGAACAG	1	3	0.54
gi|118086563|ref|XM_426048.2|	2	0.36	-	-	-	gi|302804087|ref|XP_002983796.1|/3.1045e-34/hypothetical protein SELMODRAFT_118815 [Selaginella moellendorffii]	CATGACGGACTGCTTTGTCCT	5	2	0.36
gi|118086565|ref|XM_419032.2|	3	0.54	-	GO:0016831//carboxy-lyase activity	GO:0006950//response to stress	gi|359480065|ref|XP_002269446.2|/9.92032e-120/PREDICTED: tyrosine decarboxylase 1-like [Vitis vinifera]	CATGTGCTACCTGTTGTTCTA	1	3	0.54
gi|118086567|ref|XM_001232382.1|	16	2.87	GO:0044444//cytoplasmic part;GO:0043231//intracellular membrane-bounded organelle	-	-	gi|168048151|ref|XP_001776531.1|/1.42352e-20/predicted protein [Physcomitrella patens subsp. patens]	CATGATGGTGACGCGAGGGGA	1	16	2.87
gi|118086569|ref|XM_001233174.1|	81	14.53	-	-	-	-	CATGTAACACTTGCACTTGTC	1	71	12.73	CATGTAGGGAAACGTTATAAC	2	2	0.36	CATGTTGAATATTTATTAAAA	3	8	1.43
gi|118086575|ref|XM_419004.2|	296	53.09	-	GO:0016301//kinase activity	-	gi|219115661|ref|XP_002178626.1|/3.33698e-41/predicted protein [Phaeodactylum tricornutum CCAP 1055/1]	CATGATGTTCGTGTATTATTT	3	5	0.9	CATGCAGAATCTCCAGCATCC	8	19	3.41	CATGCCTGGAGAAGACTCGCC	7	6	1.08	CATGCTCCTCGACCAGCGAGC	16	2	0.36	CATGTATAGCTGCAAACGATA	11	3	0.54	CATGTATATTTCTTTGTACAG	2	6	1.08	CATGTGCAATGTTGTGGCTTT	6	155	27.8	CATGTTTAAAGAAACCAAGCC	4	8	1.43	CATGTTTACACAGTACGACGT	1	59	10.58	CATGTTTAATGAAACCAAGCC	4	6	1.08	CATGTTTACACAGTATGACGT	1	27
gi|118086577|ref|XR_026707.1|	18	3.23	-	-	-	gi|159472079|ref|XP_001694183.1|/6.05322e-38/predicted protein [Chlamydomonas reinhardtii]	CATGATACAACATTTACTGAA	2	2	0.36	CATGCACAAGGTATTAATATT	1	11	1.97	CATGCCTCCCTCTGGAAGAGC	4	5	0.9
gi|118086578|ref|XM_419041.2|	36	6.46	-	-	-	gi|168067600|ref|XP_001785700.1|/2.17119e-18/predicted protein [Physcomitrella patens subsp. patens]	CATGGACATTATGCAAGTCCC	10	17	3.05	CATGGATCAGCACCATAATGT	12	4	0.72	CATGTGGATTTAATTCTGACA	13	5	0.9	CATGGATAAGTGAAGAGTTAC	7	4	0.72	CATGGTCAGTGGGCGTGGTGG	4	2	0.36	CATGGTTTACATACCCAGGCA	2	4	0.72
gi|118086581|ref|XM_419045.2|	7	1.26	-	-	-	-	CATGAACAGGATTTTTTTAAT	1	5	0.9	CATGCTTTATTCTCATTCCAC	5	2	0.36
gi|118086583|ref|XR_027019.1|	7	1.26	-	-	-	gi|323447976|gb|EGB03881.1|/2.29681e-09/hypothetical protein AURANDRAFT_33459 [Aureococcus anophagefferens]	CATGCACCTGGGACTAAAGTC	3	3	0.54	CATGTGCATGCATACCACAAG	2	4	0.72
gi|118086590|ref|XM_419051.2|	50	8.97	-	-	-	-	CATGAAGATCCTGGAACAGGT	5	6	1.08	CATGCACAAAGGGGGCAGTTA	1	18	3.23	CATGGCTGTGCTTATAGAACA	7	5	0.9	CATGTATGGTACTGAATTTCT	4	5	0.9	CATGTTGATTGGGAAAAGGAA	6	14	2.51	CATGTTTATTTACATGGAATT	3	2	0.36
gi|118086591|ref|XM_419012.2|	393	70.48	-	-	-	gi|302792785|ref|XP_002978158.1|/1.13283e-81/hypothetical protein SELMODRAFT_50521 [Selaginella moellendorffii]	CATGAGTGGAAGGGCCACACA	6	5	0.9	CATGCAGAATTTGCAGTAGTG	1	359	64.39	CATGTGTCTGAGTTTGTAATA	5	8	1.43	CATGTTAAACATCTTGACCTT	8	5	0.9	CATGTTCCTTGTTCATAGACT	7	16	2.87
gi|118086597|ref|XM_426055.2|	5	0.9	-	-	-	gi|323450927|gb|EGB06806.1|/2.93431e-24/hypothetical protein AURANDRAFT_6643, partial [Aureococcus anophagefferens]	CATGCTGGATCCCAGATCATA	1	5	0.9
gi|118086601|ref|XM_419059.2|	40	7.17	-	GO:0003824//catalytic activity	-	gi|167999847|ref|XP_001752628.1|/2.56442e-58/predicted protein [Physcomitrella patens subsp. patens]	CATGCAAAAACTTGATGAGGA	7	4	0.72	CATGCACAAACCGATCCTGTC	13	3	0.54	CATGGGTGTGTCACAGATTAA	10	9	1.61	CATGGTAGAATGAAAAGGAAA	6	3	0.54	CATGTCTTCTAGAATTTGCAA	11	3	0.54	CATGTTAATGCAAAACTAGAT	1	12	2.15	CATGATTTTTTTTTTCCCCAA	5	4	0.72	CATGGTACATACTAGAAAAAC	2	2	0.36
gi|118086603|ref|XM_419061.2|	981	175.94	-	-	-	gi|325193767|emb|CCA27988.1|/8.19708e-09/conserved hypothetical protein [Albugo laibachii Nc14]	CATGCGATGGTGGTGGTGGAG	3	19	3.41	CATGCTTGCACATATCTGTTA	1	742	133.07	CATGTGGCTACTGTGGACTTC	2	220	39.46
gi|118086610|ref|XR_026727.1|	846	151.73	-	-	-	gi|299115357|emb|CBN74182.1|/2.3407e-19/conserved unknown protein [Ectocarpus siliculosus]	CATGACTGGATTTTTCTTTTT	2	7	1.26	CATGCTGAATAAAATCACCAG	1	806	144.55	CATGGTTTGTAAGATGATTTG	3	12	2.15	CATGTGGCCCCTCAGTTCTTC	4	19	3.41	CATGTTTGCTGTGCTGTTTAT	5	2	0.36
gi|118086611|ref|XM_419026.2|	24	4.3	-	-	-	gi|348685639|gb|EGZ25454.1|/4.89989e-58/hypothetical protein PHYSODRAFT_480655 [Phytophthora sojae]	CATGTATATGCGGAAGTTAAT	1	11	1.97	CATGTCCATCTTTGGTTTTTA	2	9	1.61	CATGTATATGTGGAAGTTAAT	1	4	0.72
gi|118086612|ref|XR_027192.1|	19	3.41	-	GO:0016787//hydrolase activity	-	gi|348680368|gb|EGZ20184.1|/4.49201e-180/ABC transporter lipid exporter ABCA1 family [Phytophthora sojae]	CATGATCTAATCCTATATCTG	45	2	0.36	CATGGAAACATCACAGAAGCA	35	3	0.54	CATGGAGTGATTTCCGAGATA	42	3	0.54	CATGGATATTGAGTTCTTGAT	37	2	0.36	CATGGATCTAACAGCACTTTA	38	3	0.54	CATGGCAAGAGGCCAAACTGT	48	2	0.36	CATGGCTTCAAACCTGGACAG	41	4	0.72
gi|118086613|ref|XM_001233973.1|	9	1.61	-	-	-	-	CATGCATTTTAACCTGGTAAT	1	7	1.26	CATGCTAACTGATGGTAGAGG	2	2	0.36
gi|118086615|ref|XM_419075.2|	326	58.47	-	-	-	gi|326504372|dbj|BAJ91018.1|/1.17692e-24/predicted protein [Hordeum vulgare subsp. vulgare]	CATGCTTACTGTAGCACAGAA	4	8	1.43	CATGGGGACAAAGGACACTTT	3	10	1.79	CATGTACTGAATAAGACTGAT	5	6	1.08	CATGTGCCTTACTTTTATAAG	1	185	33.18	CATGTTCGACAGAGAAAACAA	6	5	0.9	CATGTTTTGCATGTGCCTTAC	2	110	19.73	CATGTTTTGTATGTGCCTTAC	2	2	0.36
gi|118086620|ref|XM_429803.2|	6	1.08	-	-	-	-	CATGCAGCCGATCAGCTAAGA	1	4	0.72	CATGTGGATACGTCGCTTAGT	2	2	0.36
gi|118086622|ref|XM_001234038.1|	29	5.2	-	GO:0017111//nucleoside-triphosphatase activity;GO:0000166//nucleotide binding	-	gi|348667956|gb|EGZ07781.1|/2.51162e-103/hypothetical protein PHYSODRAFT_529393 [Phytophthora sojae]	CATGCCAGAGCAAGTACGACC	1	29	5.2
gi|118086624|ref|XM_419079.2|	214	38.38	-	GO:0003824//catalytic activity	-	gi|255545368|ref|XP_002513744.1|/1.92111e-19/protein disulfide isomerase, putative [Ricinus communis]	CATGAAGGATGATTTGGAGAG	6	2	0.36	CATGCTGACTGTGACAAATTC	5	16	2.87	CATGCTGTTAACTTGCACTAT	2	38	6.82	CATGGCCCTGATCCAACTGAT	3	10	1.79	CATGTATGTCTTTCCAGACTT	4	5	0.9	CATGTGAACAGCTCTCCTGGT	1	143	25.65
gi|118086625|ref|XM_419034.2|	8	1.43	-	-	-	-	CATGAGAAAGATGAAAATAAG	3	2	0.36	CATGAGTGAAGTGTTGAGCCC	4	3	0.54	CATGGAAAACAAAGTAGTGAA	2	3	0.54
gi|118086629|ref|XM_419085.2|	119	21.34	GO:0044464//cell part	-	GO:0006952//defense response	gi|302844087|ref|XP_002953584.1|/7.24417e-18/hypothetical protein VOLCADRAFT_94361 [Volvox carteri f. nagariensis]	CATGGGAAAATCAGCTTCCAA	10	2	0.36	CATGTACTGTGCTTCAATTTG	2	7	1.26	CATGTTCTAGAAAGATGCCTT	3	17	3.05	CATGTTGGATGTCTTCTTCTA	7	6	1.08	CATGTACTGTGCTTCGATTTG	2	11	1.97	CATGTGCTAGAAAGATGCCTT	3	76	13.63
gi|118086632|ref|XM_426065.2|	2	0.36	-	-	-	-	CATGATGATTGCCAACAGCCA	1	2	0.36
gi|118086636|ref|XM_419088.2|	67	12.02	-	-	-	gi|325185455|emb|CCA19939.1|/2.25561e-10/conserved hypothetical protein [Albugo laibachii Nc14]	CATGAGACCAGAAAGTACCTA	7	2	0.36	CATGCCTTTGCTAAAGCCAGC	3	17	3.05	CATGGGAAGAGTAGATGAAGG	4	5	0.9	CATGGGTGATATGGGAGCAAA	8	5	0.9	CATGGTGGATGCAGCAGAAAA	5	3	0.54	CATGTATTAATGTATATAGTT	1	2	0.36	CATGTATTCTACTTGAATTGC	2	30	5.38	CATGTCGGGCATTTCTTTTAA	11	3	0.54
gi|118086640|ref|XM_419091.2|	496	88.96	-	-	-	-	CATGCCAGAGTAAGGTACTGG	5	14	2.51	CATGGACCTTGTGAAAGAGAG	3	125	22.42	CATGGTGACTACGAAAAACAG	7	12	2.15	CATGTATGAGTTTACTGGCAC	1	230	41.25	CATGTTAATGAACAGAAAAGT	2	55	9.86	CATGTTCAGAACAGTATACGT	4	31	5.56	CATGTTCTGAGCCGAAAGGAC	6	29	5.2
gi|118086642|ref|XM_419096.2|	282	50.58	GO:0009532//plastid stroma;GO:0016020//membrane;GO:0042579//microbody	GO:0005488//binding;GO:0016491//oxidoreductase activity	GO:0006952//defense response;GO:0006970//response to osmotic stress	gi|348680557|gb|EGZ20373.1|/3.25323e-73/hypothetical protein PHYSODRAFT_492911 [Phytophthora sojae]	CATGACAGTAATAATAAGAAA	2	11	1.97	CATGGACTTAATGGCCCTGTG	4	3	0.54	CATGGATCGTAGTAATGTTCC	3	5	0.9	CATGGCTGAAGCATGGACTTA	5	4	0.72	CATGGGAAAAAACATTGGAAA	6	3	0.54	CATGTTCACATATGATCGGAT	1	256	45.91
gi|118086646|ref|XM_419039.2|	65	11.66	-	-	-	-	CATGCAACAAAACAACAAGAC	1	65	11.66
gi|118086650|ref|XM_419098.2|	3	0.54	-	-	-	gi|223994803|ref|XP_002287085.1|/1.88006e-105/hypothetical protein THAPSDRAFT_39315 [Thalassiosira pseudonana CCMP1335]	CATGTTCTATGGGCCTGAATG	1	3	0.54
gi|118086652|ref|XM_419042.2|	16	2.87	-	-	-	gi|384253749|gb|EIE27223.1|/3.34689e-13/hypothetical protein COCSUDRAFT_38953 [Coccomyxa subellipsoidea C-169]	CATGGCTTTGCATACTAGCAC	1	16	2.87
gi|118086656|ref|XM_419105.2|	25	4.48	-	-	-	-	CATGCTTTATTTCTTTGTGTT	1	23	4.12	CATGGGAGGGTGGAAATATTC	2	2	0.36
gi|118086658|ref|XM_419047.2|	12	2.15	GO:0044424//intracellular part	GO:0004721//phosphoprotein phosphatase activity	GO:0009987//cellular process	gi|30725542|gb|AAP37793.1|/2.29627e-36/At5g61270 [Arabidopsis thaliana]	CATGAACAACACAGTGGCCTC	22	5	0.9	CATGTGAAGATTGACATAGAA	1	7	1.26
gi|118086664|ref|XM_419106.2|	197	35.33	-	-	-	-	CATGAAATATGTTTTGACATA	4	2	0.36	CATGCAATCTTAATCCATGGC	3	6	1.08	CATGCTTATGCAGCAGATATC	5	122	21.88	CATGGAAAAACACTTCACACT	8	4	0.72	CATGGCATTTTTTTGTTTCCT	2	10	1.79	CATGGTTAAAAATATTGGTAT	6	15	2.69	CATGTGGCTGAAAGTATGCGC	9	5	0.9	CATGTGTATTCAACCATAAGT	7	28	5.02	CATGTGTTAGGGCTATATCAC	15	5	0.9
gi|118086665|ref|XM_419050.2|	48	8.61	-	-	-	gi|357491925|ref|XP_003616250.1|/1.24585e-14/Zinc finger protein [Medicago truncatula]	CATGAGATTAAAAGCAACACA	2	7	1.26	CATGATTAGAAGTGAGATGTT	1	12	2.15	CATGCGGGAGAAGAAGCGGCA	4	10	1.79	CATGCTGTGAAGAGAAAAACT	3	19	3.41
gi|118086666|ref|XM_419052.2|	665	119.27	-	-	-	gi|115461579|ref|NP_001054389.1|/2.06751e-32/Os05g0102900 [Oryza sativa Japonica Group]	CATGAACCGCTTCTTCGGCAA	4	6	1.08	CATGCTGCTTGAGCACAGCCC	2	45	8.07	CATGTATTGAACTCAGACATA	3	614	110.12
gi|118086668|ref|XM_419054.2|	1204	215.93	GO:0005746//mitochondrial respiratory chain	GO:0050662//coenzyme binding;GO:0000104//succinate dehydrogenase activity	GO:0022904//respiratory electron transport chain;GO:0009060//aerobic respiration	gi|302836143|ref|XP_002949632.1|/0/succinate dehydrogenase subunit A, mitochondrial [Volvox carteri f. nagariensis]	CATGCAAAATAAAGACAGTTA	1	1094	196.2	CATGCCAGAGAGGACTATAAG	2	48	8.61	CATGCTGCTGTATTTCGTACT	3	21	3.77	CATGGTGCTAATCGTCTTGGA	4	10	1.79	CATGTGAATGGTGAGGATAAG	5	10	1.79	CATGTGTACTTGCAATTGCAC	6	21	3.77
gi|118086670|ref|XM_419111.2|	2	0.36	-	-	-	-	CATGGTTCACATTTGAATCTG	2	2	0.36
gi|118086673|ref|XM_426062.2|	131	23.49	-	-	-	gi|307107189|gb|EFN55432.1|/2.48054e-06/hypothetical protein CHLNCDRAFT_133718 [Chlorella variabilis]	CATGCTGTCCTTCCTGGCCAG	14	53	9.51	CATGCTTCTGAGTAGCTTTTC	1	49	8.79	CATGGAAAGACACAGCACTGG	13	8	1.43	CATGGGGAATGTGCAAGGACT	5	2	0.36	CATGTGGAATTCAGAGGCAGA	2	17	3.05	CATGGAAAGACACAGCTCTGG	13	2	0.36
gi|118086679|ref|XM_419064.2|	80	14.35	-	-	-	gi|348668745|gb|EGZ08569.1|/2.4753e-34/hypothetical protein PHYSODRAFT_254033 [Phytophthora sojae]	CATGAGAAGGAATATAAAGGA	2	3	0.54	CATGGATATTTAAATATAAAT	1	67	12.02	CATGTTTTCTTCCTAGTCTTC	5	2	0.36	CATGAATATTTAAATATAAAT	1	8	1.43
gi|118086681|ref|XM_419065.2|	85	15.24	-	-	-	gi|326508656|dbj|BAJ95850.1|/6.94705e-93/predicted protein [Hordeum vulgare subsp. vulgare]	CATGGACGTTCTACCAAGATC	1	76	13.63	CATGGGAGGTTTGTTTCAGAA	4	3	0.54	CATGTAGTACATATAGCAGTC	2	6	1.08
gi|118086683|ref|XM_419066.2|	17	3.05	-	-	-	gi|219117625|ref|XP_002179604.1|/1.68187e-18/predicted protein [Phaeodactylum tricornutum CCAP 1055/1]	CATGAGATCAATTTTTAATAA	1	15	2.69	CATGCAGTACATTCTTTGTCT	2	2	0.36
gi|118086685|ref|XM_419067.2|	11	1.97	-	-	-	gi|115477058|ref|NP_001062125.1|/1.48111e-144/Os08g0493900 [Oryza sativa Japonica Group]	CATGCAGCAATTATTTTGTGG	2	7	1.26	CATGCGTTGTCTGGCAATGAT	4	2	0.36	CATGCTCTTGCTGTGAAACGT	1	2	0.36
gi|118086687|ref|XM_419071.2|	15	2.69	-	-	-	gi|301089604|ref|XP_002895086.1|/9.36582e-22/Zinc (Zn2 )-Iron (Fe2 ) Permease (ZIP) Family [Phytophthora infestans T30-4]	CATGCGAGTAGCGAAAAAGCT	10	2	0.36	CATGGAAGGGACTTACAGCAC	7	11	1.97	CATGGATGTAGCCGCTGGGGA	1	2	0.36
gi|118086689|ref|XM_419072.2|	7	1.26	-	-	-	gi|348671377|gb|EGZ11198.1|/1.94366e-12/hypothetical protein PHYSODRAFT_518672 [Phytophthora sojae]	CATGTTTTAACACCTACGATG	1	7	1.26
gi|118086694|ref|XM_001234958.1|	3	0.54	-	-	-	-	CATGAGAAGTCAGGCTACAAA	1	3	0.54
gi|118086700|ref|XM_419082.2|	313	56.14	-	-	-	-	CATGAGTCTCCTTTTTATTGC	1	313	56.14
gi|118086702|ref|XR_027124.1|	88	15.78	-	GO:0016740//transferase activity	-	gi|302796380|ref|XP_002979952.1|/1.0144e-95/glycosyltransferase, CAZy family GT4 [Selaginella moellendorffii]	CATGACAGTAATATTACTGGT	2	5	0.9	CATGCAATTGAGTTTTGAATC	1	13	2.33	CATGGAAAAAATCGTGAGAGA	7	38	6.82	CATGTACAGATAAGCACAGCT	4	2	0.36	CATGTCACTTTCTTGAGATCA	8	27	4.84	CATGTATTAGACTGATTGTTT	6	3	0.54
gi|118086703|ref|XM_419086.2|	121	21.7	-	-	-	-	CATGATCCGAAGTGATTCGTC	7	2	0.36	CATGGCTGCTGCAGATGTAAA	4	32	5.74	CATGTCCTAACGAAGCACCTT	5	9	1.61	CATGTGATGTGTAACCGGGTG	1	69	12.37	CATGTGGCTGGAATGGAAGAA	6	2	0.36	CATGTGGCTGGAATGGAAGAG	6	7	1.26
gi|118086709|ref|XM_419092.2|	317	56.85	GO:0042579//microbody	-	-	gi|116791251|gb|ABK25910.1|/7.1463e-17/unknown [Picea sitchensis]	CATGAACATCACATATACCTC	5	2	0.36	CATGACAGTATTAAAGGATCA	2	3	0.54	CATGAGAATGCATCTGTTTGG	3	8	1.43	CATGATAAATGGATAAATTTA	4	5	0.9	CATGTGAGTAAGCAACTCACC	1	299	53.62
gi|118086710|ref|XM_419093.2|	84	15.07	-	-	-	gi|298715627|emb|CBJ28153.1|/7.26219e-19/conserved unknown protein [Ectocarpus siliculosus]	CATGTGAACATATCTGGTAAT	2	7	1.26	CATGTTGACAGTTTCAGCCAT	1	77	13.81
gi|118086714|ref|XM_419094.2|	154	27.62	-	-	-	gi|301120498|ref|XP_002907976.1|/2.59482e-20/conserved hypothetical protein [Phytophthora infestans T30-4]	CATGAAGCTGTTAGTTTTCTT	4	3	0.54	CATGCAGTAAAAAGTAGTTCT	3	9	1.61	CATGGGAAAACCATGAAGCTG	5	2	0.36	CATGTTAAATAATATTACTCT	1	140	25.11
gi|118086716|ref|XM_419095.2|	141	25.29	-	-	-	gi|326492670|dbj|BAJ90191.1|/2.94005e-10/predicted protein [Hordeum vulgare subsp. vulgare]	CATGCAGTGTAAGCAATTAAA	1	55	9.86	CATGCTGAAAAGCAAATTAAA	4	8	1.43	CATGTCTTGTACACGGTGATC	2	75	13.45	CATGTTTTAAACAATTAAATA	3	3	0.54
gi|118086718|ref|XM_426067.2|	16	2.87	-	-	-	-	CATGACAATAAAGGTCACAGA	2	6	1.08	CATGCAGTCCTTGGAAGAAGG	1	7	1.26	CATGGCAAGTCCCCAGAGGAC	4	3	0.54
gi|118086720|ref|XM_419097.2|	55	9.86	-	-	-	gi|300122038|emb|CBK22612.2|/9.1147e-26/unnamed protein product [Blastocystis hominis]	CATGAAGAGCTTTATCTCCTG	3	3	0.54	CATGATACAACTGCTTTTTCT	1	11	1.97	CATGTTGAAAAGATTTGTTTC	2	3	0.54	CATGTTGAAAAGATTTGTTTT	2	38	6.82
gi|118086722|ref|XM_419100.2|	15	2.69	-	-	-	-	CATGATGTTTGTTTTTCTTTC	1	2	0.36	CATGTCCTGTTAATATCTCTT	2	13	2.33
gi|118086724|ref|XM_419102.2|	23	4.12	-	-	-	gi|242036295|ref|XP_002465542.1|/9.72968e-10/hypothetical protein SORBIDRAFT_01g040840 [Sorghum bicolor]	CATGAATTGTTTAGTGTTCTC	1	20	3.59	CATGTGGAAGTAAAAGAGAAT	2	3	0.54
gi|118086726|ref|XM_419103.2|	3	0.54	-	-	-	-	CATGCTTAGACGTTCTGTCAA	4	3	0.54
gi|118086736|ref|XM_001235278.1|	24	4.3	-	-	-	gi|159463518|ref|XP_001689989.1|/1.80376e-08/predicted protein [Chlamydomonas reinhardtii]	CATGATTCTCCTATGTCTGCT	12	2	0.36	CATGCATGCTATGGAAGAAAT	2	11	1.97	CATGCTATGGAAGAAATTTAT	1	9	1.61	CATGTTTACTTGTGGACTCTC	9	2	0.36
gi|118086740|ref|XM_419113.2|	194	34.79	GO:0044464//cell part	-	-	gi|301089720|ref|XP_002895135.1|/1.40768e-20/protein disulfide-isomerase, putative [Phytophthora infestans T30-4]	CATGAAATAATGCTGCTTATT	5	89	15.96	CATGAATCAGTGGTAATAATC	11	2	0.36	CATGCAAATAATTTAGAATGT	6	29	5.2	CATGCAGCTTTTGACTAAAAG	10	18	3.23	CATGCTGTTTGTTTTTTTTCC	13	16	2.87	CATGTGATTCACAAACTCAGT	7	13	2.33	CATGTTGCAGTCAGGGTACAA	12	19	3.41	CATGTTTACAGTGTTTAATTT	14	6	1.08	CATGTTTATAATCAAAATACT	8	2	0.36
gi|118086746|ref|XM_419114.2|	18	3.23	-	-	-	-	CATGCCCAAGAAAGAAATTAG	1	10	1.79	CATGTGTACTCAGCCAATCTG	6	8	1.43
gi|118086748|ref|XM_419115.2|	8	1.43	-	-	-	gi|300176196|emb|CBK23507.2|/4.81183e-19/unnamed protein product [Blastocystis hominis]	CATGTACACTTCCCAAAGGAG	1	8	1.43
gi|118086753|ref|XM_419132.2|	205	36.77	-	-	-	gi|224285818|gb|ACN40623.1|/1.8692e-48/unknown [Picea sitchensis]	CATGATGTTTTTGGTTGTTTG	2	9	1.61	CATGCAGAGCTAAGTGACAAA	5	8	1.43	CATGGTATGAAGCTAGTTTAC	10	2	0.36	CATGGTGCTTCCAAGATTAAA	1	173	31.03	CATGTGCAAGTTGGAGCGGTC	8	11	1.97	CATGTTAGGAAAAAATGTTTT	7	2	0.36
gi|118086754|ref|XM_419126.2|	158	28.34	GO:0044424//intracellular part	GO:0004721//phosphoprotein phosphatase activity	GO:0009987//cellular process	gi|326489545|dbj|BAK01753.1|/7.08594e-41/predicted protein [Hordeum vulgare subsp. vulgare]	CATGCAAAGCGAGACATGAAC	4	3	0.54	CATGCTACTTTGCAAACCAAA	2	26	4.66	CATGCTGAACAGAATTGTTGA	6	9	1.61	CATGGACCTGCAGTGGTTCAC	5	4	0.72	CATGTAGAAAGATGTAAAAGA	1	116	20.8
gi|118086756|ref|XM_419124.2|	2	0.36	-	-	-	gi|348690330|gb|EGZ30144.1|/3.03787e-54/hypothetical protein PHYSODRAFT_471667 [Phytophthora sojae]	CATGGAAGGATCCGAGAAGTT	5	2	0.36
gi|118086758|ref|XM_419121.2|	90	16.14	GO:0009534//chloroplast thylakoid;GO:0016020//membrane	GO:0070011;GO:0042623//ATPase activity, coupled;GO:0000166//nucleotide binding	GO:0019538//protein metabolic process	gi|168014683|ref|XP_001759881.1|/0/predicted protein [Physcomitrella patens subsp. patens]	CATGCTGACCCACTCTTAAAG	7	5	0.9	CATGTAAATTGACAGTGAAAC	1	53	9.51	CATGTATGTGATTTGTTTCCA	2	6	1.08	CATGGCACTGGTCTCTTTTTT	3	24	4.3	CATGTAAATTGACAGTGAAAG	1	2	0.36
gi|118086759|ref|XM_419129.2|	115	20.62	-	-	-	gi|301090841|ref|XP_002895620.1|/3.25139e-74/nucleoporin-like protein [Phytophthora infestans T30-4]	CATGAAATCTCGTGTAAGCTA	29	3	0.54	CATGGACAACTGGAAGTGTAC	28	17	3.05	CATGGATATACTAAAGCTTTT	27	2	0.36	CATGGCCACCTGCTCCAGCGA	31	6	1.08	CATGGGTCTTATGTTAGCAAC	30	15	2.69	CATGTTCTAACTTATGTTTCT	1	72	12.91
gi|118086765|ref|XM_419118.2|	12	2.15	GO:0016020//membrane	GO:0070456	GO:0019852//L-ascorbic acid metabolic process;GO:0009628//response to abiotic stimulus;GO:0006020//inositol metabolic process;GO:0006950//response to stress	gi|21553679|gb|AAM62772.1|/7.2372e-55/putative myo-inositol monophosphatase [Arabidopsis thaliana]	CATGCAGCTAAAAATTGAACT	3	12	2.15
gi|118086766|ref|XM_419125.2|	67	12.02	-	-	-	gi|147820884|emb|CAN60895.1|/1.87333e-24/hypothetical protein VITISV_023239 [Vitis vinifera]	CATGCCTAAAGTGGGCTACTT	2	4	0.72	CATGGCAGTTCTTCTCAAATT	1	63	11.3
gi|118086770|ref|XM_419116.2|	18	3.23	-	-	-	gi|326501236|dbj|BAJ98849.1|/6.62105e-71/predicted protein [Hordeum vulgare subsp. vulgare]	CATGCCACTTCTTCGTCATTC	1	18	3.23
gi|118086785|ref|XM_428301.2|	40	7.17	GO:0005768//endosome;GO:0031090//organelle membrane	GO:0032561	GO:0009725//response to hormone stimulus;GO:0046907//intracellular transport;GO:0009630//gravitropism;GO:0003006//developmental process involved in reproduction;GO:0048528//post-embryonic root development;GO:0006950//response to stress	gi|325188437|emb|CCA22973.1|/8.52478e-53/Rab5 family GTPase putative [Albugo laibachii Nc14]	CATGAAACCTGAGTTTTGGCT	2	4	0.72	CATGGAGAAAGGACTTCGTGA	3	4	0.72	CATGTGAAAGAAGGAATTGTC	1	32	5.74
gi|118086787|ref|XM_419138.2|	2	0.36	-	-	-	gi|359487984|ref|XP_002263069.2|/1.03409e-49/PREDICTED: uncharacterized protein LOC100245172 [Vitis vinifera]	CATGCTGCCTTTCAAATTAAG	1	2	0.36
gi|118086793|ref|XM_419137.2|	452	81.06	-	-	-	gi|302804025|ref|XP_002983765.1|/1.96933e-28/hypothetical protein SELMODRAFT_118760 [Selaginella moellendorffii]	CATGAAAAATAAAACTTGGAA	1	360	64.56	CATGAAGACTGGGCAATGATC	2	22	3.95	CATGCACTTTTTATGGGGAGT	6	10	1.79	CATGCTATAAGAAAACTATTG	13	3	0.54	CATGGCTGCTATTAAAGTTGT	7	6	1.08	CATGTGATTGTAGAAAATACT	9	8	1.43	CATGTTCAGCTGCCGTTGAAA	3	37	6.64	CATGTTGGAGGAGGGGGGGAG	4	6	1.08
gi|118086794|ref|XM_001232309.1|	45	8.07	-	-	-	-	CATGCATATCGAAGCAAAGAC	1	45	8.07
gi|118086798|ref|XM_424031.2|	622	111.55	-	-	-	-	CATGCAAGCACAGATGTTTCC	4	27	4.84	CATGCAAGGAAGACGATGAAA	5	20	3.59	CATGGCAGAATTTCTTTCTTA	13	463	83.04	CATGGGGAAATAGCCTCTGCT	2	21	3.77	CATGGTTTGAGTAACGTCTTC	3	37	6.64	CATGTGTAGCTACCTTTTAAA	7	4	0.72	CATGTTCTGTCATTTCTGTCT	6	7	1.26	CATGTTTTCTGCTGCTATGAT	1	28	5.02	CATGCAAGGAAGATGATGAAA	5	15	2.69
gi|118086800|ref|XM_423594.2|	5	0.9	-	-	-	gi|301114299|ref|XP_002998919.1|/1.72524e-33/conserved hypothetical protein [Phytophthora infestans T30-4]	CATGCTTCTGCACAGGAAAAC	7	5	0.9
gi|118086802|ref|XM_423592.2|	2	0.36	-	-	-	-	CATGTGTGTCAATGGGGAAGA	1	2	0.36
gi|118086804|ref|XM_423591.2|	20	3.59	-	-	-	gi|299470789|emb|CBN79835.1|/3.47626e-15/conserved unknown protein [Ectocarpus siliculosus]	CATGAATGTAAGACAGAGAAA	18	2	0.36	CATGGTGGAAATCCATTTCAG	23	2	0.36	CATGTTAGTCTGCTGTTGTAA	1	4	0.72	CATGAGAAGAATTTAAAGGAA	19	12	2.15
gi|118086808|ref|XM_423729.2|	341	61.16	-	-	-	gi|357437005|ref|XP_003588778.1|/4.50821e-08/hypothetical protein MTR_1g012620 [Medicago truncatula]	CATGCTCACGCTCTCTCCAAA	5	3	0.54	CATGTAAAACTAGAGTCTTAA	4	5	0.9	CATGTGAAGTGGAAATAAAAC	1	333	59.72
gi|118086810|ref|XR_026687.1|	217	38.92	GO:0031410//cytoplasmic vesicle	GO:0000166//nucleotide binding	-	gi|397626807|gb|EJK68249.1|/2.8592e-42/hypothetical protein THAOC_10589 [Thalassiosira oceanica]	CATGACAACAATTCTATTTTA	1	125	22.42	CATGGAAGGAAGAATTATGGA	2	3	0.54	CATGGTTGATATTTGTGCTTA	3	6	1.08	CATGTCCGTTGCTGTTGACTT	8	81	14.53	CATGTTACCTTAGCAGGTGGT	6	2	0.36
gi|118086811|ref|XM_419135.2|	26	4.66	-	GO:0003824//catalytic activity	-	gi|326489545|dbj|BAK01753.1|/3.98483e-36/predicted protein [Hordeum vulgare subsp. vulgare]	CATGGACACACACAATCTAAA	20	2	0.36	CATGGCCTAGTGTACATTTCT	2	3	0.54	CATGGTGGACCTTCTGGATCA	5	4	0.72	CATGTTAACTTTTTTGAGTTG	1	17	3.05
gi|118086823|ref|XM_419139.2|	147	26.36	-	-	-	gi|325191646|emb|CCA25809.1|/2.1504e-28/protein kinase putative [Albugo laibachii Nc14]	CATGCAACTGAATGCGATACT	29	2	0.36	CATGGCGTTCTCCTTGGAATC	3	4	0.72	CATGGCTCACCAGAACCAAAT	5	7	1.26	CATGGCTGCCTGAGGAACCTC	1	69	12.37	CATGTCAACAATGGAGCTGGC	2	36	6.46	CATGTTCAAGGTGCCCATCAG	6	2	0.36	CATGTGGATGAGCTGGTGAAG	19	27	4.84
gi|118086829|ref|XM_419143.2|	6	1.08	-	-	-	gi|168011388|ref|XP_001758385.1|/3.79623e-46/predicted protein [Physcomitrella patens subsp. patens]	CATGGGTGACTAACAGACAGA	2	3	0.54	CATGTGTTATTTTTAAAGAGT	1	3	0.54
gi|118086837|ref|XM_419142.2|	359	64.39	-	-	-	-	CATGAAATAAAAAACACCTGC	1	139	24.93	CATGAGCAAGCGGAGGAGCAC	14	2	0.36	CATGCCTTTCACAGTTTATGA	8	2	0.36	CATGGATTAAATTCTCTCTTC	6	6	1.08	CATGGTGAATGTATGTTTCTG	7	193	34.61	CATGTAACACATAAACAGTTC	9	5	0.9	CATGTGCAAAATATGAGGAGA	2	9	1.61	CATGGGGAATGTATGTTTCTG	7	3	0.54
gi|118086841|ref|XM_001233328.1|	4	0.72	-	-	-	gi|325193405|emb|CCA27734.1|/1.4958e-13/calmodulin putative [Albugo laibachii Nc14]	CATGTCTAGCAAAAAAGCAAA	6	4	0.72
gi|118086843|ref|XM_419145.2|	173	31.03	-	-	-	gi|300122105|emb|CBK22679.2|/1.42948e-06/unnamed protein product [Blastocystis hominis]	CATGCCCATTGCGGAGGGGTA	2	3	0.54	CATGCTGAAATCGCAGTCTGA	3	3	0.54	CATGTTTAGGTCCACCATCAA	1	167	29.95
gi|118086845|ref|XM_419144.2|	145	26.01	-	-	-	gi|384246310|gb|EIE19801.1|/1.02217e-22/hypothetical protein COCSUDRAFT_58530 [Coccomyxa subellipsoidea C-169]	CATGCTCATCAGTGAACAGAT	3	4	0.72	CATGGACTGTGTAGTCACATT	2	7	1.26	CATGTATAGGTTACCTAGGAG	5	2	0.36	CATGTGTGGGGAAAAAAAAAT	1	83	14.89	CATGTGTGGGGAAAAAAAAAA	1	49	8.79
gi|118086847|ref|XM_001233441.1|	2	0.36	-	-	-	gi|384246310|gb|EIE19801.1|/1.0336e-28/hypothetical protein COCSUDRAFT_58530 [Coccomyxa subellipsoidea C-169]	CATGAACTTGTCCTTTCCAAA	1	2	0.36
gi|118086856|ref|XM_419150.2|	165	29.59	-	GO:0019783//small conjugating protein-specific protease activity;GO:0005515//protein binding	GO:0044267//cellular protein metabolic process	gi|357135165|ref|XP_003569182.1|/2.51759e-107/PREDICTED: ubiquitin carboxyl-terminal hydrolase 6-like [Brachypodium distachyon]	CATGAAATGTACAGAAGCTGA	10	5	0.9	CATGACTTTACAATAAATTGT	6	28	5.02	CATGCTTAGAGGAGGAACCCT	15	7	1.26	CATGGTTCGTACCACAGTGCA	7	34	6.1	CATGTACCAATTAGTCACTAC	8	64	11.48	CATGTGAAGAGGGACGTTGTT	9	22	3.95	CATGTGGATTGACGAACCTTG	13	5	0.9
gi|118086857|ref|XM_419147.2|	1034	185.44	GO:0044424//intracellular part	GO:0042083//5,10-methylenetetrahydrofolate-dependent methyltransferase activity;GO:0016646//oxidoreductase activity, acting on the CH-NH group of donors, NAD or NADP as acceptor	GO:0006544//glycine metabolic process;GO:0009177;GO:0006730//one-carbon metabolic process;GO:0009256//10-formyltetrahydrofolate metabolic process	gi|255077932|ref|XP_002502546.1|/6.83222e-113/bifunctional dihydrofolate reductase-thymidylate synthase [Micromonas sp. RCC299]	CATGCTTTATTTAGTACTGAA	2	15	2.69	CATGGAATTTACTGCTGTTTT	3	7	1.26	CATGTGGAGCCTCTAAAAGTT	4	5	0.9	CATGTTTAATAAAACTGTTTT	1	1007	180.6
gi|118086859|ref|XM_419151.2|	30	5.38	-	GO:0016740//transferase activity	-	gi|293337017|ref|NP_001168986.1|/9.47035e-78/uncharacterized protein LOC100382815 [Zea mays]	CATGCAGGATTTGAGGAAGAA	7	6	1.08	CATGGGATGCGGTCTGAAAAA	1	5	0.9	CATGGTACTGGACATAGATAA	6	2	0.36	CATGTGAAGTGCCATAGAGAC	3	13	2.33	CATGTTAGAGTTTGACCTGAA	8	4	0.72
gi|118086861|ref|XM_419149.2|	99	17.76	-	-	-	gi|302781468|ref|XP_002972508.1|/1.22261e-47/hypothetical protein SELMODRAFT_96989 [Selaginella moellendorffii]	CATGACGGGGGAACAAATGGA	1	12	2.15	CATGAGAGCACCCTTGGGCAG	7	2	0.36	CATGGAAGCTTGTAAATCTGA	4	2	0.36	CATGGGGAATGAGGAACTGAC	5	15	2.69	CATGGTAATCAAACTAGCCAA	2	62	11.12	CATGGTTGAAAATAAGTACAA	3	2	0.36	CATGTTCTATTCTGCAGGGAA	8	4	0.72
gi|118086867|ref|XM_419157.2|	26	4.66	-	-	-	gi|159485790|ref|XP_001700927.1|/7.24841e-32/hypothetical protein CHLREDRAFT_98419 [Chlamydomonas reinhardtii]	CATGCTGCGCTAAGAGGAAAC	5	10	1.79	CATGGAGAGTGGGCTGAAGCA	7	2	0.36	CATGGGACGTGTCAGCTCTGT	1	6	1.08	CATGGTGTGTTCAGATATGAA	2	8	1.43
gi|118086869|ref|XM_419155.2|	44	7.89	-	-	-	gi|168021895|ref|XP_001763476.1|/2.11635e-34/predicted protein [Physcomitrella patens subsp. patens]	CATGATGCGTCGAAAGAAGAT	4	9	1.61	CATGCAGCAGAAAATTGTTCA	2	7	1.26	CATGTCTCAAATAAATCAAAC	8	4	0.72	CATGTGTTACTCGAGAACGAA	5	2	0.36	CATGTTTACATGCAGCAGAAA	3	22	3.95
gi|118086871|ref|XM_419156.2|	3	0.54	-	-	-	gi|297819776|ref|XP_002877771.1|/1.57886e-46/hypothetical protein ARALYDRAFT_485427 [Arabidopsis lyrata subsp. lyrata]	CATGTTGCTACAACAGATGAA	1	3	0.54
gi|118086873|ref|XM_419158.2|	17	3.05	GO:0042579//microbody	GO:0005488//binding	GO:0009314//response to radiation;GO:0019953//sexual reproduction;GO:0000729//DNA double-strand break processing	gi|348670771|gb|EGZ10592.1|/9.52401e-12/hypothetical protein PHYSODRAFT_361638 [Phytophthora sojae]	CATGAGGATAAACAAGATAAA	1	11	1.97	CATGGAGAGTCTGAGCCAGCA	4	2	0.36	CATGGTGAAGAGCAGAACAAA	2	4	0.72
gi|118086874|ref|XM_419159.2|	9	1.61	-	-	-	gi|384253114|gb|EIE26589.1|/1.19181e-16/GDP-mannose transporter, golgi apparatus [Coccomyxa subellipsoidea C-169]	CATGACTGCCAACGTACTGAC	1	3	0.54	CATGGAGTTTCCTTGCAAAGG	2	4	0.72	CATGGAGTTTCCTTGCAAAGA	2	2	0.36
gi|118086878|ref|XM_419163.2|	3	0.54	-	-	-	gi|168028772|ref|XP_001766901.1|/3.71563e-31/predicted protein [Physcomitrella patens subsp. patens]	CATGTTGGCAGATGGGATCTT	1	3	0.54
gi|118086885|ref|XM_001232074.1|	697	125	-	-	-	gi|348685254|gb|EGZ25069.1|/3.75909e-24/hypothetical protein PHYSODRAFT_539971 [Phytophthora sojae]	CATGAACGAGACGTTTAAGGA	12	3	0.54	CATGCAGAGTTTTTTGCTTTT	1	549	98.46	CATGCTGTCACATCTTTTGTC	3	51	9.15	CATGCTTATTTTTAACCTTCG	6	77	13.81	CATGGTAACGAGTGCTGATTT	2	2	0.36	CATGTATATACATTCAAGATT	4	9	1.61	CATGTGGGTGGCTTTGCTGTT	9	6	1.08
gi|118086887|ref|XM_419160.2|	180	32.28	GO:0043231//intracellular membrane-bounded organelle	GO:0016301//kinase activity	GO:0008152//metabolic process	gi|218199131|gb|EEC81558.1|/4.97975e-68/hypothetical protein OsI_24992 [Oryza sativa Indica Group]	CATGATCCTTATAGGGCAGAT	12	3	0.54	CATGATTCAGAGCTTTTGTTT	4	5	0.9	CATGCATACTCTGAGGAACGT	11	5	0.9	CATGCTGGGAAATCCAAGTTG	2	34	6.1	CATGCTTTGGCACGATGGAAA	7	35	6.28	CATGCTTTTATTCTTAATGTC	1	53	9.51	CATGGACTTGAATTTTTGTTC	6	3	0.54	CATGTGGGCTGAGAAAGAAAT	8	2	0.36	CATGCTTTTATTCTTAATGTT	1	40	7.17
gi|118086889|ref|XM_419161.2|	104	18.65	-	-	-	gi|168034405|ref|XP_001769703.1|/2.47181e-40/predicted protein [Physcomitrella patens subsp. patens]	CATGACAGCATTTCAGCCCGC	1	65	11.66	CATGTACTGTCCAGAGAGCTC	6	3	0.54	CATGTTAAAAAGGCTCTCCAC	2	26	4.66	CATGTTTTATCTGTATTTACA	3	2	0.36	CATGTTAAAAAGACTCTCCAC	2	8	1.43
gi|118086891|ref|XM_429808.2|	9	1.61	-	-	-	-	CATGGTCCTAGAAGACATCTG	3	4	0.72	CATGTTGGGTCAAAGACTGTA	4	5	0.9
gi|118086892|ref|XM_419162.2|	1263	226.51	GO:0043231//intracellular membrane-bounded organelle;GO:0016020//membrane	-	-	gi|356517933|ref|XP_003527640.1|/0/PREDICTED: niemann-Pick C1 protein-like [Glycine max]	CATGAGCTGTGGCATTGCTGT	6	7	1.26	CATGCAGCTGTCAAGACTGTT	21	2	0.36	CATGCTGCATATAGCTCAGCT	9	15	2.69	CATGGACTAATATTTCTTCCA	4	90	16.14	CATGGGCAGTTCAGTCTTCAG	5	30	5.38	CATGGGCATCAAAGAGAAGAA	8	2	0.36	CATGGGGTGCTTTCTGTGTCA	18	10	1.79	CATGGGGTTTCTACTCATATT	19	2	0.36	CATGTAACAGTATTACTAAAC	3	1081	193.87	CATGTCACAGTTCTGTTTGCA	2	10	1.79	CATGTTCCATAGGCATTTTCA	16	5
gi|118086903|ref|XM_426078.2|	51	9.15	GO:0043229//intracellular organelle	-	-	gi|326489999|dbj|BAJ94073.1|/7.35536e-14/predicted protein [Hordeum vulgare subsp. vulgare]	CATGCAGAAAATGTAATTGTA	1	47	8.43	CATGGAAGATTGGGAAGATTA	6	4	0.72
gi|118086905|ref|XM_419166.2|	28	5.02	-	-	-	gi|168028278|ref|XP_001766655.1|/7.86328e-49/predicted protein [Physcomitrella patens subsp. patens]	CATGGGACCCCACTCACAGAT	1	20	3.59	CATGGAACCCCACTCACAGAT	1	8	1.43
gi|118086909|ref|XM_001232310.1|	6	1.08	-	-	-	-	CATGTGAGATTTCAAATGGCT	1	6	1.08
gi|118086911|ref|XM_426079.2|	19	3.41	-	-	-	-	CATGCCCAAAGTTTGTGTACA	2	11	1.97	CATGTTCTCTGGAAAAAGGCA	1	8	1.43
gi|118086913|ref|XM_419167.2|	236	42.33	-	-	-	gi|300120243|emb|CBK19797.2|/5.20681e-18/unnamed protein product [Blastocystis hominis]	CATGGCCAAATTCTTGAATCA	1	225	40.35	CATGGGGTTTCTTACAGATTC	20	2	0.36	CATGTATTATGTTGTCTGATA	2	7	1.26	CATGTGTTTGAACTTTTGAGC	3	2	0.36
gi|118086915|ref|XM_419170.2|	2	0.36	-	-	-	gi|9757840|dbj|BAB08277.1|/1.30194e-12/unnamed protein product [Arabidopsis thaliana]	CATGCTACACAGGAGAGATTA	2	2	0.36
gi|118086917|ref|XM_419173.2|	2	0.36	-	-	-	gi|323453610|gb|EGB09481.1|/5.85964e-10/hypothetical protein AURANDRAFT_63102 [Aureococcus anophagefferens]	CATGTATCTGCAGGCCTGGAC	6	2	0.36
gi|118086919|ref|XR_026870.1|	73	13.09	-	-	-	gi|359481103|ref|XP_002263641.2|/2.01536e-62/PREDICTED: trafficking protein particle complex subunit 8-like [Vitis vinifera]	CATGAACTTCAATAGGGTGTC	2	11	1.97	CATGAGATTGTCATTTAAATT	1	43	7.71	CATGGCGTGTTTCATATTTGT	3	12	2.15	CATGTGCAATCTCAAACTCAT	6	7	1.26
gi|118086923|ref|XM_429811.2|	2	0.36	-	-	-	-	CATGTGACACTTTCAGACACT	1	2	0.36
gi|118086929|ref|XM_419187.2|	9	1.61	-	-	-	gi|326498443|dbj|BAJ98649.1|/6.25103e-62/predicted protein [Hordeum vulgare subsp. vulgare]	CATGAAACTGCTGAAGACCCA	7	2	0.36	CATGATATTGAACCTGTTCAG	2	5	0.9	CATGCGCAGTGACATGGTTAC	5	2	0.36
gi|118086933|ref|XM_426083.2|	29	5.2	-	-	-	gi|325179481|emb|CCA13878.1|/9.88968e-11/protocadherinlike protein putative [Albugo laibachii Nc14]	CATGAAGATTTTTCACTGACT	5	4	0.72	CATGCATATGGTGTCTTCTTC	6	2	0.36	CATGGACTGCAGAGCTTTCTA	1	11	1.97	CATGTATTTATTTGTTGGCAG	2	4	0.72	CATGGACTACAGAGCTTTCTA	1	4	0.72	CATGTATTTATTTGTTGGCAA	2	4	0.72
gi|118086935|ref|XM_424376.2|	4	0.72	-	GO:0017111//nucleoside-triphosphatase activity;GO:0000166//nucleotide binding	GO:0006261//DNA-dependent DNA replication	gi|356538731|ref|XP_003537854.1|/0/PREDICTED: DNA replication licensing factor mcm4-B-like [Glycine max]	CATGGCTGCCAATGAGATCTT	9	2	0.36	CATGTTTTCTGACAAACAGCT	8	2	0.36
gi|118086939|ref|XM_419180.2|	128	22.96	-	-	-	-	CATGAATTCTGTTGGTAATCT	3	18	3.23	CATGCATAAAACGTTGTGTAT	2	4	0.72	CATGCTTGTACTCGAAACATA	1	69	12.37	CATGTGAACTTTTAAAATATG	4	35	6.28	CATGCATAAAATGTTGTGTAT	2	2	0.36
gi|118086943|ref|XM_419183.2|	59	10.58	GO:0016020//membrane	GO:0032561	-	gi|323451357|gb|EGB07234.1|/2.17749e-39/hypothetical protein AURANDRAFT_69836 [Aureococcus anophagefferens]	CATGAGAAAGCAGGTGATGAA	5	5	0.9	CATGGGATACCCTTTTTCGAA	4	38	6.82	CATGGGTTTTAGCAGCATACC	1	14	2.51	CATGTAAGATGATTTTTGGTT	2	2	0.36
gi|118086945|ref|XM_419196.2|	1087	194.95	-	-	-	gi|300122394|emb|CBK22965.2|/6.69945e-16/unnamed protein product [Blastocystis hominis]	CATGACATTTCAAGTAGATCT	5	4	0.72	CATGCATGACATTTCAAGTAG	6	10	1.79	CATGCCTGACCATCTTCTAAC	3	42	7.53	CATGGAATCGTTCCTCTAAAC	2	41	7.35	CATGGGAGTTTGACAATTATT	1	940	168.59	CATGTGCCTCTATTAAAAAAA	4	38	6.82	CATGGGAGTTTGACAATTTTT	1	2	0.36	CATGGGAGTTTTACAATTATT	1	2	0.36	CATGTGCCTCTATTGAAAAAA	4	8	1.43
gi|118086950|ref|XM_419185.2|	11	1.97	-	-	-	-	CATGCGAAGGTGGCAAGACAA	13	5	0.9	CATGTAAGTCACATTCTGAAA	14	3	0.54	CATGTGTTTGTATTGCATCTC	15	3	0.54
gi|118086954|ref|XM_001232349.1|	837	150.11	-	-	-	gi|356543309|ref|XP_003540104.1|/6.10829e-11/PREDICTED: uncharacterized protein LOC100777446 [Glycine max]	CATGAAAATGCTCTTTAATGT	6	21	3.77	CATGAGTAACTAGTTGAAAGT	2	2	0.36	CATGAGTTTGCCTCAGTAGAT	7	20	3.59	CATGCAGCAATTGTGCAAGAG	19	3	0.54	CATGGAACAAGAAAGTATAAC	12	3	0.54	CATGGAGGGGCGGAAAGTGAA	26	5	0.9	CATGGTTTGTCAGCCATGTTA	10	4	0.72	CATGTAAGTATGGTTTATCTT	1	8	1.43	CATGTAGAATTTTAAAACAAT	4	759	136.12	CATGTGACAAGATACTTCACT	11	6	1.08	CATGTTAATTGCCTGTTAAAT	9	4
gi|118086956|ref|XM_419190.2|	21	3.77	-	-	-	-	CATGCGTTCTCAGTATGGAAA	2	11	1.97	CATGTGAAAAAGCAGCGCTTC	1	3	0.54	CATGCGTTCTCAGTGTGGAAA	2	7	1.26
gi|118086960|ref|XM_419194.2|	36	6.46	-	GO:0017111//nucleoside-triphosphatase activity;GO:0000166//nucleotide binding	GO:0006261//DNA-dependent DNA replication	gi|168043332|ref|XP_001774139.1|/4.68013e-44/predicted protein [Physcomitrella patens subsp. patens]	CATGAAAGTTTTTTTTAAACC	1	21	3.77	CATGCATATCTTGTAACGAAC	2	15	2.69
gi|118086964|ref|XM_423439.2|	2	0.36	-	-	-	-	CATGGGTTACCTGAATTACTC	3	2	0.36
gi|118086968|ref|XM_419207.2|	17	3.05	-	-	-	gi|168050559|ref|XP_001777726.1|/1.09002e-09/predicted protein [Physcomitrella patens subsp. patens]	CATGCGGTACAGATATAGTGC	1	12	2.15	CATGCAGTAAAAGACAATGTC	5	5	0.9
gi|118086969|ref|XM_419199.2|	4	0.72	-	-	-	-	CATGGCAGAAAAGAAAAAAAA	7	4	0.72
gi|118086972|ref|XM_419213.2|	85	15.24	-	-	-	-	CATGAGAAGCGTAAAGCGCAG	3	2	0.36	CATGCTAAAACGATTTTGATT	1	83	14.89
gi|118086973|ref|XM_419214.2|	118	21.16	-	-	-	gi|299473180|emb|CBN78756.1|/7.90617e-31/conserved unknown protein [Ectocarpus siliculosus]	CATGAAAACTAAAATTCTTAA	6	3	0.54	CATGCAGGAAAAGTGGAGCAG	16	3	0.54	CATGCATTGGGTTTCTTCAGT	13	14	2.51	CATGCTAGGCTTTCCTCTGAA	8	5	0.9	CATGCTGATAGAAGTGGCTTG	2	9	1.61	CATGCTTTTGTAGCCTCCAGA	14	3	0.54	CATGGGTGAAATAAAGAAAAC	11	65	11.66	CATGTAGATAATAGATGAAGC	3	3	0.54	CATGTCACCTATATTAAGAAG	15	6	1.08	CATGTTCCACCTGCTGAGGGC	17	5	0.9	CATGTAGATAATAGATGGAGC	3	2
gi|118086981|ref|XM_001233656.1|	2	0.36	-	-	-	gi|348685010|gb|EGZ24825.1|/1.61498e-27/hypothetical protein PHYSODRAFT_311609 [Phytophthora sojae]	CATGGTTTGATATCATTGGAC	1	2	0.36
gi|118086983|ref|XM_419222.2|	16	2.87	-	GO:0005488//binding	-	gi|325181644|emb|CCA16095.1|/0/KIAA1416 protein putative [Albugo laibachii Nc14]	CATGATTGGTCAAGCCAGCAT	5	2	0.36	CATGCAGCCTCATCCAGGGAT	22	8	1.43	CATGGCTCCTGGCCTGTTCTA	1	4	0.72	CATGTTGCCTCTGATGTTGCC	2	2	0.36
gi|118086991|ref|XR_027051.1|	3	0.54	-	-	-	gi|384249987|gb|EIE23467.1|/3.09537e-35/kinesin family member 3b in complex with Adp [Coccomyxa subellipsoidea C-169]	CATGTGTGCAATGGAACAAAT	1	3	0.54
gi|118086992|ref|XM_428540.2|	1311	235.12	GO:0030529//ribonucleoprotein complex	GO:0003676//nucleic acid binding;GO:0004672//protein kinase activity;GO:0032559;GO:0005198//structural molecule activity	GO:0006464//protein modification process;GO:0010467//gene expression	gi|384247700|gb|EIE21186.1|/3.86074e-49/ribosomal protein S1 [Coccomyxa subellipsoidea C-169]	CATGCCCACCAAGACTCTGCG	1	1302	233.51	CATGCCCACCAAGACTCTGCA	1	6	1.08	CATGTCCACCAAGACTCTGCG	1	3	0.54
gi|118086996|ref|XM_001234039.1|	95	17.04	-	-	-	-	CATGAAGTAAAATCCCAAATC	1	46	8.25	CATGACAGAAATCCTTGCATA	6	7	1.26	CATGACATTATGATGCAAAGG	5	13	2.33	CATGCTGTGAAGTGCTAAATG	3	22	3.95	CATGGGTTGTGCTATCACTGT	2	7	1.26
gi|118087000|ref|XM_419221.2|	5	0.9	-	-	-	gi|356533269|ref|XP_003535188.1|/5.1606e-19/PREDICTED: bifunctional monodehydroascorbate reductase and carbonic anhydrase nectarin-3-like [Glycine max]	CATGTTAAGGGTGCAGAACTT	1	5	0.9
gi|118087004|ref|XM_419224.2|	18	3.23	-	-	-	gi|323455399|gb|EGB11267.1|/7.15466e-29/hypothetical protein AURANDRAFT_61626 [Aureococcus anophagefferens]	CATGAAGCCACAGAACCAGTT	7	5	0.9	CATGCAGAAACATTTGAAACT	8	11	1.97	CATGTCTGGCCCCACACAGGG	1	2	0.36
gi|118087006|ref|XM_419225.2|	3	0.54	-	-	-	-	CATGTATGTAACTGTCGTATT	1	3	0.54
gi|118087034|ref|XM_424090.2|	6	1.08	-	GO:0016491//oxidoreductase activity;GO:0005488//binding	-	gi|219116803|ref|XP_002179196.1|/8.51878e-120/iron-containing dehydrogenase [Phaeodactylum tricornutum CCAP 1055/1]	CATGAAGCTTTATTAGCTTAA	1	6	1.08
gi|118087043|ref|XM_418282.2|	5	0.9	-	-	-	-	CATGAAGACTTTCACAGAGGG	3	2	0.36	CATGTCTAAAGAAAACATACC	6	3	0.54
gi|118087045|ref|XM_418283.2|	4	0.72	GO:0043231//intracellular membrane-bounded organelle;GO:0044444//cytoplasmic part	-	GO:0009553//embryo sac development	gi|255541336|ref|XP_002511732.1|/0/cytohesin 1, 2, 3, putative [Ricinus communis]	CATGGTTGTGCGGTGCATTGC	5	2	0.36	CATGGTCGTGCGGTGCATTGC	5	2	0.36
gi|118087047|ref|XM_418285.2|	13	2.33	-	-	-	gi|298709225|emb|CBJ31166.1|/5.69734e-24/pleckstrin homology (PH) domain-containing protein [Ectocarpus siliculosus]	CATGCACCTCATATTTGGCCC	3	11	1.97	CATGTAATCACAGTAAACTCA	2	2	0.36
gi|118087057|ref|XR_026877.1|	94	16.86	-	-	-	gi|323450161|gb|EGB06044.1|/4.2038e-46/hypothetical protein AURANDRAFT_29931, partial [Aureococcus anophagefferens]	CATGAATGATGCTATTTGTAC	1	18	3.23	CATGAGGTTTTTTTTGACTTT	5	9	1.61	CATGGGCTGATTGATAGAACA	2	21	3.77	CATGGGGTACAAAGTAGTAGC	3	16	2.87	CATGTTTTTGTTACTTTGATT	6	4	0.72	CATGGGGTACAAAATAGTAGC	3	26	4.66
gi|118087060|ref|XM_418292.2|	78	13.99	-	-	-	gi|255076089|ref|XP_002501719.1|/3.27729e-46/metallo-beta-lactamase protein [Micromonas sp. RCC299]	CATGAAAAAAGAGAATGATGA	3	3	0.54	CATGTAATGTAAATGTCTGTG	1	49	8.79	CATGTAATGTAATTCATATTC	2	26	4.66
gi|118087073|ref|XM_418293.2|	4	0.72	-	-	-	-	CATGGACCAAAATGCAACTCT	2	4	0.72
gi|118087076|ref|XM_418296.2|	10	1.79	-	-	-	gi|300120285|emb|CBK19839.2|/1.04006e-44/Short-chain dehydrogenase/reductase [Blastocystis hominis]	CATGGACACATTGTGACAGTT	5	2	0.36	CATGTACCGGTTTTTGGGAGC	1	8	1.43
gi|118087077|ref|XM_418298.2|	158	28.34	-	GO:0016874//ligase activity	GO:0019941//modification-dependent protein catabolic process	gi|224034671|gb|ACN36411.1|/7.73053e-41/unknown [Zea mays]	CATGAGCCCTACTGCCTACAC	3	11	1.97	CATGCTTAGCTGAAGGACTGT	5	2	0.36	CATGCTTTTATTAGTCATACA	7	3	0.54	CATGTAAATTATTTCTTTACC	1	84	15.07	CATGTTGATCGCTGGTTCAGT	9	2	0.36	CATGTTTGAATGTTACAAAAT	2	56	10.04
gi|118087080|ref|XM_418301.2|	6	1.08	-	-	-	-	CATGGCTGCGATCAGATGCTG	1	6	1.08
gi|118087092|ref|XM_429743.2|	19	3.41	-	-	-	-	CATGGGGCATCTCTGTGGAAC	4	7	1.26	CATGGTCTGTGCTATCACTAC	3	5	0.9	CATGTGCTGTGATTTCGGTTT	5	4	0.72	CATGTTCTAGGACAATGTTTT	1	3	0.54
gi|118087098|ref|XM_418302.2|	23	4.12	-	-	-	gi|384244683|gb|EIE18182.1|/2.11843e-19/PIP5K-domain-containing protein [Coccomyxa subellipsoidea C-169]	CATGAAAGGCTATTTATAATT	1	11	1.97	CATGTTAGTACCATTTATAAA	2	12	2.15
gi|118087106|ref|XM_418307.2|	181	32.46	-	-	-	gi|307102881|gb|EFN51147.1|/9.27256e-07/hypothetical protein CHLNCDRAFT_141361 [Chlorella variabilis]	CATGCATCTGTTCCAGTTCAG	9	12	2.15	CATGCTTAAAAATATAATTCT	2	2	0.36	CATGTAGATAAGGGTACAAAT	1	13	2.33	CATGTATTTGCATATAAATAT	11	93	16.68	CATGCTTAAAAATACAATTCT	2	12	2.15	CATGTAGATAAGAGTACAAAT	1	8	1.43	CATGTATTTCACGTGCATCTG	10	41	7.35
gi|118087107|ref|XM_418309.2|	4	0.72	-	-	-	-	CATGCACTGTGCTTCTTTATT	1	4	0.72
gi|118087110|ref|XM_418310.2|	41	7.35	-	-	-	gi|384250632|gb|EIE24111.1|/4.97922e-54/myo-inositol monophosphatase 2 [Coccomyxa subellipsoidea C-169]	CATGGAAAGACTCCTCAGTAT	3	4	0.72	CATGGCAGATCCTTGGCAAGA	5	3	0.54	CATGGTTCTACCTTTTTTACA	1	23	4.12	CATGTGCCTTGTGGCAGCGGG	2	11	1.97
gi|118087114|ref|XM_418312.2|	13	2.33	-	-	-	gi|323446381|gb|EGB02562.1|/1.40168e-13/hypothetical protein AURANDRAFT_35137 [Aureococcus anophagefferens]	CATGGATTGTTAGAGTACGGA	2	7	1.26	CATGGCATCCTGGGATGTGTC	1	3	0.54	CATGGCATCCTGTGATGTGTC	1	3	0.54
gi|118087120|ref|XM_418320.2|	9	1.61	-	-	-	gi|195613566|gb|ACG28613.1|/9.99076e-22/carbonic anhydrase precursor [Zea mays]	CATGTATGCTGATAGCTTTTC	2	2	0.36	CATGTGCAAATATAATTGATT	1	7	1.26
gi|118087123|ref|XM_418324.2|	125	22.42	-	-	-	gi|168059283|ref|XP_001781633.1|/1.34424e-106/predicted protein [Physcomitrella patens subsp. patens]	CATGAGTGCCAGAATAAAGTG	15	2	0.36	CATGCATTTTTCTGATGAGCT	12	2	0.36	CATGCTGCAACAAATCTGGAA	16	2	0.36	CATGGATGAGCATTGAGATTG	9	2	0.36	CATGGGTGGGTGTCAGCTGAA	20	2	0.36	CATGTGAAAGCCATATTAGCT	1	26	4.66	CATGTTAATGCGTTAACGTTC	10	2	0.36	CATGTTGAAAAATTTGGAGAT	2	75	13.45	CATGTTGCTGTGGAAGTGCAT	4	12	2.15
gi|118087125|ref|XM_418323.2|	43	7.71	-	-	-	gi|301095353|ref|XP_002896777.1|/5.43381e-48/regulator of microtubule dynamics protein, putative [Phytophthora infestans T30-4]	CATGCCAGCTTCAAAGTGGCA	2	2	0.36	CATGGCGGAGGAAGCTGACCC	1	41	7.35
gi|118087128|ref|XM_425926.2|	495	88.78	-	-	-	-	CATGAGAATCTTAATCTGAAC	1	265	47.53	CATGCTGAAACTTCCTCACTC	4	40	7.17	CATGCTTTGGCTATGGACTAC	6	4	0.72	CATGGCGTCGCTGTCTGCGTT	3	61	10.94	CATGTATATTTTGTTTGATTT	2	125	22.42
gi|118087132|ref|XM_001233657.1|	87	15.6	-	-	-	-	CATGTTGAGACGCTCACCTTT	6	87	15.6
gi|118087134|ref|XM_001233679.1|	2202	394.92	-	-	-	-	CATGTCAGAAACTCTCTCAGA	6	7	1.26	CATGTCAGTTGCAGTGTACAT	2	257	46.09	CATGTCCGAAGTTCAATAAAA	1	1896	340.04	CATGTGGATACATAATTCTTT	4	38	6.82	CATGTCCGAAGGTCAATAAAA	1	2	0.36	CATGTCCGAAGTTAAATAAAA	1	2	0.36
gi|118087136|ref|XR_027035.1|	166	29.77	-	-	-	gi|299116884|emb|CBN74994.1|/1.40472e-08/conserved unknown protein [Ectocarpus siliculosus]	CATGAACAAGCTGAAGTGTCC	8	2	0.36	CATGATGTTAAGACATTGTTT	1	57	10.22	CATGCTAGCAGCCAGTGTTGG	7	2	0.36	CATGGATAATGCCAAGAATTT	3	8	1.43	CATGGGCTCACAGGGACAATC	9	5	0.9	CATGGGCTGCTCTTCTGCCAC	2	89	15.96	CATGTCCTGCGCCTGGTGCAC	10	3	0.54
gi|118087139|ref|XM_418329.2|	13	2.33	-	-	-	gi|159472079|ref|XP_001694183.1|/4.71057e-06/predicted protein [Chlamydomonas reinhardtii]	CATGATCCTTGAGGTCCCTTC	1	6	1.08	CATGTGATACTGTTCAATACT	2	7	1.26
gi|118087140|ref|XM_418305.2|	69	12.37	-	-	-	-	CATGCTTACCAGGCCACTCCT	6	36	6.46	CATGGATAAAGTGACAGCAGC	8	2	0.36	CATGGTACTGACCAGTTTATC	7	6	1.08	CATGTAGTACCTGTTCAGGGA	5	21	3.77	CATGTTGTGTTGTTTCGGTTT	1	4	0.72
gi|118087144|ref|XM_418331.2|	337	60.44	-	-	-	-	CATGCTCGGATTATGGAACTT	4	10	1.79	CATGTAAATTCATATTAACTG	2	96	17.22	CATGTAATTTAAATTATCTAT	1	186	33.36	CATGTAGGTGACTGTAAGGTG	3	4	0.72	CATGTTCATAACTCTGTCTTT	5	20	3.59	CATGTTGTTAAGTGCACAGTT	6	5	0.9	CATGTAATTTAAATTATCTTT	1	16	2.87
gi|118087146|ref|XM_418311.2|	87	15.6	-	-	-	-	CATGAGTGTGAGAAACTGGAC	6	3	0.54	CATGCTTCAGATCCACATTTT	2	9	1.61	CATGTGGTGACAAGTCCTTGC	4	75	13.45
gi|118087148|ref|XM_418313.2|	4	0.72	-	GO:0003824//catalytic activity	GO:0009987//cellular process	gi|307110881|gb|EFN59116.1|/1.99513e-10/hypothetical protein CHLNCDRAFT_137916 [Chlorella variabilis]	CATGCCTGACCAGACTGGTTC	1	4	0.72
gi|118087156|ref|XM_418316.2|	21	3.77	GO:0044464//cell part	-	-	gi|168028613|ref|XP_001766822.1|/1.54668e-22/predicted protein [Physcomitrella patens subsp. patens]	CATGAACAGCGTGTTAAAGAC	4	2	0.36	CATGAGGCTGAAATAGTGCAG	2	3	0.54	CATGGAGGATAAAATAAGACG	1	16	2.87
gi|118087158|ref|XM_001233121.1|	117	20.98	-	-	-	-	CATGAGAGTGATGATGTCTCC	8	3	0.54	CATGTGCAACCAAGGCAGTTG	1	94	16.86	CATGTTGGTAAATCTTGTGAC	6	8	1.43	CATGTTGTTGTTTATGTACCT	7	12	2.15
gi|118087160|ref|XM_418339.2|	98	17.58	-	-	-	-	CATGCAAGCTTCTTTTTGAGG	3	4	0.72	CATGTAGCTTCTATTTTCTAG	1	85	15.24	CATGTGGTTTGTGAGGAAGGT	5	3	0.54	CATGTTCTTGCATTTGTCTTC	2	4	0.72	CATGAACAGAAATTCTGGTTT	14	2	0.36
gi|118087174|ref|XM_001233338.1|	43	7.71	-	-	-	-	CATGCAGTCATAGGGAATGTA	1	26	4.66	CATGCGGCTTGGATCATCCCT	5	11	1.97	CATGTCTGTGAACCCTACGTG	4	2	0.36	CATGTTTCAACATCTATGGGT	3	4	0.72
gi|118087176|ref|XM_418327.2|	12	2.15	-	-	-	-	CATGAGATGTTCCCCTGCGGT	3	4	0.72	CATGTCTGACTTCGGAGCTGC	10	5	0.9	CATGTGTTTCGTAGAAGAGTT	9	3	0.54
gi|118087178|ref|XM_418328.2|	192	34.43	-	GO:0003824//catalytic activity	GO:0008152//metabolic process	gi|323454976|gb|EGB10845.1|/1.95631e-86/hypothetical protein AURANDRAFT_58778 [Aureococcus anophagefferens]	CATGAATATTTAGAAATAACC	9	156	27.98	CATGAGATTCAACGTGATTCA	10	17	3.05	CATGATTGGTACGGAAGTGCA	5	6	1.08	CATGTGTCATAGCAAGCCGAA	12	13	2.33
gi|118087179|ref|XM_001234280.1|	33	5.92	-	-	-	gi|224100323|ref|XP_002311831.1|/3.957e-11/predicted protein [Populus trichocarpa]	CATGGAGGACGTGATCGCAGA	1	25	4.48	CATGGGGCTGATGGTGCTGGG	2	8	1.43
gi|118087188|ref|XM_418355.2|	1071	192.08	-	-	-	-	CATGAAGGACTTCGAAGCCAT	2	91	16.32	CATGAGAGCAGCTGGTGTGTT	1	782	140.25	CATGTCCTCCGCGCTGTTGCC	3	192	34.43	CATGAGAGCAGCTGGAGTGTT	1	2	0.36	CATGAGAGCAGCTGGGGTGTT	1	2	0.36	CATGAGAGCAGCTGGTGAGTT	1	2	0.36
gi|118087191|ref|XM_425931.2|	11	1.97	-	-	-	-	CATGGGAAAGCTTTAGAGATT	1	11	1.97
gi|118087193|ref|XM_423967.2|	198	35.51	-	-	-	gi|145341154|ref|XP_001415679.1|/7.85613e-13/predicted protein [Ostreococcus lucimarinus CCE9901]	CATGGGCTTCACTAAGATGGG	1	86	15.42	CATGTAGAGGTAATCCTCTCT	9	3	0.54	CATGTGGATACCATCCAGTTC	11	8	1.43	CATGTGGAATAAAAATAATTA	3	101	18.11
gi|118087195|ref|XM_425932.2|	4	0.72	-	-	-	gi|301122723|ref|XP_002909088.1|/1.70056e-19/protein phosphatase 2C, putative [Phytophthora infestans T30-4]	CATGAGCGGCTGTCCAAGATG	3	2	0.36	CATGGTCACTTCAGGTATGCA	10	2	0.36
gi|118087197|ref|XM_418337.2|	18	3.23	-	-	-	-	CATGAGACTTTCATAACTTCA	4	2	0.36	CATGAGGACTGTATTGGATCT	8	2	0.36	CATGTACGTTCCTTCACACGA	2	14	2.51
gi|118087199|ref|XM_418338.2|	37	6.64	-	-	-	gi|168015582|ref|XP_001760329.1|/2.62039e-44/predicted protein [Physcomitrella patens subsp. patens]	CATGCCTTCTTGTGTCCGTAA	4	32	5.74	CATGCTAAAGGCTTGTGCTAC	6	2	0.36	CATGGTTACAGTGGGAATTTT	5	3	0.54
gi|118087201|ref|XM_418344.2|	42	7.53	-	-	-	gi|301106939|ref|XP_002902552.1|/7.67245e-53/conserved hypothetical protein [Phytophthora infestans T30-4]	CATGCTAGATCTTTCAGTAAG	1	36	6.46	CATGTGAGAGATGTAATTTAT	2	6	1.08
gi|118087207|ref|XM_418350.2|	72	12.91	-	-	-	gi|167999841|ref|XP_001752625.1|/1.95927e-88/predicted protein [Physcomitrella patens subsp. patens]	CATGGAGGAGATGCTGCCAAG	2	3	0.54	CATGGAGTCTGATGAGGGCAC	4	2	0.36	CATGTGGTCTACAGCTGTGGG	1	67	12.02
gi|118087209|ref|XM_418351.2|	6	1.08	-	-	-	-	CATGGGATTTAAGTCACACTC	1	6	1.08
gi|118087211|ref|XM_424219.2|	6	1.08	-	GO:0005488//binding	-	gi|384245098|gb|EIE18594.1|/2.38937e-21/hypothetical protein COCSUDRAFT_26335 [Coccomyxa subellipsoidea C-169]	CATGACAGGACTGGCTCTGAA	2	2	0.36	CATGTATGCATCAGTAATAAC	22	2	0.36	CATGTCGAAGCAAAGATGTCT	5	2	0.36
gi|118087215|ref|XM_001234688.1|	26	4.66	GO:0009536//plastid	-	GO:0010038//response to metal ion	gi|326495154|dbj|BAJ85673.1|/6.47329e-32/predicted protein [Hordeum vulgare subsp. vulgare]	CATGCTTCAATGTAAGATGCC	3	3	0.54	CATGGCAGTACAGTTCTTGGC	6	2	0.36	CATGTACATTGCAGGACAGAT	8	14	2.51	CATGTCCCTCAGTACAACATC	1	7	1.26
gi|118087217|ref|XR_027236.1|	6	1.08	-	-	-	gi|359485394|ref|XP_003633267.1|/2.97121e-17/PREDICTED: LOW QUALITY PROTEIN: ribonucleases P/MRP protein subunit POP1-like [Vitis vinifera]	CATGGATCAGTTGATGATTTT	2	4	0.72	CATGTGCCCTCTGGGCCTGTA	4	2	0.36
gi|118087225|ref|XM_418356.2|	5	0.9	-	-	-	-	CATGCTGCAGTCTCTTTATCT	12	3	0.54	CATGGAGAGCAGTGGAATATC	15	2	0.36
gi|118087235|ref|XM_418360.2|	7	1.26	-	-	-	gi|212275276|ref|NP_001130928.1|/3.35745e-76/uncharacterized protein LOC100192033 [Zea mays]	CATGAGATACCTTGATGCTAC	1	4	0.72	CATGGACTGTCTGAATTCTAT	5	3	0.54
gi|118087247|ref|XM_418364.2|	48	8.61	-	GO:0046872//metal ion binding;GO:0016728	GO:0009132//nucleoside diphosphate metabolic process	gi|223996990|ref|XP_002288168.1|/5.42194e-128/predicted protein [Thalassiosira pseudonana CCMP1335]	CATGCGGAAAATCCTTTTGAT	3	2	0.36	CATGTTGCTTTTTTTTTGAAG	1	46	8.25
gi|118087249|ref|XM_418372.2|	55	9.86	-	-	-	-	CATGCGAATTTTTCTTGAGGC	3	15	2.69	CATGCGTGAAACTGATGCGGA	1	4	0.72	CATGGAACTCAGAAGACCCCA	9	5	0.9	CATGGAACTTCTGCAGTAGCA	2	8	1.43	CATGGGGGATACCTGGTTTTC	5	2	0.36	CATGTGCGGCAAGTCATACAG	4	5	0.9	CATGTGGTTCCATGCAGTTGC	7	8	1.43	CATGCGTAAAACTGATGCGGA	1	8	1.43
gi|118087251|ref|XR_026860.1|	333	59.72	-	-	-	gi|357490095|ref|XP_003615335.1|/1.53824e-23/E3 ubiquitin-protein ligase HUWE1 [Medicago truncatula]	CATGATTATCGAAGATACTTT	1	37	6.64	CATGCAATGAGGAAGGGTCTT	5	39	6.99	CATGCCATCAATCACAATAAG	4	26	4.66	CATGGTTCCAGCCGCAGTGTC	8	3	0.54	CATGTAATCAAAGTTCTTCTT	7	7	1.26	CATGTAATCTGTACCTTCAGT	2	4	0.72	CATGTATATTGAACTTGTAAA	3	217	38.92
gi|118087256|ref|XM_427148.2|	128	22.96	-	-	-	gi|301105032|ref|XP_002901600.1|/2.51536e-16/conserved hypothetical protein [Phytophthora infestans T30-4]	CATGAGGAGCGACCACCTGAC	2	24	4.3	CATGGCCGTGCCCCCTCCGTC	1	104	18.65
gi|118087258|ref|XM_418366.2|	5	0.9	-	-	-	-	CATGCAGACGTGAGACCCATC	4	5	0.9
gi|118087266|ref|XM_418373.2|	81	14.53	-	-	-	-	CATGCGCCGCGCCCCGCTGCT	1	81	14.53
gi|118087270|ref|XM_418375.2|	75	13.45	-	-	-	-	CATGTACTTGATAAAAAAAAA	1	11	1.97	CATGTATTTAATAAAAAAAAA	1	2	0.36	CATGTATTTGAAAAAAAAAAA	1	17	3.05	CATGTATTTGACAAAAAAAAA	1	45	8.07
gi|118087275|ref|XM_418385.2|	78	13.99	-	-	-	gi|197312893|gb|ACH63227.1|/8.57721e-47/O-linked GlcNAc transferase-like protein [Rheum australe]	CATGTCTGCAAGCCATATTGC	3	9	1.61	CATGTTGCTGAGTCAGTCTCT	1	5	0.9	CATGTTGGAGACCCTGCAAAT	2	64	11.48
gi|118087276|ref|XM_418378.2|	178	31.92	-	-	-	-	CATGAAATGCCCCAACTAGCA	1	24	4.3	CATGCAGAAAAGAAACCAATT	2	100	17.93	CATGGCCGCTCAAGACTTAAT	6	2	0.36	CATGGCTCTTTTCTTGGGGTG	5	2	0.36	CATGTCTGGCTTTTTATTTTA	3	5	0.9	CATGTTCTCGAAATGGTGTTT	10	2	0.36	CATGTTTAAAGTCTTGTGCAT	4	43	7.71
gi|118087280|ref|XM_418380.2|	322	57.75	-	-	-	-	CATGTATATGGATGGAATAAA	1	316	56.67	CATGTCAAATGAAACAGTTGG	2	6	1.08
gi|118087288|ref|XM_418381.2|	8	1.43	-	-	-	gi|300122646|emb|CBK23213.2|/1.12824e-10/unnamed protein product [Blastocystis hominis]	CATGGGCTCATATCACCTCAT	1	6	1.08	CATGTTAGTGAAGAACGTGAC	6	2	0.36
gi|118087292|ref|XM_001232500.1|	276	49.5	-	-	-	gi|148910003|gb|ABR18086.1|/2.47886e-27/unknown [Picea sitchensis]	CATGCTGTTAATGATCTGCAG	3	19	3.41	CATGCTTCCTTGTCTGTAATA	6	6	1.08	CATGGCAAAGACTTAGAAAAT	2	8	1.43	CATGGCCACTTAGTTATTTTG	7	4	0.72	CATGGTTGAGTTAAAAGATAT	5	6	1.08	CATGTAAAACATTTGGGAACC	8	2	0.36	CATGTGACCTCAAAAAATGAC	1	231	41.43
gi|118087296|ref|XM_428503.2|	2	0.36	-	-	-	gi|323452753|gb|EGB08626.1|/3.85873e-12/hypothetical protein AURANDRAFT_7936, partial [Aureococcus anophagefferens]	CATGATAAATGTAAGCATCCA	1	2	0.36
gi|118087297|ref|XM_001231890.1|	4	0.72	-	-	-	-	CATGTGCCTATTTCTTAAATA	1	4	0.72
gi|118087302|ref|XM_418382.2|	16	2.87	-	-	-	gi|348681919|gb|EGZ21735.1|/9.73935e-16/hypothetical protein PHYSODRAFT_313807 [Phytophthora sojae]	CATGTGAATAACGTAAACTTG	2	10	1.79	CATGTGGATAACGTAAACTTG	2	6	1.08
gi|118087310|ref|XM_418400.2|	41	7.35	-	-	-	gi|116790003|gb|ABK25467.1|/7.81232e-27/unknown [Picea sitchensis]	CATGGGCTTCTACAAGCACAA	2	17	3.05	CATGGTTGAGGAAGGCAACCC	1	13	2.33	CATGGTTGAAGAAGGCAACCC	1	11	1.97
gi|118087311|ref|XR_026937.1|	210	37.66	-	-	-	gi|115467244|ref|NP_001057221.1|/1.30845e-09/Os06g0231300 [Oryza sativa Japonica Group]	CATGAGGATGCTTTGAAGTTG	14	5	0.9	CATGCTGTTGCACAGCAAGCT	3	2	0.36	CATGGTTTACTTACAGCTCTA	13	2	0.36	CATGGTTTTCTGAGAACCATT	2	2	0.36	CATGTATACTTCTACAAGTTT	1	199	35.69
gi|118087318|ref|XM_418466.2|	369	66.18	GO:0044464//cell part	-	-	gi|297799020|ref|XP_002867394.1|/8.88582e-56/type I phosphodiesterase/nucleotide pyrophosphatase family protein [Arabidopsis lyrata subsp. lyrata]	CATGACACACCTGAAAAAATC	4	2	0.36	CATGCTCCTTTACCACACTTT	2	12	2.15	CATGGAAGATGAATCAAAGTG	3	5	0.9	CATGTAAAATTACATTCATTT	1	347	62.23	CATGTCAAGGGAACGGAAGAG	6	3	0.54
gi|118087320|ref|XM_418458.2|	9	1.61	-	-	-	-	CATGGAGCAAGCTGTCTTGGA	3	5	0.9	CATGTTGACACTCAGCATCCG	8	4	0.72
gi|118087321|ref|XM_418454.2|	2	0.36	-	-	-	-	CATGCGAGCAAAAAAAAAAAA	6	2	0.36
gi|118087323|ref|XM_418452.2|	12	2.15	-	-	-	gi|242090389|ref|XP_002441027.1|/1.8965e-32/hypothetical protein SORBIDRAFT_09g019120 [Sorghum bicolor]	CATGTCCTTTTGAGATGTACA	1	9	1.61	CATGTTATCCTACTTCATGTT	3	3	0.54
gi|118087331|ref|XM_418396.2|	71	12.73	-	-	-	gi|168017435|ref|XP_001761253.1|/2.70094e-37/predicted protein [Physcomitrella patens subsp. patens]	CATGATGGGACAGACATCCCG	3	3	0.54	CATGCAGTAACTCCTCTGGTT	5	3	0.54	CATGGCGAGCGGCACCTGGCG	1	65	11.66
gi|118087333|ref|XM_418444.2|	1721	308.65	-	-	-	gi|384249326|gb|EIE22808.1|/8.36864e-06/complex 1 family protein-like protein [Coccomyxa subellipsoidea C-169]	CATGCAACAATTGAAGCGGTG	3	1643	294.67	CATGGTGAAGGCAACCGAGCT	5	8	1.43	CATGTAAAGGCATTACTGCAT	4	64	11.48	CATGCAACAATTGAAGCGGAG	3	2	0.36	CATGCAACAATTGAAGCGGCG	3	2	0.36	CATGCAACAATTGAAGCGGGG	3	2	0.36
gi|118087335|ref|XM_418395.2|	9	1.61	-	-	-	-	CATGAAAAAAAAAAAAAACAA	3	3	0.54	CATGATGTTTTAGGAAAAACT	1	4	0.72	CATGAGAAAAAAAAAAAACAA	3	2	0.36
gi|118087337|ref|XM_418441.2|	282	50.58	-	-	-	gi|301118062|ref|XP_002906759.1|/0/strumpellin, putative [Phytophthora infestans T30-4]	CATGACCTGCCCTGAATCTCA	2	7	1.26	CATGATGAAAACTACTTTAGT	7	4	0.72	CATGTCGGTTTTTTGTTCTAA	1	262	46.99	CATGTGAAGGCAGACTGGAAG	16	2	0.36	CATGTTCCTGGAGGATTACAT	4	2	0.36	CATGTTTACTTCTCTTCTCAA	10	5	0.9
gi|118087339|ref|XM_418464.2|	60	10.76	-	-	-	gi|297828171|ref|XP_002881968.1|/1.02629e-32/protein binding protein [Arabidopsis lyrata subsp. lyrata]	CATGAATGGATTACTTTTAAC	2	28	5.02	CATGCAGATTTTGTTGCTATA	3	30	5.38	CATGGTGTCTGCAGCCCATTT	4	2	0.36
gi|118087341|ref|XM_425945.2|	95	17.04	-	-	-	gi|168053221|ref|XP_001779036.1|/8.41367e-33/predicted protein [Physcomitrella patens subsp. patens]	CATGAGGTTGAGTTATATGTA	9	3	0.54	CATGCAAGACGGGCTTTTTAG	10	5	0.9	CATGCATTTAGATGCTTACTT	7	5	0.9	CATGCATTTGATCAGGCCATT	6	4	0.72	CATGGCAAAAGCTTATTAAAA	3	22	3.95	CATGTAAAATTATGTAGAATC	2	39	6.99	CATGTCCACGTAGAGTATGAA	11	12	2.15	CATGTTTATATTATGTGGACC	8	5	0.9
gi|118087343|ref|XM_418463.2|	93	16.68	-	-	-	gi|298705503|emb|CBJ28770.1|/4.62351e-09/conserved unknown protein [Ectocarpus siliculosus]	CATGACATACAGAGGCACCAC	4	2	0.36	CATGGACATTCTTTGATCTTT	1	75	13.45	CATGTGCTGCTTTTACAAAGT	2	16	2.87
gi|118087347|ref|XM_418436.2|	14	2.51	-	-	-	gi|357470945|ref|XP_003605757.1|/1.7472e-14/EFR3-like protein [Medicago truncatula]	CATGCTCATTACCAATCTGTT	1	12	2.15	CATGTAATACAAGAAATTCTT	8	2	0.36
gi|118087349|ref|XM_418462.2|	2111	378.6	-	-	-	gi|356577831|ref|XP_003557025.1|/2.67356e-11/PREDICTED: 39S ribosomal protein L13, mitochondrial-like [Glycine max]	CATGTACTCCATGTTGTGTGT	2	10	1.79	CATGTTGTGTGTTATCTGTTT	1	998	178.99	CATGTTGTGTGTTATCTGCTT	1	9	1.61	CATGTTGTGTGTTATCTGTTC	1	1092	195.85	CATGTTGTGTGTTTTCTGTTT	1	2	0.36
gi|118087354|ref|XM_418460.2|	23	4.12	-	-	-	-	CATGCAACCATGTACTCAAGC	2	13	2.33	CATGCAATGTAAGCAGTATAG	7	3	0.54	CATGTAAATTCTTGCTTTGCT	8	4	0.72	CATGTACTCAAGCACCAGAAG	1	3	0.54
gi|118087358|ref|XM_418456.2|	9	1.61	-	-	-	gi|301111476|ref|XP_002904817.1|/5.57054e-101/conserved hypothetical protein [Phytophthora infestans T30-4]	CATGCCACTTACAAAAGGACA	6	2	0.36	CATGGAGAAAAGCACAACTGG	1	7	1.26
gi|118087362|ref|XM_418453.2|	250	44.84	-	GO:0005488//binding	-	gi|115480141|ref|NP_001063664.1|/5.55248e-151/Os09g0515100 [Oryza sativa Japonica Group]	CATGATGAAATATGTAGCAGT	2	3	0.54	CATGCAGAGCTTGCAATGAAG	11	2	0.36	CATGCATGATTTCTGTTCTGC	5	81	14.53	CATGCTAATGTATATTACATT	1	150	26.9	CATGGTATGTGAGGGTTTTAA	3	8	1.43	CATGTGCACAGTTGATCCGAG	7	2	0.36	CATGGTATGTAAGGGTTTTAA	3	4	0.72
gi|118087366|ref|XM_001233959.1|	14	2.51	-	-	-	gi|168010700|ref|XP_001758042.1|/1.1718e-105/predicted protein [Physcomitrella patens subsp. patens]	CATGCACTTACACTAAGAAAC	10	4	0.72	CATGCGGTCACTATGTTTGAA	11	2	0.36	CATGGCACCACTCACCAATGA	9	2	0.36	CATGGGCATTCATTCAGCTTT	5	4	0.72	CATGGGTGTTCCACTTCCTGC	2	2	0.36
gi|118087369|ref|XM_418445.2|	949	170.2	-	-	-	gi|384245020|gb|EIE18516.1|/5.75411e-12/hypothetical protein COCSUDRAFT_20585 [Coccomyxa subellipsoidea C-169]	CATGAGTAACTAAGATTAACC	1	93	16.68	CATGAGTGCTGTCATTTCCTC	14	2	0.36	CATGCACCTGATTGTTAAGCA	2	7	1.26	CATGCGTACTTCAACATCTAT	9	2	0.36	CATGGAATAAAATGTTTTCAC	3	829	148.68	CATGTGCCATCAGAAAGTATA	5	14	2.51	CATGTTTGGAAATGGAGCCTA	11	2	0.36
gi|118087371|ref|XM_001234015.1|	64	11.48	-	-	-	gi|348681615|gb|EGZ21431.1|/2.61546e-90/hypothetical protein PHYSODRAFT_350745 [Phytophthora sojae]	CATGCTGGATCGAAATACGTA	2	59	10.58	CATGCTTACTACTTTACCAGA	1	5	0.9
gi|118087373|ref|XM_418440.2|	73	13.09	-	-	-	-	CATGAAAAAACAATTTCGTCT	2	3	0.54	CATGAACAGTGACTCGGATTT	3	4	0.72	CATGAGAGCAATTGAAGAAAC	4	14	2.51	CATGATGATGTAAAAGGATCA	1	50	8.97	CATGTTAGAGTATGCTGCATT	5	2	0.36
gi|118087376|ref|XM_001234101.1|	3	0.54	-	-	-	-	CATGGACAGAGATGAGGGGCC	2	3	0.54
gi|118087378|ref|XM_418438.2|	373	66.9	-	-	-	gi|298714047|emb|CBJ27279.1|/8.42024e-27/conserved unknown protein [Ectocarpus siliculosus]	CATGAGGAAACTAAAAGCAGA	3	65	11.66	CATGCACAGACCTTGAGCAGG	11	8	1.43	CATGCTGGAAACCCCTGAATA	7	2	0.36	CATGGCAAGACTGCCTACTTC	5	2	0.36	CATGGGGCGCAGTTGTTCCAT	9	3	0.54	CATGTCAAATGATTGGCTGTG	1	146	26.18	CATGTGCAACCATGAGGAAAC	4	11	1.97	CATGTTCATGTCAAATGATTG	2	38	6.82	CATGTTGCAATAACAATTACC	6	98	17.58
gi|118087384|ref|XM_418430.2|	716	128.41	-	-	-	gi|168064195|ref|XP_001784050.1|/4.66409e-34/predicted protein [Physcomitrella patens subsp. patens]	CATGACCAGGCTGATGAGGTC	9	14	2.51	CATGCCCTCTGCTAGCATGAC	10	5	0.9	CATGGAAGTGTCCTGCTAAGC	8	8	1.43	CATGGGATGGGATTTCCTGAG	2	4	0.72	CATGTAATTAAATGCTGTACA	4	13	2.33	CATGTAGAATATCCGTAATGT	1	613	109.94	CATGTCATGGGATGGGATTTC	3	22	3.95	CATGTTGAAGCTGGAGTTGAA	7	32	5.74	CATGTAGAATATCCGTAATCT	1	3	0.54	CATGTAGAATATTCGTAATGT	1	2	0.36
gi|118087386|ref|XM_418429.2|	9	1.61	-	-	-	gi|300120243|emb|CBK19797.2|/3.69353e-14/unnamed protein product [Blastocystis hominis]	CATGGAATGAAGCTTGTAGAA	3	2	0.36	CATGGCACCTGGAACTGTGAC	1	7	1.26
gi|118087409|ref|XM_418422.2|	2	0.36	-	-	-	gi|356563912|ref|XP_003550201.1|/8.65305e-38/PREDICTED: trafficking protein particle complex subunit 9-like [Glycine max]	CATGCTGGAGAATGTCAGCGT	3	2	0.36
gi|118087415|ref|XM_418419.2|	45	8.07	-	-	GO:0009987//cellular process	gi|302814736|ref|XP_002989051.1|/1.64609e-21/hypothetical protein SELMODRAFT_129087 [Selaginella moellendorffii]	CATGATACAAGTCAAAAATCA	1	23	4.12	CATGCAACTGCATGATTTTGT	4	2	0.36	CATGCTGATCACTTTGAAGAA	6	4	0.72	CATGCTTACTGGTGCAACTGC	8	3	0.54	CATGGATGCTGTCGTTGGTGC	2	10	1.79	CATGTTTCACTCTTTTCTTAA	5	3	0.54
gi|118087417|ref|XM_418418.2|	3	0.54	-	-	-	gi|356510072|ref|XP_003523764.1|/2.79746e-20/PREDICTED: sucrose transport protein SUC4-like [Glycine max]	CATGGAGACAGCTTTGGTAAC	14	3	0.54
gi|118087428|ref|XM_418413.2|	24	4.3	-	-	-	-	CATGACCCTACCTCAGACTGG	2	5	0.9	CATGAGAAGTACTGTCTTACA	5	3	0.54	CATGCACAAGAGCATGACCCT	3	6	1.08	CATGCTCTGACAGCCATGCAC	4	10	1.79
gi|118087435|ref|XM_418410.2|	4	0.72	-	-	-	gi|168064885|ref|XP_001784388.1|/1.35491e-27/predicted protein [Physcomitrella patens subsp. patens]	CATGCCGAGGTGGTGCAGCTG	2	2	0.36	CATGCGGAGAGTCCATCTGAT	3	2	0.36
gi|118087437|ref|XM_001232433.1|	2	0.36	-	-	-	-	CATGACCGCGGAGCTGCCCAC	1	2	0.36
gi|118087442|ref|XM_418407.2|	24	4.3	-	-	-	gi|301104378|ref|XP_002901274.1|/5.36791e-06/conserved hypothetical protein [Phytophthora infestans T30-4]	CATGAACCCTTCGTGTTCGCA	1	2	0.36	CATGCTGGCCCTGCAGCAGCC	5	2	0.36	CATGGATGGAGTGGCCAAACG	4	3	0.54	CATGTACATGTACCAGAGCAA	3	6	1.08	CATGTACCAGAGCAAGAAGAT	2	9	1.61	CATGAACCCTTCGTGTTCGAA	1	2	0.36
gi|118087444|ref|XM_001232627.1|	497	89.13	GO:0043234//protein complex;GO:0016020//membrane	GO:0008135//translation factor activity, nucleic acid binding	GO:0006412//translation;GO:0010038//response to metal ion	gi|351724085|ref|NP_001238069.1|/2.12552e-31/uncharacterized protein LOC100306132 [Glycine max]	CATGGCGAAGATGGAGGAGTG	1	489	87.7	CATGGCGAAGATGGAGGAGAG	1	2	0.36	CATGGCGAAGATGGAGGAGGG	1	4	0.72	CATGGCGAAGATGGAGGAGTC	1	2	0.36
gi|118087448|ref|XM_418406.2|	2	0.36	-	GO:0003824//catalytic activity	GO:0008152//metabolic process	gi|298714588|emb|CBJ27579.1|/3.00043e-50/delta-1-pyrroline-5-carboxylate reductase [Ectocarpus siliculosus]	CATGGGTTGTACCAACTGGAG	2	2	0.36
gi|118087450|ref|XM_418405.2|	19	3.41	GO:0044421//extracellular region part	GO:0016623;GO:0016616//oxidoreductase activity, acting on the CH-OH group of donors, NAD or NADP as acceptor;GO:0048037//cofactor binding	GO:0006005//L-fucose biosynthetic process;GO:0019852//L-ascorbic acid metabolic process	gi|145352946|ref|XP_001420794.1|/7.59329e-105/predicted protein [Ostreococcus lucimarinus CCE9901]	CATGCGTCCTCTTTAACTCAG	1	13	2.33	CATGGGTCCTCTTTAACTCAG	1	6	1.08
gi|118087464|ref|XM_427026.2|	5	0.9	-	-	-	gi|326512638|dbj|BAJ99674.1|/0/predicted protein [Hordeum vulgare subsp. vulgare]	CATGCTACCTGCTTCCCCAGC	12	3	0.54	CATGCTGGAAATCCGTTTGAT	4	2	0.36
gi|118087466|ref|XM_423955.2|	19	3.41	-	-	-	gi|15228477|ref|NP_189519.1|/1.41227e-06/uncharacterized protein [Arabidopsis thaliana]	CATGTATGATGGCTGTAAAGC	1	19	3.41
gi|118087490|ref|XM_419287.2|	228	40.89	-	-	-	gi|116782324|gb|ABK22464.1|/2.57392e-29/unknown [Picea sitchensis]	CATGAAGGAGAACAGAGAGCA	12	2	0.36	CATGATGAAAAGGCATTATAT	13	193	34.61	CATGGCTCGGTGTTGATGTTA	14	3	0.54	CATGTGTGTATCAATGTATAT	7	21	3.77	CATGTTAGAACCCAGAAACAG	8	9	1.61
gi|118087492|ref|XM_419288.2|	35	6.28	GO:0043231//intracellular membrane-bounded organelle	GO:0005488//binding	-	gi|357485531|ref|XP_003613053.1|/3.9187e-122/Translation initiation factor IF-2 [Medicago truncatula]	CATGAAGTTGTGGCCTGGAGA	2	8	1.43	CATGATGTGGTCTGTGAGGAG	5	2	0.36	CATGCAGATATCTAGCTACTA	11	2	0.36	CATGCTAAAAATGCAGGAGTT	6	4	0.72	CATGCTCTTAAAACCGAAAGA	1	19	3.41
gi|118087493|ref|XM_419285.2|	16	2.87	-	-	-	gi|326519608|dbj|BAK00177.1|/2.90402e-23/predicted protein [Hordeum vulgare subsp. vulgare]	CATGCTGCAGATTAATCCAAA	19	2	0.36	CATGGAAGTCTTAAATCTGCA	10	2	0.36	CATGGCTCTAGAAATGGCTCA	15	3	0.54	CATGTAGAGCAAAGACAGTAC	7	7	1.26	CATGTGGTAGAAAAAGAGAAT	17	2	0.36
gi|118087499|ref|XM_419284.2|	297	53.27	-	-	-	gi|348670465|gb|EGZ10287.1|/9.66055e-24/hypothetical protein PHYSODRAFT_521495 [Phytophthora sojae]	CATGATCTCAGACCACATACG	4	12	2.15	CATGCACTAAAAATGCAGTGT	2	8	1.43	CATGCAGCATGAAGTGAGGAG	10	4	0.72	CATGCCCTCCCAACACCTGAG	1	51	9.15	CATGCGAAGCAGCGCTGTGAC	3	97	17.4	CATGGAGCAGAAGTGCGAGGT	12	2	0.36	CATGGCGGCGGAGGAGGAGGA	13	2	0.36	CATGTAAAAAATCCTGAGTTA	6	3	0.54	CATGTACAACAAACCAAACAA	5	2	0.36	CATGTAGCTTTTTATTAAAAT	8	99	17.76	CATGTTGGCAGATGTTCTTTA	7	17
gi|118087501|ref|XM_419282.2|	62	11.12	-	GO:0003824//catalytic activity	-	gi|302763984|ref|XP_002965413.1|/5.12034e-129/hypothetical protein SELMODRAFT_84724 [Selaginella moellendorffii]	CATGACTGATGCTGTTTCAGA	1	23	4.12	CATGCTTAAAGGTGATGTGGA	3	6	1.08	CATGGGTAAGAATCTAGGAAC	2	33	5.92
gi|118087503|ref|XM_426097.2|	22	3.95	GO:0016020//membrane	GO:0016301//kinase activity	GO:0000902//cell morphogenesis;GO:0005975//carbohydrate metabolic process;GO:0006884//cell volume homeostasis;GO:0010033//response to organic substance	gi|384245098|gb|EIE18594.1|/5.17394e-20/hypothetical protein COCSUDRAFT_26335 [Coccomyxa subellipsoidea C-169]	CATGGAGGATTTCGTTGTTAC	2	12	2.15	CATGGGCATTGTCACTTTCTG	1	10	1.79
gi|118087505|ref|XR_026851.1|	4	0.72	-	-	-	gi|357468913|ref|XP_003604741.1|/1.132e-11/Pistil-specific extensin-like protein [Medicago truncatula]	CATGAGAGATGTTGGTGATGG	1	4	0.72
gi|118087506|ref|XM_419277.2|	145	26.01	-	-	-	-	CATGAAAGAGATACAGAGAAC	4	47	8.43	CATGATGTGCATTTTATTTTG	7	5	0.9	CATGCAGAGCAATGAGGTGCT	6	26	4.66	CATGCATTGATTTTTTTTTTC	9	5	0.9	CATGCTGTTATTTCTCTGGAA	8	9	1.61	CATGTACCCAACTCCACACAG	5	24	4.3	CATGTGGGCACTCTAGTTCAG	10	25	4.48	CATGATGTGCATTTTATTTTA	7	2	0.36	CATGCATTGATTTTTTTTTTT	9	2	0.36
gi|118087508|ref|XM_419275.2|	401	71.92	-	-	-	-	CATGAGAATAAAGGGTATCAT	8	202	36.23	CATGCAGCACATCTGGAGCCA	9	22	3.95	CATGCTTAAAAAAACAGTAAA	6	5	0.9	CATGCTTTTGCTTAACTGATC	7	10	1.79	CATGGAGAGGAAAAGGTTGGG	5	2	0.36	CATGTAGTTGGAAGAGCAGAC	10	3	0.54	CATGTGTGTTTTTAAGATTTA	4	3	0.54	CATGTTCAAAGCTTTGCTCAG	1	146	26.18	CATGAGAATAAAGGGAATCAT	8	3	0.54	CATGAGAATAAAGGGGATCAT	8	3	0.54	CATGAGAATAAAGGGTATTAT	8	2
gi|118087509|ref|XM_419272.2|	92	16.5	-	-	-	gi|222640696|gb|EEE68828.1|/1.2851e-39/hypothetical protein OsJ_27601 [Oryza sativa Japonica Group]	CATGCACCGTACTGCCTTACT	1	48	8.61	CATGGACTGATAACAGCACTG	3	22	3.95	CATGTTCGGAAAGGGGATGTT	2	22	3.95
gi|118087511|ref|XM_001231647.1|	71	12.73	-	-	GO:0006810//transport	gi|326526827|dbj|BAK00802.1|/0/predicted protein [Hordeum vulgare subsp. vulgare]	CATGAAATTCCTGAGGAGATG	5	7	1.26	CATGAGGACTGTGAAAAGGGA	8	4	0.72	CATGCATCAATCCTTGCATAC	7	5	0.9	CATGCCCATTTTTGTGGCTAA	3	11	1.97	CATGGTCAACTTATAGAAAAA	17	2	0.36	CATGTAAAGCAGTTGGTCACC	9	3	0.54	CATGTGCATATCATCCCATTG	1	15	2.69	CATGTGTAGAAAAAGAGAAGG	23	3	0.54	CATGTTCAACTTGGTCGAAGA	6	19	3.41	CATGTTGCTCCCCAATCAAGT	10	2	0.36
gi|118087513|ref|XM_419276.2|	68	12.2	-	-	-	gi|302775462|ref|XP_002971148.1|/2.31906e-74/hypothetical protein SELMODRAFT_441456 [Selaginella moellendorffii]	CATGTTGATCTGCCAAAGGAT	1	68	12.2
gi|118087515|ref|XM_419274.2|	2	0.36	-	-	-	gi|323447582|gb|EGB03498.1|/1.32501e-47/hypothetical protein AURANDRAFT_67962 [Aureococcus anophagefferens]	CATGTTGCAACCAGAAAGTAC	2	2	0.36
gi|118087519|ref|XM_419271.2|	104	18.65	-	GO:0016787//hydrolase activity	-	gi|302812074|ref|XP_002987725.1|/1.77262e-74/hypothetical protein SELMODRAFT_447079 [Selaginella moellendorffii]	CATGATCAATTGCTATTCTGT	1	49	8.79	CATGCTTAATTCTTGGTCAGG	2	40	7.17	CATGTCAACAACAGAGGAATT	6	2	0.36	CATGTCTGCTTCTAAGTCTTT	3	13	2.33
gi|118087524|ref|XM_419291.2|	356	63.85	-	-	-	gi|301101616|ref|XP_002899896.1|/3.82963e-58/alpha-actinin-1, putative [Phytophthora infestans T30-4]	CATGCCGAACACACTGACAGA	21	3	0.54	CATGCCTACCAGCTCTTTCTC	17	7	1.26	CATGCGAGCTCAGAACCAATA	2	45	8.07	CATGCTTTGGATGGAAGATGT	7	2	0.36	CATGTTCCTCAATGTGATTGA	1	295	52.91	CATGTTCTTACGCCAGCGCCT	18	2	0.36	CATGTTCCTCAATGCGATTGA	1	2	0.36
gi|118087526|ref|XM_419297.2|	8	1.43	-	-	-	-	CATGCGAGCCTAGCGGAGTCC	1	8	1.43
gi|118087527|ref|XM_001231923.1|	161	28.87	-	-	-	-	CATGTAAAGGAGCTTTATCTC	2	4	0.72	CATGTAAAGTCTCACATAAAT	1	152	27.26	CATGTTTTCTGGCTGCCTGCC	4	5	0.9
gi|118087529|ref|XM_419292.2|	136	24.39	GO:0043231//intracellular membrane-bounded organelle	-	-	gi|307108371|gb|EFN56611.1|/3.02916e-24/hypothetical protein CHLNCDRAFT_144371 [Chlorella variabilis]	CATGATATTTTCTGTGCCTCC	7	2	0.36	CATGATTGTCAATACTTAATA	5	5	0.9	CATGGAGATTTGCTATATACA	4	7	1.26	CATGTCTGCGTTGACGAAGGC	8	7	1.26	CATGTTCTACTATTTGTAATC	2	115	20.62
gi|118087530|ref|XM_419303.2|	291	52.19	-	-	-	gi|168035557|ref|XP_001770276.1|/0/predicted protein [Physcomitrella patens subsp. patens]	CATGAGGTTACTGAGCTACAG	2	2	0.36	CATGCTGGCGTGCTTCCTTGT	5	2	0.36	CATGCTGTTCAAAAACATCCA	1	276	49.5	CATGGAAGTCTGCAGTGTGCT	3	4	0.72	CATGGCTCTGGGGCTTCTCTT	10	3	0.54	CATGGTGCTGTAGTGTTCTGG	4	2	0.36	CATGTTTGTCACTGGGATTTC	13	2	0.36
gi|118087532|ref|XM_001232434.1|	9	1.61	-	-	-	gi|334185310|ref|NP_187941.6|/2.82368e-63/proteasome activator subunit 4 [Arabidopsis thaliana]	CATGTTATTATGCATAGACTT	1	9	1.61
gi|118087534|ref|XR_026905.1|	36	6.46	-	-	-	-	CATGATGGGAAGATGGTTTAC	1	34	6.1	CATGCCACAGACTTCTGGTGC	2	2	0.36
gi|118087535|ref|XM_419305.2|	176	31.56	-	GO:0005488//binding	-	gi|168063820|ref|XP_001783866.1|/1.34534e-16/predicted protein [Physcomitrella patens subsp. patens]	CATGCAGTTATACAGTACGCT	7	6	1.08	CATGCTGAGAGCACAACTGTC	1	68	12.2	CATGGACACGTGTCTGGAAAT	21	7	1.26	CATGGAGTCACAAAGGAGTCG	8	5	0.9	CATGGTTCAAAAGATGATAAA	23	26	4.66	CATGTATCGTGTTAGAGCTGA	6	21	3.77	CATGTATTTCAATGTATTTTT	5	40	7.17	CATGATGCAGAGATAGAAAAA	19	3	0.54
gi|118087537|ref|XM_419295.2|	756	135.59	-	-	-	gi|255072421|ref|XP_002499885.1|/3.09641e-19/predicted protein [Micromonas sp. RCC299]	CATGAACCACTTTGTGTATAA	1	404	72.46	CATGAAGAAAGCCATGCCCAT	4	4	0.72	CATGAGATTCTTTCAGTAGCA	8	4	0.72	CATGAGGAAAAGGAAACAGGA	10	4	0.72	CATGAGGACAAGGAAAGTGGC	6	4	0.72	CATGCCCATCAACGTCCCAGC	3	8	1.43	CATGCTGTAACCATATATATG	5	19	3.41	CATGGACACCTGTGAGATGAC	2	309	55.42
gi|118087539|ref|XM_419306.2|	22	3.95	GO:0031090//organelle membrane;GO:0043231//intracellular membrane-bounded organelle	-	-	gi|302798148|ref|XP_002980834.1|/1.07492e-64/hypothetical protein SELMODRAFT_233613 [Selaginella moellendorffii]	CATGACCTCCAGTGTATCAGT	1	14	2.51	CATGGGCACAGGACACAGCTA	3	2	0.36	CATGTAACTATTTGTCTGTGC	9	6	1.08
gi|118087540|ref|XM_419298.2|	65	11.66	-	-	-	gi|301111928|ref|XP_002905043.1|/2.03651e-08/conserved hypothetical protein [Phytophthora infestans T30-4]	CATGACTCAGCCTTCCCTCTC	3	42	7.53	CATGATAAGAAGGCGGATGGC	7	3	0.54	CATGCAAAGTGCAGAATTAAT	4	20	3.59
gi|118087546|ref|XR_026934.1|	35	6.28	-	GO:0016740//transferase activity	-	gi|255088179|ref|XP_002506012.1|/1.64584e-11/predicted protein [Micromonas sp. RCC299]	CATGTGCCTAGGGCTGGCACC	3	4	0.72	CATGTTTCTTTTTCATTTAGT	1	31	5.56
gi|118087547|ref|XM_001232813.1|	2	0.36	-	-	-	gi|326492670|dbj|BAJ90191.1|/1.0323e-25/predicted protein [Hordeum vulgare subsp. vulgare]	CATGTGTGGTACAGAGAGGGA	7	2	0.36
gi|118087549|ref|XM_419309.2|	7	1.26	-	-	-	gi|384245098|gb|EIE18594.1|/3.56281e-16/hypothetical protein COCSUDRAFT_26335 [Coccomyxa subellipsoidea C-169]	CATGGCTGCCTCACTGCACCC	6	2	0.36	CATGTACCCCTTGTTTTCAGT	1	5	0.9
gi|118087551|ref|XM_426101.2|	8	1.43	-	-	-	gi|384245098|gb|EIE18594.1|/9.40246e-18/hypothetical protein COCSUDRAFT_26335 [Coccomyxa subellipsoidea C-169]	CATGCCCTTTGATGTCAACCA	1	5	0.9	CATGTGCTCCGAGGGCTACGA	2	3	0.54
[truncated: 8,626 more rows]
[truncated: 197 more columns]

## Sheet: F1.GeneExpression.xls
Gene	GeneExpression	TPM	GO Component	GO Function	GO Process	blast nr	Mapped-Tag	Nth-Tag-from-3'-end-of-Gene	Tag-Copy-Number	TPM(tag)
[truncated: 9,806 more rows]
[truncated: 273 more columns]

## Sheet: POF1.GeneExpression.xls
Gene	GeneExpression	TPM	GO Component	GO Function	GO Process	blast nr	Mapped-Tag	Nth-Tag-from-3'-end-of-Gene	Tag-Copy-Number	TPM(tag)
[truncated: 9,747 more rows]
[truncated: 209 more columns]
