# Supplementary material for: Dynamic Changes in the Follicular Transcriptome and Promoter DNA Methylation Pattern of Steroidogenic Genes in Chicken Follicles throughout the Ovulation Cycle
Source: PLoS One. 2015 Dec 30;10(12):e0146028. doi: 10.1371/journal.pone.0146028 (PMC4696729; doi:10.1371/journal.pone.0146028)
Supplement: S3 Table — (XLSX) [file pone.0146028.s004.xlsx]

## Sheet: SWF vs F1 up
Gene	RawIntensity-SWF	RawIntensity-F1	TPM-SWF	TPM-F1	log2 Ratio(F1/SWF)	P-Value	FDR
gi|118099455|ref|XM_425326.2|	0	49	0.01	8.78	9.77808	6.66134e-16	7.73746e-15
gi|118095198|ref|XM_422751.2|	0	47	0.01	8.42	9.71768	6.21724e-15	6.85354e-14
gi|46048803|ref|NM_205045.1|	0	46	0.01	8.24	9.6865	1.35447e-14	1.45744e-13
gi|118096526|ref|XM_425129.2|	0	37	0.01	6.63	9.37287	7.47714e-12	5.14036e-11
gi|118086730|ref|XM_419104.2|	0	33	0.01	5.91	9.20701	1.19304e-10	7.40614e-10
gi|67514582|ref|NM_001024826.1|	0	23	0.01	4.12	8.6865	1.2129e-07	5.87648e-07
gi|118091854|ref|XM_421232.2|	0	23	0.01	4.12	8.6865	1.2129e-07	5.87385e-07
gi|118082308|ref|XM_416024.2|	0	22	0.01	3.94	8.62205	2.42406e-07	1.13973e-06
gi|118110694|ref|XM_427212.2|	0	22	0.01	3.94	8.62205	2.42406e-07	1.13923e-06
gi|118089673|ref|XM_420331.2|	0	21	0.01	3.76	8.55459	4.84462e-07	2.2124e-06
gi|118085067|ref|XM_425640.2|	0	18	0.01	3.22	8.33092	3.86732e-06	1.61722e-05
gi|118095146|ref|XM_426704.2|	0	18	0.01	3.22	8.33092	3.86732e-06	1.61659e-05
gi|71896182|ref|NM_001031594.1|	0	18	0.01	3.22	8.33092	3.86732e-06	1.61597e-05
gi|118086557|ref|XM_419000.2|	0	17	0.01	3.04	8.24793	7.72906e-06	3.1083e-05
gi|118089800|ref|XM_420398.2|	0	17	0.01	3.04	8.24793	7.72906e-06	3.10714e-05
gi|118088111|ref|XM_419526.2|	0	16	0.01	2.87	8.16491	1.5447e-05	5.97651e-05
gi|57525504|ref|NM_001006262.1|	0	16	0.01	2.87	8.16491	1.5447e-05	5.97437e-05
gi|49170103|ref|NM_205260.1|	0	16	0.01	2.87	8.16491	1.5447e-05	5.97224e-05
gi|118099211|ref|XM_001234636.1|	0	15	0.01	2.69	8.07146	3.08716e-05	0.000114174
gi|45382840|ref|NM_205504.1|	0	15	0.01	2.69	8.07146	3.08716e-05	0.000114135
gi|118091219|ref|XM_420970.2|	0	15	0.01	2.69	8.07146	3.08716e-05	0.000114096
gi|118100602|ref|XM_417369.2|	0	14	0.01	2.51	7.97154	6.16988e-05	0.000218758
gi|118083189|ref|XM_428887.2|	0	14	0.01	2.51	7.97154	6.16988e-05	0.000218686
gi|118097926|ref|XM_414857.2|	0	14	0.01	2.51	7.97154	6.16988e-05	0.000218614
gi|118091480|ref|XM_001233110.1|	0	13	0.01	2.33	7.86419	0.000123309	0.000415021
gi|118103247|ref|XM_418228.2|	0	13	0.01	2.33	7.86419	0.000123309	0.000414892
gi|118099318|ref|XM_415462.2|	0	13	0.01	2.33	7.86419	0.000123309	0.000414762
gi|118096960|ref|XM_414406.2|	0	12	0.01	2.15	7.74819	0.00024644	0.000788696
gi|45382662|ref|NM_204706.1|	0	12	0.01	2.15	7.74819	0.00024644	0.000788462
gi|118095544|ref|XR_026977.1|	0	12	0.01	2.15	7.74819	0.00024644	0.000788229
gi|118091779|ref|XM_421217.2|	6	1255	1.08	224.75	7.70115	1.61044e-05	6.21087e-05
gi|45382704|ref|NM_205479.1|	11	423	1.97	75.75	5.26498	8.77286e-07	3.9251e-06
gi|45382782|ref|NM_205494.1|	1406	40697	252.16	7288.32	4.85317	4.21264e-12	2.98333e-11
gi|118099535|ref|XM_001231408.1|	7	197	1.26	35.28	4.80735	9.23034e-06	3.66301e-05
gi|45382342|ref|NM_205396.1|	2	54	0.36	9.67	4.74745	0.000115255	0.000391816
gi|71894830|ref|NM_001031063.1|	6	137	1.08	24.53	4.50544	1.61044e-05	6.21308e-05
gi|50749459|ref|XM_421645.1|	10	219	1.79	39.22	4.45356	1.60247e-06	6.96789e-06
gi|118100812|ref|XM_001235177.1|	5	106	0.9	18.98	4.39841	2.75316e-05	0.000102771
gi|45383973|ref|NM_205261.1|	21	404	3.77	72.35	4.26236	1.65626e-09	9.39706e-09
gi|118091725|ref|XM_001231760.1|	8	151	1.43	27.04	4.24101	5.20868e-06	2.1417e-05
gi|118089812|ref|XM_426284.2|	8	120	1.43	21.49	3.90958	5.20868e-06	2.14333e-05
gi|118104462|ref|XM_424917.2|	2	30	0.36	5.37	3.89885	0.000115388	0.000392146
gi|118104562|ref|XM_424964.2|	9	121	1.61	21.67	3.75057	2.9034e-06	1.2303e-05
gi|50726893|ref|NM_213576.2|	52	680	9.33	121.78	3.70626	6.35048e-14	6.34696e-13
gi|45383381|ref|NM_204389.1|	494	6397	88.6	1145.62	3.69268	0	0
gi|71895388|ref|NM_001030602.1|	3	37	0.54	6.63	3.61798	7.34068e-05	0.000256485
gi|71895042|ref|NM_001031229.1|	687	8361	123.21	1497.35	3.60322	0	0
gi|118082602|ref|XM_416206.2|	153	1799	27.44	322.18	3.55351	0	0
gi|118118948|ref|XM_001233819.1|	3	35	0.54	6.27	3.53743	7.3433e-05	0.000256494
gi|55926191|ref|NM_001007473.1|	8	89	1.43	15.94	3.47856	5.20868e-06	2.14251e-05
gi|45383298|ref|NM_204433.1|	2	22	0.36	3.94	3.45213	0.000134985	0.000451787
gi|118099661|ref|XR_027179.1|	2	21	0.36	3.76	3.38466	0.000151662	0.000504329
gi|118082019|ref|XM_416842.2|	2	21	0.36	3.76	3.38466	0.000151662	0.000504174
gi|113206065|ref|NM_001044636.1|	15	154	2.69	27.58	3.35794	7.43412e-08	3.67089e-07
gi|118094668|ref|XM_001235408.1|	3	30	0.54	5.37	3.31389	7.41778e-05	0.000258844
gi|118089470|ref|XM_420246.2|	2	20	0.36	3.58	3.31389	0.000182216	0.000596575
gi|118110043|ref|XM_001236394.1|	2	19	0.36	3.4	3.23947	0.00023797	0.000767723
gi|50759446|ref|XM_417650.1|	2	19	0.36	3.4	3.23947	0.00023797	0.000767494
gi|45382494|ref|NM_205359.1|	1045	9872	187.42	1767.95	3.23773	3.15304e-14	3.25664e-13
gi|118114429|ref|XM_428655.2|	7	66	1.26	11.82	3.22973	9.23034e-06	3.66166e-05
gi|66793442|ref|NM_001024577.1|	27	252	4.84	45.13	3.22101	3.57068e-11	2.30527e-10
gi|118083566|ref|XM_416597.2|	194	1790	34.79	320.57	3.20389	5.78426e-13	4.64718e-12
gi|118103828|ref|XM_424749.2|	3	27	0.54	4.84	3.16398	7.81304e-05	0.00027176
gi|118092234|ref|XM_421396.2|	3	27	0.54	4.84	3.16398	7.81304e-05	0.000271673
gi|118099291|ref|XM_415476.2|	21	185	3.77	33.13	3.1355	1.65626e-09	9.39213e-09
gi|71894902|ref|NM_001031203.1|	721	6327	129.31	1133.09	3.13136	3.30846e-13	2.83051e-12
gi|45382172|ref|NM_205432.1|	4	34	0.72	6.09	3.08037	4.61358e-05	0.000166972
gi|118087590|ref|XM_419373.2|	4	34	0.72	6.09	3.08037	4.61358e-05	0.000166916
gi|45384117|ref|NM_205278.1|	1596	13410	286.24	2401.56	3.06867	5.64992e-12	3.94182e-11
gi|118103024|ref|XM_418136.2|	5	42	0.9	7.52	3.06274	2.75456e-05	0.000102787
gi|118101162|ref|XM_423873.2|	3	25	0.54	4.48	3.05247	8.88896e-05	0.000307207
gi|118090500|ref|XM_420710.2|	70	572	12.55	102.44	3.02902	0	0
gi|45384221|ref|NM_205290.1|	1308	10443	234.58	1870.21	2.99505	3.8285e-12	2.72378e-11
gi|118097816|ref|XR_026962.1|	3	24	0.54	4.3	2.99331	0.00010128	0.000347917
gi|54020690|ref|NM_204216.2|	3	24	0.54	4.3	2.99331	0.00010128	0.000347806
gi|45384009|ref|NM_205172.1|	2268	18078	406.76	3237.54	2.99265	0	0
gi|86129505|ref|NM_001039295.1|	6	47	1.08	8.42	2.96279	1.61077e-05	6.20995e-05
gi|118104067|ref|XM_424828.2|	48	373	8.61	66.8	2.95576	1.13909e-13	1.0901e-12
gi|118086794|ref|XM_001232309.1|	45	344	8.07	61.61	2.93252	2.39808e-14	2.51044e-13
gi|118084339|ref|XM_416951.2|	8442	63952	1514.04	11453	2.91925	0	0
gi|118089695|ref|XM_420344.2|	10	75	1.79	13.43	2.90743	1.60247e-06	6.96509e-06
gi|118097490|ref|XM_414611.2|	5	37	0.9	6.63	2.88101	2.77876e-05	0.000103583
gi|118097395|ref|XR_026958.1|	3	22	0.54	3.94	2.86716	0.000162667	0.000537123
gi|45382596|ref|NM_205248.1|	1518	11070	272.25	1982.5	2.86432	3.10484e-12	2.22209e-11
gi|118090428|ref|XM_420674.2|	203	1444	36.41	258.6	2.82832	2.54242e-13	2.22082e-12
gi|71896748|ref|NM_001031140.1|	5	35	0.9	6.27	2.80047	2.83336e-05	0.000105509
gi|46048806|ref|NM_205034.1|	5	35	0.9	6.27	2.80047	2.83336e-05	0.000105473
gi|118104072|ref|XR_027016.1|	6	41	1.08	7.34	2.76475	1.62079e-05	6.24413e-05
gi|118104482|ref|XM_424938.2|	4	27	0.72	4.84	2.74894	6.5435e-05	0.000230193
gi|118083746|ref|XM_416677.2|	9	60	1.61	10.75	2.7392	2.90354e-06	1.22988e-05
gi|45384357|ref|NM_205010.1|	49	327	8.79	58.56	2.73598	4.75176e-14	4.82493e-13
gi|118089261|ref|XM_420168.2|	11	73	1.97	13.07	2.72999	8.77288e-07	3.92349e-06
gi|71895660|ref|NM_001031038.1|	720	4741	129.13	849.05	2.71703	0	0
gi|118084091|ref|XM_416810.2|	18	118	3.23	21.13	2.70969	1.121e-08	5.9395e-08
gi|118110295|ref|XM_427292.2|	15	98	2.69	17.55	2.70579	7.43412e-08	3.66922e-07
gi|118093628|ref|XM_421996.2|	10	65	1.79	11.64	2.70106	1.6025e-06	6.96243e-06
gi|118095556|ref|XM_413689.2|	12	78	2.15	13.97	2.69992	4.7703e-07	2.18123e-06
gi|45382388|ref|NM_204874.1|	13	84	2.33	15.04	2.6904	2.57906e-07	1.20736e-06
gi|45384227|ref|NM_205288.1|	9	58	1.61	10.39	2.69006	2.90382e-06	1.22952e-05
gi|118093731|ref|XM_427965.2|	127	801	22.78	143.45	2.65471	8.63754e-14	8.43018e-13
gi|118092543|ref|XM_421557.2|	110	691	19.73	123.75	2.64897	0	0
gi|118096016|ref|XR_026978.1|	12	74	2.15	13.25	2.62358	4.77032e-07	2.18031e-06
gi|118083727|ref|XM_416671.2|	17	104	3.05	18.63	2.61075	2.11204e-08	1.0928e-07
gi|118103994|ref|XM_424810.2|	151	917	27.08	164.22	2.60033	4.4409e-15	4.94073e-14
gi|118094092|ref|XM_001233595.1|	8	48	1.43	8.6	2.58832	5.23666e-06	2.15157e-05
gi|45383521|ref|NM_204313.1|	4	24	0.72	4.3	2.57827	0.000151116	0.000502665
gi|118085467|ref|XM_425959.2|	21	122	3.77	21.85	2.535	1.65626e-09	9.40199e-09
gi|118100186|ref|XM_415780.2|	38	220	6.82	39.4	2.53035	1.60538e-13	1.47624e-12
gi|71894822|ref|NM_001031427.1|	16	92	2.87	16.48	2.52159	3.96862e-08	2.00545e-07
gi|118099613|ref|XM_427123.2|	14	80	2.51	14.33	2.51328	1.38758e-07	6.68984e-07
gi|71896014|ref|NM_001031563.1|	74	422	13.27	75.57	2.50965	1.55431e-14	1.66584e-13
gi|118090745|ref|XM_420845.2|	8	45	1.43	8.06	2.49476	5.351e-06	2.19688e-05
gi|118122017|ref|XM_427184.2|	8	45	1.43	8.06	2.49476	5.351e-06	2.19604e-05
gi|45642713|ref|NM_205459.1|	1363	7684	244.45	1376.11	2.49298	5.50182e-12	3.84345e-11
gi|118120066|ref|XM_425615.2|	20	112	3.59	20.06	2.48227	3.138e-09	1.7287e-08
gi|45383923|ref|NM_205208.1|	412	2282	73.89	408.68	2.46752	3.54606e-13	3.01234e-12
gi|71895570|ref|NM_001031483.1|	45	249	8.07	44.59	2.46608	2.39808e-14	2.50801e-13
gi|45383126|ref|NM_204523.1|	36	199	6.46	35.64	2.46389	2.61124e-13	2.27725e-12
gi|52138674|ref|NM_001004386.1|	204	1125	36.59	201.47	2.46104	2.28928e-13	2.03087e-12
gi|71895502|ref|NM_001030580.1|	14	77	2.51	13.79	2.45786	1.38763e-07	6.6871e-07
gi|118091760|ref|XM_421205.2|	450	2468	80.71	441.99	2.45319	1.523e-12	1.1335e-11
gi|71896609|ref|NM_001031155.1|	153	832	27.44	149	2.44096	0	0
gi|45383675|ref|NM_204224.1|	5	27	0.9	4.84	2.42701	9.48442e-05	0.00032716
gi|45382870|ref|NM_204631.1|	5	27	0.9	4.84	2.42701	9.48442e-05	0.000327055
gi|45384115|ref|NM_205118.1|	254	1367	45.55	244.81	2.42614	3.73034e-13	3.1664e-12
gi|118088249|ref|XM_001231908.1|	289	1525	51.83	273.11	2.39762	0	0
gi|118083271|ref|XM_416482.2|	8	42	1.43	7.52	2.39472	5.91314e-06	2.41757e-05
gi|118101320|ref|XR_027026.1|	24	126	4.3	22.57	2.392	2.42452e-10	1.47049e-09
gi|118085214|ref|XM_417205.2|	16	84	2.87	15.04	2.38968	3.96878e-08	2.0046e-07
gi|118090255|ref|XM_420592.2|	35	182	6.28	32.59	2.37559	3.77254e-13	3.19219e-12
gi|45383799|ref|NM_204158.1|	1573	8118	282.11	1453.83	2.36553	2.3792e-12	1.7314e-11
gi|46195841|ref|NM_206985.1|	71	365	12.73	65.37	2.3604	0	0
gi|118091967|ref|XM_421280.2|	32	162	5.74	29.01	2.33743	1.71307e-12	1.26452e-11
gi|118089326|ref|XM_001231976.1|	50	253	8.97	45.31	2.33665	4.70734e-14	4.78432e-13
gi|45383070|ref|NM_204554.1|	439	2215	78.73	396.68	2.33299	0	0
gi|118096009|ref|XM_413930.2|	205	1025	36.77	183.56	2.31965	5.36904e-13	4.34587e-12
gi|88853836|ref|NM_001039598.1|	6	30	1.08	5.37	2.31389	5.8125e-05	0.000207447
gi|118088078|ref|XM_419510.2|	750	3676	134.51	658.33	2.2911	9.4591e-14	9.15763e-13
gi|52694651|ref|NM_001005345.1|	121	593	21.7	106.2	2.29102	2.86438e-14	2.96984e-13
gi|118088839|ref|XM_419897.2|	27	132	4.84	23.64	2.28815	3.57068e-11	2.3039e-10
gi|118099925|ref|XM_001232035.1|	7	34	1.26	6.09	2.27302	2.46402e-05	9.26814e-05
gi|118092114|ref|XM_421413.2|	7	34	1.26	6.09	2.27302	2.46402e-05	9.26492e-05
gi|46048881|ref|NM_204787.1|	122	588	21.88	105.3	2.26682	7.21644e-14	7.13985e-13
gi|118101556|ref|XM_423769.2|	35	165	6.28	29.55	2.23432	3.77254e-13	3.18472e-12
gi|118101924|ref|XM_001233134.1|	17	80	3.05	14.33	2.23216	2.11582e-08	1.09424e-07
gi|118094724|ref|XM_422510.2|	23	108	4.12	19.34	2.23087	4.60136e-10	2.72354e-09
gi|118093870|ref|XM_422144.2|	9	42	1.61	7.52	2.22367	4.99246e-06	2.05827e-05
gi|45384101|ref|NM_205125.1|	881	4093	158	733	2.21389	7.64722e-13	5.958e-12
gi|118096995|ref|XM_414415.2|	6	28	1.08	5.01	2.21378	0.000134938	0.000451771
gi|118093529|ref|XM_001234092.1|	8	37	1.43	6.63	2.21299	1.46618e-05	5.70538e-05
gi|45382678|ref|NM_205474.1|	566	2624	101.51	469.93	2.21082	2.35146e-13	2.06906e-12
gi|45382692|ref|NM_205477.1|	151	693	27.08	124.11	2.19632	4.4409e-15	4.94582e-14
gi|118082341|ref|XR_026728.1|	99	454	17.76	81.31	2.1948	3.21964e-14	3.31908e-13
gi|118082444|ref|XM_416112.2|	7	32	1.26	5.73	2.18511	5.23218e-05	0.000187664
gi|118102389|ref|XM_417961.2|	101	454	18.11	81.31	2.16665	0	0
gi|118084664|ref|XM_416976.2|	6	27	1.08	4.84	2.16398	0.000214416	0.000696096
gi|118082269|ref|XM_001233093.1|	151	674	27.08	120.7	2.15613	4.4409e-15	4.95092e-14
gi|118129625|ref|XM_424479.2|	42	187	7.53	33.49	2.15301	1.09912e-13	1.05558e-12
gi|52345402|ref|NM_001004376.2|	250	1110	44.84	198.79	2.14839	3.23074e-13	2.7706e-12
gi|118102951|ref|XM_418123.2|	21	93	3.77	16.66	2.14375	1.65968e-09	9.40657e-09
gi|118086183|ref|XM_418831.2|	1518	6717	272.25	1202.93	2.14355	3.10484e-12	2.22356e-11
gi|118123339|ref|XM_001236315.1|	12	53	2.15	9.49	2.14207	6.51754e-07	2.94898e-06
gi|118088779|ref|XM_419860.2|	22	97	3.95	17.37	2.13667	8.74558e-10	5.07103e-09
gi|118101042|ref|XM_001233573.1|	15	66	2.69	11.82	2.13555	7.98014e-08	3.9226e-07
gi|118103396|ref|XR_026657.1|	35	154	6.28	27.58	2.13479	3.77254e-13	3.1897e-12
gi|118092243|ref|XM_421398.2|	8	35	1.43	6.27	2.13245	3.11856e-05	0.00011506
gi|118101182|ref|XM_001231272.1|	809	3545	145.09	634.86	2.12949	1.20548e-12	9.12251e-12
gi|118085350|ref|XM_417248.2|	73	319	13.09	57.13	2.12578	0	0
gi|118102831|ref|XM_418071.2|	139	607	24.93	108.71	2.12453	1.95843e-13	1.7693e-12
gi|118096103|ref|XM_413999.2|	115	501	20.62	89.72	2.12139	0	0
gi|48976106|ref|NM_001001755.1|	10	43	1.79	7.7	2.1049	5.07348e-06	2.09008e-05
gi|57530475|ref|NM_001006317.1|	217	927	38.92	166.01	2.09269	2.91766e-13	2.52615e-12
gi|45382082|ref|NM_205446.1|	128	546	22.96	97.78	2.09042	4.4409e-14	4.53056e-13
gi|118096725|ref|XR_026738.1|	34	142	6.1	25.43	2.05965	5.89528e-13	4.71884e-12
gi|118089851|ref|XM_420396.2|	662	2753	118.73	493.03	2.05399	8.1135e-13	6.30765e-12
gi|45384303|ref|NM_205024.1|	29	120	5.2	21.49	2.04708	1.01965e-11	6.88727e-11
gi|45382432|ref|NM_204887.1|	9	37	1.61	6.63	2.04195	2.83436e-05	0.000105474
gi|118091240|ref|XM_420987.2|	18	74	3.23	13.25	2.03639	1.32066e-08	6.96324e-08
gi|118104161|ref|XM_425040.2|	18	74	3.23	13.25	2.03639	1.32066e-08	6.95984e-08
gi|118098172|ref|XM_414959.2|	10	41	1.79	7.34	2.03582	1.0881e-05	4.27723e-05
gi|118102864|ref|XM_423116.2|	543	2224	97.38	398.29	2.03212	9.1327e-13	7.0443e-12
gi|88853856|ref|NM_001039601.1|	40	163	7.17	29.19	2.02543	1.14575e-13	1.09454e-12
gi|118090363|ref|XM_420639.2|	70	284	12.55	50.86	2.01884	0	0
gi|118103861|ref|XM_001234191.1|	35	142	6.28	25.43	2.01769	3.77254e-13	3.18721e-12
gi|118094563|ref|XM_001235037.1|	36	146	6.46	26.15	2.0172	2.61124e-13	2.27542e-12
gi|45382532|ref|NM_205351.1|	2111	8536	378.6	1528.69	2.01355	0	0
gi|118100309|ref|XM_415884.2|	9	36	1.61	6.45	2.00224	4.43076e-05	0.000160409
gi|118102393|ref|XM_417963.2|	10	40	1.79	7.16	2	1.66794e-05	6.41435e-05
gi|118102248|ref|XM_001234134.1|	96	383	17.22	68.59	1.99391	0	0
gi|118084947|ref|XR_026972.1|	173	688	31.03	123.21	1.98938	3.91464e-13	3.28672e-12
gi|49169790|ref|NM_205489.1|	908	3585	162.85	642.03	1.9791	1.22258e-12	9.23251e-12
gi|46048928|ref|NM_204561.1|	156	613	27.98	109.78	1.97215	1.77192e-13	1.61564e-12
gi|118092610|ref|XM_421585.2|	38	149	6.82	26.68	1.96792	1.60538e-13	1.4775e-12
gi|118117163|ref|XM_001235271.1|	11	43	1.97	7.7	1.96666	9.7899e-06	3.87086e-05
gi|118083905|ref|XM_001233499.1|	35	137	6.28	24.53	1.96571	3.78364e-13	3.18911e-12
gi|118090578|ref|XM_420734.2|	76	297	13.63	53.19	1.96437	6.4393e-15	7.08389e-14
gi|118104443|ref|XM_424909.2|	148	578	26.54	103.51	1.96353	0	0
gi|46049080|ref|NM_204221.1|	19	74	3.41	13.25	1.95815	1.09555e-08	5.81032e-08
gi|61098042|ref|NM_001012815.1|	33	128	5.92	22.92	1.95294	1.00786e-12	7.71884e-12
gi|45384537|ref|NM_205237.1|	102	395	18.29	70.74	1.95147	0	0
gi|118095575|ref|XR_027011.1|	76	294	13.63	52.65	1.94965	6.4393e-15	7.0911e-14
gi|118102002|ref|XM_417923.2|	12	46	2.15	8.24	1.93831	5.73594e-06	2.3469e-05
gi|118095903|ref|XM_413867.2|	227	870	40.71	155.81	1.93633	5.61772e-14	5.65643e-13
gi|45383885|ref|NM_204112.1|	17	65	3.05	11.64	1.93221	7.91908e-08	3.89613e-07
gi|118101347|ref|XM_001233898.1|	43	164	7.71	29.37	1.92954	1.19682e-13	1.1353e-12
gi|45383707|ref|NM_204205.1|	9	34	1.61	6.09	1.91938	0.000111001	0.000378783
gi|118097922|ref|XM_414854.2|	9	34	1.61	6.09	1.91938	0.000111001	0.000378664
gi|45382322|ref|NM_205401.1|	583	2208	104.56	395.43	1.91909	6.48814e-13	5.12886e-12
gi|118091599|ref|XM_421133.2|	23	87	4.12	15.58	1.91898	8.58092e-10	4.98357e-09
gi|118082839|ref|XM_001237031.1|	88	331	15.78	59.28	1.90945	2.68674e-14	2.79369e-13
gi|45383569|ref|NM_204284.1|	8	30	1.43	5.37	1.90891	0.00030433	0.000960603
gi|118104341|ref|XM_424710.2|	12	45	2.15	8.06	1.90644	8.90446e-06	3.54539e-05
gi|45384195|ref|NM_205072.1|	209	784	37.48	140.4	1.90535	2.35146e-13	2.07074e-12
gi|118092777|ref|XM_421647.2|	28	105	5.02	18.8	1.90497	2.6435e-11	1.72834e-10
gi|71895608|ref|NM_001031492.1|	58	217	10.4	38.86	1.9017	1.90958e-14	2.01663e-13
gi|118099606|ref|XM_415614.2|	180	672	32.28	120.35	1.89852	3.3351e-13	2.8488e-12
gi|118124809|ref|XM_001235879.1|	11	41	1.97	7.34	1.89758	2.38712e-05	9.00081e-05
gi|118093844|ref|XM_422110.2|	110	402	19.73	71.99	1.86741	0	0
gi|71895302|ref|NM_001030617.1|	60	219	10.76	39.22	1.86591	0	0
gi|45382752|ref|NM_204677.1|	11	40	1.97	7.16	1.86176	3.75668e-05	0.000137061
gi|118093318|ref|XM_421882.2|	281	1021	50.4	182.85	1.85916	0	0
gi|118096099|ref|XM_413996.2|	323	1172	57.93	209.89	1.85725	2.0961e-13	1.8811e-12
gi|118097004|ref|XM_429382.2|	205	743	36.77	133.06	1.85548	5.36904e-13	4.34912e-12
gi|50732917|ref|XM_429780.1|	30	108	5.38	19.34	1.84591	1.59337e-11	1.06231e-10
gi|45382534|ref|NM_205352.1|	65	234	11.66	41.91	1.84573	0	0
gi|50756878|ref|XM_415338.1|	54	194	9.68	34.74	1.84352	4.59632e-14	4.68028e-13
gi|118092781|ref|XM_421648.2|	39	140	6.99	25.07	1.8426	1.44773e-13	1.34731e-12
gi|50728247|ref|XM_416052.1|	66	237	11.84	42.44	1.84176	0	0
gi|118126369|ref|XM_427657.2|	16	57	2.87	10.21	1.83086	1.03741e-06	4.60911e-06
gi|118088332|ref|XM_419627.2|	303	1078	54.34	193.06	1.82896	2.90878e-13	2.52048e-12
gi|45382470|ref|NM_205367.1|	27	96	4.84	17.19	1.82849	2.30862e-10	1.40176e-09
gi|118125037|ref|XM_001236169.1|	11	39	1.97	6.98	1.82503	5.91482e-05	0.00021082
gi|45382132|ref|NM_205439.1|	17	60	3.05	10.75	1.81746	6.06042e-07	2.74675e-06
gi|77736618|ref|NM_001034816.1|	88	310	15.78	55.52	1.81491	2.68674e-14	2.79101e-13
gi|118098431|ref|XM_415106.2|	21	74	3.77	13.25	1.81336	2.98146e-08	1.5237e-07
gi|45384199|ref|NM_205069.1|	108	380	19.37	68.05	1.81277	0	0
gi|118093374|ref|XM_421901.2|	81	285	14.53	51.04	1.81259	6.0174e-14	6.03638e-13
gi|118095762|ref|XM_001232560.1|	10	35	1.79	6.27	1.80851	0.000161055	0.000532615
gi|118096823|ref|XM_414336.2|	18	63	3.23	11.28	1.80416	3.54116e-07	1.64423e-06
gi|118096871|ref|XM_414365.2|	66	229	11.84	41.01	1.79231	0	0
gi|118124870|ref|XM_001235954.1|	30	104	5.38	18.63	1.79195	6.85446e-11	4.32715e-10
gi|71895248|ref|NM_001031267.1|	13	45	2.33	8.06	1.79045	1.9897e-05	7.56828e-05
gi|57529702|ref|NM_001006529.1|	46	159	8.25	28.47	1.78698	8.34888e-14	8.19281e-13
gi|118123724|ref|XM_001231588.1|	46	159	8.25	28.47	1.78698	8.34888e-14	8.18538e-13
gi|118099471|ref|XM_415383.2|	343	1183	61.52	211.86	1.78398	0	0
gi|118093449|ref|XM_421955.2|	467	1608	83.75	287.97	1.78176	7.29416e-13	5.72417e-12
gi|118088528|ref|XM_419739.2|	18	62	3.23	11.1	1.78095	5.49092e-07	2.49701e-06
gi|45383715|ref|NM_204198.1|	41	141	7.35	25.25	1.78047	1.84519e-13	1.67539e-12
gi|118102573|ref|XM_418054.2|	111	381	19.91	68.23	1.77691	0	0
gi|118090379|ref|XM_420647.2|	37	127	6.64	22.74	1.77598	8.41994e-13	6.5318e-12
gi|118096654|ref|XM_414230.2|	37	127	6.64	22.74	1.77598	8.41994e-13	6.52711e-12
gi|118095879|ref|XM_413852.2|	12	41	2.15	7.34	1.77144	5.37372e-05	0.000192422
gi|57529882|ref|NM_001006492.1|	12	41	2.15	7.34	1.77144	5.37372e-05	0.000192358
gi|71895572|ref|NM_001031484.1|	38	130	6.82	23.28	1.77125	5.45564e-13	4.40607e-12
gi|71894870|ref|NM_001030877.1|	29	99	5.2	17.73	1.76961	2.70136e-10	1.6329e-09
gi|118111004|ref|XM_001236954.1|	10	34	1.79	6.09	1.76648	0.000253308	0.000808045
gi|118100420|ref|XM_415893.2|	94	320	16.86	57.31	1.76518	0	0
gi|118093379|ref|XM_421903.2|	426	1449	76.4	259.5	1.76409	6.07958e-13	4.84485e-12
gi|118100046|ref|XR_027065.1|	15	51	2.69	9.13	1.76301	6.71148e-06	2.72338e-05
gi|113206147|ref|NM_001044681.1|	20	68	3.59	12.18	1.76246	1.87322e-07	8.9081e-07
gi|118083019|ref|XM_416404.2|	58	197	10.4	35.28	1.76227	1.90958e-14	2.01466e-13
gi|118088794|ref|XM_419877.2|	41	139	7.35	24.89	1.75975	2.30926e-13	2.04691e-12
gi|118087139|ref|XM_418329.2|	13	44	2.33	7.88	1.75787	3.10924e-05	0.000114873
gi|118089109|ref|XM_426216.2|	74	250	13.27	44.77	1.75436	1.55431e-14	1.66419e-13
gi|71894904|ref|NM_001031102.1|	11	37	1.97	6.63	1.75081	0.000145712	0.000485736
gi|118095535|ref|XM_001233020.1|	104	350	18.65	62.68	1.74883	0	0
gi|118103733|ref|XM_425019.2|	173	582	31.03	104.23	1.74803	3.91464e-13	3.28927e-12
gi|71894708|ref|NM_001031185.1|	22	74	3.95	13.25	1.74607	6.40072e-08	3.18387e-07
gi|57530225|ref|NM_001006424.1|	56	188	10.04	33.67	1.7457	1.79856e-14	1.90496e-13
gi|45382392|ref|NM_204876.1|	17	57	3.05	10.21	1.7431	2.27012e-06	9.71087e-06
gi|45383937|ref|NM_205254.1|	23	77	4.12	13.79	1.74291	3.74378e-08	1.89538e-07
gi|90968643|ref|NM_001040018.1|	242	811	43.4	145.24	1.74267	4.39204e-13	3.64509e-12
gi|118082724|ref|XM_416240.2|	37	124	6.64	22.21	1.74195	2.62724e-12	1.89913e-11
gi|118095838|ref|XM_429329.2|	41	137	7.35	24.53	1.73873	3.4217e-13	2.91127e-12
gi|118102161|ref|XM_423078.2|	12	40	2.15	7.16	1.73562	8.396e-05	0.000290821
gi|118103698|ref|XM_425003.2|	126	419	22.6	75.04	1.73134	1.31894e-13	1.24027e-12
gi|62461589|ref|NM_001014970.1|	38	126	6.82	22.57	1.72656	2.38166e-12	1.73203e-11
gi|47825368|ref|NM_001001460.1|	61	202	10.94	36.18	1.72558	4.35208e-14	4.44414e-13
gi|71897074|ref|NM_001031353.1|	55	182	9.86	32.59	1.72477	0	0
gi|118088096|ref|XM_426137.2|	20	66	3.59	11.82	1.71917	4.4876e-07	2.0598e-06
gi|118119588|ref|XM_001236060.1|	48	158	8.61	28.3	1.71672	1.18572e-13	1.12576e-12
gi|71896430|ref|NM_001030341.1|	73	240	13.09	42.98	1.7152	0	0
gi|55741597|ref|NM_001007080.1|	32	105	5.74	18.8	1.71161	1.98561e-10	1.21176e-09
gi|45383633|ref|NM_204248.1|	93	305	16.68	54.62	1.71131	5.17364e-14	5.22876e-13
gi|118085923|ref|XM_001235054.1|	109	357	19.55	63.93	1.70932	0	0
gi|118085358|ref|XM_417256.2|	15	49	2.69	8.78	1.70661	1.62018e-05	6.24399e-05
gi|118101025|ref|XM_417566.2|	695	2271	124.65	406.71	1.70612	7.40074e-13	5.78681e-12
gi|57529638|ref|NM_001006540.1|	335	1094	60.08	195.92	1.70531	1.95843e-13	1.76782e-12
gi|118100571|ref|XM_417383.2|	64	209	11.48	37.43	1.70507	0	0
gi|118094871|ref|XM_422690.2|	44	143	7.89	25.61	1.69861	2.2382e-13	1.99537e-12
gi|56605885|ref|NM_001008440.1|	124	403	22.24	72.17	1.69824	1.50546e-13	1.39743e-12
gi|71895552|ref|NM_001031480.1|	30	97	5.38	17.37	1.69092	1.36173e-09	7.77082e-09
gi|118095558|ref|XM_001233272.1|	1165	3764	208.94	674.09	1.68985	2.2391e-12	1.63606e-11
gi|118082812|ref|XM_416309.2|	817	2633	146.53	471.54	1.68618	1.4535e-12	1.08551e-11
gi|57524954|ref|NM_001006136.1|	266	856	47.71	153.3	1.68399	2.66676e-13	2.32006e-12
gi|71895288|ref|NM_001031431.1|	14	45	2.51	8.06	1.68309	4.33854e-05	0.000157228
gi|118084329|ref|XM_001234360.1|	234	751	41.97	134.49	1.68007	4.9627e-13	4.0595e-12
gi|45383533|ref|NM_204306.1|	15	48	2.69	8.6	1.67673	2.50574e-05	9.39892e-05
gi|118098130|ref|XM_001231485.1|	45	144	8.07	25.79	1.67617	2.22044e-13	1.98281e-12
gi|118096970|ref|XM_414390.2|	417	1328	74.79	237.83	1.66901	0	0
gi|118100802|ref|XM_417465.2|	156	495	27.98	88.65	1.66372	1.77192e-13	1.617e-12
gi|118086559|ref|XM_419028.2|	27	85	4.84	15.22	1.65289	2.44736e-08	1.25967e-07
gi|118103316|ref|XR_027080.1|	20	63	3.59	11.28	1.65171	1.64011e-06	7.12294e-06
gi|118102240|ref|XM_423397.2|	116	364	20.8	65.19	1.64807	1.23901e-13	1.17019e-12
gi|45382214|ref|NM_204809.1|	15	47	2.69	8.42	1.64621	3.8608e-05	0.000140622
gi|45385812|ref|NM_205304.1|	131	410	23.49	73.43	1.64432	1.03473e-13	9.96398e-13
gi|118099251|ref|XM_415508.2|	58	180	10.4	32.24	1.63227	1.95399e-14	2.05749e-13
gi|118088362|ref|XM_001231937.1|	73	226	13.09	40.47	1.62839	0	0
gi|118101891|ref|XM_417879.2|	52	161	9.33	28.83	1.62762	8.9706e-14	8.74735e-13
gi|71896690|ref|NM_001030972.1|	12	37	2.15	6.63	1.62467	0.000312306	0.000983482
gi|118104025|ref|XM_001231706.1|	36	111	6.46	19.88	1.62171	3.00602e-10	1.81199e-09
gi|118102558|ref|XM_418044.2|	13	40	2.33	7.16	1.61963	0.000179059	0.000586947
gi|118088990|ref|XM_420131.2|	54	166	9.68	29.73	1.61884	5.9508e-14	5.97511e-13
gi|118083082|ref|XM_416438.2|	180	553	32.28	99.04	1.61737	3.3351e-13	2.85105e-12
gi|118084890|ref|XM_417059.2|	16	49	2.87	8.78	1.61317	3.41682e-05	0.00012538
gi|45383000|ref|NM_204590.1|	125	382	22.42	68.41	1.60942	2.5091e-14	2.61653e-13
gi|118103909|ref|XM_424799.2|	19	58	3.41	10.39	1.60735	6.61272e-06	2.68532e-05
gi|45382820|ref|NM_204655.1|	209	635	37.48	113.72	1.60129	2.35146e-13	2.06737e-12
gi|118093057|ref|XM_421785.2|	51	155	9.15	27.76	1.60116	1.72529e-13	1.57845e-12
gi|118105775|ref|XM_430295.2|	26	78	4.66	13.97	1.58393	2.25232e-07	1.06407e-06
gi|71895792|ref|NM_001031129.1|	56	168	10.04	30.09	1.58352	4.26326e-14	4.36167e-13
gi|118088563|ref|XM_419746.2|	14	42	2.51	7.52	1.58305	0.000157373	0.000520757
gi|71897282|ref|NM_001031384.1|	195	585	34.97	104.77	1.58304	2.34702e-13	2.0702e-12
gi|118084367|ref|XM_416936.2|	137	411	24.57	73.6	1.58281	3.05756e-13	2.64093e-12
gi|45382730|ref|NM_205482.1|	19	57	3.41	10.21	1.58214	1.0066e-05	3.97567e-05
gi|118096808|ref|XM_414312.2|	17	51	3.05	9.13	1.58181	3.00928e-05	0.000111714
gi|118090985|ref|XR_026987.1|	21	63	3.77	11.28	1.58113	3.38342e-06	1.42422e-05
gi|118096062|ref|XM_413959.2|	357	1068	64.03	191.27	1.57879	3.36398e-13	2.86893e-12
gi|118094129|ref|XM_422258.2|	85	252	15.24	45.13	1.56622	0	0
gi|71895014|ref|NM_001030850.1|	49	145	8.79	25.97	1.56291	2.35766e-12	1.71688e-11
gi|118101939|ref|XM_001232466.1|	95	281	17.04	50.32	1.56221	1.17684e-14	1.2739e-13
gi|45382964|ref|NM_204603.1|	22	65	3.95	11.64	1.55917	2.97498e-06	1.25817e-05
gi|118086041|ref|XM_426019.2|	115	338	20.62	60.53	1.55361	0	0
gi|118097720|ref|XM_001232158.1|	16	47	2.87	8.42	1.55277	7.92248e-05	0.000275213
gi|71896438|ref|NM_001031169.1|	64	188	11.48	33.67	1.55234	0	0
gi|118087266|ref|XM_418373.2|	81	237	14.53	42.44	1.54639	6.0174e-14	6.03078e-13
gi|118090671|ref|XM_420776.2|	90	263	16.14	47.1	1.54509	0	0
gi|118094023|ref|XM_422209.2|	147	429	26.36	76.83	1.54332	1.15907e-13	1.10628e-12
gi|118096184|ref|XR_026979.1|	62	181	11.12	32.41	1.54328	0	0
gi|118091080|ref|XM_420909.2|	23	67	4.12	12	1.54232	2.6075e-06	1.1097e-05
gi|118101044|ref|XM_417583.2|	23	67	4.12	12	1.54232	2.6075e-06	1.10926e-05
gi|118096538|ref|XM_414178.2|	58	169	10.4	30.27	1.54131	8.4599e-14	8.28672e-13
gi|118092153|ref|XM_421429.2|	45	131	8.07	23.46	1.53956	4.37288e-11	2.8081e-10
gi|118101567|ref|XM_417735.2|	34	99	6.1	17.73	1.53931	1.04112e-08	5.53252e-08
gi|45382122|ref|NM_205441.1|	32	93	5.74	16.66	1.53727	3.04546e-08	1.55421e-07
gi|118100217|ref|XM_415821.2|	61	177	10.94	31.7	1.53487	6.35048e-14	6.3411e-13
gi|71896404|ref|NM_001030346.1|	284	823	50.93	147.39	1.53305	1.53433e-13	1.41935e-12
gi|71896622|ref|NM_001030965.1|	506	1466	90.75	262.54	1.53257	5.97078e-13	4.76517e-12
gi|118101569|ref|XM_417736.2|	162	469	29.05	83.99	1.53168	0	0
gi|118095493|ref|XM_001232604.1|	28	81	5.02	14.51	1.53129	2.6214e-07	1.22665e-06
gi|118103402|ref|XR_026661.1|	313	904	56.14	161.9	1.528	0	0
gi|118093277|ref|XM_421857.2|	35	101	6.28	18.09	1.52636	9.12846e-09	4.87964e-08
gi|118084651|ref|XM_416972.2|	574	1655	102.94	296.39	1.52569	6.1906e-13	4.92969e-12
gi|118101800|ref|XM_417833.2|	56	161	10.04	28.83	1.52181	4.3876e-13	3.6442e-12
gi|65301158|ref|NM_001018012.1|	724	2082	129.85	372.86	1.52179	0	0
gi|118103107|ref|XR_026911.1|	16	46	2.87	8.24	1.52159	0.000119818	0.000405542
gi|118092624|ref|XM_001232740.1|	47	135	8.43	24.18	1.52021	3.36526e-11	2.18046e-10
gi|45384295|ref|NM_205032.1|	77	221	13.81	39.58	1.51906	0	0
gi|118086722|ref|XM_419100.2|	15	43	2.69	7.7	1.51725	0.000208234	0.000677857
gi|118084328|ref|XM_416924.2|	378	1083	67.79	193.95	1.51654	7.22312e-13	5.68492e-12
gi|118097093|ref|XM_414432.2|	154	441	27.62	78.98	1.51577	2.21378e-13	1.9785e-12
gi|118096777|ref|XM_414297.2|	154	440	27.62	78.8	1.51248	2.21378e-13	1.98013e-12
gi|118093966|ref|XM_422174.2|	384	1096	68.87	196.28	1.51097	5.30908e-13	4.31348e-12
gi|118100301|ref|XM_415875.2|	20	57	3.59	10.21	1.50793	2.00778e-05	7.63168e-05
gi|118091120|ref|XM_424543.2|	26	74	4.66	13.25	1.50759	1.15647e-06	5.10659e-06
gi|118089691|ref|XM_001235391.1|	738	2099	132.36	375.9	1.50588	1.13554e-12	8.62944e-12
gi|118101078|ref|XM_417607.2|	108	307	19.37	54.98	1.50508	0	0
gi|45384155|ref|NM_205096.1|	1818	5165	326.05	924.99	1.50434	1.13665e-12	8.6318e-12
gi|118089685|ref|XM_001234321.1|	894	2537	160.34	454.34	1.50264	9.98978e-13	7.66167e-12
gi|118104108|ref|XM_429164.2|	54	153	9.68	27.4	1.5011	2.74026e-12	1.97686e-11
gi|118099248|ref|XR_027102.1|	42	119	7.53	21.31	1.50081	7.19738e-10	4.20716e-09
gi|47551312|ref|NM_214674.1|	133	376	23.85	67.34	1.49747	1.3789e-13	1.28657e-12
gi|118103788|ref|XM_424737.2|	40	113	7.17	20.24	1.49716	2.09178e-09	1.17205e-08
gi|46049121|ref|NM_204222.1|	28	79	5.02	14.15	1.49504	5.86878e-07	2.66436e-06
gi|118086181|ref|XM_418830.2|	92	259	16.5	46.38	1.49104	1.77636e-14	1.88699e-13
gi|118099745|ref|XM_415679.2|	32	90	5.74	16.12	1.48973	1.01694e-07	4.9537e-07
gi|118096406|ref|XM_001231766.1|	57	160	10.22	28.65	1.48714	1.27387e-12	9.58638e-12
gi|118091865|ref|XM_421278.2|	36	101	6.46	18.09	1.48559	1.77339e-08	9.22878e-08
gi|118097185|ref|XM_001232362.1|	53	148	9.51	26.5	1.47848	1.0131e-11	6.85157e-11
gi|118087870|ref|XM_419403.2|	179	499	32.1	89.36	1.47706	0	0
gi|66392161|ref|NM_001006220.2|	38	106	6.82	18.98	1.47664	9.0408e-09	4.84236e-08
gi|118094867|ref|XM_426694.2|	264	735	47.35	131.63	1.47505	1.16573e-13	1.10873e-12
gi|71896392|ref|NM_001030937.1|	41	114	7.35	20.42	1.47417	2.7045e-09	1.50136e-08
gi|45382778|ref|NM_205492.1|	32	89	5.74	15.94	1.47353	1.51195e-07	7.25709e-07
gi|118089411|ref|XM_420211.2|	143	397	25.65	71.1	1.47089	0	0
gi|118088557|ref|XM_001232112.1|	250	693	44.84	124.11	1.46876	3.23074e-13	2.7728e-12
gi|118101381|ref|XM_424396.2|	74	205	13.27	36.71	1.468	1.68754e-14	1.79971e-13
gi|118098302|ref|XM_001232348.1|	26	72	4.66	12.89	1.46785	2.57164e-06	1.09746e-05
gi|47604945|ref|NM_001001315.1|	373	1031	66.9	184.64	1.46464	4.25216e-13	3.54259e-12
gi|45382080|ref|NM_205447.1|	34	94	6.1	16.83	1.46415	7.6767e-08	3.78722e-07
gi|45384387|ref|NM_204936.1|	58	160	10.4	28.65	1.46195	2.32258e-12	1.69248e-11
gi|71895722|ref|NM_001031035.1|	153	422	27.44	75.57	1.46153	0	0
gi|118090668|ref|XM_420774.2|	86	237	15.42	42.44	1.46062	0	0
gi|71895428|ref|NM_001030593.1|	192	529	34.43	94.74	1.46031	2.22044e-15	2.53023e-14
gi|45382978|ref|NM_205528.1|	5976	16449	1071.77	2945.81	1.45867	1.41915e-11	9.47329e-11
gi|118122275|ref|XM_424208.2|	153	421	27.44	75.4	1.45828	0	0
gi|45384029|ref|NM_205273.1|	44	121	7.89	21.67	1.4576	1.19814e-09	6.86267e-09
gi|45382796|ref|NM_205497.1|	16	44	2.87	7.88	1.45714	0.000270086	0.000859032
gi|45382192|ref|NM_204800.1|	35	96	6.28	17.19	1.45273	6.65402e-08	3.30379e-07
gi|118098127|ref|XR_027220.1|	44	120	7.89	21.49	1.44557	1.76748e-09	9.99664e-09
gi|118091718|ref|XM_421180.2|	225	613	40.35	109.78	1.44397	0	0
gi|118102553|ref|XM_418038.2|	25	68	4.48	12.18	1.44294	6.54848e-06	2.66123e-05
gi|118098873|ref|XM_001234534.1|	39	106	6.99	18.98	1.44112	1.71456e-08	8.93983e-08
gi|57529360|ref|NM_001006291.1|	675	1834	121.06	328.45	1.43995	1.2621e-12	9.51106e-12
gi|118089397|ref|XM_001232518.1|	710	1928	127.34	345.28	1.43908	4.96492e-13	4.05825e-12
gi|118098935|ref|XM_001231905.1|	24	65	4.3	11.64	1.43668	1.12457e-05	4.41738e-05
gi|118085105|ref|XM_417161.2|	24	65	4.3	11.64	1.43668	1.12457e-05	4.41578e-05
gi|118086679|ref|XM_419064.2|	80	216	14.35	38.68	1.43054	0	0
gi|118093179|ref|XM_421819.2|	23	62	4.12	11.1	1.42984	1.93263e-05	7.36157e-05
gi|86129455|ref|NM_001039274.1|	53	143	9.51	25.61	1.42919	7.02238e-11	4.43057e-10
gi|45382040|ref|NM_205455.1|	486	1310	87.16	234.6	1.42846	2.06724e-13	1.85828e-12
gi|45382434|ref|NM_204888.1|	26	70	4.66	12.54	1.42814	5.6428e-06	2.31054e-05
gi|118092183|ref|XM_421450.2|	52	140	9.33	25.07	1.42601	1.19109e-10	7.39833e-10
gi|118096778|ref|XM_414299.2|	32	86	5.74	15.4	1.42381	4.88696e-07	2.22892e-06
gi|118086492|ref|XM_418977.2|	38	102	6.82	18.27	1.42163	4.29798e-08	2.1648e-07
gi|118096780|ref|XM_414298.2|	47	126	8.43	22.57	1.4208	1.14349e-09	6.55659e-09
gi|118119491|ref|XM_423987.2|	22	59	3.95	10.57	1.42005	3.324e-05	0.000122264
gi|118088544|ref|XR_027215.1|	22	59	3.95	10.57	1.42005	3.324e-05	0.000122223
gi|71896661|ref|NM_001030969.1|	238	637	42.68	114.08	1.41841	7.36078e-13	5.7639e-12
gi|118102808|ref|XM_418085.2|	52	139	9.33	24.89	1.41562	1.74564e-10	1.06954e-09
gi|118089663|ref|XM_420333.2|	39	104	6.99	18.63	1.41426	3.70628e-08	1.87727e-07
gi|71894978|ref|NM_001031100.1|	54	144	9.68	25.79	1.41373	8.89142e-11	5.57402e-10
gi|118086082|ref|XM_418764.2|	63	168	11.3	30.09	1.41296	2.38808e-12	1.73553e-11
gi|118099205|ref|XR_026764.1|	290	773	52.01	138.43	1.4123	3.11972e-13	2.68818e-12
gi|118088901|ref|XM_419875.2|	35	93	6.28	16.66	1.40755	2.12526e-07	1.00624e-06
gi|118087645|ref|XM_419351.2|	35	93	6.28	16.66	1.40755	2.12526e-07	1.0058e-06
gi|118095868|ref|XM_001234070.1|	23	61	4.12	10.92	1.40626	2.85256e-05	0.000106115
gi|118100258|ref|XM_415848.2|	52	138	9.33	24.71	1.40515	2.55376e-10	1.548e-09
gi|118100522|ref|XM_001232484.1|	31	82	5.56	14.69	1.40168	1.22638e-06	5.39546e-06
gi|118096574|ref|XM_423130.2|	76	201	13.63	36	1.40121	3.19744e-14	3.29934e-13
gi|57529415|ref|NM_001006298.1|	59	156	10.58	27.94	1.40099	1.99292e-11	1.31652e-10
gi|118092790|ref|XM_421654.2|	102	269	18.29	48.17	1.39708	0	0
gi|118083570|ref|XR_026674.1|	171	451	30.67	80.77	1.39699	3.78142e-13	3.18973e-12
gi|118097455|ref|XR_027034.1|	4634	12221	831.09	2188.63	1.39695	2.37772e-11	1.56213e-10
gi|118092436|ref|XR_026656.1|	183	482	32.82	86.32	1.39512	3.39728e-13	2.89505e-12
gi|118093705|ref|XR_027186.1|	92	242	16.5	43.34	1.39323	1.77636e-14	1.88884e-13
gi|118099922|ref|XM_420105.2|	124	326	22.24	58.38	1.39232	1.50546e-13	1.39623e-12
gi|45383308|ref|NM_204426.1|	19	50	3.41	8.95	1.39212	0.000170048	0.000560299
gi|118088074|ref|XM_419506.2|	40	105	7.17	18.8	1.39069	4.66854e-08	2.34598e-07
gi|45383026|ref|NM_204579.1|	48	126	8.61	22.57	1.39032	2.10824e-09	1.17944e-08
gi|118090160|ref|XM_420572.2|	146	383	26.18	68.59	1.38953	4.64074e-14	4.72107e-13
gi|52138636|ref|NM_001004371.1|	345	905	61.87	162.07	1.38931	9.90764e-13	7.61487e-12
gi|47825390|ref|NM_001001471.1|	914	2393	163.92	428.56	1.38651	3.90798e-14	4.00198e-13
gi|45382526|ref|NM_204924.1|	21	55	3.77	9.85	1.38556	8.43238e-05	0.000291894
gi|71896680|ref|NM_001031149.1|	355	927	63.67	166.01	1.38258	5.63328e-13	4.53261e-12
gi|118091418|ref|XM_422985.2|	95	248	17.04	44.41	1.38196	1.17684e-14	1.27263e-13
gi|118099326|ref|XM_001235115.1|	71	185	12.73	33.13	1.37991	3.90798e-13	3.28623e-12
gi|118090924|ref|XM_423667.2|	58	151	10.4	27.04	1.37851	7.13968e-11	4.50195e-10
gi|118084231|ref|XM_416887.2|	73	190	13.09	34.03	1.37834	1.45217e-13	1.35028e-12
gi|118104502|ref|XM_424944.2|	20	52	3.59	9.31	1.3748	0.00014516	0.000484045
gi|118092806|ref|XM_421659.2|	27	70	4.84	12.54	1.37346	1.04469e-05	4.11709e-05
gi|118085433|ref|XM_418480.2|	212	550	38.02	98.5	1.37337	0	0
gi|118095509|ref|XM_413702.2|	434	1126	77.84	201.65	1.37327	7.61612e-14	7.50781e-13
gi|45382056|ref|NM_204742.1|	219	568	39.28	101.72	1.37274	4.37872e-13	3.64242e-12
gi|71897292|ref|NM_001031382.1|	139	360	24.93	64.47	1.37075	1.95843e-13	1.76635e-12
gi|118101349|ref|XR_027045.1|	119	308	21.34	55.16	1.37006	0	0
gi|50740463|ref|XM_429850.1|	22	57	3.95	10.21	1.37006	7.20052e-05	0.000251913
gi|71897032|ref|NM_001031340.1|	51	132	9.15	23.64	1.36939	1.33779e-09	7.64636e-09
gi|71896972|ref|NM_001030740.1|	29	75	5.2	13.43	1.36888	5.2299e-06	2.14961e-05
gi|118092599|ref|XM_001231721.1|	77	199	13.81	35.64	1.36778	9.14824e-14	8.88053e-13
gi|118082699|ref|XM_425476.2|	55	142	9.86	25.43	1.36687	3.44696e-10	2.06398e-09
gi|118091458|ref|XM_421075.2|	2296	5922	411.78	1060.56	1.36488	0	0
gi|49170105|ref|NM_205436.1|	19	49	3.41	8.78	1.36445	0.000250116	0.000799514
gi|118103842|ref|XM_414683.2|	19	49	3.41	8.78	1.36445	0.000250116	0.000799277
gi|118085673|ref|XM_418603.2|	40	103	7.17	18.45	1.36358	9.9095e-08	4.8358e-07
gi|118092073|ref|XM_421314.2|	33	85	5.92	15.22	1.3623	1.31716e-06	5.7784e-06
gi|118086945|ref|XM_419196.2|	1087	2797	194.95	500.91	1.36145	1.81055e-12	1.33193e-11
gi|113206133|ref|NM_001044674.1|	63	162	11.3	29.01	1.36023	2.29758e-11	1.51224e-10
gi|71896854|ref|NM_001030769.1|	79	203	14.17	36.35	1.35912	5.55112e-15	6.1443e-14
gi|118082726|ref|XM_001234372.1|	144	370	25.83	66.26	1.35909	1.20792e-13	1.14382e-12
gi|45383815|ref|NM_204148.1|	1961	5034	351.7	901.53	1.35803	3.19634e-12	2.28304e-11
gi|70778858|ref|NM_001025355.1|	37	95	6.64	17.01	1.35713	3.33548e-07	1.55206e-06
gi|118088510|ref|XM_419734.2|	126	323	22.6	57.85	1.35599	1.31894e-13	1.23919e-12
gi|45382026|ref|NM_205461.1|	84	215	15.07	38.5	1.35318	5.32908e-15	5.90458e-14
gi|118084758|ref|XM_417010.2|	34	87	6.1	15.58	1.35281	1.12625e-06	4.98131e-06
gi|118089521|ref|XM_420272.2|	54	138	9.68	24.71	1.35202	8.43818e-10	4.9033e-09
gi|71894960|ref|NM_001031080.1|	97	248	17.4	44.41	1.3518	7.30526e-14	7.22112e-13
gi|113206149|ref|NM_001044679.1|	394	1007	70.66	180.34	1.35175	3.77476e-15	4.2257e-14
gi|45383140|ref|NM_204513.1|	29	74	5.2	13.25	1.34941	7.62106e-06	3.06714e-05
gi|118092034|ref|XM_421302.2|	29	74	5.2	13.25	1.34941	7.62106e-06	3.066e-05
gi|118085230|ref|XM_417214.2|	31	79	5.56	14.15	1.34765	3.81712e-06	1.59684e-05
gi|118082298|ref|XM_416074.2|	20	51	3.59	9.13	1.34663	0.000212732	0.000691044
gi|57529410|ref|NM_001006301.1|	24	61	4.3	10.92	1.34456	5.22904e-05	0.000187614
gi|45384317|ref|NM_205021.1|	2378	6045	426.48	1082.58	1.34392	0	0
gi|118085519|ref|XR_026920.1|	135	343	24.21	61.43	1.34334	2.26486e-13	2.01582e-12
gi|118086479|ref|XM_418982.2|	108	274	19.37	49.07	1.34102	0	0
gi|118097037|ref|XM_001234703.1|	43	109	7.71	19.52	1.34015	6.2057e-08	3.09113e-07
gi|118089614|ref|XM_420309.2|	74	187	13.27	33.49	1.33556	1.42042e-12	1.063e-11
gi|118096772|ref|XM_001231191.1|	69	174	12.37	31.16	1.33285	9.08274e-12	6.17741e-11
gi|118111673|ref|XM_423348.2|	95	239	17.04	42.8	1.32869	1.28786e-14	1.38852e-13
gi|61098251|ref|NM_001012824.1|	70	176	12.55	31.52	1.32858	7.7327e-12	5.3093e-11
gi|118086010|ref|XM_418801.2|	35	88	6.28	15.76	1.32743	1.39349e-06	6.08858e-06
gi|118089432|ref|XM_420224.2|	37	93	6.64	16.66	1.32713	7.00558e-07	3.16187e-06
gi|118087708|ref|XM_415035.2|	122	306	21.88	54.8	1.32456	7.21644e-14	7.14639e-13
gi|45384385|ref|NM_204934.1|	376	943	67.43	168.88	1.32454	4.79616e-13	3.9322e-12
gi|118090391|ref|XM_420651.2|	105	263	18.83	47.1	1.32269	0	0
gi|46048878|ref|NM_204807.1|	24	60	4.3	10.75	1.32193	7.6021e-05	0.000264849
gi|118100387|ref|XM_425414.2|	26	65	4.66	11.64	1.32069	3.78054e-05	0.000137792
gi|118097621|ref|XM_414663.2|	393	983	70.48	176.04	1.32062	8.59312e-14	8.40199e-13
gi|118124057|ref|XM_424180.2|	99	247	17.76	44.23	1.31639	3.28626e-14	3.38131e-13
gi|118097263|ref|XM_414488.2|	43	107	7.71	19.16	1.31329	1.292e-07	6.24293e-07
gi|118095524|ref|XM_424060.2|	169	420	30.31	75.22	1.31132	1.68754e-14	1.80148e-13
gi|118087188|ref|XM_418355.2|	1071	2658	192.08	476.01	1.30928	1.37956e-12	1.03386e-11
gi|118096934|ref|XM_001233526.1|	23	57	4.12	10.21	1.30927	0.000129954	0.000435488
gi|71894796|ref|NM_001031422.1|	684	1694	122.67	303.37	1.3063	0	0
gi|57530220|ref|NM_001006423.1|	178	440	31.92	78.8	1.30373	1.31006e-13	1.23299e-12
gi|52138684|ref|NM_001004396.1|	36	89	6.46	15.94	1.30305	1.71154e-06	7.42125e-06
gi|118104343|ref|XM_424706.2|	30	74	5.38	13.25	1.30031	1.3599e-05	5.309e-05
gi|118099791|ref|XM_001233619.1|	159	392	28.52	70.2	1.2995	9.57012e-14	9.25682e-13
gi|71896894|ref|NM_001030759.1|	183	451	32.82	80.77	1.29924	3.39728e-13	2.89277e-12
gi|118097763|ref|XM_414767.2|	106	261	19.01	46.74	1.2979	0	0
gi|118092440|ref|XM_001232006.1|	243	598	43.58	107.09	1.29709	6.15064e-14	6.15861e-13
gi|118095693|ref|XR_026767.1|	120	295	21.52	52.83	1.29568	0	0
gi|45384267|ref|NM_205044.1|	9349	22944	1676.71	4108.98	1.29315	0	0
gi|48976116|ref|NM_001001760.1|	22	54	3.95	9.67	1.29166	0.000222208	0.000719448
gi|118092614|ref|XM_426497.2|	27	66	4.84	11.82	1.28815	4.63194e-05	0.000167468
gi|60302741|ref|NM_001012546.1|	63	154	11.3	27.58	1.2873	4.21154e-10	2.49965e-09
gi|118102812|ref|XM_425839.2|	36	88	6.46	15.76	1.28666	2.45984e-06	1.051e-05
gi|118089962|ref|XM_420439.2|	59	144	10.58	25.79	1.28547	1.63491e-09	9.28569e-09
gi|118101785|ref|XM_417817.2|	125	305	22.42	54.62	1.28464	2.5091e-14	2.61401e-13
gi|45383581|ref|NM_204278.1|	62	151	11.12	27.04	1.28194	7.06098e-10	4.13637e-09
gi|94421463|ref|NM_001040228.1|	62	151	11.12	27.04	1.28194	7.06098e-10	4.13413e-09
gi|118084986|ref|XM_425633.2|	228	555	40.89	99.39	1.28135	2.7911e-13	2.42239e-12
gi|60302713|ref|NM_001012531.1|	287	698	51.47	125	1.28012	4.71178e-13	3.87182e-12
gi|118091182|ref|XR_026858.1|	280	680	50.22	121.78	1.27794	0	0
gi|118098888|ref|XR_026991.1|	49	119	8.79	21.31	1.2776	4.90416e-08	2.45753e-07
gi|118129612|ref|XM_001232965.1|	26	63	4.66	11.28	1.27537	7.87652e-05	0.000273792
gi|71896912|ref|NM_001030754.1|	50	121	8.97	21.67	1.27252	4.16684e-08	2.10169e-07
gi|118089296|ref|XM_420150.2|	341	825	61.16	147.75	1.2725	4.0301e-13	3.37318e-12
gi|118085103|ref|XM_001235066.1|	31	75	5.56	13.43	1.2723	1.65717e-05	6.37517e-05
gi|71896196|ref|NM_001031597.1|	2329	5631	417.7	1008.44	1.27159	0	0
gi|118101026|ref|XM_417567.2|	92	222	16.5	39.76	1.26885	1.33671e-13	1.25153e-12
gi|118088379|ref|XM_419673.2|	378	912	67.79	163.33	1.26865	7.22312e-13	5.68079e-12
gi|118093209|ref|XM_421833.2|	34	82	6.1	14.69	1.26795	7.02554e-06	2.84335e-05
gi|45384251|ref|NM_205050.1|	90	217	16.14	38.86	1.26765	8.9928e-14	8.74534e-13
gi|55742653|ref|NM_001006685.1|	90	217	16.14	38.86	1.26765	8.9928e-14	8.73748e-13
gi|45387939|ref|NM_205341.2|	986	2377	176.84	425.69	1.26736	0	0
gi|61098072|ref|NM_001012857.1|	52	125	9.33	22.39	1.26291	3.00494e-08	1.53498e-07
gi|84619525|ref|NM_001038693.1|	99	238	17.76	42.62	1.2629	5.06262e-14	5.13094e-13
gi|118100451|ref|XM_001231645.1|	1708	4104	306.32	734.97	1.26265	4.64006e-12	3.27103e-11
gi|45382962|ref|NM_204602.1|	380	913	68.15	163.51	1.26259	0	0
gi|118090510|ref|XR_026895.1|	167	401	29.95	71.81	1.26163	2.06502e-13	1.85783e-12
gi|118090613|ref|XM_427367.2|	58	139	10.4	24.89	1.25898	5.56216e-09	3.01349e-08
gi|61098024|ref|NM_001012867.1|	111	266	19.91	47.64	1.25868	0	0
gi|118101255|ref|XM_427362.2|	41	98	7.35	17.55	1.25565	1.07818e-06	4.77454e-06
gi|118092103|ref|XM_421327.2|	72	172	12.91	30.8	1.25444	9.80588e-11	6.11891e-10
gi|118088197|ref|XM_426142.2|	176	420	31.56	75.22	1.25302	0	0
gi|118129733|ref|XM_424430.2|	86	205	15.42	36.71	1.25137	1.61049e-12	1.19368e-11
gi|118088274|ref|XM_419600.2|	68	162	12.2	29.01	1.24967	3.7887e-10	2.26234e-09
gi|118101789|ref|XM_423739.2|	334	794	59.9	142.2	1.24729	3.74368e-13	3.17274e-12
gi|71895226|ref|NM_001030805.1|	43	102	7.71	18.27	1.24467	7.73112e-07	3.4705e-06
gi|118098673|ref|XM_001232776.1|	51	121	9.15	21.67	1.24386	7.15596e-08	3.54001e-07
gi|118095392|ref|XM_422838.2|	35	83	6.28	14.86	1.2426	8.48416e-06	3.39053e-05
gi|118082889|ref|XM_416335.2|	112	265	20.09	47.46	1.24023	0	0
gi|118086314|ref|XM_418913.2|	82	194	14.71	34.74	1.2398	9.53882e-12	6.47945e-11
gi|118090804|ref|XM_420847.2|	119	281	21.34	50.32	1.23757	0	0
gi|118098227|ref|XM_414712.2|	527	1244	94.52	222.78	1.23693	7.51176e-13	5.85668e-12
gi|71895872|ref|NM_001031538.1|	59	139	10.58	24.89	1.23423	9.4833e-09	5.06432e-08
gi|45382498|ref|NM_204909.1|	1480	3486	265.43	624.3	1.23391	6.04338e-12	4.20007e-11
gi|45384077|ref|NM_205139.1|	85	200	15.24	35.82	1.2329	5.81046e-12	4.04339e-11
gi|118084244|ref|XM_416872.2|	88	207	15.78	37.07	1.23215	2.55818e-12	1.85665e-11
gi|118101023|ref|XM_417571.2|	134	315	24.03	56.41	1.23111	0	0
gi|118092410|ref|XM_421497.2|	46	108	8.25	19.34	1.22912	4.68386e-07	2.14715e-06
gi|118087343|ref|XM_418463.2|	93	218	16.68	39.04	1.22683	8.42216e-13	6.52416e-12
gi|118098472|ref|XM_415130.2|	163	382	29.23	68.41	1.22676	2.48912e-13	2.17954e-12
gi|71896828|ref|NM_001030774.1|	75	175	13.45	31.34	1.2204	1.6891e-10	1.03607e-09
gi|118090979|ref|XM_001233154.1|	33	77	5.92	13.79	1.21995	2.40522e-05	9.05642e-05
gi|45383336|ref|NM_204410.1|	2709	6318	485.85	1131.47	1.21962	0	0
gi|118103077|ref|XM_001231864.1|	704	1640	126.26	293.7	1.21795	5.31796e-13	4.31745e-12
gi|118086919|ref|XR_026870.1|	73	170	13.09	30.44	1.2175	3.31396e-10	1.98654e-09
gi|118096993|ref|XM_414393.2|	64	149	11.48	26.68	1.21664	4.13268e-09	2.25825e-08
gi|118092961|ref|XM_426529.2|	263	612	47.17	109.6	1.21631	2.24932e-13	2.00364e-12
gi|71897140|ref|NM_001031412.1|	298	693	53.45	124.11	1.21536	5.88862e-13	4.724e-12
gi|45382074|ref|NM_205448.1|	2268	5269	406.76	943.61	1.21401	0	0
gi|57530418|ref|NM_001006383.1|	25	58	4.48	10.39	1.21363	0.000273312	0.000868527
gi|118096367|ref|XM_414123.2|	193	448	34.61	80.23	1.21295	1.27232e-13	1.2006e-12
gi|118092364|ref|XM_421479.2|	47	109	8.43	19.52	1.21135	5.5958e-07	2.54363e-06
gi|118082907|ref|XM_416349.2|	50	116	8.97	20.77	1.21132	2.39314e-07	1.12666e-06
gi|118088007|ref|XM_419499.2|	66	153	11.84	27.4	1.21051	2.96064e-09	1.63516e-08
gi|118103202|ref|XM_001233699.1|	857	1986	153.7	355.67	1.21042	1.06093e-12	8.09661e-12
gi|118129653|ref|XM_424502.2|	275	637	49.32	114.08	1.2098	6.3638e-13	5.05273e-12
gi|61097886|ref|NM_001012812.1|	54	125	9.68	22.39	1.20978	8.66622e-08	4.24441e-07
gi|45383605|ref|NM_204265.1|	368	852	66	152.58	1.20903	6.79456e-14	6.74714e-13
gi|118086811|ref|XM_419135.2|	26	60	4.66	10.75	1.20593	0.000229616	0.0007421
gi|71894938|ref|NM_001031078.1|	55	127	9.86	22.74	1.20557	7.32484e-08	3.62189e-07
gi|118101076|ref|XM_417594.2|	583	1346	104.56	241.05	1.205	6.48814e-13	5.13261e-12
gi|118098269|ref|XM_415051.2|	195	450	34.97	80.59	1.20448	2.34702e-13	2.07189e-12
gi|61098395|ref|NM_001012927.1|	52	120	9.33	21.49	1.20372	1.70862e-07	8.15402e-07
gi|45383397|ref|NM_204381.1|	594	1370	106.53	245.35	1.20358	4.64296e-13	3.8269e-12
gi|118082520|ref|XM_416155.2|	255	588	45.73	105.3	1.20329	0	0
gi|118100154|ref|XM_415770.2|	337	777	60.44	139.15	1.20307	0	0
gi|118088461|ref|XM_419711.2|	46	106	8.25	18.98	1.20201	9.34216e-07	4.16774e-06
gi|118120592|ref|XM_423437.2|	226	520	40.53	93.13	1.20026	8.9706e-14	8.73947e-13
gi|118088115|ref|XM_419527.2|	30	69	5.38	12.36	1.2	8.08742e-05	0.000280492
gi|118097429|ref|XM_414576.2|	50	115	8.97	20.6	1.19946	3.37062e-07	1.56774e-06
gi|118085437|ref|XM_001232238.1|	44	101	7.89	18.09	1.1971	1.84788e-06	7.98679e-06
gi|86129443|ref|NM_001039266.1|	116	266	20.8	47.64	1.19559	1.32783e-13	1.24537e-12
gi|118092971|ref|XM_421725.2|	31	71	5.56	12.72	1.19394	6.80068e-05	0.000238775
gi|118101440|ref|XM_001233165.1|	28	64	5.02	11.46	1.19085	0.000161983	0.000535356
gi|118097000|ref|XM_414394.2|	42	96	7.53	17.19	1.19085	3.65812e-06	1.53627e-05
gi|45382618|ref|NM_204722.1|	234	534	41.97	95.63	1.1881	4.9627e-13	4.06258e-12
gi|46048720|ref|NM_205268.1|	466	1063	83.58	190.37	1.18758	5.29576e-13	4.30589e-12
gi|118088076|ref|XM_419507.2|	100	228	17.93	40.83	1.18725	9.97868e-13	7.65858e-12
gi|118090552|ref|XM_420722.2|	36	82	6.46	14.69	1.18523	2.03076e-05	7.71361e-05
gi|118097500|ref|XM_414601.2|	231	526	41.43	94.2	1.18505	7.88258e-14	7.76341e-13
gi|118103769|ref|XM_424786.2|	83	189	14.89	33.85	1.18481	8.77576e-11	5.5111e-10
gi|118097586|ref|XM_414639.2|	29	66	5.2	11.82	1.18465	0.000136024	0.000455126
gi|118086388|ref|XM_418936.2|	134	305	24.03	54.62	1.18459	0	0
gi|118104630|ref|XM_001231332.1|	168	382	30.13	68.41	1.18301	1.78746e-13	1.62434e-12
gi|118085336|ref|XM_417258.2|	44	100	7.89	17.91	1.18267	2.59766e-06	1.10595e-05
gi|45384279|ref|NM_205303.1|	566	1286	101.51	230.31	1.18196	2.35146e-13	2.07243e-12
gi|118082423|ref|XM_416097.2|	211	479	37.84	85.78	1.18073	3.12638e-13	2.69177e-12
gi|49169797|ref|NM_001001783.1|	128	290	22.96	51.94	1.17772	4.55192e-14	4.63944e-13
gi|86129491|ref|NM_001039288.1|	64	145	11.48	25.97	1.17772	1.60272e-08	8.37689e-08
gi|45382568|ref|NM_205224.1|	168	380	30.13	68.05	1.17539	1.78746e-13	1.62707e-12
gi|118119183|ref|XM_001235383.1|	27	61	4.84	10.92	1.17389	0.000272632	0.00086662
gi|118082220|ref|XM_415992.2|	97	219	17.4	39.22	1.1725	4.36872e-12	3.0878e-11
gi|50355951|ref|NM_001002242.1|	35	79	6.28	14.15	1.17197	3.39608e-05	0.000124704
gi|118090687|ref|XR_027005.1|	87	196	15.6	35.1	1.16993	6.22596e-11	3.94189e-10
gi|118099866|ref|XM_420092.2|	87	196	15.6	35.1	1.16993	6.22596e-11	3.93959e-10
gi|84992985|ref|NM_001030895.2|	226	509	40.53	91.16	1.16941	8.9706e-14	8.7316e-13
gi|71895602|ref|NM_001031491.1|	322	725	57.75	129.84	1.16884	3.77032e-13	3.19281e-12
gi|118094063|ref|XM_422207.2|	28	63	5.02	11.28	1.16801	0.000228572	0.000738947
gi|118082048|ref|XM_001231571.1|	64	144	11.48	25.79	1.16769	2.2381e-08	1.15416e-07
gi|50763949|ref|XM_422923.1|	137	308	24.57	55.16	1.16672	3.05756e-13	2.64304e-12
gi|118085844|ref|XM_418667.2|	41	92	7.35	16.48	1.1649	8.55652e-06	3.41692e-05
gi|71897268|ref|NM_001031387.1|	86	193	15.42	34.56	1.1643	1.02643e-10	6.39389e-10
gi|71895960|ref|NM_001031024.1|	1333	2991	239.07	535.65	1.16386	5.01022e-12	3.51365e-11
gi|71894972|ref|NM_001031099.1|	727	1631	130.38	292.09	1.16369	1.46327e-12	1.0913e-11
gi|118104316|ref|XM_424882.2|	71	159	12.73	28.47	1.16121	4.88844e-09	2.66047e-08
gi|118095541|ref|XR_026699.1|	63	141	11.3	25.25	1.15996	3.69912e-08	1.87452e-07
gi|118093224|ref|XM_421846.2|	1350	3021	242.12	541.02	1.15996	1.62625e-12	1.20372e-11
gi|45382926|ref|NM_205518.1|	10063	22509	1804.76	4031.08	1.15936	0	0
gi|45383176|ref|NM_204494.1|	129	288	23.14	51.58	1.15642	0	0
gi|118091111|ref|XM_420902.2|	121	270	21.7	48.35	1.15582	5.70654e-14	5.73518e-13
gi|118095551|ref|XM_413686.2|	91	203	16.32	36.35	1.15531	4.40384e-11	2.8263e-10
gi|45384359|ref|NM_205007.1|	74	165	13.27	29.55	1.15499	2.93586e-09	1.6223e-08
gi|45384353|ref|NM_205320.1|	359	800	64.39	143.27	1.15383	0	0
gi|45384179|ref|NM_205082.1|	490	1091	87.88	195.38	1.15268	0	0
gi|118094048|ref|XM_422200.2|	84	187	15.07	33.49	1.15205	2.78458e-10	1.68132e-09
gi|118098271|ref|XM_422971.2|	111	247	19.91	44.23	1.15153	3.93464e-13	3.30095e-12
gi|118087057|ref|XR_026877.1|	94	209	16.86	37.43	1.15059	2.64694e-11	1.72955e-10
gi|118101887|ref|XM_417876.2|	50	111	8.97	19.88	1.14814	1.29391e-06	5.68103e-06
gi|118096418|ref|XM_001232361.1|	32	71	5.74	12.72	1.14798	0.000112918	0.000384719
gi|118101031|ref|XM_001234296.1|	55	122	9.86	21.85	1.14797	3.92768e-07	1.81358e-06
gi|118085513|ref|XM_418522.2|	46	102	8.25	18.27	1.14701	3.59958e-06	1.51286e-05
gi|45385814|ref|NM_204232.1|	42	93	7.53	16.66	1.14567	1.00489e-05	3.97036e-05
gi|71896908|ref|NM_001031311.1|	56	124	10.04	22.21	1.14545	3.30678e-07	1.53937e-06
gi|118090453|ref|XM_001231867.1|	372	822	66.72	147.21	1.14168	4.53416e-13	3.74579e-12
gi|71896774|ref|NM_001031279.1|	43	95	7.71	17.01	1.14158	8.44344e-06	3.3755e-05
gi|118088256|ref|XM_419589.2|	145	320	26.01	57.31	1.13972	1.75415e-14	1.86891e-13
gi|45384071|ref|NM_205144.1|	45	99	8.07	17.73	1.13555	5.96092e-06	2.43434e-05
gi|71895410|ref|NM_001030597.1|	355	781	63.67	139.87	1.1354	5.63328e-13	4.53599e-12
gi|118089706|ref|XM_420350.2|	128	281	22.96	50.32	1.13201	6.75016e-14	6.70921e-13
gi|118096687|ref|XM_414247.2|	711	1558	127.51	279.02	1.12976	0	0
gi|118097445|ref|XM_001233562.1|	85	186	15.24	33.31	1.12809	6.23278e-10	3.66112e-09
gi|71895382|ref|NM_001031448.1|	37	81	6.64	14.51	1.12779	4.6792e-05	0.000169064
gi|118097046|ref|XR_027096.1|	53	116	9.51	20.77	1.12698	1.06987e-06	4.74164e-06
gi|118083029|ref|XM_416412.2|	48	105	8.61	18.8	1.12665	3.53598e-06	1.48728e-05
gi|118089302|ref|XM_420153.2|	190	415	34.08	74.32	1.12483	3.0731e-13	2.65223e-12
gi|118100526|ref|XM_001233348.1|	66	144	11.84	25.79	1.12314	5.90872e-08	2.94592e-07
gi|118084118|ref|XM_416825.2|	195	425	34.97	76.11	1.12197	2.34702e-13	2.07528e-12
gi|71895306|ref|NM_001031061.1|	40	87	7.17	15.58	1.11965	2.75968e-05	0.000102943
gi|118103046|ref|XM_418128.2|	34	74	6.1	13.25	1.11911	0.000110634	0.000377652
gi|71895640|ref|NM_001031040.1|	1198	2597	214.86	465.09	1.11411	2.61968e-12	1.8962e-11
gi|118088714|ref|XM_419830.2|	78	169	13.99	30.27	1.11349	5.42924e-09	2.94886e-08
gi|118093820|ref|XM_422095.2|	30	65	5.38	11.64	1.11341	0.000313956	0.000987815
gi|86129417|ref|NM_001039254.1|	2343	5076	420.21	909.05	1.11325	0	0
gi|118083079|ref|XM_416411.2|	91	197	16.32	35.28	1.11221	3.07638e-10	1.85028e-09
gi|118103295|ref|XM_418246.2|	415	898	74.43	160.82	1.11149	0	0
gi|47087182|ref|NM_213577.1|	81	175	14.53	31.34	1.10897	3.24148e-09	1.78298e-08
gi|45383214|ref|NM_204476.1|	675	1455	121.06	260.57	1.10595	1.2621e-12	9.50444e-12
gi|45382240|ref|NM_205420.1|	330	711	59.18	127.33	1.10539	3.29736e-13	2.82549e-12
gi|118094069|ref|XM_422211.2|	152	327	27.26	58.56	1.10313	1.2168e-13	1.15123e-12
gi|118084301|ref|XM_416913.2|	54	116	9.68	20.77	1.10142	1.71773e-06	7.44512e-06
gi|118113989|ref|XM_001235361.1|	56	120	10.04	21.49	1.09791	1.21166e-06	5.33507e-06
gi|118083051|ref|XM_416423.2|	157	336	28.16	60.17	1.0954	5.77316e-15	6.37701e-14
gi|118090715|ref|XM_420825.2|	36	77	6.46	13.79	1.09402	0.000107557	0.00036761
gi|118089350|ref|XR_026872.1|	51	109	9.15	19.52	1.09311	3.99944e-06	1.66731e-05
gi|118086410|ref|XM_418949.2|	249	532	44.66	95.27	1.09304	6.30606e-14	6.30839e-13
gi|71896744|ref|NM_001030983.1|	147	314	26.36	56.23	1.09299	1.20126e-13	1.13851e-12
gi|118101344|ref|XM_424531.2|	179	382	32.1	68.41	1.09163	0	0
gi|118092680|ref|XM_421625.2|	37	79	6.64	14.15	1.09155	9.00162e-05	0.000310902
gi|45382976|ref|NM_205527.1|	537	1146	96.31	205.23	1.09148	2.1294e-13	1.90782e-12
gi|57530013|ref|NM_001006466.1|	195	416	34.97	74.5	1.09112	2.34702e-13	2.07358e-12
gi|118101603|ref|XM_417747.2|	321	683	57.57	122.32	1.08727	0	0
gi|118083603|ref|XM_416616.2|	639	1359	114.6	243.38	1.0866	8.43992e-13	6.53324e-12
gi|118103864|ref|XM_424748.2|	40	85	7.17	15.22	1.08592	5.28114e-05	0.000189295
gi|118094059|ref|XM_001233313.1|	105	223	18.83	39.94	1.0848	5.2252e-11	3.32972e-10
gi|118098412|ref|XM_415095.2|	380	807	68.15	144.52	1.08448	0	0
gi|118084319|ref|XM_001233180.1|	113	240	20.27	42.98	1.08432	9.9567e-12	6.74635e-11
gi|118091798|ref|XM_421212.2|	97	206	17.4	36.89	1.08414	2.834e-10	1.71021e-09
gi|57525130|ref|NM_001006176.1|	99	210	17.76	37.61	1.08248	2.00838e-10	1.22496e-09
gi|118084391|ref|XM_416954.2|	42	89	7.53	15.94	1.08193	3.7035e-05	0.000135212
gi|45383322|ref|NM_204421.1|	658	1394	118.01	249.65	1.081	1.63602e-12	1.20929e-11
gi|118100789|ref|XM_417475.2|	68	144	12.2	25.79	1.07993	1.49771e-07	7.19194e-07
gi|118100204|ref|XR_027117.1|	334	707	59.9	126.61	1.07976	3.74368e-13	3.17523e-12
gi|118094284|ref|XM_422318.2|	34	72	6.1	12.89	1.07937	0.00021249	0.00069088
gi|118087698|ref|XM_415039.2|	34	72	6.1	12.89	1.07937	0.00021249	0.000690672
gi|118083760|ref|XM_429585.2|	34	72	6.1	12.89	1.07937	0.00021249	0.000690465
gi|118096540|ref|XM_414180.2|	164	347	29.41	62.14	1.07922	1.61648e-13	1.48393e-12
gi|118085404|ref|XM_418471.2|	3846	8137	689.76	1457.23	1.07906	3.54628e-12	2.52798e-11
gi|118088540|ref|XM_424670.2|	89	188	15.96	33.67	1.077	2.10256e-09	1.17687e-08
gi|71894762|ref|NM_001030913.1|	74	156	13.27	27.94	1.07416	5.27686e-08	2.64063e-07
gi|118098618|ref|XM_001231788.1|	695	1463	124.65	262	1.07168	7.40074e-13	5.78263e-12
gi|45384105|ref|NM_205123.1|	115	242	20.62	43.34	1.07165	1.27955e-11	8.58381e-11
gi|118097367|ref|XM_425202.2|	136	286	24.39	51.22	1.07042	3.9857e-13	3.34119e-12
gi|46195454|ref|NM_205371.1|	204	429	36.59	76.83	1.07022	2.28928e-13	2.03253e-12
gi|118084246|ref|XR_026984.1|	69	145	12.37	25.97	1.07	1.7214e-07	8.2114e-07
gi|61097982|ref|NM_001012893.1|	99	208	17.76	37.25	1.06861	3.74026e-10	2.23589e-09
gi|118090928|ref|XM_001232436.1|	150	315	26.9	56.41	1.06834	3.33066e-14	3.42049e-13
gi|118101233|ref|XM_425756.2|	274	575	49.14	102.98	1.06739	2.27596e-13	2.02237e-12
gi|71897052|ref|NM_001030719.1|	63	132	11.3	23.64	1.06491	6.70534e-07	3.03015e-06
gi|118099348|ref|XM_415461.2|	44	92	7.89	16.48	1.06262	3.56704e-05	0.000130582
gi|71894942|ref|NM_001031211.1|	100	209	17.93	37.43	1.06182	4.28506e-10	2.54189e-09
gi|118098449|ref|XM_415099.2|	70	146	12.55	26.15	1.05912	1.97317e-07	9.37927e-07
gi|118087624|ref|XM_419362.2|	46	96	8.25	17.19	1.0591	2.50096e-05	9.38424e-05
gi|118093293|ref|XM_421868.2|	4015	8376	720.07	1500.04	1.05879	7.94698e-12	5.4495e-11
gi|118096177|ref|XR_026697.1|	71	148	12.73	26.5	1.05776	1.65718e-07	7.92251e-07
gi|71894716|ref|NM_001031104.1|	60	125	10.76	22.39	1.05718	1.54878e-06	6.73982e-06
gi|61657936|ref|NM_001013395.1|	110	229	19.73	41.01	1.05558	7.62266e-11	4.79811e-10
gi|118103954|ref|XM_424802.2|	435	905	78.02	162.07	1.0547	1.38689e-12	1.03863e-11
gi|118100469|ref|XM_417328.2|	314	653	56.31	116.94	1.05431	1.68754e-13	1.54522e-12
gi|71895632|ref|NM_001030553.1|	113	235	20.27	42.09	1.05413	4.56934e-11	2.92038e-10
gi|57530272|ref|NM_001006411.1|	39	81	6.99	14.51	1.05368	0.000119246	0.000404619
gi|118082528|ref|XM_416166.2|	39	81	6.99	14.51	1.05368	0.000119246	0.000404492
gi|118094664|ref|XM_001234702.1|	38	79	6.82	14.15	1.05296	0.000142649	0.000476114
gi|118100674|ref|XR_027092.1|	298	619	53.45	110.86	1.05248	5.88862e-13	4.7205e-12
gi|49170079|ref|NM_204586.1|	196	407	35.15	72.89	1.0522	1.78746e-13	1.6257e-12
gi|71897270|ref|NM_001030674.1|	238	493	42.68	88.29	1.04869	7.36078e-13	5.76808e-12
gi|118090508|ref|XM_426336.2|	98	203	17.58	36.35	1.04802	1.11782e-09	6.41619e-09
gi|71896607|ref|NM_001030963.1|	58	120	10.4	21.49	1.04708	3.00106e-06	1.26821e-05
gi|45382866|ref|NM_204633.1|	190	393	34.08	70.38	1.04624	3.0731e-13	2.65012e-12
gi|52138644|ref|NM_001004375.1|	162	335	29.05	59.99	1.04618	0	0
gi|118103302|ref|XM_001233359.1|	191	395	34.26	70.74	1.046	1.27898e-13	1.20583e-12
gi|118098538|ref|XM_415173.2|	344	710	61.7	127.15	1.04319	5.78648e-13	4.64551e-12
gi|118100847|ref|XM_417488.2|	47	97	8.43	17.37	1.04299	2.86182e-05	0.000106423
gi|118116920|ref|XM_424057.2|	47	97	8.43	17.37	1.04299	2.86182e-05	0.000106386
gi|45384355|ref|NM_205009.1|	237	489	42.5	87.57	1.04297	3.15526e-13	2.71232e-12
gi|45382510|ref|NM_204917.1|	49	101	8.79	18.09	1.04126	2.00622e-05	7.62843e-05
gi|57529643|ref|NM_001006541.1|	462	952	82.86	170.49	1.04094	0	0
gi|118097340|ref|XM_414535.2|	298	614	53.45	109.96	1.04072	5.88862e-13	4.717e-12
gi|118098547|ref|XM_415169.2|	117	241	20.98	43.16	1.04068	4.2003e-11	2.70208e-10
gi|45383941|ref|NM_205203.1|	50	103	8.97	18.45	1.04044	1.6801e-05	6.4565e-05
gi|118108977|ref|XM_001234630.1|	110	226	19.73	40.47	1.03646	1.89753e-10	1.16063e-09
gi|118083721|ref|XM_416666.2|	113	232	20.27	41.55	1.0355	1.13213e-10	7.04419e-10
gi|118089049|ref|XM_419965.2|	77	158	13.81	28.3	1.03509	1.07345e-07	5.22188e-07
gi|57525072|ref|NM_001006164.1|	102	209	18.29	37.43	1.03314	1.0251e-09	5.90281e-09
gi|118103500|ref|XM_424454.2|	936	1917	167.87	343.31	1.03217	7.73826e-13	6.02025e-12
gi|118129305|ref|XM_429063.2|	85	174	15.24	31.16	1.03183	2.65942e-08	1.36428e-07
gi|118087568|ref|XM_419317.2|	465	952	83.4	170.49	1.03157	1.19904e-14	1.29535e-13
gi|71897188|ref|NM_001031402.1|	127	260	22.78	46.56	1.03132	1.01521e-11	6.86155e-11
gi|118087729|ref|XM_415026.2|	109	223	19.55	39.94	1.03067	3.04922e-10	1.83598e-09
gi|118082867|ref|XM_416327.2|	180	368	32.28	65.9	1.02964	3.33956e-13	2.85036e-12
gi|118082752|ref|XM_429544.2|	1054	2151	189.03	385.22	1.02707	4.26992e-12	3.02192e-11
gi|113206167|ref|NM_001044688.1|	49	100	8.79	17.91	1.02683	2.73052e-05	0.000102031
gi|71895580|ref|NM_001031044.1|	202	412	36.23	73.78	1.02604	0	0
gi|118097838|ref|XM_414806.2|	361	736	64.74	131.81	1.02573	0	0
gi|118098026|ref|XM_001234850.1|	128	261	22.96	46.74	1.02554	1.14706e-11	7.71412e-11
gi|118085429|ref|XM_001231409.1|	363	740	65.1	132.52	1.02548	3.04202e-14	3.14497e-13
gi|60302851|ref|NM_001012601.1|	332	676	59.54	121.06	1.02379	0	0
gi|71895362|ref|NM_001031445.1|	83	169	14.89	30.27	1.02354	5.09636e-08	2.55148e-07
gi|118100252|ref|XM_415805.2|	142	289	25.47	51.76	1.02304	1.32938e-12	9.97636e-12
gi|118116963|ref|XM_001233664.1|	122	248	21.88	44.41	1.02127	4.34788e-11	2.7937e-10
gi|118087444|ref|XM_001232627.1|	497	1009	89.13	180.7	1.01961	4.17222e-13	3.48136e-12
gi|61097998|ref|NM_001012875.1|	443	899	79.45	161	1.01894	0	0
gi|71897318|ref|NM_001031376.1|	72	146	12.91	26.15	1.01832	4.71522e-07	2.15695e-06
gi|118091699|ref|XM_423893.2|	177	359	31.74	64.29	1.01829	0	0
gi|72535133|ref|NM_001030536.1|	159	322	28.52	57.67	1.01585	1.68754e-13	1.54653e-12
gi|71895254|ref|NM_001031268.1|	41	83	7.35	14.86	1.01562	0.000155045	0.000513681
gi|56119073|ref|NM_001007829.1|	169	342	30.31	61.25	1.01492	2.9532e-14	3.05607e-13
gi|118094290|ref|XM_422322.2|	214	433	38.38	77.54	1.01459	0	0
gi|67514592|ref|NM_001024832.1|	136	275	24.39	49.25	1.01383	5.41566e-12	3.78816e-11
gi|118095621|ref|XM_413758.2|	1483	2998	265.97	536.9	1.01339	5.1703e-12	3.62122e-11
gi|45382610|ref|NM_204724.1|	47	95	8.43	17.01	1.01278	5.29342e-05	0.000189672
gi|118085749|ref|XM_418654.2|	95	192	17.04	34.38	1.01264	8.49626e-09	4.56199e-08
gi|71896092|ref|NM_001031576.1|	49	99	8.79	17.73	1.01226	3.70522e-05	0.000135229
gi|50748607|ref|XM_421323.1|	61	123	10.94	22.03	1.00986	4.41208e-06	1.83016e-05
gi|118094732|ref|XM_422516.2|	258	520	46.27	93.13	1.00917	3.44836e-13	2.93165e-12
gi|118110462|ref|XM_001236663.1|	208	419	37.3	75.04	1.00848	3.80806e-13	3.2047e-12
gi|118083661|ref|XM_416641.2|	1025	2063	183.83	369.46	1.00705	4.56302e-13	3.76676e-12
gi|118086702|ref|XR_027124.1|	88	177	15.78	31.7	1.00639	3.8721e-08	1.95851e-07
gi|118093508|ref|XM_421965.2|	177	356	31.74	63.76	1.00635	0	0
gi|118093812|ref|XM_426601.2|	198	398	35.51	71.28	1.00527	0	0

## Sheet: SWF vs F1 down
Gene	RawIntensity-SWF	RawIntensity-F1	TPM-SWF	TPM-F1	log2 Ratio(F1/SWF)	P-Value	FDR
gi|45383683|ref|NM_204218.1|	418	0	74.97	0.01	-12.8721	1.09186e-126	4.4895e-125
gi|118096438|ref|XM_001232157.1|	156	0	27.98	0.01	-11.4502	9.77518e-48	2.33869e-46
gi|118098259|ref|XM_001233440.1|	147	0	26.36	0.01	-11.3641	5.0375e-45	1.1665e-43
gi|47825388|ref|NM_001001470.1|	134	0	24.03	0.01	-11.2306	4.1656e-41	9.10036e-40
gi|118094183|ref|XM_422264.2|	100	0	17.93	0.01	-10.8082	7.33418e-31	1.30878e-29
gi|56090136|ref|NM_001007594.1|	95	0	17.04	0.01	-10.7347	2.35542e-29	4.06244e-28
gi|118089140|ref|XM_420012.2|	86	0	15.42	0.01	-10.5906	1.21383e-26	1.97686e-25
gi|118085025|ref|XM_417130.2|	86	0	15.42	0.01	-10.5906	1.21383e-26	1.97389e-25
gi|118092366|ref|XM_421481.2|	74	0	13.27	0.01	-10.374	5.0151e-23	7.51154e-22
gi|71897222|ref|NM_001031393.1|	58	0	10.4	0.01	-10.0224	3.32486e-18	4.30599e-17
gi|71896530|ref|NM_001031007.1|	57	0	10.22	0.01	-9.99718	6.6545e-18	8.52628e-17
gi|118094663|ref|XM_422478.2|	57	0	10.22	0.01	-9.99718	6.6545e-18	8.51618e-17
gi|50757910|ref|XM_415703.1|	53	0	9.51	0.01	-9.8933	1.0678e-16	1.29019e-15
gi|55741695|ref|NM_001007079.1|	52	0	9.33	0.01	-9.86573	2.13714e-16	2.54807e-15
gi|118096456|ref|XM_001233064.1|	48	0	8.61	0.01	-9.74987	3.4293e-15	3.84693e-14
gi|118083022|ref|XM_416408.2|	47	0	8.43	0.01	-9.71939	6.86356e-15	7.53528e-14
gi|118095332|ref|XM_001234751.1|	43	0	7.71	0.01	-9.59059	1.10134e-13	1.05678e-12
gi|48976118|ref|NM_001001761.1|	42	0	7.53	0.01	-9.55651	2.20428e-13	1.97327e-12
gi|118092594|ref|XM_001232218.1|	41	0	7.35	0.01	-9.5216	4.41174e-13	3.65863e-12
gi|118100437|ref|XM_415923.2|	41	0	7.35	0.01	-9.5216	4.41174e-13	3.65583e-12
gi|118093913|ref|XM_426606.2|	40	0	7.17	0.01	-9.48583	8.82984e-13	6.82042e-12
gi|118092859|ref|XM_421692.2|	39	0	6.99	0.01	-9.44915	1.76724e-12	1.30272e-11
gi|118095639|ref|XM_425063.2|	37	0	6.64	0.01	-9.37504	7.07918e-12	4.87917e-11
gi|118087199|ref|XM_418338.2|	37	0	6.64	0.01	-9.37504	7.07918e-12	4.87607e-11
gi|118091930|ref|XM_421330.2|	36	0	6.46	0.01	-9.33539	1.41686e-11	9.48725e-11
gi|118094470|ref|XM_430163.2|	36	0	6.46	0.01	-9.33539	1.41686e-11	9.48138e-11
gi|118089405|ref|XM_420208.2|	36	0	6.46	0.01	-9.33539	1.41686e-11	9.47551e-11
gi|118082370|ref|XM_001235007.1|	36	0	6.46	0.01	-9.33539	1.41686e-11	9.46966e-11
gi|118103727|ref|XM_001234095.1|	36	0	6.46	0.01	-9.33539	1.41686e-11	9.46381e-11
gi|118100634|ref|XM_417392.2|	35	0	6.28	0.01	-9.29462	2.83576e-11	1.84957e-10
gi|67514588|ref|NM_001024830.1|	34	0	6.1	0.01	-9.25267	5.67562e-11	3.61036e-10
gi|118095530|ref|XM_430395.2|	33	0	5.92	0.01	-9.20945	1.13594e-10	7.06387e-10
gi|118090842|ref|XM_430004.2|	32	0	5.74	0.01	-9.16491	2.27352e-10	1.38278e-09
gi|118102289|ref|XM_001234456.1|	32	0	5.74	0.01	-9.16491	2.27352e-10	1.382e-09
gi|46048676|ref|NM_205386.1|	32	0	5.74	0.01	-9.16491	2.27352e-10	1.38123e-09
gi|45382696|ref|NM_204697.1|	31	0	5.56	0.01	-9.11894	4.55034e-10	2.69629e-09
gi|118100887|ref|XM_001232528.1|	31	0	5.56	0.01	-9.11894	4.55034e-10	2.69482e-09
gi|118100414|ref|XM_415931.2|	30	0	5.38	0.01	-9.07146	9.10722e-10	5.27507e-09
gi|118097126|ref|XM_001235136.1|	30	0	5.38	0.01	-9.07146	9.10722e-10	5.27224e-09
gi|118092066|ref|XM_426458.2|	29	0	5.2	0.01	-9.02237	1.82276e-09	1.02877e-08
gi|71895866|ref|NM_001031537.1|	29	0	5.2	0.01	-9.02237	1.82276e-09	1.02824e-08
gi|118090630|ref|XM_001232175.1|	29	0	5.2	0.01	-9.02237	1.82276e-09	1.0277e-08
gi|118088329|ref|XM_426152.2|	29	0	5.2	0.01	-9.02237	1.82276e-09	1.02717e-08
gi|118082078|ref|XM_415953.2|	29	0	5.2	0.01	-9.02237	1.82276e-09	1.02663e-08
gi|118101742|ref|XM_425790.2|	29	0	5.2	0.01	-9.02237	1.82276e-09	1.0261e-08
gi|118090336|ref|XM_420626.2|	28	0	5.02	0.01	-8.97154	3.64816e-09	2.0026e-08
gi|118085860|ref|XM_418674.2|	28	0	5.02	0.01	-8.97154	3.64816e-09	2.00158e-08
gi|113206159|ref|NM_001044684.1|	28	0	5.02	0.01	-8.97154	3.64816e-09	2.00057e-08
gi|118095779|ref|XM_425097.2|	27	0	4.84	0.01	-8.91886	7.30158e-09	3.93224e-08
gi|118093205|ref|XM_421832.2|	26	0	4.66	0.01	-8.86419	1.46137e-08	7.66775e-08
gi|118098021|ref|XM_414910.2|	26	0	4.66	0.01	-8.86419	1.46137e-08	7.66403e-08
gi|118103331|ref|XM_418262.2|	26	0	4.66	0.01	-8.86419	1.46137e-08	7.66032e-08
gi|118092571|ref|XM_001231414.1|	24	0	4.3	0.01	-8.74819	5.85392e-08	2.92264e-07
gi|118093527|ref|XM_421977.2|	24	0	4.3	0.01	-8.74819	5.85392e-08	2.92129e-07
gi|48976026|ref|NM_001001193.1|	23	0	4.12	0.01	-8.6865	1.17163e-07	5.68416e-07
gi|118092142|ref|XM_421421.2|	22	0	3.95	0.01	-8.62571	2.34494e-07	1.1059e-06
gi|118089968|ref|XM_001234763.1|	21	0	3.77	0.01	-8.55842	4.69328e-07	2.14965e-06
gi|118083530|ref|XM_416580.2|	21	0	3.77	0.01	-8.55842	4.69328e-07	2.14874e-06
gi|118092303|ref|XM_421438.2|	20	0	3.59	0.01	-8.48784	9.39334e-07	4.18885e-06
gi|118090102|ref|XM_420512.2|	20	0	3.59	0.01	-8.48784	9.39334e-07	4.18712e-06
gi|118102023|ref|XM_417919.2|	20	0	3.59	0.01	-8.48784	9.39334e-07	4.1854e-06
gi|50745253|ref|XM_420042.1|	19	0	3.41	0.01	-8.41363	1.88002e-06	8.12248e-06
gi|118089953|ref|XM_429965.2|	19	0	3.41	0.01	-8.41363	1.88002e-06	8.11923e-06
gi|86604719|ref|NM_001001605.2|	19	0	3.41	0.01	-8.41363	1.88002e-06	8.11599e-06
gi|118097187|ref|XM_001232390.1|	19	0	3.41	0.01	-8.41363	1.88002e-06	8.11275e-06
gi|118100869|ref|XM_417497.2|	19	0	3.41	0.01	-8.41363	1.88002e-06	8.10952e-06
gi|118085955|ref|XM_418720.2|	19	0	3.41	0.01	-8.41363	1.88002e-06	8.10628e-06
gi|118084324|ref|XM_001233227.1|	19	0	3.41	0.01	-8.41363	1.88002e-06	8.10305e-06
gi|118090424|ref|XM_420670.2|	19	0	3.41	0.01	-8.41363	1.88002e-06	8.09982e-06
gi|118085546|ref|XM_418546.2|	19	0	3.41	0.01	-8.41363	1.88002e-06	8.0966e-06
gi|118092735|ref|XR_027067.1|	18	0	3.23	0.01	-8.33539	3.76276e-06	1.57899e-05
gi|118100706|ref|XM_417413.2|	18	0	3.23	0.01	-8.33539	3.76276e-06	1.57837e-05
gi|118099696|ref|XR_027044.1|	18	0	3.23	0.01	-8.33539	3.76276e-06	1.57776e-05
gi|46195851|ref|NM_206993.1|	18	0	3.23	0.01	-8.33539	3.76276e-06	1.57715e-05
gi|45384475|ref|NM_204979.1|	18	0	3.23	0.01	-8.33539	3.76276e-06	1.57654e-05
gi|118103602|ref|XM_429204.2|	18	0	3.23	0.01	-8.33539	3.76276e-06	1.57593e-05
gi|118104146|ref|XM_001233246.1|	17	0	3.05	0.01	-8.25267	7.53094e-06	3.03766e-05
gi|118103066|ref|XM_418178.2|	17	0	3.05	0.01	-8.25267	7.53094e-06	3.03652e-05
gi|118086873|ref|XM_419158.2|	17	0	3.05	0.01	-8.25267	7.53094e-06	3.03539e-05
gi|118090341|ref|XM_420645.2|	17	0	3.05	0.01	-8.25267	7.53094e-06	3.03426e-05
gi|118090334|ref|XM_001234049.1|	17	0	3.05	0.01	-8.25267	7.53094e-06	3.03313e-05
gi|46395473|ref|NM_207177.1|	16	0	2.87	0.01	-8.16491	1.50728e-05	5.84638e-05
gi|46048673|ref|NM_205354.1|	16	0	2.87	0.01	-8.16491	1.50728e-05	5.84428e-05
gi|118090253|ref|XM_420607.2|	16	0	2.87	0.01	-8.16491	1.50728e-05	5.84219e-05
gi|118100492|ref|XM_417326.2|	16	0	2.87	0.01	-8.16491	1.50728e-05	5.84009e-05
gi|71896292|ref|NM_001030383.1|	16	0	2.87	0.01	-8.16491	1.50728e-05	5.838e-05
gi|46048737|ref|NM_205198.1|	16	0	2.87	0.01	-8.16491	1.50728e-05	5.83591e-05
gi|118088955|ref|XM_419908.2|	15	0	2.69	0.01	-8.07146	3.01674e-05	0.000111914
gi|118092864|ref|XM_421686.2|	15	0	2.69	0.01	-8.07146	3.01674e-05	0.000111876
gi|118082410|ref|XM_416085.2|	15	0	2.69	0.01	-8.07146	3.01674e-05	0.000111838
gi|45383763|ref|NM_204176.1|	15	0	2.69	0.01	-8.07146	3.01674e-05	0.000111799
gi|118100538|ref|XM_001233475.1|	15	0	2.69	0.01	-8.07146	3.01674e-05	0.000111761
gi|118099657|ref|XM_429506.2|	15	0	2.69	0.01	-8.07146	3.01674e-05	0.000111723
gi|45382496|ref|NM_204908.1|	15	0	2.69	0.01	-8.07146	3.01674e-05	0.000111684
gi|118097750|ref|XM_414766.2|	15	0	2.69	0.01	-8.07146	3.01674e-05	0.000111646
gi|118091074|ref|XM_420925.2|	14	0	2.51	0.01	-7.97154	6.03782e-05	0.000215063
gi|118091069|ref|XM_001233940.1|	14	0	2.51	0.01	-7.97154	6.03782e-05	0.000214992
gi|118099846|ref|XM_420086.2|	14	0	2.51	0.01	-7.97154	6.03782e-05	0.000214921
gi|118089769|ref|XM_001232366.1|	14	0	2.51	0.01	-7.97154	6.03782e-05	0.00021485
gi|118093049|ref|XM_430110.2|	14	0	2.51	0.01	-7.97154	6.03782e-05	0.00021478
gi|118092416|ref|XM_001232114.1|	14	0	2.51	0.01	-7.97154	6.03782e-05	0.000214709
gi|118090618|ref|XM_001231619.1|	14	0	2.51	0.01	-7.97154	6.03782e-05	0.000214638
gi|118092998|ref|XM_421744.2|	13	0	2.33	0.01	-7.86419	0.000120843	0.000408886
gi|118089603|ref|XM_420310.2|	13	0	2.33	0.01	-7.86419	0.000120843	0.000408758
gi|118100736|ref|XM_417451.2|	13	0	2.33	0.01	-7.86419	0.000120843	0.000408631
gi|118085509|ref|XM_418529.2|	13	0	2.33	0.01	-7.86419	0.000120843	0.000408503
gi|118092036|ref|XM_421378.2|	13	0	2.33	0.01	-7.86419	0.000120843	0.000408375
gi|118099518|ref|XM_001231228.1|	13	0	2.33	0.01	-7.86419	0.000120843	0.000408248
gi|84370206|ref|NM_001038586.1|	13	0	2.33	0.01	-7.86419	0.000120843	0.00040812
gi|118086289|ref|XM_426029.2|	13	0	2.33	0.01	-7.86419	0.000120843	0.000407993
gi|118085494|ref|XR_026875.1|	13	0	2.33	0.01	-7.86419	0.000120843	0.000407865
gi|118099489|ref|XM_001235514.1|	13	0	2.33	0.01	-7.86419	0.000120843	0.000407738
gi|118083240|ref|XM_417224.2|	13	0	2.33	0.01	-7.86419	0.000120843	0.000407611
gi|45383929|ref|NM_205207.1|	13	0	2.33	0.01	-7.86419	0.000120843	0.000407484
gi|118086005|ref|XM_001235719.1|	13	0	2.33	0.01	-7.86419	0.000120843	0.000407357
gi|118093984|ref|XM_426611.2|	13	0	2.33	0.01	-7.86419	0.000120843	0.00040723
gi|118094722|ref|XM_001235535.1|	12	0	2.15	0.01	-7.74819	0.000241862	0.000779349
gi|45382458|ref|NM_204895.1|	12	0	2.15	0.01	-7.74819	0.000241862	0.000779117
gi|71895510|ref|NM_001031049.1|	12	0	2.15	0.01	-7.74819	0.000241862	0.000778885
gi|118092876|ref|XM_426521.2|	12	0	2.15	0.01	-7.74819	0.000241862	0.000778653
gi|50748651|ref|XM_421344.1|	12	0	2.15	0.01	-7.74819	0.000241862	0.000778421
gi|118104543|ref|XM_424953.2|	12	0	2.15	0.01	-7.74819	0.000241862	0.00077819
gi|47604923|ref|NM_001001301.1|	12	0	2.15	0.01	-7.74819	0.000241862	0.000777958
gi|118090196|ref|XM_420562.2|	12	0	2.15	0.01	-7.74819	0.000241862	0.000777727
gi|118089347|ref|XM_001232994.1|	12	0	2.15	0.01	-7.74819	0.000241862	0.000777496
gi|45384449|ref|NM_204968.1|	12	0	2.15	0.01	-7.74819	0.000241862	0.000777265
gi|118088264|ref|XM_419596.2|	12	0	2.15	0.01	-7.74819	0.000241862	0.000777034
gi|118090442|ref|XM_001232113.1|	12	0	2.15	0.01	-7.74819	0.000241862	0.000776803
gi|45382262|ref|NM_205416.1|	12	0	2.15	0.01	-7.74819	0.000241862	0.000776572
gi|118094711|ref|XM_422501.2|	12	0	2.15	0.01	-7.74819	0.000241862	0.000776342
gi|118089360|ref|XM_420180.2|	12	0	2.15	0.01	-7.74819	0.000241862	0.000776111
gi|118105747|ref|XM_001234287.1|	12	0	2.15	0.01	-7.74819	0.000241862	0.000775881
gi|118104148|ref|XM_001233426.1|	12	0	2.15	0.01	-7.74819	0.000241862	0.000775651
gi|50728519|ref|XM_416158.1|	12	0	2.15	0.01	-7.74819	0.000241862	0.000775421
gi|118085921|ref|XM_418707.2|	12	0	2.15	0.01	-7.74819	0.000241862	0.000775191
gi|118090844|ref|XM_420865.2|	10384	104	1862.33	18.63	-6.64334	0	0
gi|48976030|ref|NM_001001194.1|	366	4	65.64	0.72	-6.51043	2.51258e-103	9.43439e-102
gi|118100801|ref|XM_417464.2|	226	3	40.53	0.54	-6.22989	1.99988e-63	5.66145e-62
gi|45384509|ref|NM_204993.1|	556	8	99.72	1.43	-6.1238	2.77046e-153	1.22285e-151
gi|118090257|ref|XM_429975.2|	183	3	32.82	0.54	-5.92547	9.7528e-51	2.42452e-49
gi|118095165|ref|XM_422738.2|	122	2	21.88	0.36	-5.92547	3.39356e-34	6.5885e-33
gi|45384507|ref|NM_204992.1|	470	8	84.29	1.43	-5.88127	6.0481e-128	2.49634e-126
gi|84993246|ref|NM_001039098.1|	227	4	40.71	0.72	-5.82124	2.9508e-62	8.26683e-61
gi|118095846|ref|XM_413836.2|	170	3	30.49	0.54	-5.81923	6.49718e-47	1.53743e-45
gi|118102462|ref|XM_417990.2|	324	6	58.11	1.07	-5.7631	6.45678e-88	2.23794e-86
gi|118085790|ref|XM_418644.2|	107	2	19.19	0.36	-5.73621	8.71474e-30	1.5127e-28
gi|60302775|ref|NM_001012564.1|	647	13	116.04	2.33	-5.63815	8.846e-173	4.21413e-171
gi|45382284|ref|NM_204834.1|	611	13	109.58	2.33	-5.55551	2.99542e-162	1.37256e-160
gi|118086205|ref|XM_418846.2|	135	3	24.21	0.54	-5.4865	1.16728e-36	2.3817e-35
gi|71725352|ref|NM_001030008.1|	192	5	34.43	0.9	-5.2576	1.07519e-50	2.66676e-49
gi|118087270|ref|XM_418375.2|	75	2	13.45	0.36	-5.22347	1.93335e-20	2.73297e-19
gi|118093385|ref|XM_001231344.1|	147	4	26.36	0.72	-5.19421	6.9335e-39	1.4673e-37
gi|55741605|ref|NM_001006255.1|	212	6	38.02	1.07	-5.15108	3.00748e-55	7.7806e-54
gi|118090682|ref|XM_420769.2|	651	19	116.75	3.4	-5.10174	4.31774e-166	2.00395e-164
gi|45382716|ref|NM_204689.1|	2278	69	408.55	12.36	-5.04676	0	0
gi|118086284|ref|XM_429786.2|	130	4	23.31	0.72	-5.01681	5.71578e-34	1.10179e-32
gi|118082167|ref|XM_415985.2|	64	2	11.48	0.36	-4.99498	2.95118e-17	3.65987e-16
gi|118101896|ref|XM_417881.2|	63	2	11.3	0.36	-4.97218	5.73296e-17	6.99732e-16
gi|118103902|ref|XM_424801.2|	126	4	22.6	0.72	-4.97218	8.1286e-33	1.51818e-31
gi|118084930|ref|XM_417097.2|	1030	33	184.73	5.91	-4.96612	2.74856e-258	1.49361e-256
gi|52138632|ref|NM_001004369.1|	727	25	130.38	4.48	-4.86308	9.431e-181	4.55298e-179
gi|118090239|ref|XM_427861.2|	144	5	25.83	0.9	-4.84298	7.75694e-37	1.5887e-35
gi|118092973|ref|XM_421726.2|	57	2	10.22	0.36	-4.82725	3.05028e-15	3.43601e-14
gi|118094649|ref|XM_422527.2|	56	2	10.04	0.36	-4.80162	5.9049e-15	6.51588e-14
gi|118104195|ref|XM_001231966.1|	108	4	19.37	0.72	-4.74968	1.19247e-27	1.97781e-26
gi|118097306|ref|XM_414477.2|	53	2	9.51	0.36	-4.72338	4.26902e-14	4.36344e-13
gi|118097959|ref|XM_414844.2|	79	3	14.17	0.54	-4.71374	1.86548e-20	2.64048e-19
gi|118087247|ref|XM_418364.2|	48	2	8.61	0.36	-4.57994	1.13922e-12	8.64528e-12
gi|118084093|ref|XR_027149.1|	260	11	46.63	1.97	-4.56499	2.8261e-63	7.97949e-62
gi|57529658|ref|NM_001006536.1|	1131	50	202.84	8.95	-4.50231	7.16736e-268	3.93441e-266
gi|57529502|ref|NM_001006569.1|	736	35	132	6.27	-4.39593	2.62712e-172	1.24604e-170
gi|45382152|ref|NM_204783.1|	188	9	33.72	1.61	-4.38847	4.91714e-45	1.14107e-43
gi|118088904|ref|XM_001235421.1|	3468	166	621.97	29.73	-4.38685	0	0
gi|118085439|ref|XM_418479.2|	42	2	7.53	0.36	-4.38658	5.71678e-11	3.63227e-10
gi|118082339|ref|XM_416044.2|	42	2	7.53	0.36	-4.38658	5.71678e-11	3.63014e-10
gi|71895578|ref|NM_001030566.1|	2022	99	362.64	17.73	-4.35427	0	0
gi|118087628|ref|XM_001231891.1|	285	14	51.11	2.51	-4.34785	3.41926e-67	9.99348e-66
gi|118094542|ref|XM_422429.2|	199	10	35.69	1.79	-4.31749	4.12222e-47	9.79729e-46
gi|118100542|ref|XM_417346.2|	176	9	31.56	1.61	-4.29296	1.14723e-41	2.53705e-40
gi|57525457|ref|NM_001006254.1|	253	13	45.37	2.33	-4.28334	3.1229e-59	8.42171e-58
gi|52346127|ref|NM_001004769.1|	116	6	20.8	1.07	-4.2809	7.7679e-28	1.29833e-26
gi|118097404|ref|XM_414556.2|	39	2	6.99	0.36	-4.27922	3.99934e-10	2.38155e-09
gi|71896756|ref|NM_001030987.1|	39	2	6.99	0.36	-4.27922	3.99934e-10	2.38023e-09
gi|118095458|ref|XM_413719.2|	39	2	6.99	0.36	-4.27922	3.99934e-10	2.37893e-09
gi|48976040|ref|NM_001001741.1|	38	2	6.82	0.36	-4.2437	7.63254e-10	4.45431e-09
gi|118092889|ref|XM_001233068.1|	94	5	16.86	0.9	-4.22754	1.17349e-22	1.736e-21
gi|118083370|ref|XM_416532.2|	93	5	16.68	0.9	-4.21205	2.2325e-22	3.27575e-21
gi|45382328|ref|NM_205398.1|	32587	1762	5844.35	315.55	-4.2111	0	0
gi|118091044|ref|XM_420939.2|	876	48	157.11	8.6	-4.19129	2.2638e-198	1.13864e-196
gi|71895090|ref|NM_001031096.1|	55	3	9.86	0.54	-4.19056	1.14461e-13	1.09442e-12
gi|118085387|ref|XM_423715.2|	216	12	38.74	2.15	-4.17142	6.85044e-50	1.67983e-48
gi|50754239|ref|XM_414294.1|	36	2	6.46	0.36	-4.16547	2.77012e-09	1.53621e-08
gi|118100194|ref|XM_415781.2|	36	2	6.46	0.36	-4.16547	2.77012e-09	1.53542e-08
gi|118087635|ref|XM_419357.2|	2743	155	491.95	27.76	-4.14743	0	0
gi|118120738|ref|XM_419374.2|	123	7	22.06	1.25	-4.14143	7.9776e-29	1.35644e-27
gi|118103371|ref|XM_423728.2|	53	3	9.51	0.54	-4.13841	4.13484e-13	3.4555e-12
gi|118097895|ref|XM_429439.2|	316	18	56.67	3.22	-4.13745	6.76134e-72	2.09505e-70
gi|45383278|ref|NM_204443.1|	488	28	87.52	5.01	-4.12673	5.24562e-110	2.04051e-108
gi|45383539|ref|NM_204300.1|	3829	225	686.72	40.29	-4.09123	0	0
gi|71894730|ref|NM_001030897.1|	34	2	6.1	0.36	-4.08274	1.00024e-08	5.33362e-08
gi|46195839|ref|NM_206988.1|	84	5	15.07	0.9	-4.06561	7.10972e-20	9.8067e-19
gi|45382702|ref|NM_205478.1|	432	26	77.48	4.66	-4.05542	2.06818e-96	7.4551e-95
gi|118088961|ref|XM_001235593.1|	1966	119	352.59	21.31	-4.04839	0	0
gi|118091131|ref|XM_419644.2|	33	2	5.92	0.36	-4.03953	1.8967e-08	9.85154e-08
gi|118100254|ref|XM_415845.2|	33	2	5.92	0.36	-4.03953	1.8967e-08	9.84681e-08
gi|118099801|ref|XM_001234821.1|	98	6	17.58	1.07	-4.03825	7.8871e-23	1.17319e-21
gi|118129723|ref|XR_026966.1|	180	11	32.28	1.97	-4.03437	7.33302e-41	1.58916e-39
gi|118093822|ref|XM_422122.2|	49	3	8.79	0.54	-4.02483	5.33506e-12	3.7342e-11
gi|45383048|ref|NM_204565.1|	32	2	5.74	0.36	-3.99498	3.59124e-08	1.82242e-07
gi|113206161|ref|NM_001044689.1|	63	4	11.3	0.72	-3.97218	5.6246e-15	6.21927e-14
gi|56790948|ref|NM_204916.1|	10483	671	1880.08	120.17	-3.96765	0	0
gi|77736620|ref|NM_001034813.1|	47	3	8.43	0.54	-3.9645	1.90446e-11	1.26116e-10
gi|118093165|ref|XM_423888.2|	850	55	152.44	9.85	-3.95197	1.44253e-184	7.02679e-183
gi|45383709|ref|NM_204207.1|	31	2	5.56	0.36	-3.94902	6.78896e-08	3.3677e-07
gi|118095486|ref|XM_413714.2|	31	2	5.56	0.36	-3.94902	6.78896e-08	3.36615e-07
gi|71897132|ref|NM_001031414.1|	151	10	27.08	1.79	-3.9192	8.53266e-34	1.62738e-32
gi|46048667|ref|NM_205388.1|	569	38	102.05	6.81	-3.90548	4.95328e-123	1.99869e-121
gi|71897026|ref|NM_001031341.1|	1013	68	181.68	12.18	-3.89881	2.08538e-217	1.07901e-215
gi|71895538|ref|NM_001030574.1|	103	7	18.47	1.25	-3.88518	2.61162e-23	3.94442e-22
gi|57529752|ref|NM_001006518.1|	2121	144	380.39	25.79	-3.8826	0	0
gi|118129763|ref|XM_001233425.1|	147	10	26.36	1.79	-3.88032	1.06047e-32	1.97383e-31
gi|45382714|ref|NM_204688.1|	13630	928	2444.49	166.19	-3.87863	0	0
gi|118101867|ref|XM_417867.2|	59	4	10.58	0.72	-3.8772	7.07076e-14	7.01497e-13
gi|57530802|ref|NM_001006373.1|	322	22	57.75	3.94	-3.87355	7.34462e-70	2.21239e-68
gi|45383028|ref|NM_204575.1|	1624	111	291.26	19.88	-3.87292	0	0
gi|118094401|ref|XM_422354.2|	44	3	7.89	0.54	-3.86899	1.27328e-10	7.87713e-10
gi|118093166|ref|XM_423886.2|	87	6	15.6	1.07	-3.86586	8.30106e-20	1.14063e-18
gi|118087875|ref|XM_419411.2|	189	13	33.9	2.33	-3.86288	1.5835e-41	3.48048e-40
gi|46048902|ref|NM_204741.1|	116	8	20.8	1.43	-3.8625	5.47952e-26	8.7786e-25
gi|118089139|ref|XM_420011.2|	73	5	13.09	0.9	-3.8624	7.59298e-17	9.21554e-16
gi|84619513|ref|NM_001038691.1|	73	5	13.09	0.9	-3.8624	7.59298e-17	9.20521e-16
gi|118084996|ref|XM_001233484.1|	433	30	77.66	5.37	-3.85418	4.82202e-93	1.69854e-91
gi|55742820|ref|NM_001006589.2|	58	4	10.4	0.72	-3.85244	1.32822e-13	1.24466e-12
gi|54020713|ref|NM_204552.2|	1279	89	229.38	15.94	-3.84702	3.17098e-271	1.74954e-269
gi|118101994|ref|XM_001233847.1|	341	24	61.16	4.3	-3.83018	2.83038e-73	8.87181e-72
gi|118092800|ref|XM_001234692.1|	57	4	10.22	0.72	-3.82725	2.49246e-13	2.1807e-12
gi|47604935|ref|NM_001001314.1|	57	4	10.22	0.72	-3.82725	2.49246e-13	2.17894e-12
gi|46048859|ref|NM_204913.1|	1573	112	282.11	20.06	-3.81386	0	0
gi|45383064|ref|NM_204555.1|	28	2	5.02	0.36	-3.80162	4.53876e-07	2.0824e-06
gi|45382588|ref|NM_205216.1|	28	2	5.02	0.36	-3.80162	4.53876e-07	2.08152e-06
gi|118097724|ref|XM_414749.2|	42	3	7.53	0.54	-3.80162	4.48998e-10	2.66199e-09
gi|118098670|ref|XM_415222.2|	56	4	10.04	0.72	-3.80162	4.6723e-13	3.84815e-12
gi|118101497|ref|XM_417697.2|	111	8	19.91	1.43	-3.79941	1.26116e-24	1.97369e-23
gi|57530230|ref|NM_001006421.1|	124	9	22.24	1.61	-3.78802	2.65128e-27	4.37057e-26
gi|118088589|ref|XM_419752.2|	80	6	14.35	1.07	-3.74537	6.66318e-18	8.51721e-17
gi|118094235|ref|XM_422290.2|	307	23	55.06	4.12	-3.74029	6.42706e-65	1.83383e-63
gi|118094996|ref|XM_422634.2|	67	5	12.02	0.9	-3.73937	3.27234e-15	3.67849e-14
gi|71897008|ref|NM_001031335.1|	1074	81	192.62	14.51	-3.73064	1.32626e-222	6.96224e-221
gi|57530635|ref|NM_001006348.1|	693	54	124.29	9.67	-3.68405	8.7301e-143	3.68779e-141
gi|118100260|ref|XM_425408.2|	38	3	6.82	0.54	-3.65874	5.48656e-09	2.9785e-08
gi|45382292|ref|NM_205406.1|	3651	292	654.79	52.29	-3.64643	0	0
gi|46047362|ref|NM_204712.2|	262	21	46.99	3.76	-3.64355	1.78092e-54	4.58545e-53
gi|118082008|ref|XM_416996.2|	50	4	8.97	0.72	-3.63904	1.97892e-11	1.30807e-10
gi|118082904|ref|XM_416344.2|	25	2	4.48	0.36	-3.63743	2.97988e-06	1.25975e-05
gi|118092814|ref|XM_421666.2|	74	6	13.27	1.07	-3.63249	2.76926e-16	3.27645e-15
gi|118086610|ref|XR_026727.1|	846	69	151.73	12.36	-3.61776	2.22272e-171	1.04506e-169
gi|71895308|ref|NM_001031434.1|	338	28	60.62	5.01	-3.59691	4.2686e-69	1.27164e-67
gi|71896514|ref|NM_001030948.1|	36	3	6.46	0.54	-3.5805	1.8991e-08	9.85453e-08
gi|118099155|ref|XM_415546.2|	24	2	4.3	0.36	-3.57827	5.55374e-06	2.27665e-05
gi|118088244|ref|XM_419584.2|	24	2	4.3	0.36	-3.57827	5.55374e-06	2.27579e-05
gi|67514594|ref|NM_001024831.1|	24	2	4.3	0.36	-3.57827	5.55374e-06	2.27493e-05
gi|118094510|ref|XM_422416.2|	107	9	19.19	1.61	-3.57522	1.00782e-22	1.49295e-21
gi|118082054|ref|XM_415965.2|	154	13	27.62	2.33	-3.56731	4.45492e-32	8.1792e-31
gi|57529472|ref|NM_001006311.1|	910	78	163.2	13.97	-3.54624	3.7739e-181	1.83009e-179
gi|118094221|ref|XM_001234629.1|	326	28	58.47	5.01	-3.54481	6.72402e-66	1.93903e-64
gi|118082367|ref|XM_416131.2|	35	3	6.28	0.54	-3.53973	3.52352e-08	1.78889e-07
gi|46195449|ref|NM_204928.1|	220	19	39.46	3.4	-3.53678	7.0848e-45	1.63358e-43
gi|118092032|ref|XM_421376.2|	174	15	31.21	2.69	-3.53633	8.1659e-36	1.64443e-34
gi|118097823|ref|XM_414795.2|	80	7	14.35	1.25	-3.52105	4.24616e-17	5.21795e-16
gi|45382544|ref|NM_205232.1|	23	2	4.12	0.36	-3.51658	1.03236e-05	4.07145e-05
gi|118098168|ref|XM_414962.2|	23	2	4.12	0.36	-3.51658	1.03236e-05	4.06997e-05
gi|57530609|ref|NM_001006342.1|	2274	199	407.83	35.64	-3.5164	0	0
gi|118094769|ref|XM_422546.2|	68	6	12.2	1.07	-3.5112	1.11228e-14	1.20765e-13
gi|71895116|ref|NM_001030832.1|	68	6	12.2	1.07	-3.5112	1.11228e-14	1.20644e-13
gi|118083288|ref|XM_416493.2|	739	65	132.54	11.64	-3.50926	4.04686e-146	1.74354e-144
gi|45384087|ref|NM_205135.1|	125	11	22.42	1.97	-3.50852	6.1176e-26	9.78635e-25
gi|115392130|ref|NM_001048266.1|	57	5	10.22	0.9	-3.50533	1.59977e-12	1.189e-11
gi|56605883|ref|NM_001008446.1|	57	5	10.22	0.9	-3.50533	1.59977e-12	1.18818e-11
gi|56711353|ref|NM_001008683.1|	57	5	10.22	0.9	-3.50533	1.59977e-12	1.18737e-11
gi|118097165|ref|XM_001232015.1|	248	22	44.48	3.94	-3.49689	6.09092e-50	1.49698e-48
gi|57524980|ref|NM_001006142.1|	1046	95	187.6	17.01	-3.4632	9.65822e-204	4.88056e-202
gi|45384183|ref|NM_205079.1|	121	11	21.7	1.97	-3.46143	7.0174e-25	1.10621e-23
gi|60302688|ref|NM_001012405.2|	33	3	5.92	0.54	-3.45457	1.20569e-07	5.84418e-07
gi|45383725|ref|NM_204195.1|	55	5	9.86	0.9	-3.45359	5.44086e-12	3.80333e-11
gi|118102502|ref|XM_418007.2|	87	8	15.6	1.43	-3.44746	3.46672e-18	4.48434e-17
gi|118096583|ref|XM_001232210.1|	87	8	15.6	1.43	-3.44746	3.46672e-18	4.47899e-17
gi|118117237|ref|XM_423942.2|	97	9	17.4	1.61	-3.43395	4.553e-20	6.32855e-19
gi|118088015|ref|XM_419504.2|	54	5	9.68	0.9	-3.42701	1.00134e-11	6.77628e-11
gi|118090262|ref|XM_420596.2|	118	11	21.16	1.97	-3.42507	4.34388e-24	6.73956e-23
gi|71895790|ref|NM_001031522.1|	43	4	7.71	0.72	-3.42066	1.47057e-09	8.37425e-09
gi|118101084|ref|XM_001234690.1|	32	3	5.74	0.54	-3.41002	2.22318e-07	1.05122e-06
gi|118089894|ref|XM_001234198.1|	2680	253	480.65	45.31	-3.40709	0	0
gi|118090430|ref|XM_420672.2|	53	5	9.51	0.9	-3.40145	1.84024e-11	1.22163e-10
gi|57524972|ref|NM_001006140.1|	53	5	9.51	0.9	-3.40145	1.84024e-11	1.22088e-10
gi|71895442|ref|NM_001030592.1|	53	5	9.51	0.9	-3.40145	1.84024e-11	1.22013e-10
gi|118093862|ref|XM_422119.2|	63	6	11.3	1.07	-3.40064	2.34228e-13	2.07448e-12
gi|118101625|ref|XM_417760.2|	63	6	11.3	1.07	-3.40064	2.34228e-13	2.07278e-12
gi|118094523|ref|XM_422423.2|	13580	1294	2435.52	231.74	-3.39365	0	0
gi|57525246|ref|NM_001006204.1|	147	14	26.36	2.51	-3.39259	1.88966e-29	3.26435e-28
gi|118098008|ref|XM_414875.2|	21	2	3.77	0.36	-3.3885	3.53618e-05	0.000129628
gi|118102833|ref|XM_418072.2|	21	2	3.77	0.36	-3.3885	3.53618e-05	0.000129584
gi|118104519|ref|XM_001231461.1|	21	2	3.77	0.36	-3.3885	3.53618e-05	0.00012954
gi|118082883|ref|XM_416334.2|	21	2	3.77	0.36	-3.3885	3.53618e-05	0.000129496
gi|118087201|ref|XM_418344.2|	42	4	7.53	0.72	-3.38658	2.70364e-09	1.50165e-08
gi|71895412|ref|NM_001030598.1|	738	71	132.36	12.72	-3.3793	3.1698e-141	1.33378e-139
gi|46049077|ref|NM_204263.1|	93	9	16.68	1.61	-3.37299	5.1349e-19	6.88089e-18
gi|45383831|ref|NM_204140.1|	9392	909	1684.42	162.79	-3.37117	0	0
gi|118095328|ref|XM_422817.2|	113	11	20.27	1.97	-3.36308	8.9395e-23	1.32609e-21
gi|71895146|ref|NM_001030825.1|	92	9	16.5	1.61	-3.35733	9.38936e-19	1.24891e-17
gi|71894736|ref|NM_001030892.1|	214	21	38.38	3.76	-3.35155	9.24502e-42	2.05289e-40
gi|118100146|ref|XM_415768.2|	2016	198	361.56	35.46	-3.34997	0	0
gi|118093659|ref|XM_001235189.1|	213	21	38.2	3.76	-3.34477	1.68652e-41	3.6994e-40
gi|71895060|ref|NM_001030842.1|	70	7	12.55	1.25	-3.32769	1.84568e-14	1.95295e-13
gi|57530240|ref|NM_001006419.1|	20	2	3.59	0.36	-3.31792	6.51312e-05	0.000229573
gi|118100432|ref|XM_001234986.1|	20	2	3.59	0.36	-3.31792	6.51312e-05	0.000229498
gi|118092185|ref|XM_001235055.1|	20	2	3.59	0.36	-3.31792	6.51312e-05	0.000229423
gi|118097917|ref|XM_414848.2|	20	2	3.59	0.36	-3.31792	6.51312e-05	0.000229348
gi|45383457|ref|NM_204350.1|	169	17	30.31	3.04	-3.31765	5.62618e-33	1.05262e-31
gi|118103620|ref|XM_001232290.1|	30	3	5.38	0.54	-3.31657	7.50584e-07	3.37077e-06
gi|55741595|ref|NM_001006451.1|	40	4	7.17	0.72	-3.3159	9.08764e-09	4.86022e-08
gi|60302853|ref|NM_001012606.1|	159	16	28.52	2.87	-3.31285	4.18828e-31	7.5236e-30
gi|60302801|ref|NM_001012577.1|	129	13	23.14	2.33	-3.31199	1.74962e-25	2.77833e-24
gi|118090197|ref|XM_001234102.1|	59	6	10.58	1.07	-3.30566	2.62124e-12	1.89606e-11
gi|118092586|ref|XM_001232051.1|	227	23	40.71	4.12	-3.30467	1.12837e-43	2.59069e-42
gi|47087186|ref|NM_213575.1|	798	81	143.12	14.51	-3.30211	2.02124e-149	8.77819e-148
gi|118091934|ref|XM_421264.2|	128	13	22.96	2.33	-3.30072	3.18606e-25	5.05191e-24
gi|118099707|ref|XM_415644.2|	183	19	32.82	3.4	-3.27097	3.68766e-35	7.33058e-34
gi|118083517|ref|XM_416574.2|	578	60	103.66	10.75	-3.26945	9.88982e-108	3.81959e-106
gi|118085837|ref|XM_418663.2|	29	3	5.2	0.54	-3.26748	1.37394e-06	6.01041e-06
gi|118094620|ref|XM_422458.2|	67	7	12.02	1.25	-3.26544	1.11674e-13	1.07061e-12
gi|118091245|ref|XM_001233332.1|	2356	246	422.54	44.06	-3.26155	0	0
gi|50053694|ref|NM_001001901.1|	3459	362	620.36	64.83	-3.25837	0	0
gi|118093346|ref|XM_001234446.1|	48	5	8.61	0.9	-3.25802	3.7692e-10	2.25194e-09
gi|118096764|ref|XM_414280.2|	228	24	40.89	4.3	-3.24934	3.28656e-43	7.48229e-42
gi|118087450|ref|XM_418405.2|	19	2	3.41	0.36	-3.2437	0.000119532	0.000405208
gi|118086612|ref|XR_027192.1|	19	2	3.41	0.36	-3.2437	0.000119532	0.000405081
gi|118106382|ref|XM_001231348.1|	19	2	3.41	0.36	-3.2437	0.000119532	0.000404954
gi|71894700|ref|NM_001031187.1|	19	2	3.41	0.36	-3.2437	0.000119532	0.000404828
gi|45383557|ref|NM_204291.1|	19	2	3.41	0.36	-3.2437	0.000119532	0.000404701
gi|118101725|ref|XM_417814.2|	1020	108	182.93	19.34	-3.24163	2.96842e-187	1.45911e-185
gi|57524843|ref|NM_001005834.1|	1767	190	316.9	34.03	-3.21915	0	0
gi|118082322|ref|XM_416094.2|	28	3	5.02	0.54	-3.21666	2.50812e-06	1.0712e-05
gi|118088575|ref|XM_419755.2|	945	102	169.48	18.27	-3.21357	3.11408e-172	1.47055e-170
gi|118085505|ref|XM_429759.2|	554	60	99.36	10.75	-3.20833	1.52017e-101	5.62985e-100
gi|118094536|ref|XM_422428.2|	184	20	33	3.58	-3.20443	1.04759e-34	2.05602e-33
gi|118097710|ref|XM_414751.2|	54	6	9.68	1.07	-3.1774	5.19284e-11	3.31105e-10
gi|118097010|ref|XM_414420.2|	576	64	103.3	11.46	-3.17216	2.2539e-104	8.52226e-103
gi|118094323|ref|XR_026914.1|	18	2	3.23	0.36	-3.16547	0.000218512	0.00070833
gi|118090971|ref|XM_424258.2|	45	5	8.07	0.9	-3.16457	2.25978e-09	1.2603e-08
gi|118092744|ref|XM_426504.2|	45	5	8.07	0.9	-3.16457	2.25978e-09	1.25965e-08
gi|118085324|ref|XM_428171.2|	45	5	8.07	0.9	-3.16457	2.25978e-09	1.259e-08
gi|47604950|ref|NM_204953.1|	5399	605	968.29	108.35	-3.15974	0	0
gi|118087160|ref|XM_418339.2|	98	11	17.58	1.97	-3.15767	6.91516e-19	9.23217e-18
gi|118091173|ref|XM_420957.2|	168	19	30.13	3.4	-3.14759	2.67074e-31	4.81356e-30
gi|118085253|ref|XM_425656.2|	159	18	28.52	3.22	-3.14684	1.09455e-29	1.89688e-28
gi|87196325|ref|NM_001039489.1|	106	12	19.01	2.15	-3.14435	2.99476e-20	4.17875e-19
gi|118088830|ref|XM_426201.2|	105	12	18.83	2.15	-3.13062	5.39554e-20	7.48043e-19
gi|118097555|ref|XM_414618.2|	61	7	10.94	1.25	-3.12961	3.94248e-12	2.80118e-11
gi|71896984|ref|NM_001031329.1|	390	45	69.94	8.06	-3.11727	4.71844e-70	1.42928e-68
gi|118093808|ref|XM_422109.2|	1178	136	211.27	24.36	-3.1165	4.38172e-208	2.2246e-206
gi|49225565|ref|NM_205030.1|	1342	155	240.68	27.76	-3.11604	9.4909e-237	5.08092e-235
gi|57529270|ref|NM_001006270.1|	69	8	12.37	1.43	-3.11276	1.66827e-13	1.53016e-12
gi|118089518|ref|XM_420269.2|	26	3	4.66	0.54	-3.1093	8.28422e-06	3.31798e-05
gi|118092940|ref|XM_421723.2|	26	3	4.66	0.54	-3.1093	8.28422e-06	3.31676e-05
gi|118100321|ref|XM_415840.2|	26	3	4.66	0.54	-3.1093	8.28422e-06	3.31553e-05
gi|57524847|ref|NM_001005839.1|	635	74	113.88	13.25	-3.10345	1.61549e-112	6.32968e-111
gi|45383877|ref|NM_204116.1|	350	41	62.77	7.34	-3.09622	1.2955e-62	3.63884e-61
gi|118094728|ref|XM_001235552.1|	51	6	9.15	1.07	-3.09616	3.05454e-10	1.83816e-09
gi|57530654|ref|NM_001006349.1|	2515	295	451.06	52.83	-3.09389	0	0
gi|118103717|ref|XM_424773.2|	10384	1221	1862.33	218.67	-3.09028	0	0
gi|118086972|ref|XM_419213.2|	85	10	15.24	1.79	-3.08983	3.03956e-16	3.59233e-15
gi|118097989|ref|XM_414860.2|	237	28	42.5	5.01	-3.08458	9.72578e-43	2.19114e-41
gi|118096453|ref|XM_414151.2|	430	51	77.12	9.13	-3.07842	3.9208e-76	1.26566e-74
gi|118096953|ref|XM_414385.2|	118	14	21.16	2.51	-3.07558	5.89e-22	8.57261e-21
gi|45383246|ref|NM_204459.1|	1493	179	267.76	32.06	-3.06209	9.72918e-259	5.3137e-257
gi|71894892|ref|NM_001030872.1|	324	39	58.11	6.98	-3.05749	2.22766e-57	5.87559e-56
gi|118094415|ref|XM_422361.2|	25	3	4.48	0.54	-3.05247	1.49831e-05	5.81784e-05
gi|50750811|ref|XM_422156.1|	25	3	4.48	0.54	-3.05247	1.49831e-05	5.81575e-05
gi|118111400|ref|XM_423694.2|	189	23	33.9	4.12	-3.04057	6.16246e-34	1.18578e-32
gi|118097369|ref|XM_414539.2|	33	4	5.92	0.72	-3.03953	5.9082e-07	2.68e-06
gi|118086146|ref|XM_418812.2|	49	6	8.79	1.07	-3.03825	9.8621e-10	5.69097e-09
gi|47604921|ref|NM_001001300.1|	295	36	52.91	6.45	-3.03617	4.66272e-52	1.17262e-50
gi|71896536|ref|NM_001031006.1|	399	49	71.56	8.78	-3.02686	1.2024e-69	3.61187e-68
gi|118102814|ref|XM_425838.2|	179	22	32.1	3.94	-3.02631	4.47648e-32	8.20486e-31
gi|61098407|ref|NM_001012933.1|	81	10	14.53	1.79	-3.021	3.13678e-15	3.52978e-14
gi|118097473|ref|XM_414587.2|	837	104	150.11	18.63	-3.01032	1.91198e-143	8.10829e-142
gi|71896396|ref|NM_001031172.1|	722	90	129.49	16.12	-3.00592	8.63734e-124	3.49828e-122
gi|118101205|ref|XM_417639.2|	64	8	11.48	1.43	-3.00504	3.1002e-12	2.22318e-11
gi|118088151|ref|XM_419550.2|	88	11	15.78	1.97	-3.00183	2.40132e-16	2.85361e-15
gi|118085565|ref|XM_418541.2|	758	95	135.94	17.01	-2.99851	1.53521e-129	6.38528e-128
gi|118093516|ref|XR_027048.1|	900	113	161.41	20.24	-2.99545	2.4261e-153	1.07524e-151
gi|71896998|ref|NM_001031332.1|	32	4	5.74	0.72	-2.99498	1.06175e-06	4.71143e-06
gi|118083691|ref|XM_416652.2|	32	4	5.74	0.72	-2.99498	1.06175e-06	4.70949e-06
gi|118093002|ref|XM_001234167.1|	32	4	5.74	0.72	-2.99498	1.06175e-06	4.70756e-06
gi|45384333|ref|NM_205318.1|	40	5	7.17	0.9	-2.99398	4.29216e-08	2.16288e-07
gi|118100839|ref|XM_001231487.1|	24	3	4.3	0.54	-2.99331	2.70034e-05	0.000100973
gi|118098793|ref|XM_001233984.1|	24	3	4.3	0.54	-2.99331	2.70034e-05	0.000100938
gi|61098038|ref|NM_001012860.1|	1117	141	200.33	25.25	-2.98802	2.20198e-189	1.08732e-187
gi|118086996|ref|XM_001234039.1|	95	12	17.04	2.15	-2.98652	1.84224e-17	2.30579e-16
gi|45383188|ref|NM_204487.1|	63	8	11.3	1.43	-2.98224	5.53612e-12	3.86492e-11
gi|118092008|ref|XM_421368.2|	560	71	100.43	12.72	-2.98102	1.26259e-95	4.52108e-94
gi|118082906|ref|XM_416347.2|	47	6	8.43	1.07	-2.97792	3.15872e-09	1.73923e-08
gi|118116473|ref|XM_001235797.1|	133	17	23.85	3.04	-2.97185	8.95214e-24	1.36735e-22
gi|118086063|ref|XM_426003.2|	78	10	13.99	1.79	-2.96636	1.78233e-14	1.89147e-13
gi|118094212|ref|XM_422278.2|	78	10	13.99	1.79	-2.96636	1.78233e-14	1.88962e-13
gi|118098749|ref|XM_001233549.1|	39	5	6.99	0.9	-2.9573	7.68046e-08	3.78735e-07
gi|57529540|ref|NM_001006560.1|	2255	291	404.43	52.11	-2.95626	0	0
gi|118091938|ref|XM_421265.2|	139	18	24.93	3.22	-2.95275	1.23369e-24	1.93349e-23
gi|118094167|ref|XR_027069.1|	85	11	15.24	1.97	-2.9516	1.35841e-15	1.56109e-14
gi|118086857|ref|XM_419147.2|	1034	134	185.44	24	-2.94985	3.29582e-173	1.57704e-171
gi|118097762|ref|XM_422896.2|	432	56	77.48	10.03	-2.9495	2.32138e-73	7.31878e-72
gi|118100660|ref|XM_001233517.1|	31	4	5.56	0.72	-2.94902	1.90239e-06	8.18966e-06
gi|118097273|ref|XM_414487.2|	31	4	5.56	0.72	-2.94902	1.90239e-06	8.1864e-06
gi|57530305|ref|NM_001006406.1|	3765	490	675.24	87.75	-2.94393	0	0
gi|118092659|ref|XM_421602.2|	3887	509	697.12	91.16	-2.93493	0	0
gi|118094839|ref|XM_001232166.1|	23	3	4.12	0.54	-2.93161	4.8484e-05	0.000174827
gi|48374054|ref|NM_001001530.1|	38	5	6.82	0.9	-2.92177	1.37084e-07	6.62094e-07
gi|118101328|ref|XM_417680.2|	181	24	32.46	4.3	-2.91625	2.72018e-31	4.89451e-30
gi|118082930|ref|XM_416362.2|	45	6	8.07	1.07	-2.91496	1.003e-08	5.3431e-08
gi|118088227|ref|XM_427270.2|	45	6	8.07	1.07	-2.91496	1.003e-08	5.34047e-08
gi|118094594|ref|XM_422447.2|	60	8	10.76	1.43	-2.91159	3.12092e-11	2.02579e-10
gi|45382816|ref|NM_204657.1|	82	11	14.71	1.97	-2.90053	7.59736e-15	8.29877e-14
gi|71894866|ref|NM_001031194.1|	246	33	44.12	5.91	-2.9002	9.37672e-42	2.07787e-40
gi|118085700|ref|XM_418628.2|	141	19	25.29	3.4	-2.89496	1.66899e-24	2.6044e-23
gi|61098321|ref|NM_001012804.1|	408	55	73.17	9.85	-2.89306	4.8022e-68	1.42277e-66
gi|118104537|ref|XM_430508.2|	185	25	33.18	4.48	-2.88874	1.17102e-31	2.12117e-30
gi|118104529|ref|XM_001231707.1|	59	8	10.58	1.43	-2.88725	5.53494e-11	3.52295e-10
gi|118088092|ref|XM_419519.2|	37	5	6.64	0.9	-2.88319	2.4402e-07	1.14632e-06
gi|71895762|ref|NM_001031033.1|	766	104	137.38	18.63	-2.88247	8.41514e-126	3.44702e-124
gi|118103288|ref|XM_001233287.1|	66	9	11.84	1.61	-2.87854	4.15582e-12	2.94695e-11
gi|118083699|ref|XM_416657.2|	73	10	13.09	1.79	-2.87043	3.13674e-13	2.69854e-12
gi|118099443|ref|XM_415399.2|	58	8	10.4	1.43	-2.8625	9.79804e-11	6.11755e-10
gi|118090538|ref|XM_001232555.1|	2784	384	499.3	68.77	-2.86006	0	0
gi|55741591|ref|NM_001004403.2|	87	12	15.6	2.15	-2.85914	1.80896e-15	2.06788e-14
gi|45383689|ref|NM_204217.1|	1182	164	211.99	29.37	-2.85158	5.7959e-191	2.88833e-189
gi|118093773|ref|XM_422087.2|	36	5	6.46	0.9	-2.84354	4.33162e-07	1.99159e-06
gi|118088345|ref|XM_419654.2|	179	25	32.1	4.48	-2.841	3.51532e-30	6.16121e-29
gi|71896150|ref|NM_001031017.1|	422	59	75.68	10.57	-2.83994	5.0687e-69	1.50585e-67
gi|57529678|ref|NM_001006532.1|	164	23	29.41	4.12	-2.83559	1.02539e-27	1.70593e-26
gi|118087371|ref|XM_001234015.1|	64	9	11.48	1.61	-2.83399	1.29721e-11	8.69683e-11
gi|71895568|ref|NM_001031123.1|	413	58	74.07	10.39	-2.83369	1.99092e-67	5.86642e-66
gi|45382980|ref|NM_205529.1|	71	10	12.73	1.79	-2.8302	9.77508e-13	7.51833e-12
gi|57525323|ref|NM_001006223.1|	496	70	88.96	12.54	-2.82662	1.95325e-80	6.45945e-79
gi|118093946|ref|XM_422163.2|	84	12	15.07	2.15	-2.80927	9.89424e-15	1.07642e-13
gi|118097520|ref|XM_001233358.1|	98	14	17.58	2.51	-2.80818	5.76278e-17	7.02578e-16
gi|71894786|ref|NM_001031421.1|	405	58	72.64	10.39	-2.80557	1.78645e-65	5.12432e-64
gi|118091504|ref|XM_001232691.1|	2580	370	462.71	66.26	-2.8039	0	0
gi|118087156|ref|XM_418316.2|	21	3	3.77	0.54	-2.80353	0.000154359	0.000512193
gi|118093924|ref|XM_001234832.1|	28	4	5.02	0.72	-2.80162	1.0731e-05	4.22444e-05
gi|45382842|ref|NM_204645.1|	97	14	17.4	2.51	-2.79333	1.0121e-16	1.22426e-15
gi|114326306|ref|NM_001048078.1|	173	25	31.03	4.48	-2.79209	1.03035e-28	1.74917e-27
gi|70778813|ref|NM_001012941.2|	123	18	22.06	3.22	-2.7763	1.08301e-20	1.54507e-19
gi|56119049|ref|NM_001007841.1|	89	13	15.96	2.33	-2.77606	2.32376e-15	2.63962e-14
gi|118103096|ref|XM_418185.2|	751	110	134.69	19.7	-2.77338	1.69082e-118	6.74707e-117
gi|71896844|ref|NM_001031297.1|	190	28	34.08	5.01	-2.76604	4.54368e-31	8.14848e-30
gi|118088867|ref|XM_426206.2|	34	5	6.1	0.9	-2.76081	1.35271e-06	5.92475e-06
gi|71895528|ref|NM_001031475.1|	54	8	9.68	1.43	-2.75899	9.434e-10	5.4585e-09
gi|45383781|ref|NM_204169.1|	54	8	9.68	1.43	-2.75899	9.434e-10	5.45558e-09
gi|118104564|ref|XR_026652.1|	331	49	59.36	8.78	-2.7572	7.38838e-53	1.87554e-51
gi|45382878|ref|NM_204629.1|	108	16	19.37	2.87	-2.7547	3.19936e-18	4.15341e-17
gi|57525357|ref|NM_001006231.1|	47	7	8.43	1.25	-2.7536	1.27032e-08	6.70435e-08
gi|118090993|ref|XM_001233279.1|	188	28	33.72	5.01	-2.75072	1.38595e-30	2.45699e-29
gi|118109735|ref|XM_423599.2|	94	14	16.86	2.51	-2.74785	5.44198e-16	6.33472e-15
gi|118103214|ref|XM_418222.2|	248	37	44.48	6.63	-2.74608	7.91674e-40	1.69864e-38
gi|118084836|ref|XM_417026.2|	80	12	14.35	2.15	-2.73864	9.34912e-14	9.05926e-13
gi|118085413|ref|XM_001231337.1|	20	3	3.59	0.54	-2.73295	0.000273526	0.000868951
gi|118100115|ref|XM_415752.2|	20	3	3.59	0.54	-2.73295	0.000273526	0.000868696
gi|77736628|ref|NM_001034817.1|	20	3	3.59	0.54	-2.73295	0.000273526	0.000868441
gi|118095190|ref|XM_001232425.1|	20	3	3.59	0.54	-2.73295	0.000273526	0.000868186
gi|71896254|ref|NM_001031608.1|	20	3	3.59	0.54	-2.73295	0.000273526	0.000867931
gi|118085075|ref|XM_417171.2|	73	11	13.09	1.97	-2.7322	1.23126e-12	9.28509e-12
gi|118090651|ref|XM_001232657.1|	1409	213	252.7	38.15	-2.72767	7.85874e-217	4.04688e-215
gi|71895284|ref|NM_001030622.1|	363	55	65.1	9.85	-2.72446	4.47302e-57	1.17692e-55
gi|118096107|ref|XM_414002.2|	112	17	20.09	3.04	-2.72433	1.31006e-18	1.73191e-17
gi|118103823|ref|XM_001231896.1|	46	7	8.25	1.25	-2.72247	2.22614e-08	1.14964e-07
gi|118083024|ref|XM_416409.2|	1443	221	258.8	39.58	-2.70899	2.30762e-220	1.20554e-218
gi|118096471|ref|XM_425124.2|	235	36	42.15	6.45	-2.70816	2.82084e-37	5.82148e-36
gi|71894704|ref|NM_001030886.1|	469	72	84.11	12.89	-2.70603	1.01418e-72	3.16062e-71
gi|118090713|ref|XM_420824.2|	65	10	11.66	1.79	-2.70354	2.84212e-11	1.8526e-10
gi|57529918|ref|NM_001006487.1|	610	94	109.4	16.83	-2.70051	7.21358e-94	2.55763e-92
gi|118101674|ref|XM_417753.2|	110	17	19.73	3.04	-2.69825	3.9725e-18	5.12022e-17
gi|118090241|ref|XM_420588.2|	26	4	4.66	0.72	-2.69426	3.3387e-05	0.000122722
gi|118094528|ref|XM_422425.2|	478	74	85.73	13.25	-2.69381	9.93178e-74	3.14042e-72
gi|118083458|ref|XM_416549.2|	51	8	9.15	1.43	-2.67776	5.04178e-09	2.73979e-08
gi|45383132|ref|NM_204518.1|	32	5	5.74	0.9	-2.67305	4.16988e-06	1.73435e-05
gi|118086302|ref|XM_429790.2|	38	6	6.82	1.07	-2.67216	5.28902e-07	2.4062e-06
gi|118097447|ref|XM_001233581.1|	318	50	57.03	8.95	-2.67176	3.69228e-49	8.99286e-48
gi|71897012|ref|NM_001030730.1|	419	66	75.15	11.82	-2.66854	3.43626e-64	9.75321e-63
gi|45383545|ref|NM_204299.1|	57	9	10.22	1.61	-2.66626	6.57324e-10	3.85692e-09
gi|57530822|ref|NM_001006576.1|	44	7	7.89	1.25	-2.6581	6.78352e-08	3.36654e-07
gi|118102244|ref|XM_427542.2|	327	52	58.65	9.31	-2.65528	3.5524e-50	8.7707e-49
gi|71897020|ref|NM_001030727.1|	497	79	89.13	14.15	-2.65511	1.99166e-75	6.37213e-74
gi|71896370|ref|NM_001031014.1|	283	45	50.75	8.06	-2.65456	1.22262e-43	2.80114e-42
gi|118090807|ref|XM_001234955.1|	106	17	19.01	3.04	-2.64462	3.6017e-17	4.43103e-16
gi|57529767|ref|NM_001006517.1|	25	4	4.48	0.72	-2.63743	5.8526e-05	0.00020874
gi|118100550|ref|XM_417351.2|	37	6	6.64	1.07	-2.63357	9.21286e-07	4.11856e-06
gi|45383018|ref|NM_204583.1|	37	6	6.64	1.07	-2.63357	9.21286e-07	4.11685e-06
gi|118086843|ref|XM_419145.2|	173	28	31.03	5.01	-2.63078	5.43972e-27	8.89941e-26
gi|118092414|ref|XM_421501.2|	31	5	5.56	0.9	-2.62709	7.2825e-06	2.94404e-05
gi|118102498|ref|XM_418017.2|	31	5	5.56	0.9	-2.62709	7.2825e-06	2.94294e-05
gi|118092703|ref|XM_421635.2|	148	24	26.54	4.3	-2.62576	2.83386e-23	4.26816e-22
gi|118090065|ref|XM_420496.2|	449	73	80.53	13.07	-2.62327	2.13832e-67	6.26661e-66
gi|71895652|ref|NM_001030549.1|	1303	212	233.69	37.97	-2.62166	3.79486e-192	1.89989e-190
gi|118094018|ref|XM_422189.2|	129	21	23.14	3.76	-2.62158	2.00952e-20	2.83694e-19
gi|118092182|ref|XR_027156.1|	7537	1227	1351.73	219.74	-2.62094	0	0
gi|86129451|ref|NM_001039272.1|	49	8	8.79	1.43	-2.61985	1.523e-08	7.97179e-08
gi|118093856|ref|XM_422114.2|	61	10	10.94	1.79	-2.61158	2.58936e-10	1.56782e-09
gi|118094686|ref|XM_422491.2|	61	10	10.94	1.79	-2.61158	2.58936e-10	1.56695e-09
gi|118085701|ref|XM_418609.2|	603	99	108.15	17.73	-2.60877	2.12346e-89	7.43142e-88
gi|118082737|ref|XM_416274.2|	158	26	28.34	4.66	-2.60444	1.53177e-24	2.39372e-23
gi|118082126|ref|XM_415936.2|	91	15	16.32	2.69	-2.60096	1.04517e-14	1.13593e-13
gi|71895122|ref|NM_001031243.1|	259	43	46.45	7.7	-2.59275	4.57086e-39	9.71106e-38
gi|118088294|ref|XM_419609.2|	42	7	7.53	1.25	-2.59072	2.04434e-07	9.70052e-07
gi|45384011|ref|NM_205173.1|	138	23	24.75	4.12	-2.58671	1.85839e-21	2.68672e-20
gi|118104164|ref|XM_425037.2|	84	14	15.07	2.51	-2.58592	1.3563e-13	1.26768e-12
gi|118084923|ref|XM_417079.2|	437	73	78.37	13.07	-2.58404	1.43207e-64	4.07537e-63
gi|118090263|ref|XM_420597.2|	30	5	5.38	0.9	-2.57961	1.26704e-05	4.95363e-05
gi|118085762|ref|XM_001234332.1|	24	4	4.3	0.72	-2.57827	0.000102132	0.000350508
gi|118099127|ref|XR_027061.1|	667	112	119.62	20.06	-2.57607	2.4153e-97	8.73547e-96
gi|118086039|ref|XM_418749.2|	113	19	20.27	3.4	-2.57574	9.84976e-18	1.24579e-16
gi|71897302|ref|NM_001031380.1|	401	68	71.92	12.18	-2.56188	7.70278e-59	2.07209e-57
gi|57529550|ref|NM_001006558.1|	998	170	178.99	30.44	-2.55584	1.86356e-143	7.93409e-142
gi|45382296|ref|NM_204838.1|	35	6	6.28	1.07	-2.55315	2.76758e-06	1.17505e-05
gi|118094678|ref|XM_001235441.1|	650	111	116.57	19.88	-2.55181	6.56728e-94	2.33614e-92
gi|118102014|ref|XR_026742.1|	82	14	14.71	2.51	-2.55104	4.0162e-13	3.36415e-12
gi|118083462|ref|XM_416550.2|	64	11	11.48	1.97	-2.54286	1.74224e-10	1.06806e-09
gi|118087811|ref|XM_419375.2|	151	26	27.08	4.66	-2.53883	6.75592e-23	1.00632e-21
gi|71897094|ref|NM_001030707.1|	452	78	81.06	13.97	-2.53666	2.16896e-65	6.20506e-64
gi|118086138|ref|XM_418802.2|	52	9	9.33	1.61	-2.53482	1.01761e-08	5.41289e-08
gi|71896388|ref|NM_001030540.1|	700	121	125.54	21.67	-2.53438	3.21746e-100	1.17944e-98
gi|98986454|ref|NM_001025441.2|	427	74	76.58	13.25	-2.53098	1.06522e-61	2.9689e-60
gi|118097882|ref|XM_001234013.1|	29	5	5.2	0.9	-2.53051	2.19562e-05	8.31062e-05
gi|71896585|ref|NM_001031158.1|	46	8	8.25	1.43	-2.52838	7.8416e-08	3.86328e-07
gi|60302709|ref|NM_001012529.1|	904	157	162.13	28.12	-2.52748	1.63537e-128	6.77581e-127
gi|118101811|ref|XM_417847.2|	69	12	12.37	2.15	-2.52444	3.93842e-11	2.53663e-10
gi|45382966|ref|NM_204600.1|	298	52	53.45	9.31	-2.52134	2.32358e-43	5.3123e-42
gi|118100864|ref|XR_026659.1|	401	70	71.92	12.54	-2.51986	8.92918e-58	2.37249e-56
gi|118100317|ref|XM_415890.2|	343	60	61.52	10.75	-2.51672	1.37214e-49	3.35709e-48
gi|50758628|ref|XM_429634.1|	23	4	4.12	0.72	-2.51658	0.000177368	0.000583351
gi|118090459|ref|XM_420685.2|	23	4	4.12	0.72	-2.51658	0.000177368	0.000583173
gi|118090657|ref|XM_001232757.1|	23	4	4.12	0.72	-2.51658	0.000177368	0.000582996
gi|118087354|ref|XM_418460.2|	23	4	4.12	0.72	-2.51658	0.000177368	0.000582819
gi|118116656|ref|XM_420854.2|	23	4	4.12	0.72	-2.51658	0.000177368	0.000582642
gi|118085919|ref|XM_418706.2|	23	4	4.12	0.72	-2.51658	0.000177368	0.000582465
gi|118083028|ref|XM_416369.2|	23	4	4.12	0.72	-2.51658	0.000177368	0.000582288
gi|118094456|ref|XM_422376.2|	34	6	6.1	1.07	-2.5112	4.7714e-06	1.97014e-05
gi|71896920|ref|NM_001030752.1|	267	47	47.89	8.42	-2.50783	8.4795e-39	1.79096e-37
gi|118091362|ref|XM_001231256.1|	51	9	9.15	1.61	-2.50671	1.74723e-08	9.10144e-08
gi|71897016|ref|NM_001031337.1|	1072	189	192.26	33.85	-2.50583	1.43804e-150	6.29594e-149
gi|61097962|ref|NM_001012883.1|	424	75	76.04	13.43	-2.5013	1.7713e-60	4.82489e-59
gi|118091816|ref|XM_421214.2|	130	23	23.31	4.12	-2.50023	1.38069e-19	1.87573e-18
gi|118093942|ref|XM_422162.2|	192	34	34.43	6.09	-2.49915	3.19608e-28	5.40038e-27
gi|45384335|ref|NM_205314.1|	219	39	39.28	6.98	-2.4925	7.26322e-32	1.32453e-30
gi|118091223|ref|XM_001232423.1|	168	30	30.13	5.37	-2.48821	9.50152e-25	1.49345e-23
gi|45382864|ref|NM_204637.1|	224	40	40.17	7.16	-2.48809	1.67942e-32	3.11514e-31
gi|71897310|ref|NM_001030684.1|	56	10	10.04	1.79	-2.48773	3.9062e-09	2.13882e-08
gi|118086666|ref|XM_419052.2|	665	119	119.27	21.31	-2.48463	3.57552e-93	1.26358e-91
gi|118102263|ref|XM_001232515.1|	28	5	5.02	0.9	-2.47969	3.78862e-05	0.00013804
gi|57525048|ref|NM_001006158.1|	412	74	73.89	13.25	-2.47939	3.13262e-58	8.34388e-57
gi|45382900|ref|NM_204624.1|	273	49	48.96	8.78	-2.47931	3.82266e-39	8.13745e-38
gi|118089266|ref|XM_420165.2|	434	78	77.84	13.97	-2.47818	3.16316e-61	8.70392e-60
gi|118086318|ref|XM_001233066.1|	738	133	132.36	23.82	-2.47422	1.00736e-102	3.7564e-101
gi|118099416|ref|XM_001235327.1|	221	40	39.64	7.16	-2.46893	8.24814e-32	1.50161e-30
gi|118097068|ref|XM_001234385.1|	44	8	7.89	1.43	-2.46401	2.3053e-07	1.08863e-06
gi|118102500|ref|XM_418018.2|	22	4	3.95	0.72	-2.45578	0.000306438	0.000966692
gi|118098745|ref|XM_001233508.1|	22	4	3.95	0.72	-2.45578	0.000306438	0.00096641
gi|118096017|ref|XR_026919.1|	377	69	67.61	12.36	-2.45156	9.18092e-53	2.32512e-51
gi|118088232|ref|XM_419576.2|	71	13	12.73	2.33	-2.44983	4.43432e-11	2.8408e-10
gi|45383505|ref|NM_204325.1|	1180	217	211.63	38.86	-2.44519	6.25286e-161	2.82922e-159
gi|58037557|ref|NM_001010842.1|	375	69	67.25	12.36	-2.44386	2.6319e-52	6.64985e-51
gi|118090515|ref|XM_001233385.1|	76	14	13.63	2.51	-2.44103	1.0008e-11	6.77684e-11
gi|118092976|ref|XM_421751.2|	141	26	25.29	4.66	-2.44017	1.3929e-20	1.98194e-19
gi|118089609|ref|XM_420312.2|	211	39	37.84	6.98	-2.43861	5.0096e-30	8.75183e-29
gi|118098290|ref|XM_415043.2|	81	15	14.53	2.69	-2.43336	2.26258e-12	1.65098e-11
gi|71895508|ref|NM_001031472.1|	2413	448	432.76	80.23	-2.43135	0	0
gi|45383921|ref|NM_205211.1|	43	8	7.71	1.43	-2.43072	3.9346e-07	1.816e-06
gi|45383493|ref|NM_204332.1|	70	13	12.55	2.33	-2.42929	7.53928e-11	4.74839e-10
gi|118103173|ref|XM_425887.2|	91	17	16.32	3.04	-2.4245	1.16157e-13	1.10672e-12
gi|118096603|ref|XM_414214.2|	91	17	16.32	3.04	-2.4245	1.16157e-13	1.10574e-12
gi|57524838|ref|NM_001005837.1|	144	27	25.83	4.84	-2.41597	9.14636e-21	1.31005e-19
gi|118099597|ref|XM_415598.2|	761	143	136.48	25.61	-2.41391	6.74896e-103	2.52537e-101
gi|71897374|ref|NM_001030894.1|	441	83	79.09	14.86	-2.41206	2.74918e-60	7.45104e-59
gi|118101740|ref|XM_417825.2|	143	27	25.65	4.84	-2.40588	1.54559e-20	2.19343e-19
gi|67010032|ref|NM_001024691.1|	127	24	22.78	4.3	-2.40536	2.18226e-18	2.85356e-17
gi|118084206|ref|XM_001231913.1|	74	14	13.27	2.51	-2.40241	2.88034e-11	1.87639e-10
gi|71897308|ref|NM_001031378.1|	132	25	23.67	4.48	-2.40149	4.98702e-19	6.69102e-18
gi|118087571|ref|XM_419331.2|	490	93	87.88	16.66	-2.39915	2.0627e-66	5.96418e-65
gi|118104124|ref|XM_425029.2|	105	20	18.83	3.58	-2.395	2.30384e-15	2.6225e-14
gi|71894828|ref|NM_001030625.1|	105	20	18.83	3.58	-2.395	2.30384e-15	2.61974e-14
gi|118092729|ref|XM_421626.2|	209	40	37.48	7.16	-2.38809	4.50882e-29	7.71493e-28
gi|118097512|ref|XM_414614.2|	609	117	109.22	20.95	-2.38221	1.99898e-81	6.69255e-80
gi|71897288|ref|NM_001030678.1|	717	138	128.59	24.71	-2.37961	1.97481e-95	7.04807e-94
gi|118091115|ref|XM_001232955.1|	1164	224	208.76	40.12	-2.37945	8.3136e-154	3.69972e-152
gi|118094013|ref|XM_422187.2|	31	6	5.56	1.07	-2.37747	2.38832e-05	9.00219e-05
gi|118095152|ref|XM_422729.2|	88	17	15.78	3.04	-2.37595	5.61092e-13	4.52472e-12
gi|118088047|ref|XM_419517.2|	26	5	4.66	0.9	-2.37233	0.000111262	0.000379314
gi|52138676|ref|NM_001004391.1|	36	7	6.46	1.25	-2.36961	5.18452e-06	2.13501e-05
gi|118091669|ref|XM_430032.2|	103	20	18.47	3.58	-2.36715	6.54928e-15	7.19755e-14
gi|71896583|ref|NM_001031157.1|	67	13	12.02	2.33	-2.36704	3.65904e-10	2.18854e-09
gi|118098115|ref|XM_414940.2|	46	9	8.25	1.61	-2.35733	2.50124e-07	1.17245e-06
gi|118128959|ref|XM_422878.2|	97	19	17.4	3.4	-2.35548	4.85314e-14	4.92325e-13
gi|118082510|ref|XM_416146.2|	51	10	9.15	1.79	-2.35381	5.5413e-08	2.77039e-07
gi|57529434|ref|NM_001006306.1|	1841	361	330.18	64.65	-2.35253	7.25266e-239	3.902e-237
gi|118086754|ref|XM_419126.2|	158	31	28.34	5.55	-2.35228	5.74374e-22	8.371e-21
gi|118100898|ref|XM_001232655.1|	117	23	20.98	4.12	-2.3483	1.29744e-16	1.55721e-15
gi|118088893|ref|XM_001234708.1|	61	12	10.94	2.15	-2.3472	2.75346e-09	1.52775e-08
gi|118093102|ref|XM_426543.2|	269	53	48.24	9.49	-2.34575	3.081e-36	6.27456e-35
gi|118094172|ref|XM_422259.2|	66	13	11.84	2.33	-2.34527	6.16796e-10	3.62502e-09
gi|60302819|ref|NM_001012590.1|	639	126	114.6	22.57	-2.34413	8.9626e-84	3.03829e-82
gi|118089255|ref|XM_001231273.1|	441	87	79.09	15.58	-2.3438	2.52536e-58	6.75971e-57
gi|60302811|ref|NM_001012583.1|	324	64	58.11	11.46	-2.34218	3.03322e-43	6.92009e-42
gi|118102185|ref|XM_422859.2|	101	20	18.11	3.58	-2.33876	1.85072e-14	1.95637e-13
gi|45382118|ref|NM_204773.1|	302	60	54.16	10.75	-2.33289	2.99334e-40	6.46107e-39
gi|118082438|ref|XM_416107.2|	30	6	5.38	1.07	-2.33	4.05076e-05	0.000147442
gi|118090126|ref|XM_426306.2|	30	6	5.38	1.07	-2.33	4.05076e-05	0.000147392
gi|118100412|ref|XM_415930.2|	30	6	5.38	1.07	-2.33	4.05076e-05	0.000147342
gi|71896650|ref|NM_001031152.1|	1310	261	234.94	46.74	-2.32956	1.52693e-168	7.11733e-167
gi|118104091|ref|XM_424843.2|	35	7	6.28	1.25	-2.32884	8.7747e-06	3.49888e-05
gi|71896332|ref|NM_001030928.1|	40	8	7.17	1.43	-2.32596	1.91782e-06	8.24624e-06
gi|118087415|ref|XM_418419.2|	45	9	8.07	1.61	-2.32551	4.22078e-07	1.9431e-06
gi|71897046|ref|NM_001030720.1|	45	9	8.07	1.61	-2.32551	4.22078e-07	1.94228e-06
gi|45382886|ref|NM_204627.1|	390	78	69.94	13.97	-2.32379	2.9182e-51	7.30496e-50
gi|118096435|ref|XM_414150.2|	504	101	90.39	18.09	-2.32097	1.1594e-65	3.33451e-64
gi|118100955|ref|XM_417525.2|	239	48	42.86	8.6	-2.31722	6.2191e-32	1.13796e-30
gi|118097039|ref|XM_414417.2|	25	5	4.48	0.9	-2.3155	0.000189249	0.000619037
gi|118093000|ref|XM_421757.2|	25	5	4.48	0.9	-2.3155	0.000189249	0.00061885
gi|118089126|ref|XM_426218.2|	25	5	4.48	0.9	-2.3155	0.000189249	0.000618663
gi|60302683|ref|NM_204380.2|	253	51	45.37	9.13	-2.31305	1.26801e-33	2.39725e-32
gi|118095827|ref|XM_413848.2|	153	31	27.44	5.55	-2.30572	7.54896e-21	1.08269e-19
gi|71043939|ref|NM_001025609.1|	222	45	39.81	8.06	-2.30428	1.42133e-29	2.45924e-28
gi|71896976|ref|NM_001031327.1|	374	76	67.08	13.61	-2.30122	1.17602e-48	2.83871e-47
gi|57529535|ref|NM_001006563.1|	69	14	12.37	2.51	-2.30109	3.90552e-10	2.32953e-09
gi|118094191|ref|XM_422267.2|	2868	583	514.36	104.41	-2.30052	0	0
gi|118084990|ref|XM_417113.2|	413	84	74.07	15.04	-2.30008	1.5973e-53	4.06427e-52
gi|118082314|ref|XM_001233572.1|	417	85	74.79	15.22	-2.29688	6.14968e-54	1.57217e-52
gi|118085914|ref|XM_418704.2|	54	11	9.68	1.97	-2.29681	3.48774e-08	1.77156e-07
gi|118083495|ref|XM_416564.2|	49	10	8.79	1.79	-2.2959	1.56987e-07	7.51178e-07
gi|46048434|ref|NM_206905.1|	88	18	15.78	3.22	-2.29296	1.69145e-12	1.24941e-11
gi|71896450|ref|NM_001031010.1|	293	60	52.55	10.75	-2.28935	2.9965e-38	6.26773e-37
gi|57530701|ref|NM_001006359.1|	39	8	6.99	1.43	-2.28928	3.22878e-06	1.36231e-05
gi|118095861|ref|XM_413871.2|	551	113	98.82	20.24	-2.28759	2.08904e-70	6.3816e-69
gi|118099366|ref|XM_415437.2|	78	16	13.99	2.87	-2.28527	3.31228e-11	2.14742e-10
gi|118090575|ref|XM_420732.2|	29	6	5.2	1.07	-2.2809	6.83852e-05	0.000239947
gi|71895052|ref|NM_001031230.1|	29	6	5.2	1.07	-2.2809	6.83852e-05	0.000239869
gi|118102986|ref|XM_001235181.1|	29	6	5.2	1.07	-2.2809	6.83852e-05	0.000239792
gi|118097638|ref|XM_414670.2|	596	123	106.89	22.03	-2.27859	1.17806e-75	3.79152e-74
gi|45383383|ref|NM_204386.1|	63	13	11.3	2.33	-2.27792	2.91338e-09	1.6107e-08
gi|71895466|ref|NM_001031466.1|	179	37	32.1	6.63	-2.27549	8.44488e-24	1.2917e-22
gi|118082328|ref|XM_001233647.1|	1492	311	267.58	55.7	-2.26422	3.16214e-185	1.5473e-183
gi|57525500|ref|NM_001006265.1|	120	25	21.52	4.48	-2.26411	2.454e-16	2.91301e-15
gi|71895338|ref|NM_001031059.1|	335	70	60.08	12.54	-2.26035	7.47416e-43	1.69091e-41
gi|118097011|ref|XM_414397.2|	105	22	18.83	3.94	-2.25677	2.07614e-14	2.18186e-13
gi|57529873|ref|NM_001006494.1|	413	87	74.07	15.58	-2.24919	3.96854e-52	1.00037e-50
gi|57529344|ref|NM_001006284.1|	76	16	13.63	2.87	-2.24766	9.21178e-11	5.76816e-10
gi|118094435|ref|XM_422364.2|	142	30	25.47	5.37	-2.2458	7.00316e-19	9.33812e-18
gi|118093897|ref|XR_027230.1|	52	11	9.33	1.97	-2.24368	9.7549e-08	4.76466e-07
gi|61098421|ref|NM_001012940.1|	33	7	5.92	1.25	-2.24367	2.4824e-05	9.32754e-05
gi|118089315|ref|XM_426245.2|	33	7	5.92	1.25	-2.24367	2.4824e-05	9.3243e-05
gi|118090201|ref|XM_001234135.1|	33	7	5.92	1.25	-2.24367	2.4824e-05	9.32107e-05
gi|118098418|ref|XM_001234811.1|	269	57	48.24	10.21	-2.24025	2.32892e-34	4.53783e-33
gi|118103617|ref|XM_001231842.1|	118	25	21.16	4.48	-2.23977	6.7704e-16	7.8557e-15
gi|118092003|ref|XM_421366.2|	198	42	35.51	7.52	-2.23942	1.12926e-25	1.79586e-24
gi|118103218|ref|XM_418224.2|	1237	263	221.85	47.1	-2.23579	1.57129e-151	6.9073e-150
gi|118103130|ref|XM_418212.2|	47	10	8.43	1.79	-2.23557	4.39292e-07	2.01891e-06
gi|118085576|ref|XM_001233936.1|	150	32	26.9	5.73	-2.231	1.00867e-19	1.38247e-18
gi|118102965|ref|XM_418121.2|	89	19	15.96	3.4	-2.23085	2.94264e-12	2.113e-11
gi|118097264|ref|XM_414486.2|	28	6	5.02	1.07	-2.23008	0.000114881	0.000390791
gi|71895068|ref|NM_001030839.1|	28	6	5.02	1.07	-2.23008	0.000114881	0.000390668
gi|118103127|ref|XM_418213.2|	145	31	26.01	5.55	-2.22851	4.40124e-19	5.91242e-18
gi|57529731|ref|NM_001006522.1|	397	85	71.2	15.22	-2.22591	1.51027e-49	3.6867e-48
gi|118099544|ref|XM_415584.2|	56	12	10.04	2.15	-2.22335	3.6214e-08	1.83686e-07
gi|57524870|ref|NM_001005840.1|	56	12	10.04	2.15	-2.22335	3.6214e-08	1.836e-07
gi|118088358|ref|XM_419667.2|	126	27	22.6	4.84	-2.22324	9.6929e-17	1.17379e-15
gi|118094938|ref|XM_422661.2|	307	66	55.06	11.82	-2.21977	1.46811e-38	3.08875e-37
gi|118095491|ref|XM_413713.2|	37	8	6.64	1.43	-2.21517	9.04656e-06	3.59667e-05
gi|118100728|ref|XM_001234873.1|	37	8	6.64	1.43	-2.21517	9.04656e-06	3.59535e-05
gi|118089264|ref|XM_420166.2|	37	8	6.64	1.43	-2.21517	9.04656e-06	3.59403e-05
gi|86129515|ref|NM_001039305.1|	832	180	149.22	32.24	-2.21052	4.07156e-101	1.50273e-99
gi|118094797|ref|XM_422558.2|	97	21	17.4	3.76	-2.21028	4.16374e-13	3.47696e-12
gi|71894944|ref|NM_001031079.1|	397	86	71.2	15.4	-2.20895	4.26638e-49	1.03678e-47
gi|118087339|ref|XM_418464.2|	60	13	10.76	2.33	-2.20728	1.34571e-08	7.07808e-08
gi|118095024|ref|XM_422624.2|	295	64	52.91	11.46	-2.20693	7.463e-37	1.5314e-35
gi|118101893|ref|XR_027222.1|	349	76	62.59	13.61	-2.20127	3.52514e-43	8.00858e-42
gi|118084700|ref|XM_416984.2|	170	37	30.49	6.63	-2.20126	7.91562e-22	1.15053e-20
gi|57529867|ref|NM_001006497.1|	69	15	12.37	2.69	-2.20117	1.12645e-09	6.46232e-09
gi|118101809|ref|XM_417846.2|	87	19	15.6	3.4	-2.19794	8.06632e-12	5.52433e-11
gi|118084950|ref|XM_417093.2|	55	12	9.86	2.15	-2.19725	6.01324e-08	2.99664e-07
gi|118093218|ref|XM_001232946.1|	1312	287	235.3	51.4	-2.19466	5.63936e-157	2.541e-155
gi|118085796|ref|XM_418679.2|	64	14	11.48	2.51	-2.19336	5.00538e-09	2.72138e-08
gi|71895670|ref|NM_001031505.1|	123	27	22.06	4.84	-2.18835	4.36734e-16	5.11684e-15
gi|118101969|ref|XM_417907.2|	173	38	31.03	6.81	-2.18794	4.94238e-22	7.21281e-21
gi|57525351|ref|NM_001006230.1|	159	35	28.52	6.27	-2.18544	2.46656e-20	3.46408e-19
gi|118092320|ref|XM_421446.2|	77	17	13.81	3.04	-2.18357	1.57026e-10	9.66465e-10
gi|50747273|ref|XM_420816.1|	59	13	10.58	2.33	-2.18294	2.22932e-08	1.15073e-07
gi|118087280|ref|XM_418380.2|	322	71	57.75	12.72	-2.18272	1.42744e-39	3.05669e-38
gi|118096557|ref|XM_423889.2|	68	15	12.2	2.69	-2.1812	1.86342e-09	1.04789e-08
gi|118095746|ref|XM_413807.2|	86	19	15.42	3.4	-2.1812	1.33168e-11	8.92241e-11
gi|118101954|ref|XM_417901.2|	104	23	18.65	4.12	-2.17846	9.71752e-14	9.391e-13
gi|118090448|ref|XM_420683.2|	140	31	25.11	5.55	-2.1777	5.38104e-18	6.92745e-17
gi|118088230|ref|XM_419574.2|	27	6	4.84	1.07	-2.1774	0.000191987	0.000627047
gi|118099585|ref|XM_415599.2|	27	6	4.84	1.07	-2.1774	0.000191987	0.000626857
gi|118084895|ref|XM_001232685.1|	36	8	6.46	1.43	-2.17552	1.50504e-05	5.83979e-05
gi|45384379|ref|NM_205347.1|	54	12	9.68	2.15	-2.17067	9.95562e-08	4.85612e-07
gi|71897224|ref|NM_001030662.1|	242	54	43.4	9.67	-2.16611	7.5551e-30	1.31352e-28
gi|71894990|ref|NM_001030853.1|	94	21	16.86	3.76	-2.1648	1.86933e-12	1.3733e-11
gi|57529579|ref|NM_001006552.1|	76	17	13.63	3.04	-2.16464	2.58904e-10	1.56851e-09
gi|71896716|ref|NM_001030977.1|	264	59	47.35	10.57	-2.16339	2.21524e-32	4.09498e-31
gi|118087527|ref|XM_001231923.1|	161	36	28.87	6.45	-2.1622	2.51966e-20	3.52492e-19
gi|118085953|ref|XM_418715.2|	125	28	22.42	5.01	-2.1619	4.45536e-16	5.21431e-15
gi|45383096|ref|NM_204539.1|	174	39	31.21	6.98	-2.16071	8.29862e-22	1.20458e-20
gi|118102325|ref|XM_419239.2|	49	11	8.79	1.97	-2.15767	4.45982e-07	2.04792e-06
gi|118094565|ref|XM_001235059.1|	98	22	17.58	3.94	-2.15767	7.00806e-13	5.51968e-12
gi|71894856|ref|NM_001031072.1|	89	20	15.96	3.58	-2.15643	8.20886e-12	5.61129e-11
gi|118103204|ref|XM_418204.2|	31	7	5.56	1.25	-2.15316	6.89744e-05	0.000241623
gi|118092164|ref|XM_421361.2|	71	16	12.73	2.87	-2.14911	1.14389e-09	6.55539e-09
gi|47604959|ref|NM_206959.1|	62	14	11.12	2.51	-2.1474	1.36442e-08	7.173e-08
gi|47825372|ref|NM_001001462.1|	5188	1174	930.45	210.25	-2.14582	0	0
gi|50761851|ref|XM_424856.1|	622	141	111.55	25.25	-2.14334	3.32274e-73	1.0385e-71
gi|118086278|ref|XM_418878.2|	432	98	77.48	17.55	-2.14235	2.48092e-51	6.22475e-50
gi|45382420|ref|NM_205376.1|	348	79	62.41	14.15	-2.14098	1.20551e-41	2.65507e-40
gi|118088573|ref|XM_419748.2|	220	50	39.46	8.95	-2.14043	7.05538e-27	1.15078e-25
gi|60302733|ref|NM_001012541.1|	695	158	124.65	28.3	-2.13901	2.14244e-81	7.15072e-80
gi|118091723|ref|XM_428276.2|	523	119	93.8	21.31	-2.13806	1.23059e-61	3.42097e-60
gi|118098344|ref|XM_424605.2|	79	18	14.17	3.22	-2.13771	1.58738e-10	9.75891e-10
gi|118092344|ref|XM_421467.2|	1042	238	186.88	42.62	-2.13251	1.18297e-120	4.738e-119
gi|45382038|ref|NM_204737.1|	175	40	31.39	7.16	-2.13227	1.37623e-21	1.99231e-20
gi|118100833|ref|XM_417476.2|	70	16	12.55	2.87	-2.12856	1.8801e-09	1.05618e-08
gi|118101787|ref|XM_001233600.1|	118	27	21.16	4.84	-2.12826	5.2191e-15	5.79459e-14
gi|118083307|ref|XM_001232833.1|	196	45	35.15	8.06	-2.12467	6.48602e-24	9.99143e-23
gi|118086425|ref|XM_418958.2|	213	49	38.2	8.78	-2.12128	8.12218e-26	1.29548e-24
gi|118094057|ref|XM_422231.2|	139	32	24.93	5.73	-2.12128	2.40038e-17	2.98708e-16
gi|56711351|ref|NM_001008682.1|	599	138	107.43	24.71	-2.12023	1.3063e-69	3.9131e-68
gi|71897164|ref|NM_001031408.1|	243	56	43.58	10.03	-2.11934	3.39274e-29	5.83292e-28
gi|118099920|ref|XM_001232922.1|	39	9	6.99	1.61	-2.11823	9.05524e-06	3.59616e-05
gi|118096884|ref|XM_414371.2|	234	54	41.97	9.67	-2.11777	3.86044e-28	6.50262e-27
gi|118084343|ref|XM_416953.2|	316	73	56.67	13.07	-2.11633	2.02242e-37	4.18974e-36
gi|118088608|ref|XM_419778.2|	82	19	14.71	3.4	-2.11319	9.69584e-11	6.06074e-10
gi|118099968|ref|XM_420121.2|	82	19	14.71	3.4	-2.11319	9.69584e-11	6.05724e-10
gi|118090081|ref|XM_420507.2|	652	151	116.93	27.04	-2.11248	2.80198e-75	8.93823e-74
gi|57525172|ref|NM_001006187.1|	285	66	51.11	11.82	-2.11238	7.76612e-34	1.48642e-32
gi|118096199|ref|XM_414051.2|	125	29	22.42	5.19	-2.11098	1.2034e-15	1.38442e-14
gi|118101953|ref|XM_417900.2|	289	67	51.83	12	-2.11075	2.94278e-34	5.7236e-33
gi|118092144|ref|XM_421422.2|	99	23	17.76	4.12	-2.10792	1.15424e-12	8.74697e-12
gi|118101417|ref|XM_428598.2|	129	30	23.14	5.37	-2.10739	4.52124e-16	5.2857e-15
gi|118095471|ref|XM_001231640.1|	56	13	10.04	2.33	-2.10736	9.96444e-08	4.85823e-07
gi|118094302|ref|XM_422313.2|	30	7	5.38	1.25	-2.10568	0.000114131	0.000388728
gi|118082179|ref|XM_415994.2|	893	208	160.16	37.25	-2.1042	6.0776e-102	2.25853e-100
gi|118100666|ref|XM_001234621.1|	116	27	20.8	4.84	-2.1035	1.39333e-14	1.49628e-13
gi|118095497|ref|XM_413709.2|	201	47	36.05	8.42	-2.09811	4.00596e-24	6.23316e-23
gi|118098273|ref|XM_415050.2|	735	172	131.82	30.8	-2.09757	6.942e-84	2.36072e-82
gi|45382406|ref|NM_204879.1|	47	11	8.43	1.97	-2.09734	1.20844e-06	5.32523e-06
gi|118096331|ref|XM_414112.2|	175	41	31.39	7.34	-2.09645	3.67094e-21	5.28596e-20
gi|53749671|ref|NM_001005427.1|	81	19	14.53	3.4	-2.09543	1.5844e-10	9.74611e-10
gi|118085590|ref|XM_418561.2|	717	168	128.59	30.09	-2.09542	8.74618e-82	2.9373e-80
gi|118082091|ref|XM_415949.2|	162	38	29.05	6.81	-2.09281	1.11547e-19	1.52499e-18
gi|45382798|ref|NM_204662.1|	51	12	9.15	2.15	-2.08944	4.43492e-07	2.03735e-06
gi|118102206|ref|XM_001233734.1|	72	17	12.91	3.04	-2.08635	1.87031e-09	1.05122e-08
gi|118091681|ref|XM_430033.2|	55	13	9.86	2.33	-2.08126	1.63166e-07	7.80399e-07
gi|118094115|ref|XM_001233851.1|	477	113	85.55	20.24	-2.07956	1.8115e-54	4.6531e-53
gi|71895984|ref|NM_001031556.1|	772	183	138.46	32.77	-2.07902	4.89984e-87	1.68748e-85
gi|118089033|ref|XM_419958.2|	299	71	53.62	12.72	-2.07567	1.11159e-34	2.17767e-33
gi|49170107|ref|NM_205488.1|	126	30	22.6	5.37	-2.07333	1.94889e-15	2.22548e-14
gi|56119003|ref|NM_001007913.1|	594	142	106.53	25.43	-2.06666	7.07206e-67	2.05584e-65
gi|118095848|ref|XM_413837.2|	67	16	12.02	2.87	-2.06631	8.22432e-09	4.41817e-08
gi|50751561|ref|XM_422456.1|	71	17	12.73	3.04	-2.06609	3.048e-09	1.68255e-08
gi|86129483|ref|NM_001039287.1|	684	164	122.67	29.37	-2.06237	1.51869e-76	4.91711e-75
gi|118088301|ref|XM_419616.2|	246	59	44.12	10.57	-2.06146	1.44396e-28	2.44365e-27
gi|71895844|ref|NM_001031532.1|	704	169	126.26	30.27	-2.06044	1.20048e-78	3.91025e-77
gi|118100933|ref|XM_417520.2|	100	24	17.93	4.3	-2.05997	1.863e-12	1.36957e-11
gi|118091153|ref|XM_419630.2|	399	96	71.56	17.19	-2.05758	3.20584e-45	7.45547e-44
gi|54020710|ref|NM_204504.2|	29	7	5.2	1.25	-2.05658	0.00018786	0.000614681
gi|118085385|ref|XM_423717.2|	294	71	52.73	12.72	-2.05153	1.23264e-33	2.33446e-32
gi|71895688|ref|NM_001031509.1|	149	36	26.72	6.45	-2.05055	8.86436e-18	1.12511e-16
gi|86129565|ref|NM_001039326.1|	124	30	22.24	5.37	-2.05016	5.12468e-15	5.69561e-14
gi|118085747|ref|XM_418653.2|	95	23	17.04	4.12	-2.04821	8.09384e-12	5.53967e-11
gi|118086861|ref|XM_419149.2|	99	24	17.76	4.3	-2.04622	3.02158e-12	2.16824e-11
gi|118092180|ref|XM_421448.2|	37	9	6.64	1.61	-2.04412	2.43786e-05	9.17613e-05
gi|118083351|ref|XM_416520.2|	370	90	66.36	16.12	-2.04146	1.18778e-41	2.62137e-40
gi|71896952|ref|NM_001030744.1|	90	22	16.14	3.94	-2.03437	3.51592e-11	2.27128e-10
gi|118086603|ref|XM_419061.2|	981	241	175.94	43.16	-2.02732	1.23362e-106	4.6973e-105
gi|71896620|ref|NM_001030964.1|	301	74	53.98	13.25	-2.02643	7.27292e-34	1.39449e-32
gi|118100066|ref|XM_415728.2|	69	17	12.37	3.04	-2.0247	8.03408e-09	4.32027e-08
gi|118088245|ref|XM_419583.2|	77	19	13.81	3.4	-2.02211	1.10486e-09	6.34855e-09
gi|118096691|ref|XM_414249.2|	81	20	14.53	3.58	-2.021	4.10512e-10	2.43916e-09
gi|118083347|ref|XM_416518.2|	640	158	114.78	28.3	-2.02	7.064e-70	2.1338e-68
gi|57530480|ref|NM_001006318.1|	85	21	15.24	3.76	-2.01906	1.52697e-10	9.40891e-10
gi|118128625|ref|XM_423029.2|	97	24	17.4	4.3	-2.01668	7.90412e-12	5.42355e-11
gi|118097397|ref|XM_414550.2|	113	28	20.27	5.01	-2.01646	1.54148e-13	1.42475e-12
gi|118098833|ref|XM_415301.2|	447	111	80.17	19.88	-2.01174	4.65606e-49	1.12894e-47
gi|118093168|ref|XM_421818.2|	68	17	12.2	3.04	-2.00474	1.29927e-08	6.85381e-08
gi|46048963|ref|NM_204287.1|	60	15	10.76	2.69	-2	9.51734e-08	4.65072e-07
gi|118095565|ref|XM_413693.2|	215	54	38.56	9.67	-1.99552	3.5856e-24	5.58713e-23
gi|118098238|ref|XM_414704.2|	390	98	69.94	17.55	-1.99465	1.49243e-42	3.35533e-41
gi|57530397|ref|NM_001006388.1|	350	88	62.77	15.76	-1.99381	2.4658e-38	5.16767e-37
gi|46395486|ref|NM_207179.1|	628	158	112.63	28.3	-1.99272	2.0448e-67	6.00882e-66
gi|118087942|ref|XM_419446.2|	143	36	25.65	6.45	-1.99159	1.5562e-16	1.86365e-15
gi|50805044|ref|XM_428741.1|	206	52	36.95	9.31	-1.98872	4.04328e-23	6.07278e-22
gi|46048922|ref|NM_204593.1|	1567	396	281.04	70.92	-1.98651	8.46378e-165	3.89478e-163
gi|118087680|ref|XM_419337.2|	91	23	16.32	4.12	-1.98592	5.50346e-11	3.50497e-10
gi|57530109|ref|NM_001006445.1|	352	89	63.13	15.94	-1.98567	2.39316e-38	5.02517e-37
gi|71897034|ref|NM_001031343.1|	4522	1146	811	205.23	-1.98246	0	0
gi|71895150|ref|NM_001031246.1|	59	15	10.58	2.69	-1.97566	1.53638e-07	7.36456e-07
gi|45383371|ref|NM_204392.1|	577	147	103.48	26.33	-1.97457	2.32846e-61	6.43989e-60
gi|118096036|ref|XM_413950.2|	361	92	64.74	16.48	-1.97394	5.30878e-39	1.12567e-37
gi|46048797|ref|NM_205062.1|	282	72	50.58	12.89	-1.97231	9.19748e-31	1.63319e-29
gi|118095484|ref|XM_425052.2|	423	108	75.86	19.34	-1.97175	2.43102e-45	5.66574e-44
gi|118092189|ref|XM_421374.2|	47	12	8.43	2.15	-1.9712	3.10064e-06	1.30978e-05
gi|118089223|ref|XM_420063.2|	90	23	16.14	4.12	-1.96992	8.84196e-11	5.54623e-10
gi|71896754|ref|NM_001030986.1|	117	30	20.98	5.37	-1.96602	1.43978e-13	1.34106e-12
gi|57530561|ref|NM_001006333.1|	312	80	55.96	14.33	-1.96536	9.81622e-34	1.8656e-32
gi|118102534|ref|XM_418029.2|	13505	3464	2422.07	620.36	-1.96506	0	0
gi|45383218|ref|NM_204473.1|	35	9	6.28	1.61	-1.9637	6.44508e-05	0.000227545
gi|118086057|ref|XM_418755.2|	35	9	6.28	1.61	-1.9637	6.44508e-05	0.000227471
gi|52138660|ref|NM_001004383.1|	35	9	6.28	1.61	-1.9637	6.44508e-05	0.000227397
gi|45382580|ref|NM_205218.1|	35	9	6.28	1.61	-1.9637	6.44508e-05	0.000227323
gi|86129469|ref|NM_001039284.1|	35	9	6.28	1.61	-1.9637	6.44508e-05	0.000227248
gi|118098760|ref|XM_415273.2|	70	18	12.55	3.22	-1.96255	1.24764e-08	6.58788e-08
gi|71895030|ref|NM_001031226.1|	280	72	50.22	12.89	-1.96201	2.34524e-30	4.14402e-29
gi|57530163|ref|NM_001006436.1|	31	8	5.56	1.43	-1.95907	0.000178964	0.000586815
gi|57529614|ref|NM_001006547.1|	1031	266	184.91	47.64	-1.95658	6.10328e-107	2.34046e-105
gi|118095696|ref|XM_413789.2|	236	61	42.33	10.92	-1.95471	1.04619e-25	1.66619e-24
gi|118082063|ref|XM_415962.2|	85	22	15.24	3.94	-1.9516	3.80646e-10	2.27169e-09
gi|118095279|ref|XM_422790.2|	58	15	10.4	2.69	-1.95091	2.4725e-07	1.15998e-06
gi|60302719|ref|NM_001012534.1|	872	227	156.39	40.65	-1.94382	5.98716e-90	2.10212e-88
gi|71894852|ref|NM_001030880.1|	161	42	28.87	7.52	-1.94077	7.3463e-18	9.37933e-17
gi|57529944|ref|NM_001006480.1|	161	42	28.87	7.52	-1.94077	7.3463e-18	9.36827e-17
gi|118088519|ref|XM_419728.2|	203	53	36.41	9.49	-1.93985	4.0487e-22	5.91657e-21
gi|118101374|ref|XM_428807.2|	590	154	105.81	27.58	-1.93978	2.84528e-61	7.8492e-60
gi|118099398|ref|XM_001235299.1|	272	71	48.78	12.72	-1.93919	3.99778e-29	6.85135e-28
gi|57525085|ref|NM_001006167.1|	107	28	19.19	5.01	-1.93747	2.62746e-12	1.89802e-11
gi|71895272|ref|NM_001031273.1|	394	103	70.66	18.45	-1.93727	2.05636e-41	4.50151e-40
gi|118083762|ref|XM_416681.2|	84	22	15.07	3.94	-1.93541	6.08922e-10	3.58458e-09
gi|118099653|ref|XM_001232689.1|	84	22	15.07	3.94	-1.93541	6.08922e-10	3.58263e-09
gi|61098353|ref|NM_001012909.1|	42	11	7.53	1.97	-1.93445	1.36871e-05	5.34148e-05
gi|118089542|ref|XM_420279.2|	103	27	18.47	4.84	-1.9321	7.02674e-12	4.85231e-11
gi|118092461|ref|XM_421525.2|	335	88	60.08	15.76	-1.93062	2.71912e-35	5.4252e-34
gi|118094041|ref|XM_422226.2|	61	16	10.94	2.87	-1.93049	1.4629e-07	7.03416e-07
gi|118096201|ref|XM_414053.2|	38	10	6.82	1.79	-1.92981	3.76462e-05	0.000137304
gi|118103867|ref|XM_424752.2|	95	25	17.04	4.48	-1.92735	5.0358e-11	3.21471e-10
gi|56119045|ref|NM_001007843.1|	334	88	59.9	15.76	-1.92629	4.31714e-35	8.53484e-34
gi|71896082|ref|NM_001031018.1|	353	93	63.31	16.66	-1.92604	5.34686e-37	1.10135e-35
gi|118082916|ref|XM_416307.2|	57	15	10.22	2.69	-1.92572	3.9663e-07	1.82985e-06
gi|58219544|ref|NM_001007087.1|	53	14	9.51	2.51	-1.92176	1.07765e-06	4.77417e-06
gi|118093574|ref|XM_426579.2|	34	9	6.1	1.61	-1.92175	0.000104028	0.000356905
gi|118095998|ref|XM_413923.2|	34	9	6.1	1.61	-1.92175	0.000104028	0.000356791
gi|56119037|ref|NM_001007848.1|	155	41	27.8	7.34	-1.92123	4.94572e-17	6.06383e-16
gi|57529301|ref|NM_001006276.1|	136	36	24.39	6.45	-1.91892	4.1416e-15	4.63157e-14
gi|71896298|ref|NM_001030921.1|	113	30	20.27	5.37	-1.91635	9.34348e-13	7.20174e-12
gi|71897266|ref|NM_001030906.1|	682	181	122.31	32.41	-1.91603	2.03358e-69	6.0749e-68
gi|45384007|ref|NM_205176.1|	49	13	8.79	2.33	-1.91553	2.93514e-06	1.24229e-05
gi|71895220|ref|NM_001030808.1|	49	13	8.79	2.33	-1.91553	2.93514e-06	1.24181e-05
gi|118093431|ref|XM_421942.2|	320	85	57.39	15.22	-1.91483	1.99784e-33	3.75733e-32
gi|57529998|ref|NM_001006471.1|	90	24	16.14	4.3	-1.90823	2.15004e-10	1.30915e-09
gi|118097016|ref|XM_414402.2|	468	125	83.93	22.39	-1.90633	7.13948e-48	1.71189e-46
gi|118086322|ref|XM_418893.2|	71	19	12.73	3.4	-1.90463	1.8924e-08	9.83866e-08
gi|118088234|ref|XM_419578.2|	112	30	20.09	5.37	-1.90348	1.48486e-12	1.10663e-11
gi|118100447|ref|XM_417315.2|	209	56	37.48	10.03	-1.9018	3.48874e-22	5.10517e-21
gi|118096080|ref|XM_413987.2|	108	29	19.37	5.19	-1.90002	3.96388e-12	2.81454e-11
gi|71896830|ref|NM_001031292.1|	41	11	7.35	1.97	-1.89955	2.19684e-05	8.31233e-05
gi|118089948|ref|XM_420429.2|	93	25	16.68	4.48	-1.89655	1.27589e-10	7.8888e-10
gi|45382052|ref|NM_205453.1|	21937	5906	3934.31	1057.69	-1.89519	0	0
gi|118125743|ref|XM_001236773.1|	130	35	23.31	6.27	-1.89441	2.77856e-14	2.88362e-13
gi|118099815|ref|XM_415704.2|	52	14	9.33	2.51	-1.89419	1.72286e-06	7.46135e-06
gi|118095153|ref|XM_422730.2|	63	17	11.3	3.04	-1.89418	1.3784e-07	6.65445e-07
gi|45383076|ref|NM_204549.1|	12779	3448	2291.86	617.49	-1.89203	0	0
gi|57529291|ref|NM_001006274.1|	226	61	40.53	10.92	-1.89202	1.06545e-23	1.62051e-22
gi|118085140|ref|XM_001235209.1|	37	10	6.64	1.79	-1.89122	6.0435e-05	0.00021477
gi|118088874|ref|XM_419924.2|	37	10	6.64	1.79	-1.89122	6.0435e-05	0.000214699
gi|71895332|ref|NM_001031111.1|	222	60	39.81	10.75	-1.88879	2.81758e-23	4.24956e-22
gi|52138652|ref|NM_001004379.1|	2414	653	432.94	116.94	-1.8884	2.28894e-236	1.21934e-234
gi|118097121|ref|XM_414450.2|	573	155	102.77	27.76	-1.88834	1.67293e-57	4.42325e-56
gi|45384505|ref|NM_205330.1|	336	91	60.26	16.3	-1.88633	2.3176e-34	4.52392e-33
gi|56711275|ref|NM_001008681.1|	155	42	27.8	7.52	-1.88628	1.17654e-16	1.41525e-15
gi|50758255|ref|XM_415834.1|	48	13	8.61	2.33	-1.88568	4.69178e-06	1.93874e-05
gi|118097993|ref|XM_414890.2|	166	45	29.77	8.06	-1.88501	9.9607e-18	1.25835e-16
gi|118082881|ref|XM_416333.2|	81	22	14.53	3.94	-1.88277	2.45824e-09	1.36676e-08
gi|118086150|ref|XM_418815.2|	298	81	53.45	14.51	-1.88114	1.51317e-30	2.67813e-29
gi|118091432|ref|XM_421068.2|	33	9	5.92	1.61	-1.87854	0.000167038	0.000551052
gi|118094720|ref|XM_001235528.1|	33	9	5.92	1.61	-1.87854	0.000167038	0.000550884
gi|118087742|ref|XM_415017.2|	99	27	17.76	4.84	-1.87555	4.48358e-11	2.87066e-10
gi|71896516|ref|NM_001030949.1|	710	194	127.34	34.74	-1.87402	4.05232e-70	1.23095e-68
gi|118088708|ref|XM_419828.2|	216	59	38.74	10.57	-1.87385	1.85672e-22	2.72807e-21
gi|118090217|ref|XM_420579.2|	172	47	30.85	8.42	-1.87338	3.53638e-18	4.56353e-17
gi|118094896|ref|XM_422673.2|	157	43	28.16	7.7	-1.87072	1.10656e-16	1.33404e-15
gi|62177139|ref|NM_001013611.2|	252	69	45.2	12.36	-1.87064	6.93198e-26	1.10727e-24
gi|71897014|ref|NM_001031336.1|	241	66	43.22	11.82	-1.87047	8.09518e-25	1.27425e-23
gi|118099102|ref|XM_415566.2|	73	20	13.09	3.58	-1.87043	1.77468e-08	9.23105e-08
gi|118097974|ref|XM_414852.2|	127	35	22.78	6.27	-1.86123	1.09835e-13	1.05672e-12
gi|71897054|ref|NM_001030718.1|	127	35	22.78	6.27	-1.86123	1.09835e-13	1.05578e-12
gi|45384373|ref|NM_205350.1|	5581	1541	1000.93	275.97	-1.85876	0	0
gi|118086405|ref|XM_418945.2|	152	42	27.26	7.52	-1.85798	4.6262e-16	5.39673e-15
gi|45383351|ref|NM_204403.1|	76	21	13.63	3.76	-1.85798	1.04558e-08	5.55078e-08
gi|45382764|ref|NM_204673.1|	58	16	10.4	2.87	-1.85746	5.92444e-07	2.68624e-06
gi|57529781|ref|NM_001006512.1|	759	210	136.12	37.61	-1.85569	7.01386e-74	2.22428e-72
gi|71896818|ref|NM_001030777.1|	768	213	137.74	38.15	-1.85219	1.50047e-74	4.77236e-73
gi|118098835|ref|XM_001234214.1|	36	10	6.46	1.79	-1.85157	9.65434e-05	0.000332596
gi|118099776|ref|XM_415687.2|	36	10	6.46	1.79	-1.85157	9.65434e-05	0.000332491
gi|118083215|ref|XM_417234.2|	36	10	6.46	1.79	-1.85157	9.65434e-05	0.000332385
gi|118095985|ref|XR_026923.1|	428	119	76.76	21.31	-1.84882	3.40942e-42	7.61766e-41
gi|118095766|ref|XM_001232032.1|	129	36	23.14	6.45	-1.84302	1.02565e-13	9.88535e-13
gi|45383164|ref|NM_204500.1|	247	69	44.3	12.36	-1.84163	6.65844e-25	1.05116e-23
gi|118091225|ref|XM_420975.2|	1516	424	271.89	75.93	-1.84028	4.3753e-144	1.87014e-142
gi|71896374|ref|NM_001031136.1|	118	33	21.16	5.91	-1.84011	1.22314e-12	9.23034e-12
gi|71895490|ref|NM_001030581.1|	275	77	49.32	13.79	-1.83855	1.73626e-27	2.87094e-26
gi|118083359|ref|XM_416525.2|	239	67	42.86	12	-1.8366	4.6256e-24	7.16637e-23
gi|118082413|ref|XM_416092.2|	64	18	11.48	3.22	-1.83399	2.0342e-07	9.65665e-07
gi|50053681|ref|NM_001001858.1|	2906	817	521.18	146.31	-1.83275	7.43972e-273	4.1258e-271
gi|118098480|ref|XM_415134.2|	128	36	22.96	6.45	-1.83175	1.61211e-13	1.48117e-12
gi|118085862|ref|XM_429775.2|	96	27	17.22	4.84	-1.83101	1.76227e-10	1.07912e-09
gi|45383320|ref|NM_204420.1|	2573	725	461.46	129.84	-1.82947	3.042e-241	1.64481e-239
gi|61098267|ref|NM_001012783.1|	319	90	57.21	16.12	-1.82742	2.17328e-31	3.92351e-30
gi|118093850|ref|XM_422112.2|	589	167	105.63	29.91	-1.82032	2.8503e-56	7.4452e-55
gi|71897144|ref|NM_001030642.1|	102	29	18.29	5.19	-1.81725	6.12584e-11	3.88305e-10
gi|118097498|ref|XM_414686.2|	211	60	37.84	10.75	-1.81558	4.08384e-21	5.86489e-20
gi|118092136|ref|XM_421420.2|	144	41	25.83	7.34	-1.8152	7.4536e-15	8.15822e-14
gi|118082731|ref|XM_416245.2|	319	91	57.21	16.3	-1.8114	4.93242e-31	8.83099e-30
gi|118094849|ref|XR_026924.1|	35	10	6.28	1.79	-1.8108	0.000153436	0.000509443
gi|118089679|ref|XM_426277.2|	112	32	20.09	5.73	-1.80987	8.00988e-12	5.48915e-11
gi|118084373|ref|XM_416941.2|	49	14	8.79	2.51	-1.80818	6.88472e-06	2.79053e-05
gi|118088013|ref|XM_419473.2|	56	16	10.04	2.87	-1.80664	1.48042e-06	6.45275e-06
gi|57529923|ref|NM_001006484.1|	56	16	10.04	2.87	-1.80664	1.48042e-06	6.45015e-06
gi|118100134|ref|XM_001233516.1|	541	155	97.03	27.76	-1.80542	2.9601e-51	7.39273e-50
gi|71895494|ref|NM_001031469.1|	143	41	25.65	7.34	-1.80511	1.16599e-14	1.26343e-13
gi|118096864|ref|XM_414359.2|	4748	1362	851.53	243.92	-1.80365	0	0
gi|118083062|ref|XM_416401.2|	1156	332	207.32	59.46	-1.80187	3.1308e-107	1.20486e-105
gi|57529983|ref|NM_001006472.1|	442	127	79.27	22.74	-1.80154	4.70382e-42	1.04665e-40
gi|118088185|ref|XM_423980.2|	80	23	14.35	4.12	-1.80033	8.95684e-09	4.79977e-08
gi|118096767|ref|XM_414289.2|	73	21	13.09	3.76	-1.79966	4.08824e-08	2.06301e-07
gi|118099908|ref|XM_001231862.1|	59	17	10.58	3.04	-1.7992	8.6331e-07	3.86577e-06
gi|57525095|ref|NM_001006169.1|	59	17	10.58	3.04	-1.7992	8.6331e-07	3.86417e-06
gi|118082936|ref|XM_416365.2|	52	15	9.33	2.69	-1.79427	4.00258e-06	1.66797e-05
gi|54020691|ref|NM_204376.2|	502	145	90.03	25.97	-1.79356	2.85994e-47	6.8122e-46
gi|45384171|ref|NM_205086.1|	48187	13921	8642.14	2493.08	-1.79346	0	0
gi|118088771|ref|XM_419824.2|	45	13	8.07	2.33	-1.79224	1.87072e-05	7.14336e-05
gi|71897218|ref|NM_001030663.1|	231	67	41.43	12	-1.78764	1.64012e-22	2.41638e-21
gi|71895320|ref|NM_001031437.1|	819	238	146.88	42.62	-1.78504	1.5771e-75	5.06077e-74
gi|71895328|ref|NM_001031438.1|	86	25	15.42	4.48	-1.78323	3.0823e-09	1.70061e-08
gi|98162786|ref|NM_001030811.2|	103	30	18.47	5.37	-1.78219	8.82978e-11	5.5418e-10
gi|71897234|ref|NM_001031390.1|	72	21	12.91	3.76	-1.77968	6.40514e-08	3.18461e-07
gi|118089588|ref|XM_420295.2|	438	128	78.55	22.92	-1.777	6.12656e-41	1.33037e-39
gi|118096646|ref|XM_414227.2|	1377	403	246.96	72.17	-1.77481	9.40968e-125	3.83986e-123
gi|118085123|ref|XM_417188.2|	58	17	10.4	3.04	-1.77444	1.35445e-06	5.92996e-06
gi|118084875|ref|XM_417049.2|	133	39	23.85	6.98	-1.77269	1.98108e-13	1.78529e-12
gi|118096544|ref|XM_414184.2|	1080	317	193.69	56.77	-1.77055	6.243e-98	2.2655e-96
gi|118102029|ref|XM_417921.2|	92	27	16.5	4.84	-1.76939	1.06069e-09	6.09797e-09
gi|118081965|ref|XM_417289.2|	34	10	6.1	1.79	-1.76885	0.00024255	0.000777166
gi|118101339|ref|XM_424534.2|	585	172	104.92	30.8	-1.76829	9.32128e-54	2.37737e-52
gi|71896706|ref|NM_001030974.1|	44	13	7.89	2.33	-1.7597	2.94132e-05	0.000109266
gi|71895346|ref|NM_001030609.1|	547	162	98.1	29.01	-1.7577	5.65128e-50	1.39209e-48
gi|71895650|ref|NM_001031501.1|	736	218	132	39.04	-1.75751	1.23023e-66	3.56668e-65
gi|57529955|ref|NM_001006478.1|	1741	516	312.24	92.41	-1.75653	5.24068e-155	2.34185e-153
gi|118101096|ref|XM_001233909.1|	364	108	65.28	19.34	-1.75505	9.70014e-34	1.84678e-32
gi|57525377|ref|NM_001006236.1|	2418	718	433.66	128.58	-1.7539	4.69868e-214	2.40813e-212
gi|71895216|ref|NM_001031259.1|	37	11	6.64	1.97	-1.75299	0.00013916	0.000465043
gi|54020705|ref|NM_204478.2|	94	28	16.86	5.01	-1.75072	9.68044e-10	5.58912e-09
gi|118094361|ref|XM_422340.2|	178	53	31.92	9.49	-1.74998	3.25294e-17	4.02486e-16
gi|118096507|ref|XM_423809.2|	57	17	10.22	3.04	-1.74925	2.11756e-06	9.07622e-06
gi|118094338|ref|XM_422352.2|	97	29	17.4	5.19	-1.74528	5.67314e-10	3.34511e-09
gi|118092978|ref|XM_421734.2|	687	206	123.21	36.89	-1.73982	1.82624e-61	5.06385e-60
gi|61097978|ref|NM_001012891.1|	70	21	12.55	3.76	-1.73888	1.55864e-07	7.46463e-07
gi|118093779|ref|XM_422069.2|	605	182	108.5	32.59	-1.73519	3.88516e-54	9.95595e-53
gi|48976098|ref|NM_001001750.1|	63	19	11.3	3.4	-1.73272	7.15136e-07	3.22363e-06
gi|118090969|ref|XM_420955.2|	328	99	58.83	17.73	-1.73036	5.4217e-30	9.44127e-29
gi|118103306|ref|XM_418249.2|	188	57	33.72	10.21	-1.72362	9.38824e-18	1.18881e-16
gi|118097957|ref|XM_414871.2|	458	139	82.14	24.89	-1.72252	5.5312e-41	1.20351e-39
gi|118098144|ref|XM_414950.2|	204	62	36.59	11.1	-1.72089	4.33468e-19	5.83025e-18
gi|118098429|ref|XM_415092.2|	79	24	14.17	4.3	-1.72043	3.09212e-08	1.57653e-07
gi|118086294|ref|XM_418879.2|	79	24	14.17	4.3	-1.72043	3.09212e-08	1.57579e-07
gi|45383537|ref|NM_204303.1|	174	53	31.21	9.49	-1.71753	1.85247e-16	2.21355e-15
gi|118103952|ref|XM_424804.2|	59	18	10.58	3.22	-1.71621	1.91304e-06	8.22896e-06
gi|118083899|ref|XM_416730.2|	95	29	17.04	5.19	-1.71512	1.36101e-09	7.77494e-09
gi|118089276|ref|XM_420160.2|	95	29	17.04	5.19	-1.71512	1.36101e-09	7.77084e-09
gi|118093100|ref|XM_001234860.1|	393	120	70.48	21.49	-1.71355	3.70128e-35	7.34415e-34
gi|118098551|ref|XM_415171.2|	1113	340	199.61	60.89	-1.71291	2.22226e-96	7.98389e-95
gi|118100873|ref|XM_425725.2|	75	23	13.45	4.12	-1.70689	8.2093e-08	4.02792e-07
gi|118103348|ref|XM_418270.2|	130	40	23.31	7.16	-1.70292	1.60154e-12	1.18786e-11
gi|71897296|ref|NM_001031381.1|	39	12	6.99	2.15	-1.70096	0.00012492	0.00041953
gi|47087176|ref|NM_213579.1|	94	29	16.86	5.19	-1.6998	2.10084e-09	1.17651e-08
gi|118100166|ref|XM_415807.2|	214	66	38.38	11.82	-1.69912	1.23702e-19	1.68903e-18
gi|118086100|ref|XM_418775.2|	3289	1018	589.87	182.31	-1.694	1.16271e-276	6.48119e-275
gi|118084224|ref|XM_416882.2|	84	26	15.07	4.66	-1.69328	1.62686e-08	8.49895e-08
gi|118082052|ref|XM_415969.2|	103	32	18.47	5.73	-1.68858	4.1996e-10	2.49393e-09
gi|61098010|ref|NM_001012868.1|	90	28	16.14	5.01	-1.68776	5.54076e-09	3.0034e-08
gi|118100410|ref|XM_415889.2|	148	46	26.54	8.24	-1.68745	6.55592e-14	6.52815e-13
gi|71896768|ref|NM_001030789.1|	77	24	13.81	4.3	-1.6833	7.38152e-08	3.64825e-07
gi|118103293|ref|XM_418245.2|	64	20	11.48	3.58	-1.68109	9.96394e-07	4.43416e-06
gi|118083025|ref|XM_416368.2|	48	15	8.61	2.69	-1.67841	2.37606e-05	8.96849e-05
gi|118104287|ref|XM_001231783.1|	1946	610	349.01	109.24	-1.67577	5.00064e-162	2.28173e-160
gi|118092109|ref|XM_430052.2|	354	111	63.49	19.88	-1.67521	7.0541e-31	1.26088e-29
gi|118095490|ref|XM_413710.2|	127	40	22.78	7.16	-1.66974	5.7978e-12	4.03718e-11
gi|118091844|ref|XM_001234139.1|	133	42	23.85	7.52	-1.66518	1.99138e-12	1.46196e-11
gi|118103064|ref|XM_418174.2|	60	19	10.76	3.4	-1.66207	2.64874e-06	1.12637e-05
gi|118082946|ref|XM_416372.2|	177	56	31.74	10.03	-1.66198	4.91086e-16	5.72263e-15
gi|61098299|ref|NM_001012797.1|	425	135	76.22	24.18	-1.65636	3.43326e-36	6.97881e-35
gi|118094761|ref|XM_430177.2|	1072	341	192.26	61.07	-1.65452	1.61243e-88	5.60668e-87
gi|118100581|ref|XM_417388.2|	44	14	7.89	2.51	-1.65234	6.38248e-05	0.000225704
gi|71896852|ref|NM_001031299.1|	44	14	7.89	2.51	-1.65234	6.38248e-05	0.00022563
gi|118097673|ref|XM_429424.2|	44	14	7.89	2.51	-1.65234	6.38248e-05	0.000225556
gi|118083015|ref|XM_416400.2|	749	239	134.33	42.8	-1.6501	3.7623e-62	1.05131e-60
gi|71894744|ref|NM_001030639.1|	426	136	76.4	24.36	-1.64906	4.68738e-36	9.49238e-35
gi|118103241|ref|XM_001234062.1|	47	15	8.43	2.69	-1.64793	3.66998e-05	0.000134169
gi|118102473|ref|XM_417996.2|	100	32	17.93	5.73	-1.64577	1.51379e-09	8.61135e-09
gi|118083172|ref|XM_416469.2|	53	17	9.51	3.04	-1.64537	1.21895e-05	4.77254e-05
gi|71896238|ref|NM_001031604.1|	75	24	13.45	4.3	-1.6452	1.74226e-07	8.30725e-07
gi|60302749|ref|NM_001012550.1|	1357	435	243.37	77.9	-1.64346	1.66936e-110	6.51715e-109
gi|57525427|ref|NM_001006247.1|	131	42	23.49	7.52	-1.64324	4.64598e-12	3.27094e-11
gi|118103638|ref|XM_430510.2|	864	277	154.95	49.61	-1.6431	5.19798e-71	1.60145e-69
gi|118096566|ref|XM_414192.2|	56	18	10.04	3.22	-1.64063	7.03888e-06	2.84661e-05
gi|57528905|ref|NM_001006582.1|	112	36	20.09	6.45	-1.63911	1.76409e-10	1.07962e-09
gi|118098341|ref|XM_424607.2|	205	66	36.77	11.82	-1.6373	5.60678e-18	7.20948e-17
gi|71894742|ref|NM_001030638.1|	149	48	26.72	8.6	-1.63551	1.88242e-13	1.7049e-12
gi|118090175|ref|XM_420548.2|	158	51	28.34	9.13	-1.63415	3.79792e-14	3.89296e-13
gi|45382804|ref|NM_205500.1|	1289	416	231.18	74.5	-1.6337	3.4901e-104	1.31505e-102
gi|118087337|ref|XM_418441.2|	282	91	50.58	16.3	-1.6337	4.25492e-24	6.61102e-23
gi|118094746|ref|XM_422526.2|	226	73	40.53	13.07	-1.63273	1.3633e-19	1.85443e-18
gi|118090897|ref|XM_420887.2|	37	12	6.64	2.15	-1.62685	0.000300006	0.000949448
gi|71894954|ref|NM_001031213.1|	37	12	6.64	2.15	-1.62685	0.000300006	0.000949171
gi|118090094|ref|XM_426305.2|	37	12	6.64	2.15	-1.62685	0.000300006	0.000948893
gi|57524810|ref|NM_001005831.1|	80	26	14.35	4.66	-1.62265	9.004e-08	4.40585e-07
gi|118085764|ref|XM_418664.2|	40	13	7.17	2.33	-1.62164	0.000171524	0.000564988
gi|57530100|ref|NM_001006448.1|	92	30	16.5	5.37	-1.61947	1.03495e-08	5.50244e-08
gi|56119077|ref|NM_001007826.1|	43	14	7.71	2.51	-1.61904	9.82864e-05	0.000338278
gi|45383503|ref|NM_204324.1|	1561	509	279.96	91.16	-1.61875	3.77554e-124	1.53491e-122
gi|71895644|ref|NM_001030551.1|	728	238	130.56	42.62	-1.61511	1.11979e-58	3.00481e-57
gi|118092358|ref|XM_421473.2|	58	19	10.4	3.4	-1.61298	6.22868e-06	2.53985e-05
gi|118103878|ref|XM_001234564.1|	58	19	10.4	3.4	-1.61298	6.22868e-06	2.5389e-05
gi|118092725|ref|XM_421642.2|	113	37	20.27	6.63	-1.61227	2.3884e-10	1.44939e-09
gi|118081933|ref|XM_416473.2|	64	21	11.48	3.76	-1.61032	2.08458e-06	8.9384e-06
gi|71895636|ref|NM_001030554.1|	602	198	107.97	35.46	-1.60637	1.87591e-48	4.51807e-47
gi|71895290|ref|NM_001030619.1|	501	165	89.85	29.55	-1.60436	1.53947e-40	3.32957e-39
gi|71894940|ref|NM_001031210.1|	425	140	76.22	25.07	-1.60421	1.24923e-34	2.44288e-33
gi|118087349|ref|XM_418462.2|	2111	696	378.6	124.64	-1.60291	7.39356e-165	3.41684e-163
gi|118089829|ref|XM_420389.2|	182	60	32.64	10.75	-1.6023	1.09294e-15	1.25868e-14
gi|118081907|ref|XM_414994.2|	100	33	17.93	5.91	-1.60115	3.1185e-09	1.71883e-08
gi|118082900|ref|XM_416341.2|	218	72	39.1	12.89	-1.60092	1.84647e-18	2.42917e-17
gi|118097074|ref|XM_414438.2|	124	41	22.24	7.34	-1.5993	4.2318e-11	2.72073e-10
gi|118103790|ref|XM_424739.2|	133	44	23.85	7.88	-1.59772	8.47898e-12	5.78496e-11
gi|118089605|ref|XM_001235157.1|	2849	945	510.96	169.24	-1.59414	4.59828e-220	2.39066e-218
gi|56119031|ref|NM_001007853.1|	84	28	15.07	5.01	-1.5888	7.04304e-08	3.48574e-07
gi|118092083|ref|XM_421320.2|	57	19	10.22	3.4	-1.58779	9.49778e-06	3.7581e-05
gi|118086498|ref|XM_418990.2|	375	125	67.25	22.39	-1.58668	2.68306e-30	4.72551e-29
gi|118090463|ref|XM_420686.2|	39	13	6.99	2.33	-1.58496	0.0002632	0.000838364
gi|45383601|ref|NM_204267.1|	42	14	7.53	2.51	-1.58496	0.00015061	0.000501293
gi|118092191|ref|XM_421375.2|	39	13	6.99	2.33	-1.58496	0.0002632	0.000838117
gi|118103246|ref|XM_429734.2|	42	14	7.53	2.51	-1.58496	0.00015061	0.000501139
gi|118096894|ref|XM_414380.2|	535	179	95.95	32.06	-1.58151	2.5136e-42	5.62776e-41
gi|118088684|ref|XM_419786.2|	239	80	42.86	14.33	-1.58059	9.03398e-20	1.23976e-18
gi|118094050|ref|XR_026670.1|	491	165	88.06	29.55	-1.57533	9.14334e-39	1.92741e-37
gi|118085794|ref|XM_418678.2|	110	37	19.73	6.63	-1.57331	8.28608e-10	4.8201e-09
gi|61098034|ref|NM_001012862.1|	95	32	17.04	5.73	-1.57232	1.22538e-08	6.47668e-08
gi|118089747|ref|XM_001232131.1|	77	26	13.81	4.66	-1.56731	3.15488e-07	1.47119e-06
gi|118082549|ref|XM_416176.2|	65	22	11.66	3.94	-1.5653	2.78756e-06	1.18307e-05
gi|118085383|ref|XM_427895.2|	130	44	23.31	7.88	-1.56468	2.9146e-11	1.89528e-10
gi|118104435|ref|XM_424912.2|	59	20	10.58	3.58	-1.56331	8.33098e-06	3.33301e-05
gi|118084251|ref|XM_001233307.1|	1130	383	202.66	68.59	-1.56299	5.4648e-86	1.87607e-84
gi|118096923|ref|XM_414389.2|	56	19	10.04	3.4	-1.56215	1.44262e-05	5.61977e-05
gi|57525138|ref|NM_001006178.1|	517	176	92.72	31.52	-1.55661	4.67282e-40	1.00661e-38
gi|118087813|ref|XM_419377.2|	367	125	65.82	22.39	-1.55567	6.89636e-29	1.17444e-27
gi|118088372|ref|XM_419675.2|	132	45	23.67	8.06	-1.55421	2.56482e-11	1.67995e-10
gi|45383429|ref|NM_204365.1|	155	53	27.8	9.49	-1.5506	5.3381e-13	4.33055e-12
gi|60302861|ref|NM_001012612.1|	1646	563	295.2	100.83	-1.54977	6.78646e-123	2.72821e-121
gi|71896968|ref|NM_001031325.1|	798	273	143.12	48.89	-1.54961	1.6612e-60	4.54789e-59
gi|118087490|ref|XM_419287.2|	228	78	40.89	13.97	-1.54942	1.99045e-18	2.60906e-17
gi|57530582|ref|NM_001006340.1|	254	87	45.55	15.58	-1.54776	2.5112e-20	3.51763e-19
gi|118082346|ref|XM_416113.2|	24734	8474	4435.94	1517.59	-1.54746	0	0
gi|118100642|ref|XM_417394.2|	1182	405	211.99	72.53	-1.54735	1.42559e-88	4.97301e-87
gi|57525418|ref|NM_001006245.1|	105	36	18.83	6.45	-1.54566	3.21806e-09	1.771e-08
gi|118090467|ref|XM_420689.2|	70	24	12.55	4.3	-1.54528	1.41432e-06	6.17208e-06
gi|118098369|ref|XM_001232857.1|	236	81	42.33	14.51	-1.54463	6.05768e-19	8.09737e-18
gi|71896526|ref|NM_001030950.1|	195	67	34.97	12	-1.54308	6.88646e-16	7.9818e-15
gi|118090373|ref|XM_420641.2|	87	30	15.6	5.37	-1.53855	8.1972e-08	4.02381e-07
gi|71895992|ref|NM_001031022.1|	319	110	57.21	19.7	-1.53807	6.41306e-25	1.0139e-23
gi|50744631|ref|XM_419807.1|	290	100	52.01	17.91	-1.53802	8.54212e-23	1.26888e-21
gi|118083137|ref|XM_416465.2|	55	19	9.86	3.4	-1.53605	2.18242e-05	8.26355e-05
gi|118091506|ref|XM_421093.2|	414	143	74.25	25.61	-1.53568	8.48532e-32	1.54219e-30
gi|118098553|ref|XM_425272.2|	75	26	13.45	4.66	-1.5292	7.17046e-07	3.23089e-06
gi|118100804|ref|XM_001234171.1|	190	66	34.08	11.82	-1.5277	2.61794e-15	2.95516e-14
gi|57530033|ref|NM_001006461.1|	46	16	8.25	2.87	-1.52334	0.000114391	0.000389492
gi|71897112|ref|NM_001031002.1|	46	16	8.25	2.87	-1.52334	0.000114391	0.000389369
gi|118104158|ref|XM_425038.2|	818	285	146.7	51.04	-1.52317	1.76531e-60	4.82073e-59
gi|118099479|ref|XM_415381.2|	66	23	11.84	4.12	-1.52295	3.67392e-06	1.5423e-05
gi|118084870|ref|XM_417062.2|	63	22	11.3	3.94	-1.52006	6.3445e-06	2.58221e-05
gi|118099281|ref|XM_415483.2|	63	22	11.3	3.94	-1.52006	6.3445e-06	2.58124e-05
gi|61098375|ref|NM_001012918.1|	106	37	19.01	6.63	-1.51968	4.22236e-09	2.30493e-08
gi|118097108|ref|XM_414461.2|	478	167	85.73	29.91	-1.51917	6.49152e-36	1.31214e-34
gi|118097482|ref|XM_414603.2|	80	28	14.35	5.01	-1.51817	3.63372e-07	1.68143e-06
gi|118097476|ref|XM_425213.2|	103	36	18.47	6.45	-1.51781	7.2317e-09	3.89654e-08
gi|56119029|ref|NM_001007852.1|	1092	382	195.85	68.41	-1.51747	1.06591e-79	3.48242e-78
gi|118091229|ref|XM_421011.2|	180	63	32.28	11.28	-1.51687	1.92643e-14	2.03045e-13
gi|50730355|ref|XM_416863.1|	97	34	17.4	6.09	-1.51457	2.12372e-08	1.09727e-07
gi|118096944|ref|XM_414400.2|	134	47	24.03	8.42	-1.51294	4.41346e-11	2.83079e-10
gi|45382562|ref|NM_205229.1|	792	279	142.04	49.97	-1.50716	9.72394e-58	2.57732e-56
gi|118098335|ref|XM_424602.2|	51	18	9.15	3.22	-1.50671	5.7039e-05	0.000203705
gi|118085850|ref|XM_001235403.1|	258	91	46.27	16.3	-1.50521	7.33784e-20	1.01085e-18
gi|118099382|ref|XM_415449.2|	218	77	39.1	13.79	-1.50355	5.54816e-17	6.78708e-16
gi|118119477|ref|XM_424066.2|	317	112	56.85	20.06	-1.50284	5.34828e-24	8.27415e-23
gi|118090752|ref|XM_420812.2|	167	59	29.95	10.57	-1.50258	2.41168e-13	2.1186e-12
gi|118096239|ref|XM_001232595.1|	2990	1060	536.24	189.83	-1.49817	6.46062e-211	3.29553e-209
gi|118093016|ref|XM_421760.2|	981	348	175.94	62.32	-1.49732	2.0741e-70	6.35391e-69
gi|118083653|ref|XM_416643.2|	310	110	55.6	19.7	-1.49689	2.28046e-23	3.45391e-22
gi|118081985|ref|XM_424021.2|	59	21	10.58	3.76	-1.49254	1.64543e-05	6.3368e-05
gi|118092279|ref|XM_421417.2|	115	41	20.62	7.34	-1.49019	1.63395e-09	9.28511e-09
gi|118083290|ref|XR_027181.1|	42	15	7.53	2.69	-1.48504	0.000300606	0.000950235
gi|71896926|ref|NM_001030751.1|	42	15	7.53	2.69	-1.48504	0.000300606	0.000949957
gi|118098356|ref|XM_415059.2|	595	213	106.71	38.15	-1.48394	7.58188e-43	1.7117e-41
gi|71896648|ref|NM_001031151.1|	67	24	12.02	4.3	-1.48303	4.77768e-06	1.97198e-05
gi|71896732|ref|NM_001031144.1|	92	33	16.5	5.91	-1.48124	8.09776e-08	3.97861e-07
gi|118103520|ref|XM_427238.2|	276	99	49.5	17.73	-1.48124	1.12704e-20	1.60577e-19
gi|118093197|ref|XM_421829.2|	1497	537	268.48	96.17	-1.48116	8.1987e-105	3.1109e-103
gi|118089156|ref|XM_001234475.1|	362	130	64.92	23.28	-1.47957	1.36545e-26	2.21711e-25
gi|118085957|ref|XM_418767.2|	292	105	52.37	18.8	-1.47801	1.03477e-21	1.49999e-20
gi|71895566|ref|NM_001030568.1|	955	344	171.28	61.61	-1.47512	3.93116e-67	1.14586e-65
gi|118088387|ref|XM_419676.2|	233	84	41.79	15.04	-1.47435	1.43512e-17	1.80668e-16
gi|118089294|ref|XM_420156.2|	108	39	19.37	6.98	-1.47253	7.09162e-09	3.82488e-08
gi|118089808|ref|XM_420401.2|	94	34	16.86	6.09	-1.46909	7.01956e-08	3.4773e-07
gi|118097221|ref|XM_414511.2|	246	89	44.12	15.94	-1.46878	2.2226e-18	2.9028e-17
gi|118102569|ref|XM_418053.2|	1702	616	305.25	110.32	-1.4683	2.14374e-117	8.46073e-116
gi|60302731|ref|NM_001012540.1|	58	21	10.4	3.76	-1.46778	2.45894e-05	9.25225e-05
gi|71895662|ref|NM_001031503.1|	1008	365	180.78	65.37	-1.46753	3.12768e-70	9.52753e-69
gi|118111509|ref|XM_423303.2|	105	38	18.83	6.81	-1.46731	1.21273e-08	6.41295e-08
gi|118097079|ref|XM_414440.2|	806	292	144.55	52.29	-1.46696	1.79583e-56	4.71363e-55
gi|118095664|ref|XM_413773.2|	149	54	26.72	9.67	-1.46633	1.12679e-11	7.58253e-11
gi|118095358|ref|XM_422822.2|	69	25	12.37	4.48	-1.46527	4.13152e-06	1.71972e-05
gi|118131864|ref|XM_414454.2|	102	37	18.29	6.63	-1.46397	2.07446e-08	1.07387e-07
gi|57524927|ref|NM_001006130.1|	44	16	7.89	2.87	-1.45897	0.000258626	0.00082428
gi|56118965|ref|NM_001007967.1|	521	190	93.44	34.03	-1.45723	9.23854e-37	1.88857e-35
gi|118101524|ref|XM_417717.2|	63	23	11.3	4.12	-1.45561	1.22756e-05	4.80278e-05
gi|61097954|ref|NM_001012879.1|	156	57	27.98	10.21	-1.45441	4.97856e-12	3.49598e-11
gi|118101207|ref|XM_417640.2|	175	64	31.39	11.46	-1.4537	2.63e-13	2.28992e-12
gi|45382880|ref|NM_204630.1|	93	34	16.68	6.09	-1.45361	1.04024e-07	5.06492e-07
gi|118091592|ref|XM_421138.2|	205	75	36.77	13.43	-1.45307	2.47544e-15	2.80602e-14
gi|54607148|ref|NM_001005791.1|	451	165	80.89	29.55	-1.4528	6.74178e-32	1.23151e-30
gi|118088590|ref|XM_429872.2|	153	56	27.44	10.03	-1.45196	8.47154e-12	5.78354e-11
gi|118085797|ref|XM_418645.2|	172	63	30.85	11.28	-1.4515	4.47016e-13	3.7014e-12
gi|118092726|ref|XR_026969.1|	60	22	10.76	3.94	-1.44941	2.1186e-05	8.03033e-05
gi|118086001|ref|XM_418734.2|	90	33	16.14	5.91	-1.44941	1.78169e-07	8.4915e-07
gi|118099729|ref|XM_415659.2|	109	40	19.55	7.16	-1.44914	9.08466e-09	4.86103e-08
gi|118088509|ref|XM_419723.2|	49	18	8.79	3.22	-1.4488	0.000127761	0.000428538
gi|118093062|ref|XM_421776.2|	68	25	12.2	4.48	-1.44531	6.13656e-06	2.50323e-05
gi|118090298|ref|XM_420616.2|	87	32	15.6	5.73	-1.44494	3.05272e-07	1.42416e-06
gi|118098478|ref|XM_001235062.1|	125	46	22.42	8.24	-1.44407	8.00738e-10	4.66299e-09
gi|118089353|ref|XM_420178.2|	489	180	87.7	32.24	-1.44373	3.77236e-34	7.31081e-33
gi|60302737|ref|NM_001012543.1|	46	17	8.25	3.04	-1.44032	0.000221866	0.000718771
gi|118087923|ref|XM_419444.2|	46	17	8.25	3.04	-1.44032	0.000221866	0.000718556
gi|118094825|ref|XM_422569.2|	260	96	46.63	17.19	-1.43969	8.24436e-19	1.09796e-17
gi|118098343|ref|XM_424604.2|	103	38	18.47	6.81	-1.43946	2.65184e-08	1.36103e-07
gi|118099727|ref|XM_415658.2|	238	88	42.68	15.76	-1.43729	2.59752e-17	3.22869e-16
gi|45384469|ref|NM_204975.1|	108	40	19.37	7.16	-1.43579	1.33983e-08	7.05745e-08
gi|60302745|ref|NM_001012548.1|	108	40	19.37	7.16	-1.43579	1.33983e-08	7.05401e-08
gi|57524919|ref|NM_001006128.1|	154	57	27.62	10.21	-1.43573	1.07904e-11	7.27475e-11
gi|56118957|ref|NM_001007979.1|	143	53	25.65	9.49	-1.43448	6.1438e-11	3.89215e-10
gi|57530570|ref|NM_001006338.1|	162	60	29.05	10.75	-1.4342	3.2282e-12	2.30427e-11
gi|104294879|ref|NM_001040707.1|	62	23	11.12	4.12	-1.43244	1.82153e-05	6.97524e-05
gi|118086703|ref|XM_419086.2|	121	45	21.7	8.06	-1.42884	2.00934e-09	1.12702e-08
gi|71897166|ref|NM_001031407.1|	236	88	42.33	15.76	-1.42541	5.57836e-17	6.81631e-16
gi|118092459|ref|XM_421524.2|	59	22	10.58	3.94	-1.42507	3.14194e-05	0.000115883
gi|118097889|ref|XM_414832.2|	104	39	18.65	6.98	-1.41788	3.36436e-08	1.71049e-07
gi|118098068|ref|XM_414907.2|	56	21	10.04	3.76	-1.41695	5.42418e-05	0.0001941
gi|118090302|ref|XM_420627.2|	149	56	26.72	10.03	-1.4136	3.94662e-11	2.5404e-10
gi|118086056|ref|XM_418840.2|	914	344	163.92	61.61	-1.41176	2.43542e-60	6.61724e-59
gi|118084905|ref|XM_417083.2|	170	64	30.49	11.46	-1.41173	1.79231e-12	1.31941e-11
gi|48675896|ref|NM_001001613.1|	2294	864	411.42	154.73	-1.41086	1.73056e-148	7.48571e-147
gi|118095026|ref|XM_422621.2|	1643	619	294.67	110.86	-1.41036	7.57814e-107	2.89576e-105
gi|118103942|ref|XM_424807.2|	53	20	9.51	3.58	-1.40949	9.37298e-05	0.000323419
gi|118103165|ref|XM_418200.2|	122	46	21.88	8.24	-1.4089	2.54056e-09	1.4118e-08
gi|118083786|ref|XM_416683.2|	98	37	17.58	6.63	-1.40685	9.80336e-08	4.78616e-07
gi|118082624|ref|XM_416213.2|	140	53	25.11	9.49	-1.40378	1.93533e-10	1.18174e-09
gi|118095009|ref|XM_422620.2|	132	50	23.67	8.95	-1.4031	6.49756e-10	3.81458e-09
gi|56799383|ref|NM_001008677.2|	79	30	14.17	5.37	-1.39985	1.9453e-06	8.36109e-06
gi|118094413|ref|XM_001233493.1|	79	30	14.17	5.37	-1.39985	1.9453e-06	8.35777e-06
gi|118093409|ref|XM_421916.2|	76	29	13.63	5.19	-1.39298	3.33236e-06	1.40437e-05
gi|118099634|ref|XM_415620.2|	118	45	21.16	8.06	-1.39249	6.32486e-09	3.41985e-08
gi|118094581|ref|XM_422484.2|	291	111	52.19	19.88	-1.39246	6.26356e-20	8.65059e-19
gi|118098506|ref|XM_415137.2|	464	177	83.22	31.7	-1.39245	7.6329e-31	1.35984e-29
gi|118085177|ref|XM_417213.2|	435	166	78.02	29.73	-1.39192	5.3192e-29	9.07284e-28
gi|118104218|ref|XM_413970.2|	55	21	9.86	3.76	-1.39085	8.00488e-05	0.000277807
gi|57525299|ref|NM_001006216.1|	573	219	102.77	39.22	-1.38976	1.35335e-37	2.80904e-36
gi|52138718|ref|NM_001004411.1|	136	52	24.39	9.31	-1.38944	4.79956e-10	2.8393e-09
gi|118102464|ref|XM_417993.2|	570	218	102.23	39.04	-1.38879	2.27734e-37	4.70883e-36
gi|118103508|ref|XM_424455.2|	68	26	12.2	4.66	-1.38848	1.14576e-05	4.49575e-05
gi|118117414|ref|XM_423850.2|	81	31	14.53	5.55	-1.38848	1.66615e-06	7.23312e-06
gi|118091015|ref|XM_420942.2|	115	44	20.62	7.88	-1.38778	1.07611e-08	5.71006e-08
gi|71895464|ref|NM_001031465.1|	274	105	49.14	18.8	-1.38617	9.96224e-19	1.32348e-17
gi|118102008|ref|XM_001234051.1|	1553	595	278.52	106.56	-1.38611	1.59655e-98	5.83279e-97
gi|118085839|ref|XM_001235381.1|	133	51	23.85	9.13	-1.3853	8.1496e-10	4.74326e-09
gi|118086892|ref|XM_419162.2|	1263	485	226.51	86.86	-1.38281	3.4618e-80	1.14134e-78
gi|45382930|ref|NM_204613.1|	1064	409	190.82	73.25	-1.38131	9.88682e-68	2.9212e-66
gi|86129517|ref|NM_001039306.1|	117	45	20.98	8.06	-1.38016	9.2292e-09	4.93106e-08
gi|118101578|ref|XM_001232924.1|	751	289	134.69	51.76	-1.37973	3.05216e-48	7.33468e-47
gi|118091561|ref|XM_421125.2|	252	97	45.2	17.37	-1.37973	3.11144e-17	3.85419e-16
gi|71897320|ref|NM_001031375.1|	535	206	95.95	36.89	-1.37905	8.07418e-35	1.59042e-33
gi|118088613|ref|XM_429877.2|	96	37	17.22	6.63	-1.377	2.0986e-07	9.9449e-07
gi|118096155|ref|XM_414031.2|	57	22	10.22	3.94	-1.37513	6.82544e-05	0.000239566
gi|45382218|ref|NM_204811.1|	6550	2533	1174.72	453.63	-1.37273	0	0
gi|118104422|ref|XM_424890.2|	362	140	64.92	25.07	-1.3727	6.38156e-24	9.84453e-23
gi|118096518|ref|XM_414172.2|	1290	499	231.36	89.36	-1.37244	6.19288e-81	2.06061e-79
gi|71894848|ref|NM_001031193.1|	212	82	38.02	14.69	-1.37192	1.2503e-14	1.34938e-13
gi|118094210|ref|XM_426628.2|	129	50	23.14	8.95	-1.37043	2.01334e-09	1.12868e-08
gi|71895298|ref|NM_001031433.1|	49	19	8.79	3.4	-1.37033	0.000238806	0.000769961
gi|118096314|ref|XM_414098.2|	170	66	30.49	11.82	-1.36711	5.95722e-12	4.14285e-11
gi|118097600|ref|XM_001234829.1|	67	26	12.02	4.66	-1.36704	1.67864e-05	6.45319e-05
gi|118089215|ref|XM_420057.2|	206	80	36.95	14.33	-1.36654	3.5657e-14	3.65839e-13
gi|50751143|ref|XM_422276.1|	890	346	159.62	61.96	-1.36523	5.89678e-56	1.53657e-54
gi|118098753|ref|XM_415269.2|	136	53	24.39	9.49	-1.36181	8.70654e-10	5.0511e-09
gi|71895358|ref|NM_001031114.1|	182	71	32.64	12.72	-1.35954	1.313e-12	9.86027e-12
gi|118086753|ref|XM_419132.2|	205	80	36.77	14.33	-1.35949	5.16226e-14	5.22703e-13
gi|118085774|ref|XM_418671.2|	297	116	53.27	20.77	-1.35882	1.29618e-19	1.76757e-18
gi|118103252|ref|XM_425908.2|	151	59	27.08	10.57	-1.35725	1.12483e-10	7.00283e-10
gi|46048707|ref|NM_205296.1|	2120	829	380.21	148.46	-1.35672	1.53343e-129	6.40251e-128
gi|118097212|ref|XM_414518.2|	161	63	28.87	11.28	-1.3558	2.88134e-11	1.87591e-10
gi|57529376|ref|NM_001006290.1|	258	101	46.27	18.09	-1.35488	3.54182e-17	4.3673e-16
gi|57530040|ref|NM_001006462.1|	204	80	36.59	14.33	-1.35241	7.46386e-14	7.37116e-13
gi|118091922|ref|XM_421257.2|	84	33	15.07	5.91	-1.35045	1.77367e-06	7.67525e-06
gi|118096157|ref|XM_414020.2|	112	44	20.09	7.88	-1.35021	3.31354e-08	1.68624e-07
gi|59709478|ref|NM_001012291.1|	5525	2175	990.89	389.52	-1.34703	0	0
gi|118129643|ref|XM_424490.2|	132	52	23.67	9.31	-1.34621	2.1369e-09	1.19485e-08
gi|46048767|ref|NM_205120.1|	6905	2724	1238.38	487.83	-1.344	0	0
gi|118088617|ref|XM_419781.2|	147	58	26.36	10.39	-1.34315	2.75318e-10	1.66329e-09
gi|57525195|ref|NM_001006192.1|	574	227	102.94	40.65	-1.34048	9.95174e-36	2.00034e-34
gi|54020708|ref|NM_204480.2|	483	191	86.62	34.21	-1.34028	2.50924e-30	4.42658e-29
gi|118090519|ref|XM_420726.2|	245	97	43.94	17.37	-1.33894	4.1022e-16	4.81141e-15
gi|118087976|ref|XM_001234902.1|	164	65	29.41	11.64	-1.33722	3.04574e-11	1.97936e-10
gi|118099890|ref|XM_001232431.1|	68	27	12.2	4.84	-1.3338	2.08256e-05	7.90204e-05
gi|118099997|ref|XM_001233716.1|	83	33	14.89	5.91	-1.33311	2.57448e-06	1.09824e-05
gi|118088994|ref|XM_419942.2|	158	63	28.34	11.28	-1.32907	8.67492e-11	5.45093e-10
gi|71897214|ref|NM_001031395.1|	444	177	79.63	31.7	-1.32883	1.17392e-27	1.95005e-26
gi|118091565|ref|XM_421127.2|	193	77	34.61	13.79	-1.32757	7.42814e-13	5.79985e-12
gi|60302843|ref|NM_001012597.1|	178	71	31.92	12.72	-1.32736	5.7007e-12	3.97212e-11
gi|118087378|ref|XM_418438.2|	373	149	66.9	26.68	-1.32625	2.06116e-23	3.12614e-22
gi|118086451|ref|XM_418969.2|	70	28	12.55	5.01	-1.3248	1.76847e-05	6.78647e-05
gi|118082071|ref|XM_425424.2|	80	32	14.35	5.73	-1.32444	4.38528e-06	1.82044e-05
gi|118094544|ref|XM_422430.2|	105	42	18.83	7.52	-1.32423	1.37964e-07	6.65747e-07
gi|118118172|ref|XM_423941.2|	287	115	51.47	20.6	-1.32109	2.78766e-18	3.62765e-17
gi|118103961|ref|XM_424927.2|	157	63	28.16	11.28	-1.31988	1.24837e-10	7.7319e-10
gi|45382516|ref|NM_204918.1|	578	232	103.66	41.55	-1.31894	3.98278e-35	7.88824e-34
gi|71896432|ref|NM_001030940.1|	132	53	23.67	9.49	-1.31858	3.79676e-09	2.07995e-08
gi|118097076|ref|XM_414439.2|	107	43	19.19	7.7	-1.31742	1.17429e-07	5.6945e-07
gi|118098508|ref|XM_415157.2|	92	37	16.5	6.63	-1.31539	9.30946e-07	4.15487e-06
gi|71896012|ref|NM_001031562.1|	256	103	45.91	18.45	-1.31519	2.29864e-16	2.73761e-15
gi|118100583|ref|XM_417389.2|	62	25	11.12	4.48	-1.31159	6.09562e-05	0.000216409
gi|118104455|ref|XM_001232885.1|	62	25	11.12	4.48	-1.31159	6.09562e-05	0.000216337
gi|61098032|ref|NM_001012865.1|	62	25	11.12	4.48	-1.31159	6.09562e-05	0.000216267
gi|56119041|ref|NM_001007845.1|	865	350	155.13	62.68	-1.3074	4.75876e-51	1.18574e-49
gi|50753468|ref|XM_414001.1|	284	115	50.93	20.6	-1.30587	8.18776e-18	1.04168e-16
gi|118084014|ref|XM_416782.2|	375	152	67.25	27.22	-1.30487	5.39802e-23	8.07388e-22
gi|118102541|ref|XM_418034.2|	786	319	140.97	57.13	-1.30307	2.59298e-46	6.08253e-45
gi|118100360|ref|XM_415906.2|	133	54	23.85	9.67	-1.3024	4.64492e-09	2.53176e-08
gi|71894922|ref|NM_001031207.1|	261	106	46.81	18.98	-1.30234	2.04408e-16	2.43981e-15
gi|118096611|ref|XM_001232717.1|	406	165	72.81	29.55	-1.30098	1.16294e-24	1.82526e-23
gi|118099386|ref|XM_415428.2|	64	26	11.48	4.66	-1.30072	5.15992e-05	0.000185195
gi|71896326|ref|NM_001030372.1|	209	85	37.48	15.22	-1.30015	2.0833e-13	1.87116e-12
gi|118094919|ref|XM_422670.2|	59	24	10.58	4.3	-1.29893	0.000104311	0.000357534
gi|118098404|ref|XM_415085.2|	86	35	15.42	6.27	-1.29827	2.6828e-06	1.1404e-05
gi|60302747|ref|NM_001012549.1|	81	33	14.53	5.91	-1.2978	5.37308e-06	2.20427e-05
gi|118089382|ref|XM_420198.2|	81	33	14.53	5.91	-1.2978	5.37308e-06	2.20343e-05
gi|118096067|ref|XM_413822.2|	594	242	106.53	43.34	-1.29749	3.4368e-35	6.84449e-34
gi|86129543|ref|NM_001039313.1|	817	333	146.53	59.64	-1.29684	9.86554e-48	2.3551e-46
gi|118094237|ref|XM_422293.2|	76	31	13.63	5.55	-1.29623	1.07794e-05	4.2404e-05
gi|118091679|ref|XM_421165.2|	125	51	22.42	9.13	-1.2961	1.55406e-08	8.12649e-08
gi|118102936|ref|XM_001234985.1|	191	78	34.26	13.97	-1.29419	2.67678e-12	1.93236e-11
gi|45382100|ref|NM_205443.1|	274	112	49.14	20.06	-1.29258	5.49398e-17	6.72841e-16
gi|57529599|ref|NM_001006548.1|	469	192	84.11	34.38	-1.29071	6.59366e-28	1.10377e-26
gi|45382338|ref|NM_204852.1|	2771	1136	496.97	203.44	-1.28856	5.81672e-156	2.61004e-154
gi|118098192|ref|XM_423754.2|	78	32	13.99	5.73	-1.28779	9.1277e-06	3.6236e-05
gi|61098245|ref|NM_001012827.1|	336	138	60.26	24.71	-1.28611	2.48256e-20	3.48202e-19
gi|56605927|ref|NM_001008467.1|	68	28	12.2	5.01	-1.284	3.68964e-05	0.000134751
gi|71895432|ref|NM_001031117.1|	141	58	25.29	10.39	-1.28337	2.42518e-09	1.34907e-08
gi|118082666|ref|XM_416230.2|	682	281	122.31	50.32	-1.28134	2.07036e-39	4.42468e-38
gi|118101619|ref|XM_417739.2|	400	165	71.74	29.55	-1.27962	9.69344e-24	1.47641e-22
gi|118085618|ref|XM_418581.2|	63	26	11.3	4.66	-1.27792	7.44342e-05	0.000259655
gi|45384367|ref|NM_205002.1|	2106	870	377.7	155.81	-1.27745	1.90595e-117	7.5498e-116
gi|118093236|ref|XM_421854.2|	162	67	29.05	12	-1.2755	1.92068e-10	1.17346e-09
gi|118093698|ref|XM_422036.2|	70	29	12.55	5.19	-1.27388	3.1172e-05	0.000115128
gi|54020711|ref|NM_204477.2|	70	29	12.55	5.19	-1.27388	3.1172e-05	0.000115088
gi|45382990|ref|NM_205532.1|	473	196	84.83	35.1	-1.2731	1.41789e-27	2.3481e-26
gi|57529491|ref|NM_001006571.1|	94	39	16.86	6.98	-1.27231	1.38245e-06	6.04521e-06
gi|45383014|ref|NM_204585.1|	1074	446	192.62	79.87	-1.27003	2.95908e-60	7.99987e-59
gi|118096264|ref|XM_414079.2|	173	72	31.03	12.89	-1.26741	5.9558e-11	3.7797e-10
gi|118101761|ref|XM_429686.2|	89	37	15.96	6.63	-1.26738	2.7617e-06	1.17302e-05
gi|118082263|ref|XM_416055.2|	250	104	44.84	18.63	-1.26716	3.35732e-15	3.7701e-14
gi|118085223|ref|XR_027146.1|	286	119	51.29	21.31	-1.26715	3.5999e-17	4.43386e-16
gi|118101330|ref|XM_417683.2|	298	124	53.45	22.21	-1.26698	7.95234e-18	1.01292e-16
gi|118099273|ref|XM_001233249.1|	60	25	10.76	4.48	-1.26411	0.000126924	0.000425862
gi|118089820|ref|XM_420404.2|	223	93	39.99	16.66	-1.26325	1.16002e-13	1.10621e-12
gi|60302795|ref|NM_001012574.1|	2641	1102	473.65	197.35	-1.26306	3.08844e-144	1.32533e-142
gi|71897350|ref|NM_001030695.1|	414	173	74.25	30.98	-1.26105	5.37116e-24	8.29767e-23
gi|118096337|ref|XM_429348.2|	141	59	25.29	10.57	-1.25859	4.18114e-09	2.28358e-08
gi|118099253|ref|XM_415507.2|	148	62	26.54	11.1	-1.25761	1.79143e-09	1.01215e-08
gi|45383953|ref|NM_205197.1|	86	36	15.42	6.45	-1.25743	4.66916e-06	1.93087e-05
gi|118087106|ref|XM_418307.2|	181	76	32.46	13.61	-1.254	3.08784e-11	2.00552e-10
gi|118091093|ref|XM_420924.2|	661	278	118.55	49.79	-1.25157	6.1593e-37	1.26629e-35
gi|61098196|ref|NM_001012836.1|	107	45	19.19	8.06	-1.2515	3.55536e-07	1.6487e-06
gi|61098014|ref|NM_001012870.1|	95	40	17.04	7.16	-1.25089	1.6689e-06	7.24217e-06
gi|55741607|ref|NM_001006315.1|	608	256	109.04	45.85	-1.24986	4.83568e-34	9.35475e-33
gi|71897068|ref|NM_001030715.1|	178	75	31.92	13.43	-1.249	5.16206e-11	3.29336e-10
gi|49169794|ref|NM_205520.3|	159	67	28.52	12	-1.24894	5.5189e-10	3.25772e-09
gi|71897244|ref|NM_001030669.1|	268	113	48.06	20.24	-1.24763	7.729e-16	8.94876e-15
gi|50053789|ref|NM_001001899.1|	128	54	22.96	9.67	-1.24753	2.75132e-08	1.41075e-07
gi|72535153|ref|NM_001031419.2|	173	73	31.03	13.07	-1.2474	1.01784e-10	6.34772e-10
gi|118093792|ref|XM_422075.2|	71	30	12.73	5.37	-1.24524	3.76554e-05	0.000137291
gi|118098038|ref|XM_414891.2|	97	41	17.4	7.34	-1.24524	1.41e-06	6.15571e-06
gi|50746195|ref|XM_420399.1|	1125	476	201.76	85.25	-1.24287	5.23822e-61	1.43772e-59
gi|118100862|ref|XM_417493.2|	99	42	17.76	7.52	-1.23983	1.1909e-06	5.25221e-06
gi|118099598|ref|XM_429498.2|	865	367	155.13	65.73	-1.23885	4.38552e-47	1.04002e-45
gi|118088490|ref|XM_001233536.1|	249	106	44.66	18.98	-1.2345	1.37244e-14	1.4753e-13
gi|61098337|ref|NM_001012901.1|	232	99	41.61	17.73	-1.23074	1.22434e-13	1.15734e-12
gi|118091756|ref|XR_026899.1|	157	67	28.16	12	-1.23061	1.10567e-09	6.34982e-09
gi|71895206|ref|NM_001030902.1|	171	73	30.67	13.07	-1.23057	2.03592e-10	1.24106e-09
gi|118089732|ref|XM_420363.2|	199	85	35.69	15.22	-1.22955	6.96364e-12	4.81489e-11
gi|56605919|ref|NM_001008463.1|	597	255	107.07	45.67	-1.22924	1.23903e-32	2.30222e-31
gi|54020701|ref|NM_204439.2|	110	47	19.73	8.42	-1.2285	3.60492e-07	1.67025e-06
gi|71897210|ref|NM_001030661.1|	187	80	33.54	14.33	-1.22684	3.18344e-11	2.06513e-10
gi|46048847|ref|NM_204945.1|	91	39	16.32	6.98	-1.22534	3.99384e-06	1.6669e-05
gi|118097996|ref|XM_414892.2|	91	39	16.32	6.98	-1.22534	3.99384e-06	1.66626e-05
gi|118083590|ref|XM_416608.2|	2096	898	375.91	160.82	-1.22494	1.43919e-109	5.57828e-108
gi|118083559|ref|XM_416596.2|	84	36	15.07	6.45	-1.22431	9.46484e-06	3.74781e-05
gi|118092988|ref|XM_421739.2|	56	24	10.04	4.3	-1.22335	0.000309566	0.000975706
gi|71897238|ref|NM_001030666.1|	56	24	10.04	4.3	-1.22335	0.000309566	0.000975422
gi|118086837|ref|XM_419142.2|	359	154	64.39	27.58	-1.22321	4.15068e-20	5.77676e-19
gi|55926193|ref|NM_001007479.1|	3314	1424	594.35	255.02	-1.2207	3.54728e-171	1.66062e-169
gi|60302805|ref|NM_001012580.1|	65	28	11.66	5.01	-1.21869	0.000108013	0.000369053
gi|61098323|ref|NM_001012805.1|	79	34	14.17	6.09	-1.21833	1.89382e-05	7.22392e-05
gi|71896916|ref|NM_001031313.1|	130	56	23.31	10.03	-1.21663	3.93906e-08	1.99144e-07
gi|118090469|ref|XM_001232004.1|	334	144	59.9	25.79	-1.21574	1.18471e-18	1.57003e-17
gi|118082312|ref|XM_416084.2|	58	25	10.4	4.48	-1.21501	0.000259752	0.000827625
gi|57530587|ref|NM_001006337.1|	118	51	21.16	9.13	-1.21265	1.82968e-07	8.71253e-07
gi|118087643|ref|XM_419352.2|	81	35	14.53	6.27	-1.2125	1.59382e-05	6.15336e-05
gi|118117407|ref|XM_423692.2|	111	48	19.91	8.6	-1.21108	4.30124e-07	1.97846e-06
gi|118085084|ref|XM_417174.2|	201	87	36.05	15.58	-1.2103	9.8828e-12	6.70048e-11
gi|118083824|ref|XM_416690.2|	298	129	53.45	23.1	-1.2103	1.08964e-16	1.31511e-15
gi|118093600|ref|XM_422018.2|	291	126	52.19	22.57	-1.20937	2.51736e-16	2.98495e-15
gi|118092311|ref|XM_421441.2|	595	258	106.71	46.2	-1.20773	1.12926e-31	2.04896e-30
gi|56605965|ref|NM_001008477.1|	309	134	55.42	24	-1.20737	3.38246e-17	4.18033e-16
gi|45382836|ref|NM_204648.1|	83	36	14.89	6.45	-1.20697	1.34107e-05	5.23738e-05
gi|118099213|ref|XM_415525.2|	189	82	33.9	14.69	-1.20645	4.51194e-11	2.88711e-10
gi|118087193|ref|XM_423967.2|	198	86	35.51	15.4	-1.2053	1.64127e-11	1.0929e-10
gi|118102835|ref|XM_425834.2|	366	159	65.64	28.47	-1.20513	5.00162e-20	6.9432e-19
gi|118095634|ref|XM_413764.2|	92	40	16.5	7.16	-1.20443	4.76032e-06	1.96631e-05
gi|45382620|ref|NM_204723.1|	108	47	19.37	8.42	-1.20193	7.19556e-07	3.2395e-06
gi|118089908|ref|XM_420451.2|	78	34	13.99	6.09	-1.19988	2.68186e-05	0.000100352
gi|57530360|ref|NM_001006396.1|	142	62	25.47	11.1	-1.19824	1.4248e-08	7.47949e-08
gi|118088135|ref|XM_422958.2|	64	28	11.48	5.01	-1.19624	0.000153272	0.000509054
gi|118089598|ref|XM_420301.2|	80	35	14.35	6.27	-1.19451	2.25386e-05	8.52509e-05
gi|71894976|ref|NM_001031217.1|	646	283	115.86	50.68	-1.19289	1.28436e-33	2.42392e-32
gi|118096627|ref|XM_423372.2|	137	60	24.57	10.75	-1.19256	2.8114e-08	1.44088e-07
gi|118084695|ref|XM_416978.2|	137	60	24.57	10.75	-1.19256	2.8114e-08	1.44019e-07
gi|45383939|ref|NM_205202.1|	146	64	26.18	11.46	-1.19186	1.01409e-08	5.39682e-08
gi|118098084|ref|XM_414938.2|	171	75	30.67	13.43	-1.19137	5.68984e-10	3.3513e-09
gi|52138658|ref|NM_001004378.1|	3010	1320	539.83	236.4	-1.19128	7.70736e-150	3.36078e-148
gi|118087622|ref|XM_001231775.1|	775	340	138.99	60.89	-1.1907	6.83732e-40	1.46996e-38
gi|60593011|ref|NM_001012693.1|	180	79	32.28	14.15	-1.18984	2.06352e-10	1.25718e-09
gi|118099820|ref|XR_026835.1|	262	115	46.99	20.6	-1.18971	1.66883e-14	1.78327e-13
gi|118103015|ref|XM_418146.2|	91	40	16.32	7.16	-1.18861	6.71096e-06	2.72419e-05
gi|118081861|ref|XM_424474.2|	116	51	20.8	9.13	-1.1879	3.62446e-07	1.67786e-06
gi|118090086|ref|XM_420506.2|	257	113	46.09	20.24	-1.18724	3.263e-14	3.36058e-13
gi|118095549|ref|XM_001232196.1|	143	63	25.65	11.28	-1.18519	1.6855e-08	8.79257e-08
gi|118086710|ref|XM_419093.2|	84	37	15.07	6.63	-1.1846	1.59122e-05	6.14551e-05
gi|118085620|ref|XM_425974.2|	127	56	22.78	10.03	-1.18345	1.09576e-07	5.32563e-07
gi|118091550|ref|XM_001233288.1|	272	120	48.78	21.49	-1.18262	7.19808e-15	7.88653e-14
gi|118095236|ref|XM_422763.2|	120	53	21.52	9.49	-1.1812	2.57054e-07	1.20389e-06
gi|118101547|ref|XM_417729.2|	163	72	29.23	12.89	-1.1812	1.8553e-09	1.04387e-08
gi|118090634|ref|XM_001231776.1|	174	77	31.21	13.79	-1.17839	5.66726e-10	3.34347e-09
gi|45384003|ref|NM_205178.1|	2687	1190	481.9	213.11	-1.17714	1.76609e-131	7.40253e-130
gi|56605907|ref|NM_001008457.1|	88	39	15.78	6.98	-1.1768	1.12292e-05	4.41253e-05
gi|57530008|ref|NM_001006469.1|	510	226	91.47	40.47	-1.17645	2.50292e-26	4.03979e-25
gi|118104214|ref|XM_423815.2|	79	35	14.17	6.27	-1.1763	3.17628e-05	0.00011711
gi|118095831|ref|XM_413856.2|	1618	717	290.18	128.41	-1.17619	7.80398e-80	2.55734e-78
gi|118100524|ref|XM_417359.2|	97	43	17.4	7.7	-1.17616	3.98774e-06	1.665e-05
gi|118120487|ref|XM_001235373.1|	133	59	23.85	10.57	-1.17401	6.54928e-08	3.25478e-07
gi|118101272|ref|XM_001232898.1|	63	28	11.3	5.01	-1.17344	0.000216582	0.000702495
gi|118088631|ref|XM_419791.2|	99	44	17.76	7.88	-1.17236	3.35192e-06	1.41151e-05
gi|118087207|ref|XM_418350.2|	72	32	12.91	5.73	-1.17188	7.57318e-05	0.000264012
gi|61097914|ref|NM_001012760.1|	3938	1751	706.26	313.58	-1.17137	2.73748e-190	1.35794e-188
gi|52138686|ref|NM_001004392.1|	299	133	53.62	23.82	-1.1706	5.77562e-16	6.71587e-15
gi|118097825|ref|XM_001233050.1|	510	227	91.47	40.65	-1.17004	4.0856e-26	6.58445e-25
gi|118088192|ref|XM_001233931.1|	92	41	16.5	7.34	-1.16861	7.9219e-06	3.17993e-05
gi|118102984|ref|XM_418164.2|	65	29	11.66	5.19	-1.16776	0.00018131	0.000593788
gi|118098523|ref|XM_425271.2|	74	33	13.27	5.91	-1.16694	6.34838e-05	0.000224645
gi|60302739|ref|NM_001012544.1|	1648	736	295.56	131.81	-1.16499	4.48884e-80	1.47545e-78
gi|118091201|ref|XR_026908.1|	123	55	22.06	9.85	-1.16324	2.54756e-07	1.19364e-06
gi|118096616|ref|XM_414221.2|	67	30	12.02	5.37	-1.16244	0.000151782	0.000504415
gi|118096638|ref|XM_414222.2|	469	210	84.11	37.61	-1.16116	7.02978e-24	1.0783e-22
gi|57529812|ref|NM_001006506.1|	192	86	34.43	15.4	-1.16074	1.22186e-10	7.57203e-10
gi|118103155|ref|XR_026901.1|	232	104	41.61	18.63	-1.1593	1.52271e-12	1.13406e-11
gi|118098388|ref|XM_415080.2|	524	235	93.98	42.09	-1.15888	2.0487e-26	3.31161e-25
gi|60302849|ref|NM_001012604.1|	572	257	102.59	46.03	-1.15624	1.37559e-28	2.3316e-27
gi|118087530|ref|XM_419303.2|	291	131	52.19	23.46	-1.15357	3.01162e-15	3.396e-14
gi|47604961|ref|NM_205412.1|	71	32	12.73	5.73	-1.15163	0.000106371	0.000364018
gi|118088623|ref|XM_001233613.1|	71	32	12.73	5.73	-1.15163	0.000106371	0.000363903
gi|71896812|ref|NM_001030778.1|	226	102	40.53	18.27	-1.14951	4.12454e-12	2.92669e-11
gi|118096215|ref|XM_414064.2|	124	56	22.24	10.03	-1.14884	2.98704e-07	1.39412e-06
gi|45383909|ref|NM_204100.1|	290	131	52.01	23.46	-1.14859	4.17204e-15	4.65598e-14
gi|118091702|ref|XM_423945.2|	1164	526	208.76	94.2	-1.14805	8.35698e-56	2.17241e-54
gi|60593023|ref|NM_001012699.1|	537	243	96.31	43.52	-1.14601	1.40714e-26	2.28137e-25
gi|71896440|ref|NM_001031170.1|	537	243	96.31	43.52	-1.14601	1.40714e-26	2.27796e-25
gi|118117416|ref|XM_423848.2|	64	29	11.48	5.19	-1.14532	0.000254714	0.000812051
gi|71274114|ref|NM_204497.2|	75	34	13.45	6.09	-1.14309	7.45538e-05	0.000259989
gi|118089936|ref|XM_420427.2|	650	295	116.57	52.83	-1.14177	1.1912e-31	2.15412e-30
gi|118086615|ref|XM_419075.2|	326	148	58.47	26.5	-1.1417	1.2111e-16	1.4552e-15
gi|118092018|ref|XM_421294.2|	108	49	19.37	8.78	-1.14153	1.95857e-06	8.41145e-06
gi|118097689|ref|XM_414741.2|	152	69	27.26	12.36	-1.14111	1.62856e-08	8.50372e-08
gi|118085595|ref|XM_418564.2|	569	259	102.05	46.38	-1.1377	9.41504e-28	1.56879e-26
gi|118092711|ref|XM_421616.2|	90	41	16.14	7.34	-1.13679	1.54714e-05	5.97955e-05
gi|118085977|ref|XM_426010.2|	136	62	24.39	11.1	-1.13573	1.05393e-07	5.12923e-07
gi|118085554|ref|XM_418538.2|	798	364	143.12	65.19	-1.1345	4.20574e-38	8.78009e-37
gi|118103084|ref|XM_429731.2|	986	450	176.84	80.59	-1.13377	1.25759e-46	2.96287e-45
gi|45383565|ref|NM_204286.1|	92	42	16.5	7.52	-1.13366	1.2969e-05	5.06855e-05
gi|118102943|ref|XR_026788.1|	208	95	37.3	17.01	-1.13279	5.02522e-11	3.20985e-10
gi|118090695|ref|XM_420803.2|	346	158	62.05	28.3	-1.13263	2.2084e-17	2.75451e-16
gi|118088917|ref|XM_419885.2|	81	37	14.53	6.63	-1.13195	4.37588e-05	0.000158475
gi|118087592|ref|XM_419372.2|	175	80	31.39	14.33	-1.13127	1.75864e-09	9.9518e-09
gi|71895942|ref|NM_001031132.1|	72	33	12.91	5.91	-1.12726	0.000124441	0.000418181
gi|57525452|ref|NM_001006253.1|	396	182	71.02	32.59	-1.1238	1.95179e-19	2.64163e-18
gi|71895166|ref|NM_001031250.1|	74	34	13.27	6.09	-1.12365	0.000104062	0.000356792
gi|45382466|ref|NM_204900.1|	5090	2340	912.87	419.06	-1.12325	1.59228e-229	8.44067e-228
gi|118089689|ref|XM_420339.2|	254	117	45.55	20.95	-1.1205	6.03424e-13	4.81226e-12
gi|118088938|ref|XM_419898.2|	256	118	45.91	21.13	-1.11952	5.0823e-13	4.15106e-12
gi|118096676|ref|XM_414243.2|	169	78	30.31	13.97	-1.11746	4.74366e-09	2.58298e-08
gi|118098307|ref|XM_424594.2|	286	132	51.29	23.64	-1.11745	2.43008e-14	2.53902e-13
gi|52486605|ref|NM_001004429.1|	286	132	51.29	23.64	-1.11745	2.43008e-14	2.53657e-13
gi|118096180|ref|XM_414038.2|	262	121	46.99	21.67	-1.11665	3.03626e-13	2.62673e-12
gi|82524640|ref|NM_001037271.1|	132	61	23.67	10.92	-1.11609	2.40442e-07	1.13148e-06
gi|61098249|ref|NM_001012778.1|	177	82	31.74	14.69	-1.11147	2.37092e-09	1.32024e-08
gi|45383152|ref|NM_204507.1|	82	38	14.71	6.81	-1.11107	5.09346e-05	0.000182932
gi|118097193|ref|XM_425180.2|	1389	644	249.11	115.33	-1.11102	6.20422e-63	1.7472e-61
gi|118082301|ref|XM_001233391.1|	97	45	17.4	8.06	-1.11024	1.05926e-05	4.17298e-05
gi|118099704|ref|XR_026955.1|	254	118	45.55	21.13	-1.10816	9.611e-13	7.39739e-12
gi|118100354|ref|XM_415852.2|	626	291	112.27	52.11	-1.10734	3.80128e-29	6.52493e-28
gi|86129529|ref|NM_001039312.1|	585	272	104.92	48.71	-1.107	2.48056e-27	4.09539e-26
gi|118090949|ref|XM_001232779.1|	987	459	177.01	82.2	-1.10662	5.92884e-45	1.36997e-43
gi|118101357|ref|XM_424530.2|	731	340	131.1	60.89	-1.10639	1.01047e-33	1.91706e-32
gi|118092579|ref|XM_421577.2|	90	42	16.14	7.52	-1.10184	2.49688e-05	9.37218e-05
gi|57530670|ref|NM_001006353.1|	120	56	21.52	10.03	-1.10136	1.10071e-06	4.87032e-06
gi|118099825|ref|XM_420077.2|	454	212	81.42	37.97	-1.10052	2.1919e-21	3.16465e-20
gi|118103510|ref|XM_424453.2|	702	328	125.9	58.74	-1.09986	3.72726e-32	6.86654e-31
gi|45382456|ref|NM_204894.1|	92	43	16.5	7.7	-1.09954	2.08974e-05	7.92372e-05
gi|45383120|ref|NM_204525.1|	1940	907	347.93	162.43	-1.09898	1.1052e-85	3.78217e-84
gi|71894842|ref|NM_001030889.1|	77	36	13.81	6.45	-1.09834	0.000101014	0.000347222
gi|118082288|ref|XM_416065.2|	840	393	150.65	70.38	-1.09796	4.79644e-38	9.99397e-37
gi|118104269|ref|XM_424857.2|	83	39	14.89	6.98	-1.09304	5.89812e-05	0.000210294
gi|118087731|ref|XM_001231866.1|	202	95	36.23	17.01	-1.0908	3.41286e-10	2.04469e-09
gi|118090271|ref|XM_420600.2|	807	380	144.73	68.05	-1.0887	3.8658e-36	7.84329e-35
gi|118090003|ref|XM_420471.2|	225	106	40.35	18.98	-1.08809	3.69918e-11	2.38539e-10
gi|46048791|ref|NM_205081.1|	1898	895	340.4	160.28	-1.08664	2.2322e-82	7.51994e-81
gi|118102350|ref|XM_417945.2|	127	60	22.78	10.75	-1.08343	7.48806e-07	3.36418e-06
gi|82524280|ref|NM_205328.4|	363	172	65.1	30.8	-1.07973	6.45014e-17	7.83728e-16
gi|71896834|ref|NM_001030773.1|	135	64	24.21	11.46	-1.079	3.70232e-07	1.71244e-06
gi|118100664|ref|XM_417422.2|	120	57	21.52	10.21	-1.0757	1.74475e-06	7.55312e-06
gi|118101072|ref|XM_417603.2|	82	39	14.71	6.98	-1.0755	8.13534e-05	0.000282063
gi|118083293|ref|XM_001232721.1|	105	50	18.83	8.95	-1.07307	8.281e-06	3.31792e-05
gi|54111424|ref|NM_001005618.1|	403	192	72.28	34.38	-1.07203	2.06502e-18	2.70353e-17
gi|118104382|ref|XM_424696.2|	126	60	22.6	10.75	-1.07199	1.02683e-06	4.56774e-06
gi|118100200|ref|XM_001234949.1|	107	51	19.19	9.13	-1.07167	6.93194e-06	2.80862e-05
gi|71895252|ref|NM_001030800.1|	7980	3805	1431.18	681.43	-1.07057	0	0
gi|60302783|ref|NM_001012568.1|	325	155	58.29	27.76	-1.07024	4.1554e-15	4.6422e-14
gi|57530630|ref|NM_001006346.1|	872	416	156.39	74.5	-1.06984	7.12094e-38	1.48088e-36
gi|77736626|ref|NM_001034820.1|	88	42	15.78	7.52	-1.06929	4.74588e-05	0.000171244
gi|118086254|ref|XM_001236145.1|	777	371	139.35	66.44	-1.06859	7.2029e-34	1.38352e-32
gi|118099123|ref|XM_001234072.1|	257	123	46.09	22.03	-1.06498	3.61346e-12	2.57417e-11
gi|118094453|ref|XM_422372.2|	167	80	29.95	14.33	-1.06352	2.2298e-08	1.15043e-07
gi|57530696|ref|NM_001006358.1|	96	46	17.22	8.24	-1.06337	2.31816e-05	8.75911e-05
gi|118090136|ref|XM_420537.2|	121	58	21.7	10.39	-1.0625	2.00168e-06	8.58975e-06
gi|118097317|ref|XM_414529.2|	181	87	32.46	15.58	-1.05897	6.54492e-09	3.5353e-08
gi|48976094|ref|NM_001001748.1|	2097	1008	376.09	180.52	-1.05892	3.70748e-87	1.28092e-85
gi|71896982|ref|NM_001031328.1|	622	299	111.55	53.55	-1.05873	4.66624e-27	7.65717e-26
gi|118089987|ref|XM_001234969.1|	183	88	32.82	15.76	-1.05831	5.49436e-09	2.97974e-08
gi|71895390|ref|NM_001031116.1|	131	63	23.49	11.28	-1.05828	8.26338e-07	3.70175e-06
gi|118083343|ref|XM_416515.2|	324	156	58.11	27.94	-1.05645	8.76934e-15	9.55964e-14
gi|118089351|ref|XM_001233044.1|	83	40	14.89	7.16	-1.05631	9.33536e-05	0.000322223
gi|71894926|ref|NM_001030865.1|	85	41	15.24	7.34	-1.05401	7.79542e-05	0.000271234
gi|118093938|ref|XM_422160.2|	207	100	37.12	17.91	-1.05143	6.74876e-10	3.95776e-09
gi|118089846|ref|XM_420394.2|	329	159	59	28.47	-1.05127	7.07634e-15	7.76101e-14
gi|118087508|ref|XM_419275.2|	401	194	71.92	34.74	-1.0498	9.12922e-18	1.15737e-16
gi|71895924|ref|NM_001031026.1|	1214	588	217.73	105.3	-1.04803	2.1923e-50	5.42506e-49
gi|118102804|ref|XM_418088.2|	161	78	28.87	13.97	-1.04724	5.87358e-08	2.92975e-07
gi|71895260|ref|NM_001030798.1|	132	64	23.67	11.46	-1.04645	9.43846e-07	4.20377e-06
gi|118085052|ref|XM_417141.2|	398	193	71.38	34.56	-1.04642	1.4679e-17	1.8458e-16
gi|118096033|ref|XR_026712.1|	1737	843	311.52	150.97	-1.04506	5.22652e-71	1.60567e-69
gi|118093781|ref|XM_422088.2|	1343	652	240.86	116.77	-1.04453	2.86218e-55	7.42245e-54
gi|57525487|ref|NM_001006261.1|	350	170	62.77	30.44	-1.04411	1.42864e-15	1.64006e-14
gi|118099483|ref|XM_415397.2|	1760	855	315.65	153.12	-1.04366	9.06798e-72	2.80175e-70
gi|118088408|ref|XM_001232095.1|	539	262	96.67	46.92	-1.04287	4.07824e-23	6.11679e-22
gi|71895072|ref|NM_001031089.1|	257	125	46.09	22.39	-1.0416	8.66232e-12	5.9026e-11
gi|118099194|ref|XM_415530.2|	259	126	46.45	22.57	-1.04127	7.27954e-12	5.00769e-11
gi|118099902|ref|XM_420098.2|	74	36	13.27	6.45	-1.0408	0.000263966	0.000840061
gi|71895058|ref|NM_001030841.1|	160	78	28.7	13.97	-1.03872	7.97726e-08	3.92297e-07
gi|71895236|ref|NM_001030804.1|	445	217	79.81	38.86	-1.03828	3.15294e-19	4.25667e-18
gi|45383735|ref|NM_204191.1|	129	63	23.14	11.28	-1.03662	1.53249e-06	6.67432e-06
gi|118089697|ref|XM_420345.2|	90	44	16.14	7.88	-1.03437	6.20648e-05	0.000219767
gi|71895512|ref|NM_001030577.1|	775	379	138.99	67.87	-1.03414	4.15346e-32	7.63869e-31
gi|56605895|ref|NM_001008450.1|	331	162	59.36	29.01	-1.03294	1.40729e-14	1.50976e-13
gi|118101098|ref|XM_417616.2|	94	46	16.86	8.24	-1.03289	4.33046e-05	0.000157041
gi|118093678|ref|XM_422022.2|	94	46	16.86	8.24	-1.03289	4.33046e-05	0.000156988
gi|118094734|ref|XM_422519.2|	104	51	18.65	9.13	-1.03049	1.76603e-05	6.7795e-05
gi|118083558|ref|XM_416593.2|	428	210	76.76	37.61	-1.02924	2.58754e-18	3.37128e-17
gi|118094174|ref|XM_422279.2|	650	319	116.57	57.13	-1.02888	5.50598e-27	8.99421e-26
gi|118096681|ref|XM_001233580.1|	19093	9373	3424.25	1678.59	-1.02854	0	0
gi|54020715|ref|NM_001004413.2|	232	114	41.61	20.42	-1.02695	1.45475e-10	8.969e-10
gi|118102947|ref|XM_418119.2|	2050	1009	367.66	180.7	-1.02478	6.9312e-81	2.2992e-79
gi|71897162|ref|NM_001030649.1|	343	169	61.52	30.27	-1.02317	7.6008e-15	8.29415e-14
gi|118084154|ref|XM_430357.2|	223	110	39.99	19.7	-1.02144	3.94716e-10	2.35177e-09
gi|118091661|ref|XM_421161.2|	383	189	68.69	33.85	-1.02094	2.38094e-16	2.83251e-15
gi|118099541|ref|XM_415583.2|	75	37	13.45	6.63	-1.02053	0.00030065	0.000949819
gi|118083460|ref|XM_416557.2|	233	115	41.79	20.6	-1.02051	1.64823e-10	1.01157e-09
gi|118083973|ref|XM_416761.2|	77	38	13.81	6.81	-1.01999	0.00025061	0.000800619
gi|118087877|ref|XM_419413.2|	77	38	13.81	6.81	-1.01999	0.00025061	0.000800383
gi|57524860|ref|NM_001005838.1|	89	44	15.96	7.88	-1.01819	8.44948e-05	0.000292393
gi|61098221|ref|NM_001012768.1|	103	51	18.47	9.13	-1.0165	2.39824e-05	9.03643e-05
gi|45384143|ref|NM_205103.1|	511	253	91.65	45.31	-1.01631	3.76466e-21	5.4137e-20
gi|118087311|ref|XR_026937.1|	210	104	37.66	18.63	-1.01541	1.51964e-09	8.64006e-09
gi|118100436|ref|XM_415917.2|	460	228	82.5	40.83	-1.01476	3.7784e-19	5.09472e-18
gi|118087757|ref|XM_415011.2|	149	74	26.72	13.25	-1.01193	4.0047e-07	1.84599e-06
gi|57525261|ref|NM_001006208.1|	441	219	79.09	39.22	-1.01191	2.40018e-18	3.13095e-17
gi|45384431|ref|NM_204958.1|	1189	591	213.24	105.84	-1.01059	1.26134e-46	2.96526e-45
gi|71896646|ref|NM_001030967.1|	161	80	28.87	14.33	-1.01053	1.388e-07	6.68587e-07
gi|71896832|ref|NM_001031295.1|	221	110	39.64	19.7	-1.00876	7.15944e-10	4.18725e-09
gi|118092333|ref|XR_026815.1|	878	437	157.47	78.26	-1.00873	9.02302e-35	1.77409e-33
gi|118086793|ref|XM_419137.2|	452	225	81.06	40.29	-1.00857	1.14157e-18	1.51472e-17
gi|118100198|ref|XM_415817.2|	846	422	151.73	75.57	-1.00562	2.12434e-33	3.98139e-32
gi|118103502|ref|XM_424462.2|	320	160	57.39	28.65	-1.00226	1.58474e-13	1.46223e-12
gi|118100843|ref|XM_417483.2|	446	223	79.99	39.94	-1.00199	2.89426e-18	3.76184e-17
gi|118101548|ref|XM_417715.2|	136	68	24.39	12.18	-1.00178	1.56354e-06	6.80134e-06
gi|118101159|ref|XM_425751.2|	186	93	33.36	16.66	-1.00173	1.89518e-08	9.84838e-08
gi|45382972|ref|NM_204599.1|	162	81	29.05	14.51	-1.00149	1.56749e-07	7.50368e-07
gi|71897116|ref|NM_001031360.1|	116	58	20.8	10.39	-1.00139	9.27162e-06	3.67669e-05
gi|71896718|ref|NM_001031145.1|	118	59	21.16	10.57	-1.00136	7.75582e-06	3.11674e-05

## Sheet: F1 vs POF1 up
Gene	RawIntensity-F1	RawIntensity-POF1	TPM-F1	TPM-POF1	log2 Ratio(POF1/F1)	P-Value	FDR
gi|47825388|ref|NM_001001470.1|	0	74	0.01	13.92	10.4429	0	0
gi|48976026|ref|NM_001001193.1|	0	50	0.01	9.41	9.87805	2.22e-16	5.81e-15
gi|67514588|ref|NM_001024830.1|	0	45	0.01	8.47	9.72622	8.88e-15	2.12e-13
gi|118090341|ref|XM_420645.2|	0	27	0.01	5.08	8.98868	3.7e-09	3.52e-08
gi|118099518|ref|XM_001231228.1|	0	25	0.01	4.7	8.87652	1.56e-08	1.37e-07
gi|118100634|ref|XM_417392.2|	0	22	0.01	4.14	8.69349	1.34e-07	1.05e-06
gi|88853842|ref|NM_001039602.1|	0	21	0.01	3.95	8.62571	2.75e-07	2.09e-06
gi|118100736|ref|XM_417451.2|	0	20	0.01	3.76	8.55459	5.64e-07	4.1e-06
gi|86604719|ref|NM_001001605.2|	0	20	0.01	3.76	8.55459	5.64e-07	4.09e-06
gi|118094847|ref|XM_422587.2|	0	19	0.01	3.57	8.47978	1.16e-06	7.94e-06
gi|118100492|ref|XM_417326.2|	0	19	0.01	3.57	8.47978	1.16e-06	7.94e-06
gi|118085494|ref|XR_026875.1|	0	18	0.01	3.39	8.40514	2.37e-06	1.55e-05
gi|118092594|ref|XM_001232218.1|	0	17	0.01	3.2	8.32193	4.86e-06	3.02e-05
gi|118098259|ref|XM_001233440.1|	0	16	0.01	3.01	8.23362	9.97e-06	5.84e-05
gi|118104148|ref|XM_001233426.1|	0	16	0.01	3.01	8.23362	9.97e-06	5.83e-05
gi|118092366|ref|XM_421481.2|	0	16	0.01	3.01	8.23362	9.97e-06	5.83e-05
gi|118102289|ref|XM_001234456.1|	0	15	0.01	2.82	8.13955	2.05e-05	0.000113376
gi|118101595|ref|XM_417745.2|	0	15	0.01	2.82	8.13955	2.05e-05	0.000113316
gi|118094125|ref|XM_001233941.1|	0	14	0.01	2.63	8.03892	4.19e-05	0.000219062
gi|118091741|ref|XM_421196.2|	0	14	0.01	2.63	8.03892	4.19e-05	0.000218953
gi|118088611|ref|XM_419762.2|	0	13	0.01	2.45	7.93664	8.6e-05	0.000422695
gi|118088329|ref|XM_426152.2|	0	13	0.01	2.45	7.93664	8.6e-05	0.000422497
gi|118095938|ref|XM_413882.2|	0	12	0.01	2.26	7.82018	0.000176384	0.000798679
gi|118089556|ref|XM_426272.2|	0	12	0.01	2.26	7.82018	0.000176384	0.000798335
gi|118084971|ref|XM_417122.2|	0	12	0.01	2.26	7.82018	0.000176384	0.00079799
gi|118092416|ref|XM_001232114.1|	0	12	0.01	2.26	7.82018	0.000176384	0.000797646
gi|48976030|ref|NM_001001194.1|	4	392	0.72	73.76	6.6787	5.06e-05	0.000260844
gi|45384509|ref|NM_204993.1|	8	409	1.43	76.96	5.75002	6.36e-06	3.87e-05
gi|45384507|ref|NM_204992.1|	8	360	1.43	67.74	5.56592	6.36e-06	3.86e-05
gi|71896756|ref|NM_001030987.1|	2	55	0.36	10.35	4.84549	0.000120694	0.000574541
gi|48976040|ref|NM_001001741.1|	2	47	0.36	8.84	4.61798	0.000120694	0.00057402
gi|118100194|ref|XM_415781.2|	2	40	0.36	7.53	4.38658	0.000120694	0.00057428
gi|46048776|ref|NM_205098.1|	2	39	0.36	7.34	4.34971	0.000120694	0.000573761
gi|118100801|ref|XM_417464.2|	3	55	0.54	10.35	4.26053	7.9e-05	0.000392179
gi|118094689|ref|XM_422492.2|	2	36	0.36	6.77	4.23309	0.000120695	0.000573505
gi|113206161|ref|NM_001044689.1|	4	66	0.72	12.42	4.10852	5.06e-05	0.000260588
gi|45383557|ref|NM_204291.1|	2	33	0.36	6.21	4.10852	0.000120702	0.000573281
gi|118087358|ref|XM_418456.2|	2	31	0.36	5.83	4.01743	0.000120726	0.000573135
gi|118095165|ref|XM_422738.2|	2	29	0.36	5.46	3.92283	0.000120815	0.000573299
gi|118087702|ref|XM_415036.2|	2	28	0.36	5.27	3.87173	0.000120928	0.000573575
gi|118090257|ref|XM_429975.2|	3	40	0.54	7.53	3.80162	7.9e-05	0.000391997
gi|45382702|ref|NM_205478.1|	26	332	4.66	62.47	3.74476	1.28e-10	1.41e-09
gi|118116618|ref|XM_001235978.1|	3	38	0.54	7.15	3.72691	7.9e-05	0.000391819
gi|118097369|ref|XM_414539.2|	4	50	0.72	9.41	3.70813	5.06e-05	0.000260716
gi|118091504|ref|XM_001232691.1|	370	4599	66.26	865.33	3.70704	0	0
gi|50754239|ref|XM_414294.1|	2	25	0.36	4.7	3.70659	0.00012235	0.00057953
gi|118092185|ref|XM_001235055.1|	2	25	0.36	4.7	3.70659	0.00012235	0.000579269
gi|118095458|ref|XM_413719.2|	2	25	0.36	4.7	3.70659	0.00012235	0.000579007
gi|67514594|ref|NM_001024831.1|	2	25	0.36	4.7	3.70659	0.00012235	0.000578746
gi|77736628|ref|NM_001034817.1|	3	35	0.54	6.59	3.60925	7.9e-05	0.0003917
gi|115392130|ref|NM_001048266.1|	5	58	0.9	10.91	3.59958	3.12e-05	0.000167396
gi|118087247|ref|XM_418364.2|	2	23	0.36	4.33	3.5883	0.000126715	0.000598045
gi|118097917|ref|XM_414848.2|	2	23	0.36	4.33	3.5883	0.000126715	0.000597776
gi|118084002|ref|XM_001233999.1|	2	22	0.36	4.14	3.52356	0.000132127	0.00061913
gi|71894730|ref|NM_001030897.1|	2	22	0.36	4.14	3.52356	0.000132127	0.000618854
gi|118098168|ref|XM_414962.2|	2	22	0.36	4.14	3.52356	0.000132127	0.000618578
gi|118082904|ref|XM_416344.2|	2	21	0.36	3.95	3.45578	0.000142337	0.00066283
gi|45383877|ref|NM_204116.1|	41	415	7.34	78.09	3.41129	1.69e-13	3.16e-12
gi|71894700|ref|NM_001031187.1|	2	20	0.36	3.76	3.38466	0.000161531	0.000743624
gi|118104224|ref|XM_001231803.1|	2	19	0.36	3.57	3.30986	0.000197467	0.000879711
gi|118100254|ref|XM_415845.2|	2	19	0.36	3.57	3.30986	0.000197467	0.000879338
gi|118124269|ref|XM_428636.2|	3	28	0.54	5.27	3.28677	8.03e-05	0.000397815
gi|118094542|ref|XM_422429.2|	10	92	1.79	17.31	3.27357	2.06e-06	1.36e-05
gi|118086610|ref|XR_026727.1|	69	627	12.36	117.97	3.25467	0	0
gi|118085774|ref|XM_418671.2|	116	1037	20.77	195.12	3.23179	1.19e-13	2.33e-12
gi|118086302|ref|XM_429790.2|	6	51	1.07	9.6	3.16542	1.87e-05	0.000104743
gi|45382190|ref|NM_205429.1|	15	128	2.69	24.08	3.16216	1.08e-07	8.53e-07
gi|87196325|ref|NM_001039489.1|	12	101	2.15	19	3.14359	6.43e-07	4.62e-06
gi|118100550|ref|XM_417351.2|	6	50	1.07	9.41	3.13658	1.87e-05	0.000104687
gi|118097456|ref|XM_001233713.1|	8	66	1.43	12.42	3.11858	6.36e-06	3.87e-05
gi|57530756|ref|NM_001006368.1|	8	66	1.43	12.42	3.11858	6.36e-06	3.87e-05
gi|118099624|ref|XM_001233217.1|	6	48	1.07	9.03	3.07712	1.87e-05	0.000104634
gi|118086073|ref|XM_001235432.1|	3	24	0.54	4.52	3.06529	9.47e-05	0.000461203
gi|118094159|ref|XM_001233149.1|	5	40	0.9	7.53	3.06465	3.12e-05	0.000167406
gi|118092889|ref|XM_001233068.1|	5	40	0.9	7.53	3.06465	3.12e-05	0.00016732
gi|46048902|ref|NM_204741.1|	8	63	1.43	11.85	3.0508	6.36e-06	3.86e-05
gi|118094221|ref|XM_001234629.1|	28	220	5.01	41.39	3.0464	3.74e-11	4.37e-10
gi|118102212|ref|XM_424105.2|	3	23	0.54	4.33	3.00334	0.000107914	0.000519126
gi|118091044|ref|XM_420939.2|	48	357	8.6	67.17	2.96541	1.16e-13	2.28e-12
gi|118094456|ref|XM_422376.2|	6	44	1.07	8.28	2.95202	1.87e-05	0.000104613
gi|118088227|ref|XM_427270.2|	6	44	1.07	8.28	2.95202	1.87e-05	0.000104557
gi|118089266|ref|XM_420165.2|	78	573	13.97	107.81	2.94809	0	0
gi|77736620|ref|NM_001034813.1|	3	22	0.54	4.14	2.9386	0.000131946	0.000619114
gi|118104207|ref|XM_001231514.1|	3	22	0.54	4.14	2.9386	0.000131946	0.000618837
gi|118091584|ref|XM_001233504.1|	3	22	0.54	4.14	2.9386	0.000131946	0.00061856
gi|118088208|ref|XR_027116.1|	4	29	0.72	5.46	2.92283	5.38e-05	0.000275263
gi|57524972|ref|NM_001006140.1|	5	36	0.9	6.77	2.91116	3.14e-05	0.00016811
gi|57529270|ref|NM_001006270.1|	8	57	1.43	10.72	2.90622	6.36e-06	3.86e-05
gi|118117013|ref|XM_423802.2|	9	64	1.61	12.04	2.9027	3.63e-06	2.3e-05
gi|118091245|ref|XM_001233332.1|	246	1726	44.06	324.76	2.88183	2.84e-13	4.86e-12
gi|118091934|ref|XM_421264.2|	13	91	2.33	17.12	2.87728	3.57e-07	2.66e-06
gi|118086718|ref|XM_426067.2|	4	28	0.72	5.27	2.87173	5.64e-05	0.000287485
gi|118099289|ref|XM_415488.2|	4	28	0.72	5.27	2.87173	5.64e-05	0.000287345
gi|118097724|ref|XM_414749.2|	3	21	0.54	3.95	2.87082	0.000175541	0.000796928
gi|118082261|ref|XM_416008.2|	3	21	0.54	3.95	2.87082	0.000175541	0.000796583
gi|118089264|ref|XM_420166.2|	8	55	1.43	10.35	2.85554	6.36e-06	3.86e-05
gi|118082438|ref|XM_416107.2|	6	41	1.07	7.71	2.84912	1.87e-05	0.00010469
gi|118093856|ref|XM_422114.2|	10	68	1.79	12.79	2.83698	2.06e-06	1.36e-05
gi|118102206|ref|XM_001233734.1|	17	114	3.04	21.45	2.81883	3.23e-08	2.73e-07
gi|118088589|ref|XM_419752.2|	6	40	1.07	7.53	2.81504	1.88e-05	0.000104815
gi|57530802|ref|NM_001006373.1|	22	145	3.94	27.28	2.79158	1.51e-09	1.51e-08
gi|118093779|ref|XM_422069.2|	182	1195	32.59	224.85	2.78646	0	0
gi|118097812|ref|XM_414787.2|	6	39	1.07	7.34	2.77817	1.88e-05	0.000105084
gi|118082599|ref|XM_001232984.1|	4	26	0.72	4.89	2.76377	6.95e-05	0.000348321
gi|118084380|ref|XM_416948.2|	4	26	0.72	4.89	2.76377	6.95e-05	0.000348154
gi|118102502|ref|XM_418007.2|	8	51	1.43	9.6	2.74702	6.36e-06	3.86e-05
gi|114326306|ref|NM_001048078.1|	25	158	4.48	29.73	2.73035	2.37e-10	2.56e-09
gi|118101811|ref|XM_417847.2|	12	75	2.15	14.11	2.71431	6.43e-07	4.62e-06
gi|47604950|ref|NM_204953.1|	605	3772	108.35	709.73	2.71157	6.33e-13	9.71e-12
gi|118096004|ref|XM_425089.2|	4	25	0.72	4.7	2.70659	8.45e-05	0.000415816
gi|45383132|ref|NM_204518.1|	5	31	0.9	5.83	2.6955	3.49e-05	0.000185015
gi|118088092|ref|XM_419519.2|	5	31	0.9	5.83	2.6955	3.49e-05	0.000184922
gi|118085075|ref|XM_417171.2|	11	67	1.97	12.61	2.6783	1.15e-06	7.96e-06
gi|118087201|ref|XM_418344.2|	4	24	0.72	4.52	2.65025	0.000111283	0.000533131
gi|71895790|ref|NM_001031522.1|	4	24	0.72	4.52	2.65025	0.000111283	0.000532887
gi|71895814|ref|NM_001031527.1|	29	172	5.19	32.36	2.64041	2.04e-11	2.46e-10
gi|71896150|ref|NM_001031017.1|	59	347	10.57	65.29	2.62689	4.35e-14	9.45e-13
gi|47604921|ref|NM_001001300.1|	36	211	6.45	39.7	2.62177	4.48e-13	7.12e-12
gi|57529579|ref|NM_001006552.1|	17	99	3.04	18.63	2.61548	3.23e-08	2.73e-07
gi|118087950|ref|XR_027095.1|	5	29	0.9	5.46	2.6009	4.3e-05	0.000223928
gi|118102244|ref|XM_427542.2|	52	300	9.31	56.45	2.60012	7.02e-14	1.45e-12
gi|118081933|ref|XM_416473.2|	21	121	3.76	22.77	2.59833	2.79e-09	2.69e-08
gi|57525323|ref|NM_001006223.1|	70	403	12.54	75.83	2.59623	0	0
gi|118090262|ref|XM_420596.2|	11	63	1.97	11.85	2.58862	1.15e-06	7.95e-06
gi|118083691|ref|XM_416652.2|	4	23	0.72	4.33	2.5883	0.000158567	0.000731587
gi|77736626|ref|NM_001034820.1|	42	240	7.52	45.16	2.58624	1.31e-13	2.54e-12
gi|118099585|ref|XM_415599.2|	6	34	1.07	6.4	2.58046	2.1e-05	0.000116246
gi|45382800|ref|NM_204663.1|	6	34	1.07	6.4	2.58046	2.1e-05	0.000116185
gi|118094015|ref|XM_422203.2|	6	34	1.07	6.4	2.58046	2.1e-05	0.000116124
gi|45383689|ref|NM_204217.1|	164	925	29.37	174.05	2.56709	1.41e-13	2.72e-12
gi|118092789|ref|XR_026765.1|	11	62	1.97	11.67	2.56654	1.15e-06	7.95e-06
gi|118084303|ref|XM_416914.2|	8	45	1.43	8.47	2.56635	6.41e-06	3.88e-05
gi|62177139|ref|NM_001013611.2|	69	388	12.36	73	2.56222	0	0
gi|118085495|ref|XM_418511.2|	7	39	1.25	7.34	2.55385	1.15e-05	6.65e-05
gi|118088904|ref|XM_001235421.1|	166	927	29.73	174.42	2.55257	2.08e-13	3.79e-12
gi|71725352|ref|NM_001030008.1|	5	28	0.9	5.27	2.54981	5.21e-05	0.000267486
gi|118104564|ref|XR_026652.1|	49	273	8.78	51.37	2.54863	5.17e-14	1.11e-12
gi|118094769|ref|XM_422546.2|	6	33	1.07	6.21	2.53698	2.28e-05	0.000124975
gi|71895290|ref|NM_001030619.1|	165	902	29.55	169.72	2.52193	3.4e-14	7.53e-13
gi|118095328|ref|XM_422817.2|	11	60	1.97	11.29	2.51878	1.15e-06	7.94e-06
gi|118104529|ref|XM_001231707.1|	8	43	1.43	8.09	2.50012	6.52e-06	3.94e-05
gi|118093346|ref|XM_001234446.1|	5	27	0.9	5.08	2.49683	6.8e-05	0.000341845
gi|71895442|ref|NM_001030592.1|	5	27	0.9	5.08	2.49683	6.8e-05	0.000341681
gi|118094899|ref|XM_422676.2|	5	27	0.9	5.08	2.49683	6.8e-05	0.000341517
gi|118102936|ref|XM_001234985.1|	78	419	13.97	78.84	2.4966	0	0
gi|45384183|ref|NM_205079.1|	11	59	1.97	11.1	2.49429	1.15e-06	7.94e-06
gi|118087160|ref|XM_418339.2|	11	59	1.97	11.1	2.49429	1.15e-06	7.94e-06
gi|118084836|ref|XM_417026.2|	12	63	2.15	11.85	2.46248	6.44e-07	4.62e-06
gi|57524847|ref|NM_001005839.1|	74	386	13.25	72.63	2.45457	8.88e-15	2.11e-13
gi|118092659|ref|XM_421602.2|	509	2652	91.16	498.99	2.45254	0	0
gi|118090225|ref|XM_420580.2|	8	41	1.43	7.71	2.43072	6.85e-06	4.12e-05
gi|118094896|ref|XM_422673.2|	43	220	7.7	41.39	2.42635	1.29e-13	2.52e-12
gi|71897310|ref|NM_001030684.1|	10	51	1.79	9.6	2.42307	2.08e-06	1.37e-05
gi|118089137|ref|XM_001234365.1|	22	112	3.94	21.07	2.41892	1.51e-09	1.51e-08
gi|118116473|ref|XM_001235797.1|	17	86	3.04	16.18	2.41207	3.23e-08	2.72e-07
gi|118092814|ref|XM_421666.2|	6	30	1.07	5.64	2.39808	4.05e-05	0.000212449
gi|71895116|ref|NM_001030832.1|	6	30	1.07	5.64	2.39808	4.05e-05	0.000212343
gi|45383401|ref|NM_204379.1|	9	45	1.61	8.47	2.3953	3.8e-06	2.4e-05
gi|118085953|ref|XM_418715.2|	28	139	5.01	26.15	2.38393	3.74e-11	4.37e-10
gi|118090515|ref|XM_001233385.1|	14	69	2.51	12.98	2.37053	1.97e-07	1.51e-06
gi|118094212|ref|XM_422278.2|	10	49	1.79	9.22	2.36481	2.11e-06	1.39e-05
gi|118096627|ref|XM_423372.2|	60	292	10.75	54.94	2.35352	0	0
gi|118094536|ref|XM_422428.2|	20	96	3.58	18.06	2.33477	5.16e-09	4.82e-08
gi|50745731|ref|XM_420218.1|	20	96	3.58	18.06	2.33477	5.16e-09	4.82e-08
gi|118104164|ref|XM_425037.2|	14	67	2.51	12.61	2.32881	1.97e-07	1.51e-06
gi|118102263|ref|XM_001232515.1|	5	24	0.9	4.52	2.32833	0.000225628	0.000995021
gi|118092414|ref|XM_421501.2|	5	24	0.9	4.52	2.32833	0.000225628	0.000994603
gi|45383188|ref|NM_204487.1|	8	38	1.43	7.15	2.32193	8.87e-06	5.24e-05
gi|118088294|ref|XM_419609.2|	7	33	1.25	6.21	2.31267	2.37e-05	0.000129155
gi|71896924|ref|NM_001031315.1|	11	52	1.97	9.78	2.31164	1.19e-06	8.15e-06
gi|45382980|ref|NM_205529.1|	10	47	1.79	8.84	2.30409	2.23e-06	1.47e-05
gi|118087875|ref|XM_419411.2|	13	61	2.33	11.48	2.30072	3.59e-07	2.68e-06
gi|118092032|ref|XM_421376.2|	15	70	2.69	13.17	2.29158	1.08e-07	8.54e-07
gi|71895004|ref|NM_001030852.1|	1286	5975	230.31	1124.24	2.2873	6.15e-12	7.95e-11
gi|45383831|ref|NM_204140.1|	909	4217	162.79	793.46	2.28515	2.57e-12	3.5e-11
gi|118093808|ref|XM_422109.2|	136	631	24.36	118.73	2.2851	1.9e-13	3.48e-12
gi|118099653|ref|XM_001232689.1|	22	102	3.94	19.19	2.28409	1.51e-09	1.51e-08
gi|71895412|ref|NM_001030598.1|	71	329	12.72	61.9	2.28284	0	0
gi|45383457|ref|NM_204350.1|	17	78	3.04	14.68	2.27171	3.23e-08	2.72e-07
gi|57525357|ref|NM_001006231.1|	7	32	1.25	6.02	2.26784	3.27e-05	0.000174058
gi|56790948|ref|NM_204916.1|	671	3064	120.17	576.51	2.26227	2e-12	2.78e-11
gi|45382878|ref|NM_204629.1|	16	73	2.87	13.74	2.25926	5.92e-08	4.84e-07
gi|71897224|ref|NM_001030662.1|	54	245	9.67	46.1	2.25318	5.97e-14	1.25e-12
gi|60302801|ref|NM_001012577.1|	13	59	2.33	11.1	2.25216	3.64e-07	2.71e-06
gi|118083929|ref|XM_416779.2|	307	1390	54.98	261.54	2.25005	5.57e-14	1.18e-12
gi|118100336|ref|XM_415895.2|	6	27	1.07	5.08	2.24722	0.000129597	0.00061
gi|118094728|ref|XM_001235552.1|	6	27	1.07	5.08	2.24722	0.000129597	0.000609726
gi|71896768|ref|NM_001030789.1|	24	108	4.3	20.32	2.24049	4.39e-10	4.7e-09
gi|118099281|ref|XM_415483.2|	22	98	3.94	18.44	2.22657	1.51e-09	1.5e-08
gi|118094510|ref|XM_422416.2|	9	40	1.61	7.53	2.22559	6.11e-06	3.74e-05
gi|118087371|ref|XM_001234015.1|	9	40	1.61	7.53	2.22559	6.11e-06	3.73e-05
gi|56606153|ref|NM_204820.1|	7	31	1.25	5.83	2.22157	4.8e-05	0.000248411
gi|118090467|ref|XM_420689.2|	24	106	4.3	19.94	2.21326	4.39e-10	4.69e-09
gi|118101674|ref|XM_417753.2|	17	74	3.04	13.92	2.19502	3.24e-08	2.73e-07
gi|45382234|ref|NM_204818.1|	6	26	1.07	4.89	2.19222	0.000207458	0.000919532
gi|118101015|ref|XM_417561.2|	9	39	1.61	7.34	2.18872	7.82e-06	4.66e-05
gi|45382328|ref|NM_205398.1|	1762	7629	315.55	1435.45	2.18556	0	0
gi|118082126|ref|XM_415936.2|	15	65	2.69	12.23	2.18475	1.1e-07	8.7e-07
gi|118092003|ref|XM_421366.2|	42	181	7.52	34.06	2.17927	1.31e-13	2.54e-12
gi|118084875|ref|XM_417049.2|	39	168	6.98	31.61	2.17908	1.69e-13	3.16e-12
gi|118085505|ref|XM_429759.2|	60	258	10.75	48.54	2.17484	0	0
gi|71895494|ref|NM_001031469.1|	41	176	7.34	33.12	2.17385	1.69e-13	3.16e-12
gi|118082802|ref|XM_001234770.1|	7	30	1.25	5.64	2.17377	7.37e-05	0.000367328
gi|50732128|ref|XM_418492.1|	7	30	1.25	5.64	2.17377	7.37e-05	0.000367154
gi|71895528|ref|NM_001031475.1|	8	34	1.43	6.4	2.16206	2.73e-05	0.000148084
gi|118103717|ref|XM_424773.2|	1221	5194	218.67	977.29	2.16003	2.28e-12	3.13e-11
gi|118104124|ref|XM_425029.2|	20	85	3.58	15.99	2.15914	5.17e-09	4.82e-08
gi|118096992|ref|XM_414414.2|	57	242	10.21	45.53	2.15683	7.53e-14	1.55e-12
gi|118101417|ref|XM_428598.2|	30	127	5.37	23.9	2.15402	1.11e-11	1.4e-10
gi|118090373|ref|XM_420641.2|	30	127	5.37	23.9	2.15402	1.11e-11	1.4e-10
gi|86129515|ref|NM_001039305.1|	180	759	32.24	142.81	2.14717	3.15e-13	5.26e-12
gi|57242752|ref|NM_001008729.1|	13	54	2.33	10.16	2.1245	4.51e-07	3.32e-06
gi|50741742|ref|XM_419622.1|	22	91	3.94	17.12	2.11942	1.51e-09	1.51e-08
gi|118085253|ref|XM_425656.2|	18	74	3.22	13.92	2.11203	1.8e-08	1.57e-07
gi|118088245|ref|XM_419583.2|	19	78	3.4	14.68	2.11025	9.68e-09	8.71e-08
gi|118096471|ref|XM_425124.2|	36	147	6.45	27.66	2.10043	4.48e-13	7.13e-12
gi|118096691|ref|XM_414249.2|	20	81	3.58	15.24	2.08983	5.25e-09	4.88e-08
gi|46048859|ref|NM_204913.1|	112	452	20.06	85.05	2.08399	0	0
gi|118100728|ref|XM_001234873.1|	8	32	1.43	6.02	2.07375	6.53e-05	0.000329084
gi|118090713|ref|XM_420824.2|	10	40	1.79	7.53	2.07269	8.71e-06	5.16e-05
gi|118084762|ref|XR_026976.1|	11	44	1.97	8.28	2.07144	3.41e-06	2.17e-05
gi|118096589|ref|XM_414205.2|	13	52	2.33	9.78	2.0695	6.17e-07	4.46e-06
gi|71043939|ref|NM_001025609.1|	45	179	8.06	33.68	2.06304	3.22e-14	7.17e-13
gi|118090969|ref|XM_420955.2|	99	393	17.73	73.95	2.06036	1.4e-14	3.25e-13
gi|98162786|ref|NM_001030811.2|	30	119	5.37	22.39	2.05986	1.12e-11	1.4e-10
gi|118111400|ref|XM_423694.2|	23	91	4.12	17.12	2.05497	8.23e-10	8.46e-09
gi|118104218|ref|XM_413970.2|	21	83	3.76	15.62	2.05459	2.87e-09	2.77e-08
gi|118087923|ref|XM_419444.2|	17	67	3.04	12.61	2.05243	3.82e-08	3.18e-07
gi|118094172|ref|XM_422259.2|	13	51	2.33	9.6	2.0427	7.88e-07	5.56e-06
gi|57524870|ref|NM_001005840.1|	12	47	2.15	8.84	2.03971	1.91e-06	1.27e-05
gi|118092406|ref|XM_001231684.1|	22	86	3.94	16.18	2.03794	1.55e-09	1.55e-08
gi|118117412|ref|XM_423851.2|	9	35	1.61	6.59	2.03322	3.65e-05	0.00019271
gi|118093168|ref|XM_421818.2|	17	66	3.04	12.42	2.03052	4.2e-08	3.49e-07
gi|118101520|ref|XM_417712.2|	8	31	1.43	5.83	2.02748	0.000104471	0.000504877
gi|118092136|ref|XM_421420.2|	41	159	7.34	29.92	2.02726	1.69e-13	3.17e-12
gi|118095024|ref|XM_422624.2|	64	248	11.46	46.66	2.02558	0	0
gi|118085850|ref|XM_001235403.1|	91	352	16.3	66.23	2.02261	0	0
gi|118097010|ref|XM_414420.2|	64	247	11.46	46.47	2.01969	0	0
gi|54020691|ref|NM_204376.2|	145	555	25.97	104.43	2.00762	5.11e-15	1.24e-13
gi|118101954|ref|XM_417901.2|	23	88	4.12	16.56	2.00699	8.58e-10	8.8e-09
gi|118082063|ref|XM_415962.2|	22	84	3.94	15.81	2.00457	1.64e-09	1.62e-08
gi|60460912|ref|NM_001012622.1|	55	209	9.85	39.32	1.99707	4.88e-15	1.19e-13
gi|53749671|ref|NM_001005427.1|	19	72	3.4	13.55	1.99469	1.26e-08	1.12e-07
gi|118103878|ref|XM_001234564.1|	19	72	3.4	13.55	1.99469	1.26e-08	1.12e-07
gi|118117237|ref|XM_423942.2|	9	34	1.61	6.4	1.99101	5.79e-05	0.000294581
gi|71896420|ref|NM_001030344.1|	9	34	1.61	6.4	1.99101	5.79e-05	0.000294439
gi|118087207|ref|XM_418350.2|	32	121	5.73	22.77	1.99053	3.48e-12	4.66e-11
gi|118092144|ref|XM_421422.2|	23	87	4.12	16.37	1.99034	8.86e-10	9.05e-09
gi|118102014|ref|XR_026742.1|	14	53	2.51	9.97	1.98991	5.95e-07	4.31e-06
gi|118099820|ref|XR_026835.1|	115	432	20.6	81.28	1.98026	0	0
gi|118103604|ref|XM_424975.2|	8	30	1.43	5.64	1.97968	0.000168676	0.000771435
gi|118094773|ref|XM_422549.2|	8	30	1.43	5.64	1.97968	0.000168676	0.000771099
gi|118101205|ref|XM_417639.2|	8	30	1.43	5.64	1.97968	0.000168676	0.000770763
gi|57529731|ref|NM_001006522.1|	85	318	15.22	59.83	1.9749	0	0
gi|118094413|ref|XM_001233493.1|	30	112	5.37	21.07	1.9722	1.13e-11	1.42e-10
gi|118088372|ref|XM_419675.2|	45	168	8.06	31.61	1.97153	3.22e-14	7.18e-13
gi|113206153|ref|NM_001044685.1|	22	82	3.94	15.43	1.96947	1.85e-09	1.81e-08
gi|45382378|ref|NM_204870.1|	10	37	1.79	6.96	1.95913	3.2e-05	0.000171305
gi|61098407|ref|NM_001012933.1|	10	37	1.79	6.96	1.95913	3.2e-05	0.000171218
gi|118099386|ref|XM_415428.2|	26	96	4.66	18.06	1.9544	1.41e-10	1.55e-09
gi|118088232|ref|XM_419576.2|	13	48	2.33	9.03	1.9544	2.27e-06	1.49e-05
gi|48976098|ref|NM_001001750.1|	19	70	3.4	13.17	1.95365	1.78e-08	1.56e-07
gi|118093516|ref|XR_027048.1|	113	416	20.24	78.27	1.95125	2.49e-13	4.35e-12
gi|60302795|ref|NM_001012574.1|	1102	4056	197.35	763.16	1.95123	1.87e-12	2.61e-11
gi|118098356|ref|XM_415059.2|	213	783	38.15	147.33	1.9493	2.79e-13	4.78e-12
gi|46048963|ref|NM_204287.1|	15	55	2.69	10.35	1.94395	4.72e-07	3.48e-06
gi|118095152|ref|XM_422729.2|	17	62	3.04	11.67	1.94066	1.02e-07	8.1e-07
gi|57525246|ref|NM_001006204.1|	14	51	2.51	9.6	1.93535	1.26e-06	8.61e-06
gi|118101237|ref|XM_417654.2|	89	324	15.94	60.96	1.93521	0	0
gi|71896830|ref|NM_001031292.1|	11	40	1.97	7.53	1.93445	1.77e-05	9.98e-05
gi|58037557|ref|NM_001010842.1|	69	251	12.36	47.23	1.93402	0	0
gi|118093165|ref|XM_423888.2|	55	200	9.85	37.63	1.93369	4.88e-15	1.2e-13
gi|118101089|ref|XM_417600.2|	30	109	5.37	20.51	1.93333	1.2e-11	1.49e-10
gi|118092358|ref|XM_421473.2|	19	69	3.4	12.98	1.93268	2.3e-08	1.98e-07
gi|71895270|ref|NM_001031272.1|	29	105	5.19	19.76	1.92878	2.27e-11	2.73e-10
gi|45383537|ref|NM_204303.1|	53	192	9.49	36.13	1.92872	6.22e-14	1.3e-12
gi|57525457|ref|NM_001006254.1|	13	47	2.33	8.84	1.92372	3.48e-06	2.21e-05
gi|61098321|ref|NM_001012804.1|	55	198	9.85	37.26	1.91943	4.88e-15	1.19e-13
gi|57529918|ref|NM_001006487.1|	94	338	16.83	63.6	1.91799	0	0
gi|118096155|ref|XM_414031.2|	22	79	3.94	14.86	1.91517	2.97e-09	2.86e-08
gi|118095664|ref|XM_413773.2|	54	193	9.67	36.31	1.90878	5.97e-14	1.26e-12
gi|118094435|ref|XM_422364.2|	30	107	5.37	20.13	1.90635	1.33e-11	1.65e-10
gi|71895284|ref|NM_001030622.1|	55	196	9.85	36.88	1.90464	4.88e-15	1.19e-13
gi|71895122|ref|NM_001031243.1|	43	153	7.7	28.79	1.90264	1.29e-13	2.53e-12
gi|118101787|ref|XM_001233600.1|	27	96	4.84	18.06	1.89972	1e-10	1.12e-09
gi|71894866|ref|NM_001031194.1|	33	117	5.91	22.01	1.89693	2.21e-12	3.05e-11
gi|71897238|ref|NM_001030666.1|	24	85	4.3	15.99	1.89476	8.97e-10	9.16e-09
gi|118088575|ref|XM_419755.2|	102	359	18.27	67.55	1.88648	0	0
gi|118084905|ref|XM_417083.2|	64	225	11.46	42.34	1.88541	0	0
gi|71895984|ref|NM_001031556.1|	183	642	32.77	120.8	1.88217	3.14e-13	5.26e-12
gi|118099351|ref|XM_415460.2|	10	35	1.79	6.59	1.88032	8.19e-05	0.000404469
gi|118098983|ref|XM_001232626.1|	10	35	1.79	6.59	1.88032	8.19e-05	0.000404279
gi|118087942|ref|XM_419446.2|	36	126	6.45	23.71	1.87812	4.9e-13	7.7e-12
gi|71896852|ref|NM_001031299.1|	14	49	2.51	9.22	1.87708	3e-06	1.94e-05
gi|118092127|ref|XM_421339.2|	16	56	2.87	10.54	1.87675	5.92e-07	4.29e-06
gi|56119045|ref|NM_001007843.1|	88	307	15.76	57.76	1.8738	1.75e-14	4.01e-13
gi|118111509|ref|XM_423303.2|	38	132	6.81	24.84	1.86694	2.46e-13	4.34e-12
gi|118103009|ref|XM_418150.2|	11	38	1.97	7.15	1.85975	4.49e-05	0.000233331
gi|118094017|ref|XM_422204.2|	22	76	3.94	14.3	1.85975	7.61e-09	6.96e-08
gi|57529376|ref|NM_001006290.1|	101	348	18.09	65.48	1.85586	0	0
gi|45382804|ref|NM_205500.1|	416	1433	74.5	269.63	1.85567	0	0
gi|118100410|ref|XM_415889.2|	46	158	8.24	29.73	1.8512	8.75e-14	1.78e-12
gi|118085701|ref|XM_418609.2|	99	340	17.73	63.97	1.8512	1.4e-14	3.26e-13
gi|45382292|ref|NM_205406.1|	292	1002	52.29	188.53	1.85019	0	0
gi|61098010|ref|NM_001012868.1|	28	96	5.01	18.06	1.84992	1.1e-10	1.22e-09
gi|118101809|ref|XM_417846.2|	19	65	3.4	12.23	1.84682	1.01e-07	7.99e-07
gi|118082737|ref|XM_416274.2|	26	89	4.66	16.75	1.84576	4.97e-10	5.27e-09
gi|118096453|ref|XM_414151.2|	51	174	9.13	32.74	1.84237	2.55e-14	5.76e-13
gi|45383711|ref|NM_204203.1|	22	75	3.94	14.11	1.84045	1.13e-08	1.01e-07
gi|45382780|ref|NM_205493.1|	121	412	21.67	77.52	1.83887	1.24e-14	2.92e-13
gi|118099729|ref|XM_415659.2|	40	136	7.16	25.59	1.83755	1.53e-13	2.91e-12
gi|118088961|ref|XM_001235593.1|	119	404	21.31	76.02	1.83485	0	0
gi|118100804|ref|XM_001234171.1|	66	224	11.82	42.15	1.8343	0	0
gi|57530635|ref|NM_001006348.1|	54	183	9.67	34.43	1.83208	5.97e-14	1.26e-12
gi|50758255|ref|XM_415834.1|	13	44	2.33	8.28	1.8293	1.36e-05	7.77e-05
gi|71051604|ref|NM_001012730.1|	40	135	7.16	25.4	1.8268	1.59e-13	3e-12
gi|45384171|ref|NM_205086.1|	13921	46996	2493.08	8842.62	1.82654	0	0
gi|118129594|ref|XM_001231320.1|	43	145	7.7	27.28	1.82491	1.31e-13	2.54e-12
gi|71896754|ref|NM_001030986.1|	30	101	5.37	19	1.82301	4.71e-11	5.44e-10
gi|118082194|ref|XM_001233061.1|	20	67	3.58	12.61	1.81654	8.61e-08	6.9e-07
gi|118104447|ref|XM_429189.2|	14	47	2.51	8.84	1.81636	7.45e-06	4.45e-05
gi|57530003|ref|NM_001006468.1|	14	47	2.51	8.84	1.81636	7.45e-06	4.45e-05
gi|118090094|ref|XM_426305.2|	12	40	2.15	7.53	1.80831	3.92e-05	0.000206629
gi|118102008|ref|XM_001234051.1|	595	1981	106.56	372.74	1.8065	1.01e-12	1.49e-11
gi|118089389|ref|XM_420203.2|	19	63	3.4	11.85	1.80128	2.42e-07	1.84e-06
gi|71896468|ref|NM_001031167.1|	19	63	3.4	11.85	1.80128	2.42e-07	1.84e-06
gi|118090688|ref|XM_420795.2|	16	53	2.87	9.97	1.79654	2.26e-06	1.49e-05
gi|118095848|ref|XM_413837.2|	16	53	2.87	9.97	1.79654	2.26e-06	1.49e-05
gi|71896706|ref|NM_001030974.1|	13	43	2.33	8.09	1.79581	2.15e-05	0.00011851
gi|118082510|ref|XM_416146.2|	10	33	1.79	6.21	1.79463	0.000210164	0.000930739
gi|118092320|ref|XM_421446.2|	17	56	3.04	10.54	1.79373	1.25e-06	8.51e-06
gi|61098038|ref|NM_001012860.1|	141	463	25.25	87.12	1.78672	1.4e-14	3.25e-13
gi|118103989|ref|XM_424173.2|	14	46	2.51	8.66	1.78668	1.18e-05	6.84e-05
gi|118084870|ref|XM_417062.2|	22	72	3.94	13.55	1.78203	4.11e-08	3.42e-07
gi|57529663|ref|NM_001006537.1|	33	108	5.91	20.32	1.78167	1.77e-11	2.16e-10
gi|71897164|ref|NM_001031408.1|	56	183	10.03	34.43	1.77934	3.29e-14	7.3e-13
gi|118088608|ref|XM_419778.2|	19	62	3.4	11.67	1.7792	3.8e-07	2.82e-06
gi|61098401|ref|NM_001012930.1|	222	722	39.76	135.85	1.77262	0	0
gi|118098865|ref|XM_415296.2|	12	39	2.15	7.34	1.77144	6.24e-05	0.00031579
gi|47087176|ref|NM_213579.1|	29	94	5.19	17.69	1.76913	4.28e-10	4.59e-09
gi|60302833|ref|NM_001012596.1|	17	55	3.04	10.35	1.76749	1.96e-06	1.3e-05
gi|118090448|ref|XM_420683.2|	31	100	5.55	18.82	1.76171	1.32e-10	1.46e-09
gi|71896526|ref|NM_001030950.1|	67	216	12	40.64	1.75987	0	0
gi|118082301|ref|XM_001233391.1|	45	145	8.06	27.28	1.75899	4.13e-14	9e-13
gi|57525427|ref|NM_001006247.1|	42	135	7.52	25.4	1.75602	2.13e-13	3.89e-12
gi|118096953|ref|XM_414385.2|	14	45	2.51	8.47	1.75467	1.87e-05	0.000104622
gi|118087944|ref|XM_001233910.1|	265	848	47.46	159.56	1.74932	6.65e-13	1.01e-11
gi|57525151|ref|NM_001006181.1|	25	80	4.48	15.05	1.74819	1.09e-08	9.76e-08
gi|71895358|ref|NM_001031114.1|	71	227	12.72	42.71	1.74748	0	0
gi|118087384|ref|XM_418430.2|	473	1511	84.71	284.31	1.74686	6.66e-13	1.01e-11
gi|45382966|ref|NM_204600.1|	52	166	9.31	31.23	1.74608	7.02e-14	1.46e-12
gi|60302731|ref|NM_001012540.1|	21	67	3.76	12.61	1.74576	1.82e-07	1.4e-06
gi|118087428|ref|XM_418413.2|	11	35	1.97	6.59	1.74208	0.000181801	0.000818962
gi|71896950|ref|NM_001030745.1|	11	35	1.97	6.59	1.74208	0.000181801	0.00081861
gi|118129723|ref|XR_026966.1|	11	35	1.97	6.59	1.74208	0.000181801	0.000818259
gi|71897112|ref|NM_001031002.1|	16	51	2.87	9.6	1.74198	5.62e-06	3.46e-05
gi|118082551|ref|XM_416178.2|	17	54	3.04	10.16	1.74076	3.09e-06	1.99e-05
gi|50730355|ref|XM_416863.1|	34	108	6.09	20.32	1.73839	3.54e-11	4.15e-10
gi|118096742|ref|XM_001234119.1|	12	38	2.15	7.15	1.73361	9.89e-05	0.000480174
gi|118085383|ref|XM_427895.2|	44	139	7.88	26.15	1.73054	1.53e-13	2.91e-12
gi|118101530|ref|XM_417707.2|	44	139	7.88	26.15	1.73054	1.53e-13	2.9e-12
gi|57530654|ref|NM_001006349.1|	295	931	52.83	175.17	1.72933	3.97e-13	6.38e-12
gi|118104341|ref|XM_424710.2|	45	142	8.06	26.72	1.72907	6.77e-14	1.41e-12
gi|118087863|ref|XM_419401.2|	13	41	2.33	7.71	1.7264	5.39e-05	0.000275998
gi|118088358|ref|XM_419667.2|	27	85	4.84	15.99	1.72409	5.23e-09	4.87e-08
gi|118097473|ref|XM_414587.2|	104	327	18.63	61.53	1.72366	0	0
gi|118099382|ref|XM_415449.2|	77	242	13.79	45.53	1.7232	0	0
gi|118089894|ref|XM_001234198.1|	253	794	45.31	149.4	1.72128	3.88e-13	6.25e-12
gi|46048816|ref|NM_205029.1|	36	113	6.45	21.26	1.72077	1.71e-11	2.09e-10
gi|71897302|ref|NM_001031380.1|	68	213	12.18	40.08	1.71837	0	0
gi|118101524|ref|XM_417717.2|	23	72	4.12	13.55	1.71758	8.69e-08	6.96e-07
gi|52138652|ref|NM_001004379.1|	653	2042	116.94	384.22	1.71616	1.15e-12	1.67e-11
gi|118089409|ref|XM_420210.2|	32	100	5.73	18.82	1.71566	2.76e-10	2.97e-09
gi|61097954|ref|NM_001012879.1|	57	178	10.21	33.49	1.71375	7.53e-14	1.55e-12
gi|118083517|ref|XM_416574.2|	60	187	10.75	35.19	1.71083	0	0
gi|70778813|ref|NM_001012941.2|	18	56	3.22	10.54	1.71074	2.67e-06	1.73e-05
gi|48675896|ref|NM_001001613.1|	864	2687	154.73	505.58	1.70819	0	0
gi|118128959|ref|XM_422878.2|	19	59	3.4	11.1	1.70695	1.47e-06	9.92e-06
gi|118100830|ref|XM_425722.2|	311	965	55.7	181.57	1.70478	0	0
gi|118103096|ref|XM_418185.2|	110	341	19.7	64.16	1.70348	0	0
gi|45384405|ref|NM_204943.1|	26	80	4.66	15.05	1.69136	2.3e-08	1.98e-07
gi|71895500|ref|NM_001030579.1|	28	86	5.01	16.18	1.69133	7.05e-09	6.49e-08
gi|71896716|ref|NM_001030977.1|	59	181	10.57	34.06	1.6881	4.35e-14	9.43e-13
gi|45383036|ref|NM_204571.1|	15	46	2.69	8.66	1.68676	2.53e-05	0.000137696
gi|118094926|ref|XM_422666.2|	15	46	2.69	8.66	1.68676	2.53e-05	0.000137624
gi|118091921|ref|XM_421328.2|	293	897	52.47	168.78	1.68558	5.77e-13	8.9e-12
gi|118100833|ref|XM_417476.2|	16	49	2.87	9.22	1.68372	1.39e-05	7.93e-05
gi|118101969|ref|XM_417907.2|	38	116	6.81	21.83	1.68059	1.98e-11	2.4e-10
gi|118087813|ref|XM_419377.2|	125	381	22.39	71.69	1.67892	0	0
gi|71896984|ref|NM_001031329.1|	45	137	8.06	25.78	1.6774	3.59e-13	5.84e-12
gi|118090065|ref|XM_420496.2|	73	222	13.07	41.77	1.67621	0	0
gi|71896976|ref|NM_001031327.1|	76	231	13.61	43.46	1.67502	2.22e-16	5.82e-15
gi|118085862|ref|XM_429775.2|	27	82	4.84	15.43	1.67266	1.98e-08	1.72e-07
gi|118099127|ref|XR_027061.1|	112	339	20.06	63.79	1.66901	0	0
gi|118098341|ref|XM_424607.2|	66	199	11.82	37.44	1.66335	0	0
gi|71895490|ref|NM_001030581.1|	77	232	13.79	43.65	1.66236	0	0
gi|118083254|ref|XM_416488.2|	18	54	3.22	10.16	1.65777	6.51e-06	3.94e-05
gi|45383066|ref|NM_204556.1|	19	57	3.4	10.72	1.6567	3.58e-06	2.27e-05
gi|118090298|ref|XM_420616.2|	32	96	5.73	18.06	1.65619	1.61e-09	1.59e-08
gi|118093659|ref|XM_001235189.1|	21	63	3.76	11.85	1.65608	1.08e-06	7.5e-06
gi|118088617|ref|XM_419781.2|	58	174	10.39	32.74	1.65586	2.46e-14	5.58e-13
gi|118088771|ref|XM_419824.2|	13	39	2.33	7.34	1.65545	0.000133319	0.000623047
gi|71896376|ref|NM_001031135.1|	13	39	2.33	7.34	1.65545	0.000133319	0.00062277
gi|118089864|ref|XM_420403.2|	13	39	2.33	7.34	1.65545	0.000133319	0.000622493
gi|118092976|ref|XM_421751.2|	26	78	4.66	14.68	1.65545	5.56e-08	4.56e-07
gi|46048667|ref|NM_205388.1|	38	114	6.81	21.45	1.65525	4.75e-11	5.48e-10
gi|118103994|ref|XM_424810.2|	917	2749	164.22	517.24	1.6552	0	0
gi|118103867|ref|XM_424752.2|	25	75	4.48	14.11	1.65515	1e-07	7.98e-07
gi|118104158|ref|XM_425038.2|	285	854	51.04	160.69	1.65458	6.64e-13	1.01e-11
gi|118091754|ref|XM_421203.2|	16	48	2.87	9.03	1.65368	2.17e-05	0.000119384
gi|56605887|ref|NM_001008448.1|	16	48	2.87	9.03	1.65368	2.17e-05	0.000119322
gi|118091093|ref|XM_420924.2|	278	831	49.79	156.36	1.65094	2.31e-13	4.15e-12
gi|118091115|ref|XM_001232955.1|	224	669	40.12	125.88	1.64966	9.9e-14	2.01e-12
gi|61098337|ref|NM_001012901.1|	99	295	17.73	55.51	1.64656	1.4e-14	3.27e-13
gi|57529540|ref|NM_001006560.1|	291	867	52.11	163.13	1.64639	2.31e-13	4.15e-12
gi|118100955|ref|XM_417525.2|	48	143	8.6	26.91	1.64573	3.26e-13	5.41e-12
gi|71895332|ref|NM_001031111.1|	60	178	10.75	33.49	1.63939	0	0
gi|98162714|ref|NM_001032362.1|	26	77	4.66	14.49	1.63666	8.61e-08	6.9e-07
gi|57529873|ref|NM_001006494.1|	87	257	15.58	48.36	1.63412	0	0
gi|57525367|ref|NM_001006233.1|	20	59	3.58	11.1	1.63253	3.06e-06	1.97e-05
gi|118091669|ref|XM_430032.2|	20	59	3.58	11.1	1.63253	3.06e-06	1.97e-05
gi|118098760|ref|XM_415273.2|	18	53	3.22	9.97	1.63053	1.01e-05	5.91e-05
gi|71895568|ref|NM_001031123.1|	58	171	10.39	32.17	1.63052	2.58e-14	5.8e-13
gi|45382392|ref|NM_204876.1|	57	168	10.21	31.61	1.6304	7.77e-14	1.59e-12
gi|118100664|ref|XM_417422.2|	57	168	10.21	31.61	1.6304	7.77e-14	1.59e-12
gi|60302737|ref|NM_001012543.1|	17	50	3.04	9.41	1.63012	1.85e-05	0.000103598
gi|71895260|ref|NM_001030798.1|	64	188	11.46	35.37	1.62592	0	0
gi|56119055|ref|NM_001007840.1|	62	182	11.1	34.24	1.62512	0	0
gi|46048797|ref|NM_205062.1|	72	211	12.89	39.7	1.62289	0	0
gi|118094836|ref|XM_422579.2|	15	44	2.69	8.28	1.62202	6.18e-05	0.000312739
gi|118119477|ref|XM_424066.2|	112	328	20.06	61.72	1.62142	0	0
gi|118082104|ref|XM_415945.2|	14	41	2.51	7.71	1.61904	0.00011325	0.000542062
gi|118085363|ref|XM_425664.2|	14	41	2.51	7.71	1.61904	0.00011325	0.000541814
gi|47604959|ref|NM_206959.1|	14	41	2.51	7.71	1.61904	0.00011325	0.000541567
gi|71897094|ref|NM_001030707.1|	78	228	13.97	42.9	1.61865	0	0
gi|118095009|ref|XM_422620.2|	50	146	8.95	27.47	1.6179	2.9e-13	4.91e-12
gi|118093197|ref|XM_421829.2|	537	1567	96.17	294.84	1.61627	2.14e-13	3.9e-12
gi|118104541|ref|XM_428047.2|	32	93	5.73	17.5	1.61075	5.92e-09	5.48e-08
gi|61097978|ref|NM_001012891.1|	21	61	3.76	11.48	1.61032	2.6e-06	1.7e-05
gi|45382864|ref|NM_204637.1|	40	116	7.16	21.83	1.60828	8.28e-11	9.32e-10
gi|71894892|ref|NM_001030872.1|	39	113	6.98	21.26	1.60684	1.49e-10	1.63e-09
gi|57529878|ref|NM_001006495.1|	98	284	17.55	53.44	1.60645	0	0
gi|118098886|ref|XM_415303.2|	38	110	6.81	20.7	1.6039	2.67e-10	2.88e-09
gi|118092603|ref|XM_421588.2|	36	104	6.45	19.57	1.60127	8.65e-10	8.87e-09
gi|118098829|ref|XM_415299.2|	17	49	3.04	9.22	1.6007	2.86e-05	0.000154415
gi|57530023|ref|NM_001006463.1|	106	305	18.98	57.39	1.59632	0	0
gi|45384373|ref|NM_205350.1|	1541	4431	275.97	833.72	1.59505	1.48e-12	2.09e-11
gi|118096215|ref|XM_414064.2|	56	161	10.03	30.29	1.59452	5.86e-14	1.24e-12
gi|71895762|ref|NM_001031033.1|	104	299	18.63	56.26	1.59448	0	0
gi|50730419|ref|XM_416895.1|	39	112	6.98	21.07	1.59389	2.28e-10	2.47e-09
gi|118091816|ref|XM_421214.2|	23	66	4.12	12.42	1.59195	1.22e-06	8.33e-06
gi|118091438|ref|XM_421074.2|	120	344	21.49	64.73	1.59077	0	0
gi|118096938|ref|XM_414379.2|	29	83	5.19	15.62	1.58959	5.34e-08	4.39e-07
gi|57529472|ref|NM_001006311.1|	78	223	13.97	41.96	1.58668	0	0
gi|118096767|ref|XM_414289.2|	21	60	3.76	11.29	1.58624	4.01e-06	2.52e-05
gi|118111875|ref|XR_027155.1|	14	40	2.51	7.53	1.58496	0.000175747	0.000797173
gi|45383601|ref|NM_204267.1|	14	40	2.51	7.53	1.58496	0.000175747	0.000796828
gi|56605893|ref|NM_001008452.1|	14	40	2.51	7.53	1.58496	0.000175747	0.000796484
gi|118101293|ref|XM_001233132.1|	27	77	4.84	14.49	1.58198	1.74e-07	1.35e-06
gi|118091173|ref|XM_420957.2|	19	54	3.4	10.16	1.57929	1.33e-05	7.63e-05
gi|71894944|ref|NM_001031079.1|	86	244	15.4	45.91	1.57588	0	0
gi|60302819|ref|NM_001012590.1|	126	357	22.57	67.17	1.57341	1.07e-13	2.14e-12
gi|118128625|ref|XM_423029.2|	24	68	4.3	12.79	1.57261	1.03e-06	7.17e-06
gi|118093698|ref|XM_422036.2|	29	82	5.19	15.43	1.57193	8.19e-08	6.59e-07
gi|57530561|ref|NM_001006333.1|	80	226	14.33	42.52	1.5691	0	0
gi|71896952|ref|NM_001030744.1|	22	62	3.94	11.67	1.56654	3.4e-06	2.17e-05
gi|71894990|ref|NM_001030853.1|	21	59	3.76	11.1	1.56176	6.16e-06	3.77e-05
gi|118097076|ref|XM_414439.2|	43	120	7.7	22.58	1.55212	1.19e-10	1.32e-09
gi|118083269|ref|XM_416484.2|	19	53	3.4	9.97	1.55206	2.04e-05	0.000113272
gi|118083015|ref|XM_416400.2|	239	667	42.8	125.5	1.552	5.67e-13	8.78e-12
gi|118097397|ref|XM_414550.2|	28	78	5.01	14.68	1.55097	2.26e-07	1.72e-06
gi|57529781|ref|NM_001006512.1|	210	585	37.61	110.07	1.54923	5.35e-14	1.14e-12
gi|118100138|ref|XM_415792.2|	56	156	10.03	29.35	1.54904	2.46e-13	4.33e-12
gi|118088613|ref|XM_429877.2|	37	103	6.63	19.38	1.54749	2.62e-09	2.54e-08
gi|118100898|ref|XM_001232655.1|	23	64	4.12	12.04	1.54712	2.87e-06	1.86e-05
gi|71895252|ref|NM_001030800.1|	3805	10536	681.43	1982.42	1.54063	1.73e-12	2.41e-11
gi|57530480|ref|NM_001006318.1|	21	58	3.76	10.91	1.53685	9.43e-06	5.55e-05
gi|71894736|ref|NM_001030892.1|	21	58	3.76	10.91	1.53685	9.43e-06	5.54e-05
gi|45383278|ref|NM_204443.1|	28	77	5.01	14.49	1.53218	3.44e-07	2.57e-06
gi|45383735|ref|NM_204191.1|	63	173	11.28	32.55	1.52889	0	0
gi|118092064|ref|XM_001234723.1|	16	44	2.87	8.28	1.52858	0.000123938	0.000585469
gi|118082900|ref|XM_416341.2|	72	197	12.89	37.07	1.524	0	0
gi|71894922|ref|NM_001031207.1|	106	290	18.98	54.57	1.52363	0	0
gi|118091223|ref|XM_001232423.1|	30	82	5.37	15.43	1.52274	1.61e-07	1.25e-06
gi|118096331|ref|XM_414112.2|	41	112	7.34	21.07	1.52134	8.81e-10	9.02e-09
gi|118105777|ref|XM_001235602.1|	67	183	12	34.43	1.52063	0	0
gi|118088726|ref|XM_419796.2|	174	475	31.16	89.37	1.5201	1.37e-13	2.64e-12
gi|54020707|ref|NM_204427.2|	15	41	2.69	7.71	1.51912	0.000226942	0.000998716
gi|118090752|ref|XM_420812.2|	59	161	10.57	30.29	1.51887	2.39e-13	4.27e-12
gi|118089000|ref|XM_419941.2|	40	109	7.16	20.51	1.5183	1.58e-09	1.57e-08
gi|118099416|ref|XM_001235327.1|	40	109	7.16	20.51	1.5183	1.58e-09	1.57e-08
gi|118098751|ref|XM_001232444.1|	18	49	3.22	9.22	1.51771	5.68e-05	0.00028933
gi|118083103|ref|XM_425506.2|	25	68	4.48	12.79	1.51345	2.03e-06	1.34e-05
gi|118101953|ref|XM_417900.2|	67	182	12	34.24	1.51265	0	0
gi|118097762|ref|XM_422896.2|	56	152	10.03	28.6	1.51169	1.15e-12	1.67e-11
gi|118101619|ref|XM_417739.2|	165	447	29.55	84.11	1.50912	3.4e-14	7.52e-13
gi|71897020|ref|NM_001030727.1|	79	214	14.15	40.27	1.5089	0	0
gi|118082091|ref|XM_415949.2|	38	103	6.81	19.38	1.50884	5.09e-09	4.76e-08
gi|57530587|ref|NM_001006337.1|	51	138	9.13	25.97	1.50816	1.35e-11	1.67e-10
gi|118093632|ref|XM_428938.2|	54	146	9.67	27.47	1.50627	3.62e-12	4.84e-11
gi|57525048|ref|NM_001006158.1|	74	200	13.25	37.63	1.50589	9.1e-15	2.16e-13
gi|118092586|ref|XM_001232051.1|	23	62	4.12	11.67	1.50209	6.64e-06	4.01e-05
gi|118092622|ref|XM_001232699.1|	23	62	4.12	11.67	1.50209	6.64e-06	4.01e-05
gi|118096177|ref|XR_026697.1|	148	398	26.5	74.89	1.49878	0	0
gi|118091225|ref|XM_420975.2|	424	1139	75.93	214.31	1.49696	0	0
gi|118084343|ref|XM_416953.2|	73	196	13.07	36.88	1.49658	0	0
gi|54020701|ref|NM_204439.2|	47	126	8.42	23.71	1.4936	1.38e-10	1.52e-09
gi|118086754|ref|XM_419126.2|	31	83	5.55	15.62	1.49283	2.04e-07	1.56e-06
gi|118086150|ref|XM_418815.2|	81	217	14.51	40.83	1.49258	5.55e-14	1.18e-12
gi|118100247|ref|XM_415803.2|	40	107	7.16	20.13	1.49132	3.6e-09	3.42e-08
gi|71895166|ref|NM_001031250.1|	34	91	6.09	17.12	1.49117	5.29e-08	4.36e-07
gi|82524640|ref|NM_001037271.1|	61	163	10.92	30.67	1.48986	3.61e-13	5.87e-12
gi|71897234|ref|NM_001031390.1|	21	56	3.76	10.54	1.48707	2.18e-05	0.00012004
gi|118099997|ref|XM_001233716.1|	33	88	5.91	16.56	1.48647	9.51e-08	7.57e-07
gi|118099358|ref|XM_425331.2|	57	152	10.21	28.6	1.48603	2.2e-12	3.04e-11
gi|118092583|ref|XM_421576.2|	24	64	4.3	12.04	1.48543	5.56e-06	3.42e-05
gi|118099597|ref|XM_415598.2|	143	381	25.61	71.69	1.48506	0	0
gi|118098238|ref|XM_414704.2|	98	261	17.55	49.11	1.48455	0	0
gi|118098877|ref|XR_026761.1|	496	1321	88.83	248.56	1.48448	1.16e-12	1.68e-11
gi|118099182|ref|XM_415535.2|	49	130	8.78	24.46	1.47813	9.75e-11	1.1e-09
gi|45382814|ref|NM_204656.1|	26	69	4.66	12.98	1.47789	2.57e-06	1.68e-05
gi|118100496|ref|XM_417327.2|	535	1416	95.81	266.43	1.47551	0	0
gi|71896370|ref|NM_001031014.1|	45	119	8.06	22.39	1.474	6.63e-10	6.94e-09
gi|118082328|ref|XM_001233647.1|	311	822	55.7	154.66	1.47335	0	0
gi|118093025|ref|XM_421754.2|	36	95	6.45	17.87	1.47017	3.72e-08	3.11e-07
gi|118103790|ref|XM_424739.2|	44	116	7.88	21.83	1.47004	1.19e-09	1.2e-08
gi|46048922|ref|NM_204593.1|	396	1044	70.92	196.44	1.46982	0	0
gi|118097165|ref|XM_001232015.1|	22	58	3.94	10.91	1.46938	1.82e-05	0.000102101
gi|118102965|ref|XM_418121.2|	19	50	3.4	9.41	1.46866	7.19e-05	0.000359283
gi|118089276|ref|XM_420160.2|	29	76	5.19	14.3	1.46221	9.95e-07	6.93e-06
gi|71897026|ref|NM_001031341.1|	68	178	12.18	33.49	1.45922	1.98e-14	4.51e-13
gi|118083288|ref|XM_416493.2|	65	170	11.64	31.99	1.45853	1.79e-13	3.3e-12
gi|118098344|ref|XM_424605.2|	18	47	3.22	8.84	1.45699	0.000130861	0.000614846
gi|45384407|ref|NM_205340.1|	26	68	4.66	12.79	1.45661	3.87e-06	2.44e-05
gi|118129638|ref|XM_424486.2|	180	470	32.24	88.43	1.45568	3.15e-13	5.27e-12
gi|118098285|ref|XM_415054.2|	36	94	6.45	17.69	1.45556	5.57e-08	4.57e-07
gi|56119037|ref|NM_001007848.1|	41	107	7.34	20.13	1.4555	6.79e-09	6.26e-08
gi|118094235|ref|XM_422290.2|	23	60	4.12	11.29	1.45433	1.52e-05	8.62e-05
gi|118096239|ref|XM_001232595.1|	1060	2763	189.83	519.88	1.45347	1.61e-12	2.26e-11
gi|118099398|ref|XM_001235299.1|	71	185	12.72	34.81	1.4524	0	0
gi|46048794|ref|NM_205061.1|	20	52	3.58	9.78	1.44987	5.98e-05	0.000303307
gi|118091343|ref|XM_423776.2|	35	91	6.27	17.12	1.44915	9.99e-08	7.94e-07
gi|118082263|ref|XM_416055.2|	104	270	18.63	50.8	1.4472	0	0
gi|118094057|ref|XM_422231.2|	32	83	5.73	15.62	1.44679	3.85e-07	2.86e-06
gi|118092725|ref|XM_421642.2|	37	96	6.63	18.06	1.44572	4.66e-08	3.86e-07
gi|118100102|ref|XM_415746.2|	27	70	4.84	13.17	1.44418	3.22e-06	2.07e-05
gi|118092726|ref|XR_026969.1|	22	57	3.94	10.72	1.44404	2.74e-05	0.000148373
gi|118103165|ref|XM_418200.2|	46	119	8.24	22.39	1.44214	1.24e-09	1.25e-08
gi|71894926|ref|NM_001030865.1|	41	106	7.34	19.94	1.44181	1.01e-08	9.12e-08
gi|118097074|ref|XM_414438.2|	41	106	7.34	19.94	1.44181	1.01e-08	9.11e-08
gi|118097581|ref|XM_414632.2|	209	540	37.43	101.6	1.44063	2.32e-13	4.15e-12
gi|57529998|ref|NM_001006471.1|	24	62	4.3	11.67	1.4404	1.26e-05	7.28e-05
gi|118095652|ref|XM_425065.2|	19	49	3.4	9.22	1.43923	0.000108502	0.000521717
gi|94536822|ref|NM_001005813.1|	19	49	3.4	9.22	1.43923	0.000108502	0.000521478
gi|118085385|ref|XM_423717.2|	71	183	12.72	34.43	1.43657	0	0
gi|118096669|ref|XM_001232704.1|	26	67	4.66	12.61	1.43617	5.81e-06	3.57e-05
gi|118098068|ref|XM_414907.2|	21	54	3.76	10.16	1.4341	4.96e-05	0.000256104
gi|118092018|ref|XM_421294.2|	49	126	8.78	23.71	1.4332	4.85e-10	5.16e-09
gi|118083351|ref|XM_416520.2|	90	231	16.12	43.46	1.43084	0	0
gi|118086710|ref|XM_419093.2|	37	95	6.63	17.87	1.43046	6.95e-08	5.63e-07
gi|118101098|ref|XM_417616.2|	46	118	8.24	22.2	1.42984	1.85e-09	1.81e-08
gi|118097895|ref|XM_429439.2|	18	46	3.22	8.66	1.42731	0.000197122	0.000878545
gi|118099603|ref|XM_415606.2|	25	64	4.48	12.04	1.42626	1.05e-05	6.1e-05
gi|118093841|ref|XM_422108.2|	264	674	47.28	126.82	1.42348	7.51e-14	1.55e-12
gi|118086425|ref|XM_418958.2|	49	125	8.78	23.52	1.4216	7.21e-10	7.47e-09
gi|118095827|ref|XM_413848.2|	31	79	5.55	14.86	1.42087	1.03e-06	7.17e-06
gi|118082881|ref|XM_416333.2|	22	56	3.94	10.54	1.41961	4.11e-05	0.000214948
gi|57530670|ref|NM_001006353.1|	56	142	10.03	26.72	1.4136	6.19e-11	7.04e-10
gi|118088303|ref|XM_419617.2|	32	81	5.73	15.24	1.41126	8.57e-07	6.02e-06
gi|118096180|ref|XM_414038.2|	121	306	21.67	57.58	1.40987	1.24e-14	2.92e-13
gi|118092083|ref|XM_421320.2|	19	48	3.4	9.03	1.40919	0.000162825	0.000748266
gi|86129437|ref|NM_001039267.1|	19	48	3.4	9.03	1.40919	0.000162825	0.000747939
gi|57530696|ref|NM_001006358.1|	46	116	8.24	21.83	1.4056	4.07e-09	3.84e-08
gi|71895804|ref|NM_001031525.1|	77	194	13.79	36.5	1.40427	2.07e-14	4.7e-13
gi|118085177|ref|XM_417213.2|	166	418	29.73	78.65	1.40353	2.08e-13	3.8e-12
gi|52138632|ref|NM_001004369.1|	25	63	4.48	11.85	1.40332	1.56e-05	8.86e-05
gi|47087186|ref|NM_213575.1|	81	204	14.51	38.38	1.40331	6.15e-14	1.29e-12
gi|118089435|ref|XM_420228.2|	82	206	14.69	38.76	1.39973	0	0
gi|118091582|ref|XM_421134.2|	45	113	8.06	21.26	1.39929	7.25e-09	6.64e-08
gi|71897172|ref|NM_001031406.1|	40	100	7.16	18.82	1.39424	5.93e-08	4.85e-07
gi|118082841|ref|XM_001234927.1|	64	160	11.46	30.11	1.39364	6.46e-12	8.35e-11
gi|71895074|ref|NM_001031234.1|	32	80	5.73	15.05	1.39316	1.27e-06	8.68e-06
gi|118089679|ref|XM_426277.2|	32	80	5.73	15.05	1.39316	1.27e-06	8.67e-06
gi|118083696|ref|XR_026648.1|	230	573	41.19	107.81	1.38812	4.14e-13	6.63e-12
gi|118088192|ref|XM_001233931.1|	41	102	7.34	19.19	1.3865	4.92e-08	4.07e-07
gi|118089978|ref|XM_420453.2|	27	67	4.84	12.61	1.38149	1.07e-05	6.21e-05
gi|57529459|ref|NM_001006312.1|	25	62	4.48	11.67	1.38123	2.32e-05	0.000126924
gi|118101839|ref|XM_417851.2|	25	62	4.48	11.67	1.38123	2.32e-05	0.000126858
gi|118093062|ref|XM_421776.2|	25	62	4.48	11.67	1.38123	2.32e-05	0.000126792
gi|118101339|ref|XM_424534.2|	172	426	30.8	80.15	1.37977	1.11e-13	2.2e-12
gi|71894734|ref|NM_001031070.1|	23	57	4.12	10.72	1.37959	5.06e-05	0.000260765
gi|118094797|ref|XM_422558.2|	21	52	3.76	9.78	1.3791	0.000110719	0.000531157
gi|45382620|ref|NM_204723.1|	47	116	8.42	21.83	1.37442	7.37e-09	6.74e-08
gi|118100317|ref|XM_415890.2|	60	148	10.75	27.85	1.37334	6.44e-11	7.3e-10
gi|71896818|ref|NM_001030777.1|	213	525	38.15	98.78	1.37254	2.79e-13	4.8e-12
gi|45383320|ref|NM_204420.1|	725	1786	129.84	336.05	1.37194	1.38e-12	1.97e-11
gi|71897182|ref|NM_001031403.1|	162	399	29.01	75.07	1.37169	0	0
gi|57530582|ref|NM_001006340.1|	87	214	15.58	40.27	1.37001	0	0
gi|45382714|ref|NM_204688.1|	928	2282	166.19	429.37	1.36939	1.17e-12	1.7e-11
gi|71896378|ref|NM_001030995.1|	99	243	17.73	45.72	1.36663	1.4e-14	3.24e-13
gi|60302811|ref|NM_001012583.1|	64	157	11.46	29.54	1.36606	2.07e-11	2.5e-10
gi|56711275|ref|NM_001008681.1|	42	103	7.52	19.38	1.36576	6.01e-08	4.9e-07
gi|118091679|ref|XM_421165.2|	51	125	9.13	23.52	1.3652	2.37e-09	2.3e-08
gi|71896082|ref|NM_001031018.1|	93	228	16.66	42.9	1.36459	3.73e-14	8.2e-13
gi|118085144|ref|XM_417195.2|	29	71	5.19	13.36	1.36411	7.29e-06	4.36e-05
gi|118086318|ref|XM_001233066.1|	133	325	23.82	61.15	1.36018	1.11e-13	2.2e-12
gi|118086100|ref|XM_418775.2|	1018	2485	182.31	467.57	1.35879	1.45e-12	2.05e-11
gi|118104455|ref|XM_001232885.1|	25	61	4.48	11.48	1.35755	3.44e-05	0.00018279
gi|118103866|ref|XM_424751.2|	32	78	5.73	14.68	1.35724	2.78e-06	1.8e-05
gi|71896246|ref|NM_001031606.1|	273	665	48.89	125.12	1.3557	2.42e-13	4.28e-12
gi|118096017|ref|XR_026919.1|	69	168	12.36	31.61	1.3547	5.55e-12	7.24e-11
gi|118098478|ref|XM_001235062.1|	46	112	8.24	21.07	1.35447	1.92e-08	1.67e-07
gi|57530305|ref|NM_001006406.1|	490	1192	87.75	224.28	1.35383	0	0
gi|118095175|ref|XM_422741.2|	21	51	3.76	9.6	1.3523	0.000164238	0.000753769
gi|118097989|ref|XM_414860.2|	28	68	5.01	12.79	1.35213	1.3e-05	7.5e-05
gi|71894852|ref|NM_001030880.1|	42	102	7.52	19.19	1.35155	8.83e-08	7.06e-07
gi|118094440|ref|XM_422367.2|	42	102	7.52	19.19	1.35155	8.83e-08	7.05e-07
gi|118125743|ref|XM_001236773.1|	35	85	6.27	15.99	1.35063	1.06e-06	7.37e-06
gi|118096884|ref|XM_414371.2|	54	131	9.67	24.65	1.35	1.35e-09	1.35e-08
gi|118097957|ref|XM_414871.2|	139	337	24.89	63.41	1.34914	1.75e-13	3.25e-12
gi|118093431|ref|XM_421942.2|	85	206	15.22	38.76	1.3486	0	0
gi|118091922|ref|XM_421257.2|	33	80	5.91	15.05	1.34853	2.29e-06	1.5e-05
gi|118087811|ref|XM_419375.2|	26	63	4.66	11.85	1.34649	2.83e-05	0.000152825
gi|46195853|ref|NM_206991.1|	31	75	5.55	14.11	1.34616	4.96e-06	3.08e-05
gi|71895576|ref|NM_001030565.1|	258	624	46.2	117.41	1.34559	2.87e-13	4.87e-12
gi|118091201|ref|XR_026908.1|	55	133	9.85	25.02	1.34489	1.11e-09	1.13e-08
gi|118094338|ref|XM_422352.2|	29	70	5.19	13.17	1.34345	1.07e-05	6.24e-05
gi|56605907|ref|NM_001008457.1|	39	94	6.98	17.69	1.34164	3.36e-07	2.52e-06
gi|118102969|ref|XM_001231210.1|	182	438	32.59	82.41	1.33839	0	0
gi|118095861|ref|XM_413871.2|	113	272	20.24	51.18	1.33837	2.49e-13	4.35e-12
gi|118094523|ref|XM_422423.2|	1294	3108	231.74	584.79	1.33541	2.7e-12	3.68e-11
gi|118096616|ref|XM_414221.2|	30	72	5.37	13.55	1.3353	8.84e-06	5.23e-05
gi|46048707|ref|NM_205296.1|	829	1990	148.46	374.43	1.33462	3.06e-14	6.87e-13
gi|71896274|ref|NM_001030919.1|	83	199	14.86	37.44	1.33315	2.71e-13	4.68e-12
gi|118086666|ref|XM_419052.2|	119	285	21.31	53.62	1.33124	0	0
gi|118085710|ref|XM_429769.2|	218	522	39.04	98.22	1.33106	4.53e-14	9.77e-13
gi|52138658|ref|NM_001004378.1|	1320	3154	236.4	593.45	1.3279	5.62e-12	7.31e-11
gi|118097121|ref|XM_414450.2|	155	370	27.76	69.62	1.32649	3.63e-13	5.88e-12
gi|60302765|ref|NM_001012558.1|	95	226	17.01	42.52	1.32176	0	0
gi|60302745|ref|NM_001012548.1|	40	95	7.16	17.87	1.31951	4.06e-07	3e-06
gi|118082052|ref|XM_415969.2|	32	76	5.73	14.3	1.31941	5.98e-06	3.67e-05
gi|71895992|ref|NM_001031022.1|	110	261	19.7	49.11	1.31782	0	0
gi|118088234|ref|XM_419578.2|	30	71	5.37	13.36	1.31493	1.29e-05	7.46e-05
gi|57530100|ref|NM_001006448.1|	30	71	5.37	13.36	1.31493	1.29e-05	7.45e-05
gi|118082549|ref|XM_416176.2|	22	52	3.94	9.78	1.31164	0.000198504	0.000883578
gi|118104628|ref|XM_424411.2|	47	111	8.42	20.89	1.31092	4.94e-08	4.08e-07
gi|118083293|ref|XM_001232721.1|	50	118	8.95	22.2	1.3106	1.9e-08	1.66e-07
gi|118100225|ref|XM_415794.2|	161	380	28.83	71.5	1.31037	0	0
gi|57525418|ref|NM_001006245.1|	36	85	6.45	15.99	1.3098	1.88e-06	1.25e-05
gi|57530109|ref|NM_001006445.1|	89	210	15.94	39.51	1.30957	4.06e-14	8.9e-13
gi|71897262|ref|NM_001030907.1|	99	233	17.73	43.84	1.30606	1.67e-14	3.81e-13
gi|118089808|ref|XM_420401.2|	34	80	6.09	15.05	1.30525	4.05e-06	2.54e-05
gi|118092008|ref|XM_421368.2|	71	167	12.72	31.42	1.30458	2.49e-11	2.99e-10
gi|118089223|ref|XM_420063.2|	23	54	4.12	10.16	1.30218	0.000162489	0.000747377
gi|118095293|ref|XM_422794.2|	23	54	4.12	10.16	1.30218	0.000162489	0.00074705
gi|118092182|ref|XR_027156.1|	1227	2879	219.74	541.7	1.3017	2.24e-12	3.08e-11
gi|57529434|ref|NM_001006306.1|	361	847	64.65	159.37	1.30166	0	0
gi|118100714|ref|XM_417419.2|	471	1105	84.35	207.91	1.3015	3.56e-13	5.83e-12
gi|118082011|ref|XM_416845.2|	29	68	5.19	12.79	1.30121	2.3e-05	0.000126143
gi|71895140|ref|NM_001030828.1|	26	61	4.66	11.48	1.30072	6.1e-05	0.000309244
gi|118086640|ref|XM_419091.2|	469	1099	83.99	206.78	1.29981	2.93e-13	4.95e-12
gi|57529502|ref|NM_001006569.1|	35	82	6.27	15.43	1.2992	3.33e-06	2.13e-05
gi|118090215|ref|XM_420577.2|	2304	5392	412.62	1014.54	1.29794	0	0
gi|71896916|ref|NM_001031313.1|	56	131	10.03	24.65	1.29727	4.12e-09	3.89e-08
gi|98986454|ref|NM_001025441.2|	74	173	13.25	32.55	1.29667	1.41e-11	1.74e-10
gi|86129577|ref|NM_001039329.1|	265	619	47.46	116.47	1.29517	6.65e-13	1.02e-11
gi|118095425|ref|XM_001235148.1|	123	287	22.03	54	1.29349	0	0
gi|118092703|ref|XM_421635.2|	24	56	4.3	10.54	1.29347	0.000132968	0.00062224
gi|118088109|ref|XM_419525.2|	24	56	4.3	10.54	1.29347	0.000132968	0.000621962
gi|118097498|ref|XM_414686.2|	60	140	10.75	26.34	1.29292	1.32e-09	1.33e-08
gi|61097914|ref|NM_001012760.1|	1751	4075	313.58	766.74	1.2899	4.59e-12	6.07e-11
gi|118086956|ref|XM_419190.2|	31	72	5.55	13.55	1.28773	1.55e-05	8.79e-05
gi|118090993|ref|XM_001233279.1|	28	65	5.01	12.23	1.28754	4.1e-05	0.000214431
gi|118085159|ref|XM_417208.2|	37	86	6.63	16.18	1.28713	2.24e-06	1.48e-05
gi|118100893|ref|XM_417503.2|	118	274	21.13	51.55	1.28668	0	0
gi|118100675|ref|XM_417405.2|	2213	5135	396.32	966.19	1.28564	0	0
gi|118096704|ref|XM_001233828.1|	41	95	7.34	17.87	1.28369	7.05e-07	5.02e-06
gi|71895204|ref|NM_001030812.1|	73	169	13.07	31.8	1.28277	3.54e-11	4.15e-10
gi|118094734|ref|XM_422519.2|	51	118	9.13	22.2	1.28187	3.29e-08	2.78e-07
gi|118087193|ref|XM_423967.2|	86	199	15.4	37.44	1.28165	5.18e-13	8.1e-12
gi|118118172|ref|XM_423941.2|	115	266	20.6	50.05	1.28073	0	0
gi|118088768|ref|XM_419818.2|	61	141	10.92	26.53	1.28065	1.57e-09	1.56e-08
gi|61098034|ref|NM_001012862.1|	32	74	5.73	13.92	1.28055	1.27e-05	7.33e-05
gi|50805044|ref|XM_428741.1|	52	120	9.31	22.58	1.27819	2.71e-08	2.32e-07
gi|90577177|ref|NM_001024734.2|	65	150	11.64	28.22	1.27763	5e-10	5.29e-09
gi|118081988|ref|XR_026701.1|	171	394	30.62	74.13	1.27558	3.58e-13	5.84e-12
gi|118089382|ref|XM_420198.2|	33	76	5.91	14.3	1.27479	1.04e-05	6.07e-05
gi|118104369|ref|XM_424699.2|	426	979	76.29	184.21	1.27179	5.3e-13	8.26e-12
gi|71894778|ref|NM_001030632.1|	108	248	19.34	46.66	1.2706	0	0
gi|118091483|ref|XM_421084.2|	37	85	6.63	15.99	1.27009	3.25e-06	2.09e-05
gi|118085794|ref|XM_418678.2|	37	85	6.63	15.99	1.27009	3.25e-06	2.08e-05
gi|118091015|ref|XM_420942.2|	44	101	7.88	19	1.26973	3.91e-07	2.9e-06
gi|118083816|ref|XM_416687.2|	120	275	21.49	51.74	1.26761	0	0
gi|118094919|ref|XM_422670.2|	24	55	4.3	10.35	1.26722	0.000193848	0.00086801
gi|71894742|ref|NM_001030638.1|	48	110	8.6	20.7	1.26722	1.23e-07	9.68e-07
gi|118096764|ref|XM_414280.2|	24	55	4.3	10.35	1.26722	0.000193848	0.00086764
gi|118090651|ref|XM_001232657.1|	213	488	38.15	91.82	1.26713	2.79e-13	4.79e-12
gi|118086703|ref|XM_419086.2|	45	103	8.06	19.38	1.26572	3.21e-07	2.41e-06
gi|118097974|ref|XM_414852.2|	35	80	6.27	15.05	1.26323	7e-06	4.2e-05
gi|57525351|ref|NM_001006230.1|	35	80	6.27	15.05	1.26323	7e-06	4.2e-05
gi|71895940|ref|NM_001031548.1|	100	228	17.91	42.9	1.26021	5.33e-14	1.13e-12
gi|118082820|ref|XM_001234880.1|	40	91	7.16	17.12	1.25765	1.79e-06	1.2e-05
gi|45382218|ref|NM_204811.1|	2533	5762	453.63	1084.16	1.25699	0	0
gi|71895512|ref|NM_001030577.1|	379	861	67.87	162	1.25515	1.13e-13	2.23e-12
gi|118103214|ref|XM_418222.2|	37	84	6.63	15.81	1.25376	4.7e-06	2.92e-05
gi|118091561|ref|XM_421125.2|	97	220	17.37	41.39	1.25268	1.69e-13	3.16e-12
gi|45382400|ref|NM_205382.1|	30	68	5.37	12.79	1.25202	3.98e-05	0.000209304
gi|118101096|ref|XM_001233909.1|	108	244	19.34	45.91	1.24722	0	0
gi|118092223|ref|XM_421391.2|	31	70	5.55	13.17	1.2467	3.25e-05	0.000173369
gi|118097913|ref|XM_414845.2|	1135	2563	203.26	482.25	1.24645	6.53e-12	8.4e-11
gi|57524843|ref|NM_001005834.1|	190	429	34.03	80.72	1.24612	2.8e-13	4.78e-12
gi|71895408|ref|NM_001031054.1|	27	61	4.84	11.48	1.24604	0.000105466	0.000508051
gi|118090086|ref|XM_420506.2|	113	255	20.24	47.98	1.24522	2.5e-13	4.37e-12
gi|118096139|ref|XM_001232678.1|	51	115	9.13	21.64	1.24501	9.83e-08	7.82e-07
gi|118089598|ref|XM_420301.2|	35	79	6.27	14.86	1.2449	1.01e-05	5.9e-05
gi|57525085|ref|NM_001006167.1|	28	63	5.01	11.85	1.242	8.61e-05	0.000422684
gi|118096831|ref|XM_425156.2|	191	430	34.21	80.91	1.2419	9.84e-14	2e-12
gi|118087508|ref|XM_419275.2|	194	436	34.74	82.04	1.23973	5.4e-13	8.4e-12
gi|118100166|ref|XM_415807.2|	66	148	11.82	27.85	1.23645	1.74e-09	1.72e-08
gi|71897024|ref|NM_001031338.1|	361	809	64.65	152.22	1.23544	0	0
gi|118087280|ref|XM_418380.2|	71	159	12.72	29.92	1.23401	4.57e-10	4.88e-09
gi|52138644|ref|NM_001004375.1|	335	747	59.99	140.55	1.22829	1.53e-13	2.91e-12
gi|57529752|ref|NM_001006518.1|	144	321	25.79	60.4	1.22774	1.01e-13	2.04e-12
gi|118091559|ref|XM_421123.2|	48	107	8.6	20.13	1.22694	3.66e-07	2.73e-06
gi|118100864|ref|XR_026659.1|	70	156	12.54	29.35	1.22682	7.94e-10	8.18e-09
gi|118086296|ref|XM_418898.2|	154	343	27.58	64.54	1.22657	2.04e-13	3.74e-12
gi|45382038|ref|NM_204737.1|	40	89	7.16	16.75	1.22613	3.7e-06	2.34e-05
gi|118086278|ref|XM_418878.2|	98	218	17.55	41.02	1.22486	3.88e-13	6.26e-12
gi|118088994|ref|XM_419942.2|	63	140	11.28	26.34	1.22349	6.42e-09	5.93e-08
gi|118089594|ref|XM_426274.2|	123	273	22.03	51.37	1.22146	0	0
gi|71897162|ref|NM_001030649.1|	169	375	30.27	70.56	1.22096	1.78e-15	4.48e-14
gi|59709478|ref|NM_001012291.1|	2175	4818	389.52	906.54	1.21867	0	0
gi|118089438|ref|XM_420230.2|	33	73	5.91	13.74	1.21715	3.12e-05	0.000167329
gi|71896920|ref|NM_001030752.1|	47	104	8.42	19.57	1.21675	6.38e-07	4.6e-06
gi|45382386|ref|NM_204872.1|	330	729	59.1	137.17	1.21473	3e-13	5.04e-12
gi|118102835|ref|XM_425834.2|	159	351	28.47	66.04	1.2139	7.33e-14	1.52e-12
gi|118088220|ref|XM_419569.2|	281	620	50.32	116.66	1.21311	0	0
gi|118096036|ref|XM_413950.2|	92	203	16.48	38.2	1.21286	3.66e-12	4.88e-11
gi|118097998|ref|XM_414893.2|	30	66	5.37	12.42	1.20967	8.24e-05	0.000406443
gi|118102534|ref|XM_418029.2|	3464	7607	620.36	1431.31	1.20616	0	0
gi|118099795|ref|XM_001233635.1|	951	2088	170.31	392.87	1.20589	0	0
gi|118089820|ref|XM_420404.2|	93	204	16.66	38.38	1.20397	4.29e-12	5.7e-11
gi|46048740|ref|NM_205199.1|	57	125	10.21	23.52	1.20391	6.09e-08	4.96e-07
gi|118100862|ref|XM_417493.2|	42	92	7.52	17.31	1.2028	3.54e-06	2.25e-05
gi|118101198|ref|XM_417636.2|	737	1614	131.99	303.69	1.20217	0	0
gi|71896834|ref|NM_001030773.1|	64	140	11.46	26.34	1.20065	1.07e-08	9.55e-08
gi|118100399|ref|XM_415883.2|	66	144	11.82	27.09	1.19653	7.16e-09	6.59e-08
gi|118099587|ref|XM_415601.2|	50	109	8.95	20.51	1.19637	4.98e-07	3.65e-06
gi|118082075|ref|XR_026897.1|	646	1409	115.69	265.11	1.19633	1.32e-12	1.89e-11
gi|86129475|ref|NM_001039283.1|	28	61	5.01	11.48	1.19624	0.000177863	0.000802603
gi|60302805|ref|NM_001012580.1|	28	61	5.01	11.48	1.19624	0.000177863	0.000802258
gi|118087337|ref|XM_418441.2|	91	198	16.3	37.26	1.19276	1.25e-11	1.56e-10
gi|118100256|ref|XM_415846.2|	218	474	39.04	89.19	1.19193	4.53e-14	9.75e-13
gi|118090136|ref|XM_420537.2|	58	126	10.39	23.71	1.1903	7.08e-08	5.73e-07
gi|71895338|ref|NM_001031059.1|	70	152	12.54	28.6	1.18948	3.23e-09	3.1e-08
gi|113206083|ref|NM_001044651.1|	66	143	11.82	26.91	1.18691	1.01e-08	9.1e-08
gi|118093218|ref|XM_001232946.1|	287	621	51.4	116.85	1.18482	4.73e-13	7.47e-12
gi|118090405|ref|XM_420664.2|	192	415	34.38	78.09	1.18357	0	0
gi|118103961|ref|XM_424927.2|	63	136	11.28	25.59	1.18181	2.61e-08	2.23e-07
gi|118096258|ref|XM_001232871.1|	64	138	11.46	25.97	1.18024	2.14e-08	1.85e-07
gi|55926193|ref|NM_001007479.1|	1424	3067	255.02	577.08	1.17816	4.44e-12	5.87e-11
gi|118091506|ref|XM_421093.2|	143	308	25.61	57.95	1.1781	0	0
gi|118103948|ref|XM_001231728.1|	95	204	17.01	38.38	1.17397	1.14e-11	1.42e-10
gi|118083460|ref|XM_416557.2|	115	247	20.6	46.47	1.17366	4.13e-14	9.02e-13
gi|118097825|ref|XM_001233050.1|	227	487	40.65	91.63	1.17256	4.15e-14	9.03e-13
gi|45383164|ref|NM_204500.1|	69	148	12.36	27.85	1.172	7.87e-09	7.16e-08
gi|118089417|ref|XM_420213.2|	84	180	15.04	33.87	1.1712	2e-10	2.18e-09
gi|118102464|ref|XM_417993.2|	218	466	39.04	87.68	1.16729	4.53e-14	9.73e-13
gi|118095079|ref|XM_422593.2|	75	160	13.43	30.11	1.16478	2.38e-09	2.31e-08
gi|118102283|ref|XM_419265.2|	195	416	34.92	78.27	1.16441	2.13e-13	3.88e-12
gi|118090899|ref|XM_001231583.1|	121	258	21.67	48.54	1.16347	4.6e-14	9.84e-13
gi|70608115|ref|NM_204570.2|	273	581	48.89	109.32	1.16095	2.42e-13	4.28e-12
gi|118097638|ref|XM_414670.2|	123	261	22.03	49.11	1.15655	8.22e-15	1.97e-13
gi|118100044|ref|XM_415731.2|	156	331	27.94	62.28	1.15644	1.57e-13	2.98e-12
gi|118094042|ref|XM_426613.2|	83	176	14.86	33.12	1.15627	4.82e-10	5.14e-09
gi|118091592|ref|XM_421138.2|	75	159	13.43	29.92	1.15565	3.34e-09	3.19e-08
gi|118093850|ref|XM_422112.2|	167	354	29.91	66.61	1.15511	1.85e-13	3.41e-12
gi|118088408|ref|XM_001232095.1|	262	555	46.92	104.43	1.15426	1.21e-13	2.38e-12
gi|118102234|ref|XM_423395.2|	34	72	6.09	13.55	1.15378	7.35e-05	0.000366628
gi|118103187|ref|XM_423237.2|	94	199	16.83	37.44	1.15355	3.84e-11	4.48e-10
gi|118085565|ref|XM_418541.2|	95	201	17.01	37.82	1.15277	3.16e-11	3.73e-10
gi|118088353|ref|XM_419664.2|	43	91	7.7	17.12	1.15275	8.24e-06	4.9e-05
gi|71896650|ref|NM_001031152.1|	261	552	46.74	103.86	1.15191	2.24e-13	4.05e-12
gi|118095007|ref|XM_422625.2|	70	148	12.54	27.85	1.15114	1.28e-08	1.13e-07
gi|45382420|ref|NM_205376.1|	79	167	14.15	31.42	1.15088	1.5e-09	1.51e-08
gi|71894704|ref|NM_001030886.1|	72	152	12.89	28.6	1.14976	8.55e-09	7.75e-08
gi|71897320|ref|NM_001031375.1|	206	435	36.89	81.85	1.14975	2.91e-13	4.91e-12
gi|118101910|ref|XM_417890.2|	144	304	25.79	57.2	1.1492	1.01e-13	2.04e-12
gi|57525518|ref|NM_001006269.1|	94	198	16.83	37.26	1.14659	5.38e-11	6.16e-10
gi|118089371|ref|XM_420193.2|	143	301	25.61	56.64	1.14511	0	0
gi|118098292|ref|XM_001233774.1|	77	162	13.79	30.48	1.14424	3.14e-09	3.01e-08
gi|52345402|ref|NM_001004376.2|	1110	2335	198.79	439.35	1.14413	4.45e-12	5.88e-11
gi|118089374|ref|XM_001233260.1|	40	84	7.16	15.81	1.14281	2.14e-05	0.000118314
gi|118103015|ref|XM_418146.2|	40	84	7.16	15.81	1.14281	2.14e-05	0.000118252
gi|118087805|ref|XM_419376.2|	122	256	21.85	48.17	1.1405	1.58e-13	2.99e-12
gi|71894702|ref|NM_001030885.1|	733	1535	131.27	288.82	1.13763	0	0
gi|118095350|ref|XM_422818.2|	43	90	7.7	16.93	1.13665	1.16e-05	6.73e-05
gi|50748819|ref|XM_421418.1|	76	159	13.61	29.92	1.13644	5.37e-09	4.98e-08
gi|71897340|ref|NM_001030693.1|	55	115	9.85	21.64	1.1355	7.21e-07	5.12e-06
gi|118088631|ref|XM_419791.2|	44	92	7.88	17.31	1.13534	9.47e-06	5.56e-05
gi|118099634|ref|XM_415620.2|	45	94	8.06	17.69	1.13408	7.72e-06	4.6e-05
gi|118101725|ref|XM_417814.2|	108	225	19.34	42.34	1.13043	4.59e-12	6.06e-11
gi|118098105|ref|XM_414929.2|	62	129	11.1	24.27	1.12861	1.75e-07	1.35e-06
gi|59889567|ref|NM_001007822.1|	419	872	75.04	164.07	1.12858	0	0
gi|45383028|ref|NM_204575.1|	111	231	19.88	43.46	1.12837	2.54e-12	3.48e-11
gi|71896560|ref|NM_001030956.1|	1195	2482	214.01	467.01	1.12578	5.05e-12	6.62e-11
gi|118101407|ref|XM_424402.2|	139	288	24.89	54.19	1.12246	1.82e-13	3.36e-12
gi|45382884|ref|NM_205510.1|	300	621	53.73	116.85	1.12086	2.35e-13	4.19e-12
gi|57525190|ref|NM_001006191.1|	57	118	10.21	22.2	1.12058	6.73e-07	4.81e-06
gi|118091548|ref|XM_421109.2|	58	120	10.39	22.58	1.11985	5.5e-07	4e-06
gi|118083064|ref|XR_027154.1|	147	304	26.33	57.2	1.11931	1.05e-13	2.11e-12
gi|61098036|ref|NM_001012863.1|	61	126	10.92	23.71	1.11852	3e-07	2.27e-06
gi|71895602|ref|NM_001031491.1|	725	1498	129.84	281.86	1.11824	1.38e-12	1.97e-11
gi|118083359|ref|XM_416525.2|	67	138	12	25.97	1.11381	8.92e-08	7.11e-07
gi|118103842|ref|XM_414683.2|	49	101	8.78	19	1.11371	4.78e-06	2.97e-05
gi|71895228|ref|NM_001030806.1|	119	245	21.31	46.1	1.11324	8.77e-13	1.31e-11
gi|118095831|ref|XM_413856.2|	717	1475	128.41	277.53	1.11189	3.22e-13	5.36e-12
gi|118098404|ref|XM_415085.2|	35	72	6.27	13.55	1.11176	0.000118736	0.000565995
gi|56605965|ref|NM_001008477.1|	134	275	24	51.74	1.10825	0	0
gi|118084931|ref|XM_417098.2|	205	420	36.71	79.03	1.10623	4.76e-13	7.5e-12
gi|118082686|ref|XM_001233648.1|	82	168	14.69	31.61	1.10555	4.36e-09	4.1e-08
gi|57529944|ref|NM_001006480.1|	42	86	7.52	16.18	1.10541	2.8e-05	0.000151484
gi|45384353|ref|NM_205320.1|	800	1638	143.27	308.2	1.10513	9.46e-13	1.39e-11
gi|45383371|ref|NM_204392.1|	147	301	26.33	56.64	1.10511	1.07e-13	2.15e-12
gi|54111424|ref|NM_001005618.1|	192	393	34.38	73.95	1.10498	0	0
gi|61098196|ref|NM_001012836.1|	45	92	8.06	17.31	1.10275	1.51e-05	8.61e-05
gi|118088573|ref|XM_419748.2|	50	102	8.95	19.19	1.1004	5.44e-06	3.36e-05
gi|57529983|ref|NM_001006472.1|	127	259	22.74	48.73	1.09958	4.46e-13	7.1e-12
gi|118092764|ref|XM_421662.2|	477	971	85.42	182.7	1.09683	0	0
gi|118099727|ref|XM_415658.2|	88	179	15.76	33.68	1.09562	1.81e-09	1.78e-08
gi|118091235|ref|XR_026988.1|	62	126	11.1	23.71	1.09494	4.74e-07	3.49e-06
gi|118099590|ref|XM_415602.2|	64	130	11.46	24.46	1.09382	3.16e-07	2.38e-06
gi|118088490|ref|XM_001233536.1|	106	215	18.98	40.45	1.09166	4.93e-11	5.67e-10
gi|118088115|ref|XM_419527.2|	69	140	12.36	26.34	1.09158	1.15e-07	9.03e-07
gi|118104214|ref|XM_423815.2|	35	71	6.27	13.36	1.09138	0.000166241	0.000761963
gi|57525023|ref|NM_001006152.1|	86	174	15.4	32.74	1.08812	3.75e-09	3.56e-08
gi|71895844|ref|NM_001031532.1|	169	342	30.27	64.35	1.08805	1.78e-15	4.49e-14
gi|118086061|ref|XM_418757.2|	44	89	7.88	16.75	1.08789	2.59e-05	0.000140541
gi|71896938|ref|NM_001031316.1|	135	273	24.18	51.37	1.08711	3.61e-13	5.87e-12
gi|118092344|ref|XM_421467.2|	238	481	42.62	90.5	1.08639	6.91e-13	1.05e-11
gi|118087571|ref|XM_419331.2|	93	188	16.66	35.37	1.08614	9.2e-10	9.39e-09
gi|118093824|ref|XM_422096.2|	53	107	9.49	20.13	1.08487	4.1e-06	2.57e-05
gi|118099253|ref|XM_415507.2|	62	125	11.1	23.52	1.08333	6.57e-07	4.71e-06
gi|118098163|ref|XM_414960.2|	60	121	10.75	22.77	1.0828	9.87e-07	6.87e-06
gi|46048650|ref|NM_205511.1|	213	429	38.15	80.72	1.08124	2.79e-13	4.79e-12
gi|118129630|ref|XM_424485.2|	317	638	56.77	120.04	1.08031	2.63e-13	4.56e-12
gi|118096029|ref|XM_001232764.1|	181	364	32.41	68.49	1.07945	1.42e-13	2.72e-12
gi|118087635|ref|XM_419357.2|	155	311	27.76	58.52	1.07592	3.68e-13	5.95e-12
gi|118098273|ref|XM_415050.2|	172	345	30.8	64.91	1.07551	1.11e-13	2.2e-12
gi|118098038|ref|XM_414891.2|	41	82	7.34	15.43	1.07189	6.68e-05	0.000336033
gi|118082314|ref|XM_001233572.1|	85	170	15.22	31.99	1.07165	8.73e-09	7.91e-08
gi|60302803|ref|NM_001012578.1|	54	108	9.67	20.32	1.07131	4.63e-06	2.89e-05
gi|57529812|ref|NM_001006506.1|	86	172	15.4	32.36	1.07128	7.14e-09	6.58e-08
gi|118084265|ref|XM_001233588.1|	267	534	47.82	100.48	1.07122	7.21e-13	1.08e-11
gi|118091835|ref|XM_421253.2|	276	551	49.43	103.67	1.06854	1.1e-13	2.19e-12
gi|50753468|ref|XM_414001.1|	115	229	20.6	43.09	1.06471	2.94e-11	3.48e-10
gi|71895236|ref|NM_001030804.1|	217	432	38.86	81.28	1.06461	2.86e-13	4.87e-12
gi|118104287|ref|XM_001231783.1|	610	1213	109.24	228.23	1.06299	8.46e-13	1.26e-11
gi|118088445|ref|XM_419693.2|	84	167	15.04	31.42	1.06288	1.47e-08	1.3e-07
gi|118096067|ref|XM_413822.2|	242	481	43.34	90.5	1.06222	4.12e-13	6.61e-12
gi|71896004|ref|NM_001031560.1|	158	314	28.3	59.08	1.06187	1.42e-14	3.28e-13
gi|60302771|ref|NM_001012561.1|	532	1056	95.27	198.69	1.06043	1.75e-13	3.25e-12
gi|118103252|ref|XM_425908.2|	59	117	10.57	22.01	1.05818	2.31e-06	1.51e-05
gi|50053789|ref|NM_001001899.1|	54	107	9.67	20.13	1.05776	6.4e-06	3.88e-05
gi|118100258|ref|XM_415848.2|	138	273	24.71	51.37	1.05583	7.45e-13	1.12e-11
gi|118096544|ref|XM_414184.2|	317	626	56.77	117.79	1.05302	2.63e-13	4.57e-12
gi|71897246|ref|NM_001030908.1|	80	158	14.33	29.73	1.05288	4.52e-08	3.75e-07
gi|71896620|ref|NM_001030964.1|	74	146	13.25	27.47	1.05186	1.52e-07	1.18e-06
gi|113206103|ref|NM_001044660.1|	38	75	6.81	14.11	1.05099	0.000172327	0.000784032
gi|118096416|ref|XM_001231860.1|	98	193	17.55	36.31	1.0489	1.66e-09	1.64e-08
gi|118091514|ref|XM_421096.2|	64	126	11.46	23.71	1.04889	1.15e-06	7.93e-06
gi|57530083|ref|NM_001006449.1|	65	128	11.64	24.08	1.04874	9.39e-07	6.56e-06
gi|118100687|ref|XM_417408.2|	93	183	16.66	34.43	1.04728	4.54e-09	4.26e-08
gi|118096337|ref|XM_429348.2|	59	116	10.57	21.83	1.04634	3.18e-06	2.04e-05
gi|45384129|ref|NM_205110.1|	308	604	55.16	113.65	1.0429	0	0
gi|118102569|ref|XM_418053.2|	616	1208	110.32	227.29	1.04284	6.78e-13	1.03e-11
gi|118095985|ref|XR_026923.1|	119	233	21.31	43.84	1.04072	4.64e-11	5.38e-10
gi|71895584|ref|NM_001031486.1|	208	407	37.25	76.58	1.03973	3.5e-13	5.78e-12
gi|118094938|ref|XM_422661.2|	66	129	11.82	24.27	1.03794	1.05e-06	7.3e-06
gi|118089156|ref|XM_001234475.1|	130	254	23.28	47.79	1.03762	6.92e-12	8.87e-11
gi|118101967|ref|XM_001233565.1|	64	125	11.46	23.52	1.03728	1.58e-06	1.06e-05
gi|118098551|ref|XM_415171.2|	340	664	60.89	124.94	1.03696	1.59e-13	2.99e-12
gi|56118959|ref|NM_001007982.1|	84	164	15.04	30.86	1.03693	3.79e-08	3.16e-07
gi|118082491|ref|XM_416141.2|	41	80	7.34	15.05	1.03591	0.000127729	0.000601478
gi|118095634|ref|XM_413764.2|	40	78	7.16	14.68	1.03582	0.000157141	0.000725965
gi|56119003|ref|NM_001007913.1|	142	277	25.43	52.12	1.03531	1.17e-12	1.7e-11
gi|118091550|ref|XM_001233288.1|	120	234	21.49	44.03	1.03482	5.19e-11	5.95e-10
gi|45384335|ref|NM_205314.1|	39	76	6.98	14.3	1.03472	0.000193382	0.000866293
gi|118100395|ref|XM_415880.2|	538	1049	96.35	197.38	1.03462	0	0
gi|60593011|ref|NM_001012693.1|	79	154	14.15	28.98	1.03426	1.04e-07	8.22e-07
gi|45382118|ref|NM_204773.1|	60	117	10.75	22.01	1.03382	3.56e-06	2.26e-05
gi|118087836|ref|XM_419389.2|	76	148	13.61	27.85	1.03301	1.9e-07	1.46e-06
gi|118092159|ref|XM_421358.2|	149	290	26.68	54.57	1.03235	5.66e-13	8.77e-12
gi|118093854|ref|XM_422113.2|	273	531	48.89	99.91	1.03109	2.42e-13	4.29e-12
gi|118082083|ref|XM_425421.2|	125	243	22.39	45.72	1.02997	2.62e-11	3.13e-10
gi|60302843|ref|NM_001012597.1|	71	138	12.72	25.97	1.02975	5.23e-07	3.82e-06
gi|118097317|ref|XM_414529.2|	87	169	15.58	31.8	1.02933	2.83e-08	2.41e-07
gi|118088504|ref|XM_419722.2|	69	134	12.36	25.21	1.02832	7.84e-07	5.54e-06
gi|71896384|ref|NM_001030541.1|	84	163	15.04	30.67	1.02802	5.18e-08	4.27e-07
gi|45383076|ref|NM_204549.1|	3448	6691	617.49	1258.96	1.02774	0	0
gi|45384207|ref|NM_205284.1|	99	192	17.73	36.13	1.027	3.47e-09	3.31e-08
gi|118085977|ref|XM_426010.2|	62	120	11.1	22.58	1.02449	3.25e-06	2.08e-05
gi|61098299|ref|NM_001012797.1|	135	261	24.18	49.11	1.0222	6.81e-12	8.74e-11
gi|118101589|ref|XM_001233023.1|	74	143	13.25	26.91	1.02215	3.89e-07	2.89e-06
gi|71897256|ref|NM_001031389.1|	43	83	7.7	15.62	1.02046	0.00011612	0.000554529
gi|118096435|ref|XM_414150.2|	101	195	18.09	36.69	1.02019	3.17e-09	3.03e-08
gi|118098418|ref|XM_001234811.1|	57	110	10.21	20.7	1.01965	8.99e-06	5.3e-05
gi|61098132|ref|NM_001012847.1|	157	303	28.12	57.01	1.01962	1.4e-13	2.7e-12
gi|118085705|ref|XM_418632.2|	96	185	17.19	34.81	1.01793	8.62e-09	7.82e-08
gi|45384217|ref|NM_205064.1|	106	204	18.98	38.38	1.01587	1.58e-09	1.57e-08
gi|118098159|ref|XM_414958.2|	922	1774	165.12	333.79	1.01543	1.51e-13	2.9e-12
gi|118093654|ref|XM_422007.2|	148	284	26.5	53.44	1.01193	1.22e-12	1.76e-11
gi|118084695|ref|XM_416978.2|	60	115	10.75	21.64	1.00936	6.66e-06	4.02e-05
gi|118086992|ref|XM_428540.2|	1531	2933	274.18	551.86	1.00918	6.76e-12	8.69e-11
gi|118099929|ref|XM_001232060.1|	137	262	24.53	49.3	1.00704	1.13e-11	1.42e-10
gi|118101723|ref|XM_417812.2|	69	132	12.36	24.84	1.00699	1.46e-06	9.87e-06
gi|118083017|ref|XM_429551.2|	65	124	11.64	23.33	1.0031	3.28e-06	2.1e-05
gi|57530143|ref|NM_001006440.1|	97	185	17.37	34.81	1.0029	1.3e-08	1.15e-07
gi|71896502|ref|NM_001030946.1|	117	223	20.95	41.96	1.00206	4.39e-10	4.69e-09
gi|57530078|ref|NM_001006453.1|	491	935	87.93	175.93	1.00057	7e-13	1.06e-11
gi|118095811|ref|XM_413830.2|	187	356	33.49	66.98	1	3.48e-13	5.76e-12

## Sheet: F1 vs POF1 down
Gene	RawIntensity-F1	RawIntensity-POF1	TPM-F1	TPM-POF1	log2 Ratio(POF1/F1)	P-Value	FDR
gi|45382342|ref|NM_205396.1|	54	0	9.67	0.01	-9.91737	2.12e-16	5.58e-15
gi|45384293|ref|NM_205036.1|	36	0	6.45	0.01	-9.33316	3.59e-11	4.2e-10
gi|118086730|ref|XM_419104.2|	33	0	5.91	0.01	-9.20701	2.67e-10	2.88e-09
gi|118124410|ref|XM_001234991.1|	29	0	5.19	0.01	-9.01959	3.87e-09	3.67e-08
gi|118102984|ref|XM_418164.2|	29	0	5.19	0.01	-9.01959	3.87e-09	3.67e-08
gi|118092234|ref|XM_421396.2|	27	0	4.84	0.01	-8.91886	1.48e-08	1.3e-07
gi|118095228|ref|XR_027031.1|	22	0	3.94	0.01	-8.62205	4.18e-07	3.09e-06
gi|118089673|ref|XM_420331.2|	21	0	3.76	0.01	-8.55459	8.16e-07	5.74e-06
gi|118082019|ref|XM_416842.2|	21	0	3.76	0.01	-8.55459	8.16e-07	5.74e-06
gi|118101690|ref|XM_428202.2|	20	0	3.58	0.01	-8.48382	1.59e-06	1.07e-05
gi|71896970|ref|NM_001030739.1|	20	0	3.58	0.01	-8.48382	1.59e-06	1.07e-05
gi|118084735|ref|XM_001231639.1|	20	0	3.58	0.01	-8.48382	1.59e-06	1.07e-05
gi|71896182|ref|NM_001031594.1|	18	0	3.22	0.01	-8.33092	6.06e-06	3.71e-05
gi|118089800|ref|XM_420398.2|	17	0	3.04	0.01	-8.24793	1.18e-05	6.86e-05
gi|71896202|ref|NM_001031598.1|	16	0	2.87	0.01	-8.16491	2.31e-05	0.000126442
gi|73661205|ref|NM_001030952.1|	16	0	2.87	0.01	-8.16491	2.31e-05	0.000126376
gi|118101841|ref|XM_001231542.1|	16	0	2.87	0.01	-8.16491	2.31e-05	0.00012631
gi|118093602|ref|XM_001233813.1|	14	0	2.51	0.01	-7.97154	8.8e-05	0.000431466
gi|52138712|ref|NM_001004412.1|	14	0	2.51	0.01	-7.97154	8.8e-05	0.000431265
gi|118100602|ref|XM_417369.2|	14	0	2.51	0.01	-7.97154	8.8e-05	0.000431063
gi|118099139|ref|XM_001234195.1|	14	0	2.51	0.01	-7.97154	8.8e-05	0.000430862
gi|45383024|ref|NM_204578.1|	14	0	2.51	0.01	-7.97154	8.8e-05	0.000430661
gi|118086330|ref|XM_418897.2|	13	0	2.33	0.01	-7.86419	0.000171768	0.000784208
gi|118122321|ref|XM_423405.2|	13	0	2.33	0.01	-7.86419	0.000171768	0.000783867
gi|118088056|ref|XM_419492.2|	13	0	2.33	0.01	-7.86419	0.000171768	0.000783526
gi|118091480|ref|XM_001233110.1|	13	0	2.33	0.01	-7.86419	0.000171768	0.000783186
gi|118090895|ref|XM_420886.2|	13	0	2.33	0.01	-7.86419	0.000171768	0.000782845
gi|118095115|ref|XM_001232052.1|	13	0	2.33	0.01	-7.86419	0.000171768	0.000782505
gi|118089117|ref|XM_420036.2|	13	0	2.33	0.01	-7.86419	0.000171768	0.000782165
gi|118099318|ref|XM_415462.2|	13	0	2.33	0.01	-7.86419	0.000171768	0.000781826
gi|118091779|ref|XM_421217.2|	1255	7	224.75	1.32	-7.41164	0	0
gi|118088901|ref|XM_419875.2|	93	2	16.66	0.38	-5.45425	1.11e-24	3.61e-23
gi|71894830|ref|NM_001031063.1|	137	5	24.53	0.94	-4.70574	2.21e-33	7.87e-32
gi|118099535|ref|XM_001231408.1|	197	8	35.28	1.51	-4.54623	1.46e-46	5.98e-45
gi|45382718|ref|NM_204686.1|	82	4	14.69	0.75	-4.2918	2.07e-19	5.99e-18
gi|48976108|ref|NM_001001756.1|	1719	85	307.85	15.99	-4.26699	0	0
gi|118102161|ref|XM_423078.2|	40	2	7.16	0.38	-4.23589	5.58e-10	5.87e-09
gi|118101044|ref|XM_417583.2|	67	4	12	0.75	-4	2.2e-15	5.5e-14
gi|118097469|ref|XM_001233829.1|	47	3	8.42	0.56	-3.91032	5.91e-11	6.74e-10
gi|118091725|ref|XM_001231760.1|	151	10	27.04	1.88	-3.84629	3.01e-32	1.06e-30
gi|71895042|ref|NM_001031229.1|	8361	579	1497.35	108.94	-3.78081	0	0
gi|45382782|ref|NM_205494.1|	40697	2833	7288.32	533.05	-3.77324	0	0
gi|118098140|ref|XM_425255.2|	27	2	4.84	0.38	-3.67094	1.64e-06	1.1e-05
gi|45382870|ref|NM_204631.1|	27	2	4.84	0.38	-3.67094	1.64e-06	1.1e-05
gi|118104537|ref|XM_430508.2|	25	2	4.48	0.38	-3.55943	5.46e-06	3.37e-05
gi|118118948|ref|XM_001233819.1|	35	3	6.27	0.56	-3.48497	8.09e-08	6.52e-07
gi|118089999|ref|XM_426296.2|	22	2	3.94	0.38	-3.37412	3.25e-05	0.000173249
gi|118090231|ref|XM_420584.2|	22	2	3.94	0.38	-3.37412	3.25e-05	0.000173161
gi|48976106|ref|NM_001001755.1|	43	4	7.7	0.75	-3.3599	4.03e-09	3.8e-08
gi|118103024|ref|XM_418136.2|	42	4	7.52	0.75	-3.32577	7.22e-09	6.62e-08
gi|118089326|ref|XM_001231976.1|	253	25	45.31	4.7	-3.2691	1.77e-46	7.23e-45
gi|118115182|ref|XR_027173.1|	20	2	3.58	0.38	-3.23589	0.000105332	0.000508337
gi|118089470|ref|XM_420246.2|	20	2	3.58	0.38	-3.23589	0.000105332	0.000508103
gi|118091109|ref|XM_420907.2|	20	2	3.58	0.38	-3.23589	0.000105332	0.00050787
gi|118101042|ref|XM_001233573.1|	66	7	11.82	1.32	-3.16262	9.17e-13	1.36e-11
gi|118095623|ref|XM_001233982.1|	19	2	3.4	0.38	-3.16146	0.000188556	0.000846124
gi|71896014|ref|NM_001031563.1|	422	46	75.57	8.66	-3.12537	1.97e-73	9.27e-72
gi|118120066|ref|XM_425615.2|	112	13	20.06	2.45	-3.03347	5.18e-20	1.52e-18
gi|45383923|ref|NM_205208.1|	2282	271	408.68	50.99	-3.00269	0	0
gi|45382704|ref|NM_205479.1|	423	52	75.75	9.78	-2.95334	1.18e-69	5.49e-68
gi|113206113|ref|NM_001044661.1|	24	3	4.3	0.56	-2.94084	4.71e-05	0.000244074
gi|118084839|ref|XM_417029.2|	40	5	7.16	0.94	-2.92923	1.06e-07	8.41e-07
gi|118090500|ref|XM_420710.2|	572	72	102.44	13.55	-2.91841	1.58e-92	7.8e-91
gi|118095198|ref|XM_422751.2|	47	6	8.42	1.13	-2.8975	9.1e-09	8.22e-08
gi|118081895|ref|XM_414972.2|	132	17	23.64	3.2	-2.88509	2.92e-22	9.15e-21
gi|118101565|ref|XM_417734.2|	23	3	4.12	0.56	-2.87915	8.25e-05	0.000406967
gi|50748607|ref|XM_421323.1|	123	16	22.03	3.01	-2.87163	9.76e-21	2.92e-19
gi|45384387|ref|NM_204936.1|	160	21	28.65	3.95	-2.85861	1.93e-26	6.44e-25
gi|118126802|ref|XM_423332.2|	22	3	3.94	0.56	-2.8147	0.00014398	0.000669586
gi|50053694|ref|NM_001001901.1|	362	51	64.83	9.6	-2.75556	8.25e-56	3.7e-54
gi|45382172|ref|NM_205432.1|	34	5	6.09	0.94	-2.69571	2.89e-06	1.87e-05
gi|118103828|ref|XM_424749.2|	27	4	4.84	0.75	-2.69004	3.48e-05	0.000184972
gi|45383675|ref|NM_204224.1|	27	4	4.84	0.75	-2.69004	3.48e-05	0.000184878
gi|118098626|ref|XM_423207.2|	27	4	4.84	0.75	-2.69004	3.48e-05	0.000184784
gi|118104357|ref|XM_424705.2|	27	4	4.84	0.75	-2.69004	3.48e-05	0.000184691
gi|46048878|ref|NM_204807.1|	60	9	10.75	1.69	-2.66924	4.58e-10	4.89e-09
gi|46048928|ref|NM_204561.1|	613	92	109.78	17.31	-2.66494	4.52e-90	2.22e-88
gi|118123339|ref|XM_001236315.1|	53	8	9.49	1.51	-2.65186	5.27e-09	4.89e-08
gi|45382322|ref|NM_205401.1|	2208	336	395.43	63.22	-2.64497	0	0
gi|118090072|ref|XM_420498.2|	39	6	6.98	1.13	-2.6269	7.14e-07	5.08e-06
gi|118082444|ref|XM_416112.2|	32	5	5.73	0.94	-2.6078	8.47e-06	5.02e-05
gi|118108440|ref|XM_001236976.1|	51	8	9.13	1.51	-2.59607	1.53e-08	1.35e-07
gi|118103983|ref|XM_001232042.1|	57	9	10.21	1.69	-2.59489	2.26e-09	2.2e-08
gi|45382608|ref|NM_204727.1|	25	4	4.48	0.75	-2.57854	0.000102291	0.000495486
gi|118110324|ref|XM_001236575.1|	44	7	7.88	1.32	-2.57766	1.77e-07	1.37e-06
gi|118096625|ref|XM_001232941.1|	43	7	7.7	1.32	-2.54432	3e-07	2.27e-06
gi|118094069|ref|XM_422211.2|	327	54	58.56	10.16	-2.52702	4.34e-46	1.76e-44
gi|54020690|ref|NM_204216.2|	24	4	4.3	0.75	-2.51937	0.000174135	0.00079157
gi|118084158|ref|XM_416840.2|	24	4	4.3	0.75	-2.51937	0.000174135	0.000791227
gi|118103270|ref|XM_418237.2|	60	10	10.75	1.88	-2.51553	1.62e-09	1.6e-08
gi|46048720|ref|NM_205268.1|	1063	177	190.37	33.3	-2.51521	3.02e-145	1.63e-143
gi|118089812|ref|XM_426284.2|	120	20	21.49	3.76	-2.51486	9.68e-18	2.64e-16
gi|88853836|ref|NM_001039598.1|	30	5	5.37	0.94	-2.51419	2.45e-05	0.000133328
gi|61098371|ref|NM_001012916.1|	42	7	7.52	1.32	-2.51019	5.07e-07	3.72e-06
gi|45384221|ref|NM_205290.1|	10443	1771	1870.21	333.23	-2.48861	0	0
gi|118097945|ref|XM_001234374.1|	70	12	12.54	2.26	-2.47214	1.01e-10	1.13e-09
gi|118104423|ref|XM_424888.2|	35	6	6.27	1.13	-2.47214	5.91e-06	3.63e-05
gi|118092781|ref|XM_421648.2|	140	24	25.07	4.52	-2.47157	4.09e-20	1.2e-18
gi|118102248|ref|XM_001234134.1|	383	67	68.59	12.61	-2.44343	9.78e-52	4.22e-50
gi|45383707|ref|NM_204205.1|	34	6	6.09	1.13	-2.43012	9.94e-06	5.82e-05
gi|118084664|ref|XM_416976.2|	27	5	4.84	0.94	-2.36427	0.000116759	0.00055733
gi|118082220|ref|XM_415992.2|	219	41	39.22	7.71	-2.34679	6.73e-29	2.31e-27
gi|118093529|ref|XM_001234092.1|	37	7	6.63	1.32	-2.32847	6.69e-06	4.03e-05
gi|45384115|ref|NM_205118.1|	1367	260	244.81	48.92	-2.32317	8.64e-170	4.87e-168
gi|118103159|ref|XR_026680.1|	26	5	4.66	0.94	-2.3096	0.000194734	0.000869751
gi|45384237|ref|NM_205056.1|	26	5	4.66	0.94	-2.3096	0.000194734	0.000869381
gi|118096934|ref|XM_001233526.1|	57	11	10.21	2.07	-2.30228	2.39e-08	2.05e-07
gi|118096993|ref|XM_414393.2|	149	29	26.68	5.46	-2.28879	1.36e-19	3.95e-18
gi|118098172|ref|XM_414959.2|	41	8	7.34	1.51	-2.28123	2.68e-06	1.74e-05
gi|118119588|ref|XM_001236060.1|	158	31	28.3	5.83	-2.27923	1.42e-20	4.23e-19
gi|118086082|ref|XM_418764.2|	168	33	30.09	6.21	-2.27662	9.11e-22	2.82e-20
gi|118091345|ref|XM_421041.2|	56	11	10.03	2.07	-2.27662	3.93e-08	3.27e-07
gi|118103189|ref|XM_001233566.1|	30	6	5.37	1.13	-2.2486	7.65e-05	0.000380178
gi|118104462|ref|XM_424917.2|	30	6	5.37	1.13	-2.2486	7.65e-05	0.000379998
gi|45382494|ref|NM_205359.1|	9872	2002	1767.95	376.69	-2.23063	0	0
gi|118085594|ref|XM_418557.2|	34	7	6.09	1.32	-2.2059	3.01e-05	0.000161964
gi|118097170|ref|XM_414469.2|	47	10	8.42	1.88	-2.16309	1.15e-06	7.93e-06
gi|118104562|ref|XM_424964.2|	121	26	21.67	4.89	-2.14779	4.72e-15	1.16e-13
gi|118097490|ref|XM_414611.2|	37	8	6.63	1.51	-2.13446	1.94e-05	0.000107902
gi|118123724|ref|XM_001231588.1|	159	35	28.47	6.59	-2.11109	5.66e-19	1.59e-17
gi|45382768|ref|NM_205491.1|	9863	2183	1766.34	410.75	-2.10443	0	0
gi|118082089|ref|XM_001232559.1|	36	8	6.45	1.51	-2.09475	3.14e-05	0.000168327
gi|118101851|ref|XM_417853.2|	67	15	12	2.82	-2.08927	1.17e-08	1.04e-07
gi|118108891|ref|XM_001233777.1|	58	13	10.39	2.45	-2.08434	1.18e-07	9.23e-07
gi|45382596|ref|NM_205248.1|	11070	2490	1982.5	468.51	-2.08117	0	0
gi|118102951|ref|XM_418123.2|	93	21	16.66	3.95	-2.07646	1.93e-11	2.33e-10
gi|118084337|ref|XM_001234410.1|	31	7	5.55	1.32	-2.07195	0.000130338	0.000612664
gi|118095903|ref|XM_413867.2|	870	199	155.81	37.44	-2.05714	1.24e-93	6.17e-92
gi|118094092|ref|XM_001233595.1|	48	11	8.6	2.07	-2.05471	1.92e-06	1.28e-05
gi|118083727|ref|XM_416671.2|	104	24	18.63	4.52	-2.04323	2.02e-12	2.81e-11
gi|118081886|ref|XM_423510.2|	52	12	9.31	2.26	-2.04246	7.62e-07	5.39e-06
gi|118096009|ref|XM_413930.2|	1025	237	183.56	44.59	-2.04146	6.25e-109	3.26e-107
gi|118102309|ref|XM_419249.2|	82	19	14.69	3.57	-2.04084	4.85e-10	5.16e-09
gi|118090428|ref|XM_420674.2|	1444	335	258.6	63.03	-2.03661	3.11e-152	1.69e-150
gi|118081899|ref|XM_414990.2|	73	17	13.07	3.2	-2.03012	4.81e-09	4.51e-08
gi|46195841|ref|NM_206985.1|	365	86	65.37	16.18	-2.01442	3.18e-39	1.22e-37
gi|118087645|ref|XM_419351.2|	93	22	16.66	4.14	-2.00869	5.02e-11	5.76e-10
gi|118096526|ref|XM_425129.2|	37	9	6.63	1.69	-1.97199	5.1e-05	0.000262072
gi|45642713|ref|NM_205459.1|	7684	1870	1376.11	351.85	-1.96756	0	0
gi|45383000|ref|NM_204590.1|	382	93	68.41	17.5	-1.96685	9.03e-40	3.5e-38
gi|45384117|ref|NM_205278.1|	13410	3269	2401.56	615.08	-1.96513	0	0
gi|118102573|ref|XM_418054.2|	381	93	68.23	17.5	-1.96305	1.42e-39	5.45e-38
gi|118090255|ref|XM_420592.2|	182	45	32.59	8.47	-1.944	1.78e-19	5.18e-18
gi|45383589|ref|NM_204274.1|	8181	2029	1465.11	381.77	-1.94023	0	0
gi|45382926|ref|NM_205518.1|	22509	5605	4031.08	1054.62	-1.93444	0	0
gi|118101678|ref|XM_425784.2|	40	10	7.16	1.88	-1.92923	3.17e-05	0.000169327
gi|118097864|ref|XM_414824.2|	48	12	8.6	2.26	-1.92801	4.89e-06	3.04e-05
gi|114326304|ref|NM_001048077.1|	806	202	144.34	38.01	-1.92502	8.81e-80	4.24e-78
gi|118095382|ref|XM_422834.2|	32	8	5.73	1.51	-1.92399	0.000208426	0.000923432
gi|52694651|ref|NM_001005345.1|	593	150	106.2	28.22	-1.91199	1.26e-58	5.71e-57
gi|71896774|ref|NM_001031279.1|	95	24	17.01	4.52	-1.91199	1.25e-10	1.39e-09
gi|118096574|ref|XM_423130.2|	201	51	36	9.6	-1.90689	7.52e-21	2.27e-19
gi|46048881|ref|NM_204787.1|	588	150	105.3	28.22	-1.89972	1.16e-57	5.22e-56
gi|45384195|ref|NM_205072.1|	784	200	140.4	37.63	-1.89959	2.64e-76	1.25e-74
gi|45384009|ref|NM_205172.1|	18078	4621	3237.54	869.47	-1.89669	0	0
gi|118091120|ref|XM_424543.2|	74	19	13.25	3.57	-1.892	1.9e-08	1.65e-07
gi|49225565|ref|NM_205030.1|	155	40	27.76	7.53	-1.88229	3.73e-16	9.71e-15
gi|118092624|ref|XM_001232740.1|	135	35	24.18	6.59	-1.87546	3.43e-14	7.58e-13
gi|118089261|ref|XM_420168.2|	73	19	13.07	3.57	-1.87226	2.97e-08	2.52e-07
gi|118088078|ref|XM_419510.2|	3676	962	658.33	181.01	-1.86274	0	0
gi|118103733|ref|XM_425019.2|	582	153	104.23	28.79	-1.85613	2.17e-55	9.67e-54
gi|52138686|ref|NM_001004392.1|	133	35	23.82	6.59	-1.85382	8.3e-14	1.69e-12
gi|45382532|ref|NM_205351.1|	8536	2254	1528.69	424.11	-1.84979	0	0
gi|118101514|ref|XM_001232076.1|	34	9	6.09	1.69	-1.84942	0.000201936	0.000896192
gi|118095556|ref|XM_413689.2|	78	21	13.97	3.95	-1.82241	1.79e-08	1.57e-07
gi|94400841|ref|NM_204316.3|	37	10	6.63	1.88	-1.81828	0.00012336	0.000583001
gi|45382336|ref|NM_204851.1|	95	26	17.01	4.89	-1.79848	6.97e-10	7.23e-09
gi|118084329|ref|XM_001234360.1|	751	207	134.49	38.95	-1.7878	1.65e-67	7.64e-66
gi|66363683|ref|NM_205210.2|	87	24	15.58	4.52	-1.7853	4.3e-09	4.05e-08
gi|45383126|ref|NM_204523.1|	199	55	35.64	10.35	-1.78387	5.37e-19	1.52e-17
gi|118091418|ref|XM_422985.2|	248	69	44.41	12.98	-1.77459	3.81e-23	1.2e-21
gi|45382278|ref|NM_205411.1|	43	12	7.7	2.26	-1.76854	4.6e-05	0.000238403
gi|118090528|ref|XM_420716.2|	118	33	21.13	6.21	-1.76663	1.06e-11	1.34e-10
gi|118082341|ref|XR_026728.1|	454	127	81.31	23.9	-1.76642	7.98e-41	3.1e-39
gi|45384303|ref|NM_205024.1|	120	34	21.49	6.4	-1.74752	1.01e-11	1.27e-10
gi|56119073|ref|NM_001007829.1|	342	97	61.25	18.25	-1.74681	1.09e-30	3.78e-29
gi|118091757|ref|XM_421193.2|	211	60	37.79	11.29	-1.74296	1.83e-19	5.3e-18
gi|118099455|ref|XM_425326.2|	49	14	8.78	2.63	-1.73916	1.72e-05	9.69e-05
gi|118092701|ref|XM_421632.2|	42	12	7.52	2.26	-1.73441	7.11e-05	0.00035554
gi|118085467|ref|XM_425959.2|	122	35	21.85	6.59	-1.72928	9.57e-12	1.21e-10
gi|71895660|ref|NM_001031038.1|	4741	1361	849.05	256.08	-1.72925	0	0
gi|118091865|ref|XM_421278.2|	101	29	18.09	5.46	-1.72822	6.02e-10	6.32e-09
gi|45384169|ref|NM_205085.1|	78	23	13.97	4.33	-1.68989	9e-08	7.17e-07
gi|118087266|ref|XM_418373.2|	237	70	42.44	13.17	-1.68817	8.48e-21	2.54e-19
gi|45384365|ref|NM_205005.1|	510	151	91.33	28.41	-1.68469	7.95e-43	3.18e-41
gi|48976116|ref|NM_001001760.1|	54	16	9.67	3.01	-1.68375	9.81e-06	5.75e-05
gi|118090578|ref|XM_420734.2|	297	88	53.19	16.56	-1.68345	1.38e-25	4.55e-24
gi|118085350|ref|XM_417248.2|	319	95	57.13	17.87	-1.67671	3.31e-27	1.11e-25
gi|71896814|ref|NM_001031288.1|	210	63	37.61	11.85	-1.66623	2.82e-18	7.78e-17
gi|45382644|ref|NM_204715.1|	60	18	10.75	3.39	-1.66498	3.66e-06	2.31e-05
gi|45384001|ref|NM_205177.1|	60	18	10.75	3.39	-1.66498	3.66e-06	2.31e-05
gi|45383799|ref|NM_204158.1|	8118	2457	1453.83	462.3	-1.65296	0	0
gi|118129653|ref|XM_424502.2|	637	194	114.08	36.5	-1.64408	2.58e-51	1.11e-49
gi|118098130|ref|XM_001231485.1|	144	44	25.79	8.28	-1.63911	1.01e-12	1.49e-11
gi|118092752|ref|XM_421633.2|	110	34	19.7	6.4	-1.62205	6.47e-10	6.78e-09
gi|45383070|ref|NM_204554.1|	2215	687	396.68	129.26	-1.6177	5.17e-170	2.93e-168
gi|71895288|ref|NM_001031431.1|	45	14	8.06	2.63	-1.61572	9.32e-05	0.000454544
gi|118094901|ref|XM_422675.2|	180	56	32.24	10.54	-1.61298	3.13e-15	7.74e-14
gi|118099242|ref|XM_001234820.1|	263	82	47.1	15.43	-1.60999	1.61e-21	4.92e-20
gi|57529772|ref|NM_001006514.1|	671	210	120.17	39.51	-1.60479	3.53e-52	1.54e-50
gi|118089260|ref|XM_420169.2|	436	137	78.08	25.78	-1.5987	2.57e-34	9.36e-33
gi|45383561|ref|NM_204289.1|	5899	1863	1056.44	350.54	-1.59156	0	0
gi|118101255|ref|XM_427362.2|	98	31	17.55	5.83	-1.5899	9.38e-09	8.47e-08
gi|71895872|ref|NM_001031538.1|	139	44	24.89	8.28	-1.58786	7.6e-12	9.69e-11
gi|118088540|ref|XM_424670.2|	188	60	33.67	11.29	-1.57642	2.25e-15	5.61e-14
gi|48976032|ref|NM_001001764.1|	78	25	13.97	4.7	-1.5716	3.96e-07	2.94e-06
gi|71896972|ref|NM_001030740.1|	75	24	13.43	4.52	-1.57106	6.48e-07	4.65e-06
gi|118097250|ref|XM_414503.2|	93	30	16.66	5.64	-1.56262	3.4e-08	2.87e-07
gi|118100424|ref|XM_415908.2|	158	51	28.3	9.6	-1.5597	5.68e-13	8.79e-12
gi|118089691|ref|XM_001235391.1|	2099	680	375.9	127.95	-1.55477	2.55e-152	1.39e-150
gi|118103861|ref|XM_001234191.1|	142	46	25.43	8.66	-1.55409	9.49e-12	1.2e-10
gi|118083131|ref|XM_416463.2|	185	60	33.13	11.29	-1.55309	7.35e-15	1.78e-13
gi|118102864|ref|XM_423116.2|	2224	732	398.29	137.73	-1.53198	7.41e-158	4.11e-156
gi|45384455|ref|NM_204967.1|	2262	752	405.1	141.49	-1.51758	2.52e-158	1.4e-156
gi|45384233|ref|NM_205293.1|	45	15	8.06	2.82	-1.51508	0.000190627	0.000855048
gi|45383533|ref|NM_204306.1|	48	16	8.6	3.01	-1.51457	0.000115116	0.000549986
gi|118082528|ref|XM_416166.2|	81	27	14.51	5.08	-1.51415	4.86e-07	3.56e-06
gi|45382692|ref|NM_205477.1|	693	231	124.11	43.46	-1.51386	1.39e-49	5.85e-48
gi|66793442|ref|NM_001024577.1|	252	84	45.13	15.81	-1.51325	4.88e-19	1.39e-17
gi|71896296|ref|NM_001030920.1|	59	20	10.57	3.76	-1.49117	2.3e-05	0.000126091
gi|57525408|ref|NM_001006243.1|	109	37	19.52	6.96	-1.48779	7.83e-09	7.14e-08
gi|118089112|ref|XR_027188.1|	53	18	9.49	3.39	-1.48512	6.25e-05	0.000316423
gi|118096576|ref|XM_414210.2|	85	29	15.22	5.46	-1.479	3.95e-07	2.93e-06
gi|118098127|ref|XR_027220.1|	120	41	21.49	7.71	-1.47886	1.63e-09	1.62e-08
gi|118092543|ref|XM_421557.2|	691	237	123.75	44.59	-1.47264	1.55e-47	6.44e-46
gi|45382026|ref|NM_205461.1|	215	74	38.5	13.92	-1.4677	8.66e-16	2.23e-14
gi|118088249|ref|XM_001231908.1|	1525	525	273.11	98.78	-1.46719	3.22e-102	1.62e-100
gi|118100757|ref|XM_001235014.1|	55	19	9.85	3.57	-1.4642	5.6e-05	0.000285614
gi|118085590|ref|XM_418561.2|	168	58	30.09	10.91	-1.46363	1.34e-12	1.91e-11
gi|118108977|ref|XM_001234630.1|	226	78	40.47	14.68	-1.463	1.84e-16	4.85e-15
gi|54020686|ref|NM_204157.2|	2312	799	414.05	150.34	-1.46158	3.99e-153	2.19e-151
gi|118084244|ref|XM_416872.2|	207	72	37.07	13.55	-1.45196	4.81e-15	1.18e-13
gi|45382678|ref|NM_205474.1|	2624	922	469.93	173.48	-1.43768	2.46e-169	1.38e-167
gi|118089851|ref|XM_420396.2|	2753	970	493.03	182.51	-1.4337	7.84e-177	4.49e-175
gi|57530154|ref|NM_001006438.1|	575	203	102.98	38.2	-1.43072	3.1e-38	1.17e-36
gi|118093731|ref|XM_427965.2|	801	284	143.45	53.44	-1.42456	2.87e-52	1.25e-50
gi|45382146|ref|NM_204780.1|	509	181	91.16	34.06	-1.42032	1.11e-33	4.01e-32
gi|118085478|ref|XM_418503.2|	59	21	10.57	3.95	-1.42005	4.44e-05	0.000230939
gi|118112382|ref|XM_414258.2|	59	21	10.57	3.95	-1.42005	4.44e-05	0.000230824
gi|66793444|ref|NM_001024579.1|	193	69	34.56	12.98	-1.41281	1.31e-13	2.54e-12
gi|118090924|ref|XM_423667.2|	151	54	27.04	10.16	-1.41219	5.99e-11	6.83e-10
gi|118102169|ref|XM_001233367.1|	50	18	8.95	3.39	-1.4006	0.000198797	0.000884507
gi|118091760|ref|XM_421205.2|	2468	890	441.99	167.46	-1.4002	3.04e-153	1.68e-151
gi|118103909|ref|XM_424799.2|	58	21	10.39	3.95	-1.39527	6.47e-05	0.000326068
gi|118101924|ref|XM_001233134.1|	80	29	14.33	5.46	-1.39207	2.62e-06	1.7e-05
gi|118089432|ref|XM_420224.2|	93	34	16.66	6.4	-1.38024	4.73e-07	3.48e-06
gi|118099291|ref|XM_415476.2|	185	68	33.13	12.79	-1.37312	1.31e-12	1.88e-11
gi|118083566|ref|XM_416597.2|	1790	658	320.57	123.81	-1.37251	2.12e-108	1.09e-106
gi|118098873|ref|XM_001234534.1|	106	39	18.98	7.34	-1.37063	8.6e-08	6.9e-07
gi|90968643|ref|NM_001040018.1|	811	299	145.24	56.26	-1.36826	7.22e-50	3.05e-48
gi|118101025|ref|XM_417566.2|	2271	839	406.71	157.86	-1.36535	6.21e-136	3.31e-134
gi|113206065|ref|NM_001044636.1|	154	57	27.58	10.72	-1.36332	1.26e-10	1.39e-09
gi|113206133|ref|NM_001044674.1|	162	60	29.01	11.29	-1.3615	4.26e-11	4.95e-10
gi|45382552|ref|NM_205230.1|	237	88	42.44	16.56	-1.35772	1.61e-15	4.09e-14
gi|118101344|ref|XM_424531.2|	382	142	68.41	26.72	-1.35629	4.73e-24	1.53e-22
gi|114326308|ref|NM_001048076.1|	386	145	69.13	27.28	-1.34147	6.68e-24	2.15e-22
gi|45382962|ref|NM_204602.1|	913	343	163.51	64.54	-1.34111	2.74e-54	1.22e-52
gi|118104443|ref|XM_424909.2|	578	220	103.51	41.39	-1.32242	2.84e-34	1.03e-32
gi|118084986|ref|XM_425633.2|	555	212	99.39	39.89	-1.31707	8.7e-33	3.07e-31
gi|45384355|ref|NM_205009.1|	489	187	87.57	35.19	-1.31527	4.99e-29	1.72e-27
gi|118099251|ref|XM_415508.2|	180	69	32.24	12.98	-1.31256	1.39e-11	1.73e-10
gi|50728247|ref|XM_416052.1|	237	91	42.44	17.12	-1.30974	9.23e-15	2.19e-13
gi|118087128|ref|XM_425926.2|	672	259	120.35	48.73	-1.30435	8.79e-39	3.33e-37
gi|118090668|ref|XM_420774.2|	237	92	42.44	17.31	-1.29382	1.63e-14	3.73e-13
gi|118082048|ref|XM_001231571.1|	144	56	25.79	10.54	-1.29094	2.42e-09	2.35e-08
gi|118102831|ref|XM_418071.2|	607	237	108.71	44.59	-1.28569	1.89e-34	6.9e-33
gi|45384357|ref|NM_205010.1|	327	128	58.56	24.08	-1.28208	3.31e-19	9.5e-18
gi|45382636|ref|NM_204719.1|	89	35	15.94	6.59	-1.2743	3.57e-06	2.26e-05
gi|118092362|ref|XM_421476.2|	71	28	12.72	5.27	-1.27122	3.72e-05	0.000196792
gi|118082269|ref|XM_001233093.1|	674	266	120.7	50.05	-1.26998	2.16e-37	8.04e-36
gi|47825368|ref|NM_001001460.1|	202	80	36.18	15.05	-1.26543	3.36e-12	4.51e-11
gi|118110295|ref|XM_427292.2|	98	39	17.55	7.34	-1.25762	1.47e-06	9.92e-06
gi|118094867|ref|XM_426694.2|	735	294	131.63	55.32	-1.25062	1.06e-39	4.09e-38
gi|45382610|ref|NM_204724.1|	95	38	17.01	7.15	-1.25037	2.37e-06	1.55e-05
gi|118100571|ref|XM_417383.2|	209	84	37.43	15.81	-1.24336	2.77e-12	3.76e-11
gi|66392161|ref|NM_001006220.2|	106	43	18.98	8.09	-1.23027	8.49e-07	5.96e-06
gi|71896160|ref|NM_001031016.1|	285	116	51.04	21.83	-1.22532	6.89e-16	1.78e-14
gi|118096221|ref|XM_425113.2|	61	25	10.92	4.7	-1.21624	0.000226868	0.00099881
gi|57530119|ref|NM_001006443.1|	287	118	51.4	22.2	-1.21121	1.02e-15	2.61e-14
gi|118099348|ref|XM_415461.2|	92	38	16.48	7.15	-1.2047	6.57e-06	3.97e-05
gi|118089695|ref|XM_420344.2|	75	31	13.43	5.83	-1.20389	4.87e-05	0.000251771
gi|71895570|ref|NM_001031483.1|	249	103	44.59	19.38	-1.20215	1.09e-13	2.17e-12
gi|61097998|ref|NM_001012875.1|	899	372	161	69.99	-1.20184	2.35e-45	9.5e-44
gi|118091139|ref|XM_426159.2|	1044	433	186.97	81.47	-1.19847	3.6e-52	1.56e-50
gi|118082602|ref|XM_416206.2|	1799	747	322.18	140.55	-1.19678	2.08e-88	1.01e-86
gi|45383885|ref|NM_204112.1|	65	27	11.64	5.08	-1.19619	0.000169968	0.00077633
gi|118100451|ref|XM_001231645.1|	4104	1711	734.97	321.94	-1.19089	1.11e-197	6.44e-196
gi|118093379|ref|XM_421903.2|	1449	605	259.5	113.83	-1.18885	7.85e-71	3.68e-69
gi|118097621|ref|XM_414663.2|	983	411	176.04	77.33	-1.1868	1.7e-48	7.1e-47
gi|46049080|ref|NM_204221.1|	74	31	13.25	5.83	-1.18442	6.81e-05	0.000341804
gi|45384537|ref|NM_205237.1|	395	166	70.74	31.23	-1.17959	2.87e-20	8.47e-19
gi|118090363|ref|XM_420639.2|	284	120	50.86	22.58	-1.17149	7.48e-15	1.8e-13
gi|118082812|ref|XM_416309.2|	2633	1113	471.54	209.42	-1.17098	3.25e-124	1.72e-122
gi|71894870|ref|NM_001030877.1|	99	42	17.73	7.9	-1.16627	5.16e-06	3.2e-05
gi|118099205|ref|XR_026764.1|	773	328	138.43	61.72	-1.16535	1.86e-37	6.95e-36
gi|118093057|ref|XM_421785.2|	155	66	27.76	12.42	-1.16034	1.25e-08	1.11e-07
gi|50732917|ref|XM_429780.1|	108	46	19.34	8.66	-1.15915	2.09e-06	1.38e-05
gi|118091153|ref|XM_419630.2|	96	41	17.19	7.71	-1.15677	8.26e-06	4.91e-05
gi|118101800|ref|XM_417833.2|	161	69	28.83	12.98	-1.15128	8.14e-09	7.39e-08
gi|45383633|ref|NM_204248.1|	305	131	54.62	24.65	-1.14784	2.2e-15	5.5e-14
gi|118090249|ref|XM_420591.2|	414	178	74.14	33.49	-1.14652	2.64e-20	7.81e-19
gi|118094563|ref|XM_001235037.1|	146	63	26.15	11.85	-1.14192	5.01e-08	4.13e-07
gi|118096289|ref|XM_001232968.1|	108	47	19.34	8.84	-1.12947	3.44e-06	2.19e-05
gi|52138636|ref|NM_001004371.1|	905	394	162.07	74.13	-1.12849	1.86e-41	7.37e-40
gi|45382410|ref|NM_205381.1|	71	31	12.72	5.83	-1.12553	0.000182131	0.000819392
gi|45383941|ref|NM_205203.1|	103	45	18.45	8.47	-1.12319	6.35e-06	3.87e-05
gi|52138674|ref|NM_001004386.1|	1125	492	201.47	92.57	-1.12195	1.17e-50	4.97e-49
gi|118097000|ref|XM_414394.2|	96	42	17.19	7.9	-1.12164	1.36e-05	7.78e-05
gi|118095352|ref|XM_422829.2|	80	35	14.33	6.59	-1.12069	7.26e-05	0.000362467
gi|118097046|ref|XR_027096.1|	116	51	20.77	9.6	-1.11339	1.91e-06	1.27e-05
gi|45382978|ref|NM_205528.1|	16449	7258	2945.81	1365.64	-1.10909	0	0
gi|118086010|ref|XM_418801.2|	88	39	15.76	7.34	-1.10242	4e-05	0.000210021
gi|71896092|ref|NM_001031576.1|	99	44	17.73	8.28	-1.09849	1.38e-05	7.92e-05
gi|118098397|ref|XM_415083.2|	74	33	13.25	6.21	-1.09333	0.000185359	0.000832846
gi|71897156|ref|NM_001030910.1|	85	38	15.22	7.15	-1.08995	6.36e-05	0.000321154
gi|45384317|ref|NM_205021.1|	6045	2703	1082.58	508.59	-1.0899	4.91e-252	2.91e-250
gi|118101364|ref|XM_424381.2|	381	171	68.23	32.17	-1.08469	2.48e-17	6.71e-16
gi|118100154|ref|XM_415770.2|	777	349	139.15	65.67	-1.08333	1.17e-33	4.21e-32
gi|118098538|ref|XM_415173.2|	710	319	127.15	60.02	-1.08302	7.03e-31	2.45e-29
gi|118100522|ref|XM_001232484.1|	82	37	14.69	6.96	-1.07768	0.000101052	0.000489711
gi|71895792|ref|NM_001031129.1|	168	76	30.09	14.3	-1.07327	2.6e-08	2.23e-07
gi|118092612|ref|XM_421589.2|	148	67	26.5	12.61	-1.07142	1.8e-07	1.39e-06
gi|71895640|ref|NM_001031040.1|	2597	1179	465.09	221.84	-1.06799	6.26e-106	3.19e-104
gi|118087708|ref|XM_415035.2|	306	139	54.8	26.15	-1.06736	6.97e-14	1.45e-12
gi|71897052|ref|NM_001030719.1|	132	60	23.64	11.29	-1.06618	9.37e-07	6.55e-06
gi|118110962|ref|XM_001236937.1|	568	259	101.72	48.73	-1.06172	2.79e-24	9.05e-23
gi|118088274|ref|XM_419600.2|	162	74	29.01	13.92	-1.05939	6.39e-08	5.2e-07
gi|118083082|ref|XM_416438.2|	553	253	99.04	47.6	-1.05705	1.61e-23	5.12e-22
gi|86129417|ref|NM_001039254.1|	5076	2325	909.05	437.46	-1.05521	3.34e-201	1.95e-199
gi|49169797|ref|NM_001001783.1|	290	133	51.94	25.02	-1.05376	5.5e-13	8.55e-12
gi|71896680|ref|NM_001031149.1|	927	425	166.01	79.97	-1.05374	3.73e-38	1.4e-36
gi|118084367|ref|XM_416936.2|	411	189	73.6	35.56	-1.04945	1.09e-17	2.96e-16
gi|118101182|ref|XM_001231272.1|	3545	1631	634.86	306.88	-1.04876	9.68e-140	5.18e-138
gi|118097429|ref|XM_414576.2|	115	53	20.6	9.97	-1.04698	6.62e-06	4e-05
gi|118090358|ref|XM_420650.2|	78	36	13.97	6.77	-1.0451	0.000218062	0.000963681
gi|118115737|ref|XM_001236934.1|	288	133	51.58	25.02	-1.04373	9.92e-13	1.46e-11
gi|118093318|ref|XM_421882.2|	1021	473	182.85	89	-1.03878	6.41e-41	2.51e-39
gi|118088107|ref|XM_419549.2|	290	135	51.94	25.4	-1.03202	1.33e-12	1.9e-11
gi|118101321|ref|XM_417686.2|	219	102	39.22	19.19	-1.03123	7.48e-10	7.73e-09
gi|118087935|ref|XM_001233826.1|	1788	833	320.21	156.73	-1.03074	1.82e-69	8.46e-68
gi|118090804|ref|XM_420847.2|	281	131	50.32	24.65	-1.02954	3.2e-12	4.33e-11
gi|62122942|ref|NM_001006309.2|	2448	1143	438.41	215.06	-1.02754	5.89e-94	2.94e-92
gi|118086646|ref|XM_419039.2|	111	52	19.88	9.78	-1.02341	1.4e-05	7.99e-05
gi|45383605|ref|NM_204265.1|	852	399	152.58	75.07	-1.02326	1.27e-33	4.57e-32
gi|45382934|ref|NM_204611.1|	96	45	17.19	8.47	-1.02114	5.48e-05	0.000280083
gi|118086479|ref|XM_418982.2|	274	129	49.07	24.27	-1.01567	1.03e-11	1.29e-10
gi|118094023|ref|XM_422209.2|	429	202	76.83	38.01	-1.01529	1.65e-17	4.46e-16
gi|71895722|ref|NM_001031035.1|	422	199	75.57	37.44	-1.01323	3.4e-17	9.13e-16
gi|71895312|ref|NM_001031060.1|	538	254	96.35	47.79	-1.01158	1.91e-21	5.83e-20
gi|118085036|ref|XM_417136.2|	127	60	22.74	11.29	-1.01019	4.16e-06	2.6e-05
gi|45384239|ref|NM_205291.1|	8757	4141	1568.27	779.16	-1.00918	0	0
gi|118088557|ref|XM_001232112.1|	693	328	124.11	61.72	-1.00781	5.13e-27	1.72e-25
gi|118103019|ref|XR_027137.1|	114	54	20.42	10.16	-1.00708	1.39e-05	7.93e-05
gi|118104630|ref|XM_001231332.1|	382	181	68.41	34.06	-1.00613	1.51e-15	3.84e-14
gi|118084660|ref|XM_416963.2|	453	215	81.13	40.45	-1.0041	4.3e-18	1.18e-16
gi|55742653|ref|NM_001006685.1|	217	103	38.86	19.38	-1.00372	2.05e-09	2.01e-08
