# Supplementary material for: Dynamic Changes in the Follicular Transcriptome and Promoter DNA Methylation Pattern of Steroidogenic Genes in Chicken Follicles throughout the Ovulation Cycle
Source: PLoS One. 2015 Dec 30;10(12):e0146028. doi: 10.1371/journal.pone.0146028 (PMC4696729; doi:10.1371/journal.pone.0146028)
Supplement: S4 Table — (XLSX) [file pone.0146028.s005.xlsx]

## Sheet: SWF1 vs F1_Biological process
Biological process (SWF vs F1)
ID of GO Term	GO Term	Cluster frequency	Genome frequency of use	Corrected p-value	Genes annotated to the term
ID of GO Term	GO Term	Cluster frequency	Genome frequency of use	Corrected p-value	Genes annotated to the term
GO:0006006	glucose metabolic process	5 of 373 in the list	7 of 2205 in the genome	0.80321	gi|118100200|ref|XM_001234949.1|,gi|118104422|ref|XM_424890.2|,gi|46048767|ref|NM_205120.1|,gi|45382392|ref|NM_204876.1|,gi|57524919|ref|NM_001006128.1|
GO:0022613	ribonucleoprotein complex biogenesis	10 of 373 in the list	26 of 2205 in the genome	1	gi|45383689|ref|NM_204217.1|,gi|118083603|ref|XM_416616.2|,gi|118103077|ref|XM_001231864.1|,gi|118096681|ref|XM_001233580.1|,gi|52138652|ref|NM_001004379.1|,gi|118103717|ref|XM_424773.2|,gi|118101031|ref|XM_001234296.1|,gi|118088893|ref|XM_001234708.1|,gi|118100666|ref|XM_001234621.1|,gi|118096638|ref|XM_414222.2|
GO:0006007	glucose catabolic process	4 of 373 in the list	6 of 2205 in the genome	1	gi|118100200|ref|XM_001234949.1|,gi|118104422|ref|XM_424890.2|,gi|46048767|ref|NM_205120.1|,gi|45382392|ref|NM_204876.1|
GO:0010564	regulation of cell cycle process	4 of 373 in the list	6 of 2205 in the genome	1	gi|118098793|ref|XM_001233984.1|,gi|57525500|ref|NM_001006265.1|,gi|57529812|ref|NM_001006506.1|,gi|56605927|ref|NM_001008467.1|
GO:0016052	carbohydrate catabolic process	4 of 373 in the list	6 of 2205 in the genome	1	gi|118100200|ref|XM_001234949.1|,gi|118104422|ref|XM_424890.2|,gi|46048767|ref|NM_205120.1|,gi|45382392|ref|NM_204876.1|
GO:0019320	hexose catabolic process	4 of 373 in the list	6 of 2205 in the genome	1	gi|118100200|ref|XM_001234949.1|,gi|118104422|ref|XM_424890.2|,gi|46048767|ref|NM_205120.1|,gi|45382392|ref|NM_204876.1|
GO:0046365	monosaccharide catabolic process	4 of 373 in the list	6 of 2205 in the genome	1	gi|118100200|ref|XM_001234949.1|,gi|118104422|ref|XM_424890.2|,gi|46048767|ref|NM_205120.1|,gi|45382392|ref|NM_204876.1|
GO:0071843	cellular component biogenesis at cellular level	11 of 373 in the list	31 of 2205 in the genome	1	gi|45383689|ref|NM_204217.1|,gi|118083603|ref|XM_416616.2|,gi|118103077|ref|XM_001231864.1|,gi|118096681|ref|XM_001233580.1|,gi|52138652|ref|NM_001004379.1|,gi|118103717|ref|XM_424773.2|,gi|45382972|ref|NM_204599.1|,gi|118101031|ref|XM_001234296.1|,gi|118088893|ref|XM_001234708.1|,gi|118100666|ref|XM_001234621.1|,gi|118096638|ref|XM_414222.2|
GO:0050793	regulation of developmental process	7 of 373 in the list	17 of 2205 in the genome	1	gi|118098793|ref|XM_001233984.1|,gi|45382972|ref|NM_204599.1|,gi|118094191|ref|XM_422267.2|,gi|71897026|ref|NM_001031341.1|,gi|71895650|ref|NM_001031501.1|,gi|118100309|ref|XM_415884.2|,gi|71897188|ref|NM_001031402.1|
GO:0008152	metabolic process	226 of 373 in the list	1224 of 2205 in the genome	1	gi|71897020|ref|NM_001030727.1|,gi|118082346|ref|XM_416113.2|,gi|118103500|ref|XM_424454.2|,gi|61098034|ref|NM_001012862.1|,gi|58219544|ref|NM_001007087.1|,gi|118122275|ref|XM_424208.2|,gi|118099890|ref|XM_001232431.1|,gi|47604923|ref|NM_001001301.1|,gi|118101031|ref|XM_001234296.1|,gi|56799383|ref|NM_001008677.2|,gi|45382990|ref|NM_205532.1|,gi|61657936|ref|NM_001013395.1|,gi|118100200|ref|XM_00…
GO:0044085	cellular component biogenesis	18 of 373 in the list	65 of 2205 in the genome	1	gi|45383689|ref|NM_204217.1|,gi|118083603|ref|XM_416616.2|,gi|118103077|ref|XM_001231864.1|,gi|118096681|ref|XM_001233580.1|,gi|118099194|ref|XM_415530.2|,gi|52138652|ref|NM_001004379.1|,gi|71895284|ref|NM_001030622.1|,gi|118103717|ref|XM_424773.2|,gi|45382972|ref|NM_204599.1|,gi|118101031|ref|XM_001234296.1|,gi|118093659|ref|XM_001235189.1|,gi|118096638|ref|XM_414222.2|,gi|118100666|ref|XM_00123…
GO:0019318	hexose metabolic process	6 of 373 in the list	14 of 2205 in the genome	1	gi|118100200|ref|XM_001234949.1|,gi|118104422|ref|XM_424890.2|,gi|46048767|ref|NM_205120.1|,gi|45382392|ref|NM_204876.1|,gi|57524919|ref|NM_001006128.1|,gi|118087450|ref|XM_418405.2|
GO:0006281	DNA repair	9 of 373 in the list	27 of 2205 in the genome	1	gi|118094594|ref|XM_422447.2|,gi|58219544|ref|NM_001007087.1|,gi|118097974|ref|XM_414852.2|,gi|118086873|ref|XM_419158.2|,gi|71896082|ref|NM_001031018.1|,gi|118095152|ref|XM_422729.2|,gi|56799383|ref|NM_001008677.2|,gi|118089747|ref|XM_001232131.1|,gi|45384011|ref|NM_205173.1|
GO:0007346	regulation of mitotic cell cycle	2 of 373 in the list	2 of 2205 in the genome	1	gi|118098793|ref|XM_001233984.1|,gi|57529812|ref|NM_001006506.1|
GO:0005996	monosaccharide metabolic process	6 of 373 in the list	15 of 2205 in the genome	1	gi|118100200|ref|XM_001234949.1|,gi|118104422|ref|XM_424890.2|,gi|46048767|ref|NM_205120.1|,gi|45382392|ref|NM_204876.1|,gi|57524919|ref|NM_001006128.1|,gi|118087450|ref|XM_418405.2|
GO:0010467	gene expression	54 of 373 in the list	256 of 2205 in the genome	1	gi|118082346|ref|XM_416113.2|,gi|118103500|ref|XM_424454.2|,gi|118082339|ref|XM_416044.2|,gi|118093984|ref|XM_426611.2|,gi|118096681|ref|XM_001233580.1|,gi|52138652|ref|NM_001004379.1|,gi|118095621|ref|XM_413758.2|,gi|118085749|ref|XM_418654.2|,gi|118095152|ref|XM_422729.2|,gi|45382990|ref|NM_205532.1|,gi|118090065|ref|XM_420496.2|,gi|118092008|ref|XM_421368.2|,gi|118086150|ref|XM_418815.2|,gi|11…
GO:0051726	regulation of cell cycle	5 of 373 in the list	12 of 2205 in the genome	1	gi|118098793|ref|XM_001233984.1|,gi|57525500|ref|NM_001006265.1|,gi|57529812|ref|NM_001006506.1|,gi|45382338|ref|NM_204852.1|,gi|56605927|ref|NM_001008467.1|
GO:0006974	response to DNA damage stimulus	9 of 373 in the list	29 of 2205 in the genome	1	gi|118094594|ref|XM_422447.2|,gi|58219544|ref|NM_001007087.1|,gi|118097974|ref|XM_414852.2|,gi|118086873|ref|XM_419158.2|,gi|71896082|ref|NM_001031018.1|,gi|118095152|ref|XM_422729.2|,gi|56799383|ref|NM_001008677.2|,gi|118089747|ref|XM_001232131.1|,gi|45384011|ref|NM_205173.1|
GO:0006259	DNA metabolic process	23 of 373 in the list	96 of 2205 in the genome	1	gi|118086873|ref|XM_419158.2|,gi|118090126|ref|XM_426306.2|,gi|118129723|ref|XR_026966.1|,gi|71896082|ref|NM_001031018.1|,gi|45384335|ref|NM_205314.1|,gi|118089747|ref|XM_001232131.1|,gi|118094594|ref|XM_422447.2|,gi|58219544|ref|NM_001007087.1|,gi|118104195|ref|XM_001231966.1|,gi|57529767|ref|NM_001006517.1|,gi|118095152|ref|XM_422729.2|,gi|118095766|ref|XM_001232032.1|,gi|56799383|ref|NM_001008…
GO:0050801	ion homeostasis	5 of 373 in the list	13 of 2205 in the genome	1	gi|45383064|ref|NM_204555.1|,gi|118084651|ref|XM_416972.2|,gi|118089598|ref|XM_420301.2|,gi|118098472|ref|XM_415130.2|,gi|118103331|ref|XM_418262.2|
GO:0044260	cellular macromolecule metabolic process	110 of 373 in the list	574 of 2205 in the genome	1	gi|118102244|ref|XM_427542.2|,gi|118093984|ref|XM_426611.2|,gi|61098034|ref|NM_001012862.1|,gi|58219544|ref|NM_001007087.1|,gi|45383781|ref|NM_204169.1|,gi|118083189|ref|XM_428887.2|,gi|56799383|ref|NM_001008677.2|,gi|45382990|ref|NM_205532.1|,gi|118090065|ref|XM_420496.2|,gi|118093731|ref|XM_427965.2|,gi|57529873|ref|NM_001006494.1|,gi|118086150|ref|XM_418815.2|,gi|71897162|ref|NM_001030649.1|,g…
GO:0009059	macromolecule biosynthetic process	38 of 373 in the list	177 of 2205 in the genome	1	gi|118082339|ref|XM_416044.2|,gi|71895220|ref|NM_001030808.1|,gi|118085749|ref|XM_418654.2|,gi|118104195|ref|XM_001231966.1|,gi|118095152|ref|XM_422729.2|,gi|45382990|ref|NM_205532.1|,gi|118090065|ref|XM_420496.2|,gi|118092008|ref|XM_421368.2|,gi|118082916|ref|XM_416307.2|,gi|118086150|ref|XM_418815.2|,gi|57530230|ref|NM_001006421.1|,gi|71897162|ref|NM_001030649.1|,gi|71895236|ref|NM_001030804.1|…
GO:0034645	cellular macromolecule biosynthetic process	38 of 373 in the list	177 of 2205 in the genome	1	gi|118082339|ref|XM_416044.2|,gi|71895220|ref|NM_001030808.1|,gi|118085749|ref|XM_418654.2|,gi|118104195|ref|XM_001231966.1|,gi|118095152|ref|XM_422729.2|,gi|45382990|ref|NM_205532.1|,gi|118090065|ref|XM_420496.2|,gi|118092008|ref|XM_421368.2|,gi|118082916|ref|XM_416307.2|,gi|118086150|ref|XM_418815.2|,gi|57530230|ref|NM_001006421.1|,gi|71897162|ref|NM_001030649.1|,gi|71895236|ref|NM_001030804.1|…
GO:0005975	carbohydrate metabolic process	15 of 373 in the list	59 of 2205 in the genome	1	gi|118100200|ref|XM_001234949.1|,gi|118100252|ref|XM_415805.2|,gi|118104422|ref|XM_424890.2|,gi|118104161|ref|XM_425040.2|,gi|118090993|ref|XM_001233279.1|,gi|118097498|ref|XM_414686.2|,gi|57524919|ref|NM_001006128.1|,gi|118087450|ref|XM_418405.2|,gi|118101800|ref|XM_417833.2|,gi|46048767|ref|NM_205120.1|,gi|45382392|ref|NM_204876.1|,gi|45382704|ref|NM_205479.1|,gi|118089397|ref|XM_001232518.1|,g…
GO:0000725	recombinational repair	3 of 373 in the list	6 of 2205 in the genome	1	gi|118094594|ref|XM_422447.2|,gi|58219544|ref|NM_001007087.1|,gi|56799383|ref|NM_001008677.2|
GO:0009914	hormone transport	3 of 373 in the list	6 of 2205 in the genome	1	gi|118110043|ref|XM_001236394.1|,gi|45382456|ref|NM_204894.1|,gi|118087635|ref|XM_419357.2|
GO:0060918	auxin transport	3 of 373 in the list	6 of 2205 in the genome	1	gi|118110043|ref|XM_001236394.1|,gi|45382456|ref|NM_204894.1|,gi|118087635|ref|XM_419357.2|
GO:0043170	macromolecule metabolic process	125 of 373 in the list	664 of 2205 in the genome	1	gi|118082346|ref|XM_416113.2|,gi|118103500|ref|XM_424454.2|,gi|118102244|ref|XM_427542.2|,gi|118093984|ref|XM_426611.2|,gi|61098034|ref|NM_001012862.1|,gi|58219544|ref|NM_001007087.1|,gi|45383781|ref|NM_204169.1|,gi|118101031|ref|XM_001234296.1|,gi|118083189|ref|XM_428887.2|,gi|56799383|ref|NM_001008677.2|,gi|45382990|ref|NM_205532.1|,gi|118090065|ref|XM_420496.2|,gi|118093731|ref|XM_427965.2|,gi…
GO:0090304	nucleic acid metabolic process	47 of 373 in the list	228 of 2205 in the genome	1	gi|118082339|ref|XM_416044.2|,gi|118086873|ref|XM_419158.2|,gi|118093984|ref|XM_426611.2|,gi|118094594|ref|XM_422447.2|,gi|58219544|ref|NM_001007087.1|,gi|118104195|ref|XM_001231966.1|,gi|118095152|ref|XM_422729.2|,gi|56799383|ref|NM_001008677.2|,gi|118090065|ref|XM_420496.2|,gi|118092008|ref|XM_421368.2|,gi|118082916|ref|XM_416307.2|,gi|57530230|ref|NM_001006421.1|,gi|45384179|ref|NM_205082.1|,g…
GO:0006766	vitamin metabolic process	4 of 373 in the list	10 of 2205 in the genome	1	gi|118122275|ref|XM_424208.2|,gi|118102943|ref|XR_026788.1|,gi|118095544|ref|XR_026977.1|,gi|118087450|ref|XM_418405.2|
GO:0006767	water-soluble vitamin metabolic process	4 of 373 in the list	10 of 2205 in the genome	1	gi|118122275|ref|XM_424208.2|,gi|118102943|ref|XR_026788.1|,gi|118095544|ref|XR_026977.1|,gi|118087450|ref|XM_418405.2|
GO:0006338	chromatin remodeling	2 of 373 in the list	3 of 2205 in the genome	1	gi|45382338|ref|NM_204852.1|,gi|56799383|ref|NM_001008677.2|
GO:0006497	protein lipidation	2 of 373 in the list	3 of 2205 in the genome	1	gi|71895220|ref|NM_001030808.1|,gi|118102804|ref|XM_418088.2|
GO:0007041	lysosomal transport	2 of 373 in the list	3 of 2205 in the genome	1	gi|118092579|ref|XM_421577.2|,gi|118098670|ref|XM_415222.2|
GO:0009262	deoxyribonucleotide metabolic process	2 of 373 in the list	3 of 2205 in the genome	1	gi|118086857|ref|XM_419147.2|,gi|118095766|ref|XM_001232032.1|
GO:0009394	2'-deoxyribonucleotide metabolic process	2 of 373 in the list	3 of 2205 in the genome	1	gi|118086857|ref|XM_419147.2|,gi|118095766|ref|XM_001232032.1|
GO:0016137	glycoside metabolic process	2 of 373 in the list	3 of 2205 in the genome	1	gi|118100252|ref|XM_415805.2|,gi|118084923|ref|XM_417079.2|
GO:0022618	ribonucleoprotein complex assembly	2 of 373 in the list	3 of 2205 in the genome	1	gi|45383689|ref|NM_204217.1|,gi|118100666|ref|XM_001234621.1|
GO:0042157	lipoprotein metabolic process	2 of 373 in the list	3 of 2205 in the genome	1	gi|71895220|ref|NM_001030808.1|,gi|118102804|ref|XM_418088.2|
GO:0042158	lipoprotein biosynthetic process	2 of 373 in the list	3 of 2205 in the genome	1	gi|71895220|ref|NM_001030808.1|,gi|118102804|ref|XM_418088.2|
GO:0042816	vitamin B6 metabolic process	2 of 373 in the list	3 of 2205 in the genome	1	gi|118122275|ref|XM_424208.2|,gi|118102943|ref|XR_026788.1|
GO:0071826	ribonucleoprotein complex subunit organization	2 of 373 in the list	3 of 2205 in the genome	1	gi|45383689|ref|NM_204217.1|,gi|118100666|ref|XM_001234621.1|
GO:0009888	tissue development	7 of 373 in the list	24 of 2205 in the genome	1	gi|45384431|ref|NM_204958.1|,gi|57525500|ref|NM_001006265.1|,gi|45382338|ref|NM_204852.1|,gi|71897026|ref|NM_001031341.1|,gi|56799383|ref|NM_001008677.2|,gi|45382990|ref|NM_205532.1|,gi|56605927|ref|NM_001008467.1|
GO:0015985	energy coupled proton transport, down electrochemical gradient	3 of 373 in the list	7 of 2205 in the genome	1	gi|118101339|ref|XM_424534.2|,gi|118108977|ref|XM_001234630.1|,gi|45383565|ref|NM_204286.1|
GO:0015986	ATP synthesis coupled proton transport	3 of 373 in the list	7 of 2205 in the genome	1	gi|118101339|ref|XM_424534.2|,gi|118108977|ref|XM_001234630.1|,gi|45383565|ref|NM_204286.1|
GO:0045595	regulation of cell differentiation	4 of 373 in the list	11 of 2205 in the genome	1	gi|45382972|ref|NM_204599.1|,gi|71897026|ref|NM_001031341.1|,gi|71895650|ref|NM_001031501.1|,gi|71897188|ref|NM_001031402.1|
GO:0071844	cellular component assembly at cellular level	9 of 373 in the list	34 of 2205 in the genome	1	gi|118103015|ref|XM_418146.2|,gi|45383689|ref|NM_204217.1|,gi|45384431|ref|NM_204958.1|,gi|118099194|ref|XM_415530.2|,gi|118104630|ref|XM_001231332.1|,gi|71895284|ref|NM_001030622.1|,gi|45382026|ref|NM_205461.1|,gi|118093659|ref|XM_001235189.1|,gi|118100666|ref|XM_001234621.1|
GO:0006091	generation of precursor metabolites and energy	7 of 373 in the list	25 of 2205 in the genome	1	gi|71897020|ref|NM_001030727.1|,gi|71897268|ref|NM_001031387.1|,gi|118090949|ref|XM_001232779.1|,gi|118093508|ref|XM_421965.2|,gi|71895490|ref|NM_001030581.1|,gi|57529752|ref|NM_001006518.1|,gi|61098337|ref|NM_001012901.1|
GO:0006396	RNA processing	8 of 373 in the list	30 of 2205 in the genome	1	gi|56119045|ref|NM_001007843.1|,gi|56118957|ref|NM_001007979.1|,gi|118100252|ref|XM_415805.2|,gi|60302783|ref|NM_001012568.1|,gi|118088994|ref|XM_419942.2|,gi|118093984|ref|XM_426611.2|,gi|118095549|ref|XM_001232196.1|,gi|118097512|ref|XM_414614.2|
GO:0045333	cellular respiration	4 of 373 in the list	12 of 2205 in the genome	1	gi|71897268|ref|NM_001031387.1|,gi|118093508|ref|XM_421965.2|,gi|57529752|ref|NM_001006518.1|,gi|61098337|ref|NM_001012901.1|
GO:0055080	cation homeostasis	4 of 373 in the list	12 of 2205 in the genome	1	gi|118084651|ref|XM_416972.2|,gi|118089598|ref|XM_420301.2|,gi|118098472|ref|XM_415130.2|,gi|118103331|ref|XM_418262.2|
GO:0000741	karyogamy	2 of 373 in the list	4 of 2205 in the genome	1	gi|118081985|ref|XM_424021.2|,gi|61098196|ref|NM_001012836.1|
GO:0006081	cellular aldehyde metabolic process	2 of 373 in the list	4 of 2205 in the genome	1	gi|71896650|ref|NM_001031152.1|,gi|118122275|ref|XM_424208.2|
GO:0006140	regulation of nucleotide metabolic process	2 of 373 in the list	4 of 2205 in the genome	1	gi|118111509|ref|XM_423303.2|,gi|71895206|ref|NM_001030902.1|
GO:0006352	DNA-dependent transcription, initiation	2 of 373 in the list	4 of 2205 in the genome	1	gi|45384143|ref|NM_205103.1|,gi|71894922|ref|NM_001031207.1|
GO:0006875	cellular metal ion homeostasis	2 of 373 in the list	4 of 2205 in the genome	1	gi|118089598|ref|XM_420301.2|,gi|118103331|ref|XM_418262.2|
GO:0006997	nucleus organization	2 of 373 in the list	4 of 2205 in the genome	1	gi|118081985|ref|XM_424021.2|,gi|61098196|ref|NM_001012836.1|
GO:0009451	RNA modification	2 of 373 in the list	4 of 2205 in the genome	1	gi|56119045|ref|NM_001007843.1|,gi|118093062|ref|XM_421776.2|
GO:0009886	post-embryonic morphogenesis	2 of 373 in the list	4 of 2205 in the genome	1	gi|118103015|ref|XM_418146.2|,gi|118087635|ref|XM_419357.2|
GO:0048284	organelle fusion	2 of 373 in the list	4 of 2205 in the genome	1	gi|118081985|ref|XM_424021.2|,gi|61098196|ref|NM_001012836.1|
GO:0051239	regulation of multicellular organismal process	2 of 373 in the list	4 of 2205 in the genome	1	gi|118098793|ref|XM_001233984.1|,gi|118094191|ref|XM_422267.2|
GO:0055065	metal ion homeostasis	2 of 373 in the list	4 of 2205 in the genome	1	gi|118089598|ref|XM_420301.2|,gi|118103331|ref|XM_418262.2|
GO:0072503	cellular divalent inorganic cation homeostasis	2 of 373 in the list	4 of 2205 in the genome	1	gi|118084651|ref|XM_416972.2|,gi|118103331|ref|XM_418262.2|
GO:0072507	divalent inorganic cation homeostasis	2 of 373 in the list	4 of 2205 in the genome	1	gi|118084651|ref|XM_416972.2|,gi|118103331|ref|XM_418262.2|
GO:2000026	regulation of multicellular organismal development	2 of 373 in the list	4 of 2205 in the genome	1	gi|118098793|ref|XM_001233984.1|,gi|118094191|ref|XM_422267.2|
GO:0048468	cell development	11 of 373 in the list	46 of 2205 in the genome	1	gi|118103015|ref|XM_418146.2|,gi|118096627|ref|XM_423372.2|,gi|118094996|ref|XM_422634.2|,gi|118093374|ref|XM_421901.2|,gi|45382568|ref|NM_205224.1|,gi|45383937|ref|NM_205254.1|,gi|66392161|ref|NM_001006220.2|,gi|86129529|ref|NM_001039312.1|,gi|49169797|ref|NM_001001783.1|,gi|45382456|ref|NM_204894.1|,gi|71897026|ref|NM_001031341.1|
GO:0048878	chemical homeostasis	5 of 373 in the list	17 of 2205 in the genome	1	gi|45383064|ref|NM_204555.1|,gi|118084651|ref|XM_416972.2|,gi|118089598|ref|XM_420301.2|,gi|118098472|ref|XM_415130.2|,gi|118103331|ref|XM_418262.2|
GO:0009314	response to radiation	14 of 373 in the list	62 of 2205 in the genome	1	gi|45382532|ref|NM_205351.1|,gi|118091173|ref|XM_420957.2|,gi|118095009|ref|XM_422620.2|,gi|118090459|ref|XM_420685.2|,gi|118086873|ref|XM_419158.2|,gi|118092410|ref|XM_421497.2|,gi|118089747|ref|XM_001232131.1|,gi|45384011|ref|NM_205173.1|,gi|118094594|ref|XM_422447.2|,gi|46048767|ref|NM_205120.1|,gi|118095152|ref|XM_422729.2|,gi|54020690|ref|NM_204216.2|,gi|50355951|ref|NM_001002242.1|,gi|11808…
GO:0006139	nucleobase-containing compound metabolic process	63 of 373 in the list	331 of 2205 in the genome	1	gi|118082339|ref|XM_416044.2|,gi|118086873|ref|XM_419158.2|,gi|118094996|ref|XM_422634.2|,gi|118093984|ref|XM_426611.2|,gi|118094594|ref|XM_422447.2|,gi|58219544|ref|NM_001007087.1|,gi|118104195|ref|XM_001231966.1|,gi|118095152|ref|XM_422729.2|,gi|56799383|ref|NM_001008677.2|,gi|118081861|ref|XM_424474.2|,gi|118090065|ref|XM_420496.2|,gi|118103015|ref|XM_418146.2|,gi|118092008|ref|XM_421368.2|,gi…
GO:0006412	translation	17 of 373 in the list	78 of 2205 in the genome	1	gi|45383689|ref|NM_204217.1|,gi|118085749|ref|XM_418654.2|,gi|118101567|ref|XM_417735.2|,gi|118090065|ref|XM_420496.2|,gi|118100666|ref|XM_001234621.1|,gi|118097221|ref|XM_414511.2|,gi|45382990|ref|NM_205532.1|,gi|57530654|ref|NM_001006349.1|,gi|118092008|ref|XM_421368.2|,gi|71894922|ref|NM_001031207.1|,gi|118086150|ref|XM_418815.2|,gi|118098269|ref|XM_415051.2|,gi|71897162|ref|NM_001030649.1|,gi…
GO:0034622	cellular macromolecular complex assembly	7 of 373 in the list	27 of 2205 in the genome	1	gi|118103015|ref|XM_418146.2|,gi|45383689|ref|NM_204217.1|,gi|45384431|ref|NM_204958.1|,gi|45382026|ref|NM_205461.1|,gi|118099194|ref|XM_415530.2|,gi|118104630|ref|XM_001231332.1|,gi|118100666|ref|XM_001234621.1|
GO:0022607	cellular component assembly	9 of 373 in the list	37 of 2205 in the genome	1	gi|118103015|ref|XM_418146.2|,gi|45383689|ref|NM_204217.1|,gi|45384431|ref|NM_204958.1|,gi|118099194|ref|XM_415530.2|,gi|118104630|ref|XM_001231332.1|,gi|71895284|ref|NM_001030622.1|,gi|45382026|ref|NM_205461.1|,gi|118093659|ref|XM_001235189.1|,gi|118100666|ref|XM_001234621.1|
GO:0016070	RNA metabolic process	26 of 373 in the list	127 of 2205 in the genome	1	gi|118082339|ref|XM_416044.2|,gi|118100252|ref|XM_415805.2|,gi|118093984|ref|XM_426611.2|,gi|118092333|ref|XR_026815.1|,gi|71895762|ref|NM_001031033.1|,gi|118095152|ref|XM_422729.2|,gi|118100666|ref|XM_001234621.1|,gi|118090065|ref|XM_420496.2|,gi|118092008|ref|XM_421368.2|,gi|56118957|ref|NM_001007979.1|,gi|118093062|ref|XM_421776.2|,gi|118082916|ref|XM_416307.2|,gi|71894922|ref|NM_001031207.1|,…
GO:0015980	energy derivation by oxidation of organic compounds	4 of 373 in the list	13 of 2205 in the genome	1	gi|71897268|ref|NM_001031387.1|,gi|118093508|ref|XM_421965.2|,gi|57529752|ref|NM_001006518.1|,gi|61098337|ref|NM_001012901.1|
GO:0048588	developmental cell growth	4 of 373 in the list	13 of 2205 in the genome	1	gi|66392161|ref|NM_001006220.2|,gi|45383937|ref|NM_205254.1|,gi|45382456|ref|NM_204894.1|,gi|118093374|ref|XM_421901.2|
GO:0051640	organelle localization	4 of 373 in the list	13 of 2205 in the genome	1	gi|66392161|ref|NM_001006220.2|,gi|45383937|ref|NM_205254.1|,gi|118093705|ref|XR_027186.1|,gi|118093374|ref|XM_421901.2|
GO:0035556	intracellular signal transduction	9 of 373 in the list	38 of 2205 in the genome	1	gi|118096864|ref|XM_414359.2|,gi|118103867|ref|XM_424752.2|,gi|118082906|ref|XM_416347.2|,gi|46048667|ref|NM_205388.1|,gi|45383120|ref|NM_204525.1|,gi|118089294|ref|XM_420156.2|,gi|118093946|ref|XM_422163.2|,gi|118092333|ref|XR_026815.1|,gi|71897244|ref|NM_001030669.1|
GO:0009791	post-embryonic development	20 of 373 in the list	96 of 2205 in the genome	1	gi|118083603|ref|XM_416616.2|,gi|118095009|ref|XM_422620.2|,gi|118100252|ref|XM_415805.2|,gi|45382338|ref|NM_204852.1|,gi|118093984|ref|XM_426611.2|,gi|118085519|ref|XR_026920.1|,gi|118094191|ref|XM_422267.2|,gi|71897210|ref|NM_001030661.1|,gi|45382704|ref|NM_205479.1|,gi|54020690|ref|NM_204216.2|,gi|50355951|ref|NM_001002242.1|,gi|118103015|ref|XM_418146.2|,gi|118094129|ref|XM_422258.2|,gi|71896…
GO:0006970	response to osmotic stress	17 of 373 in the list	80 of 2205 in the genome	1	gi|45382532|ref|NM_205351.1|,gi|118102244|ref|XM_427542.2|,gi|118092410|ref|XM_421497.2|,gi|46048667|ref|NM_205388.1|,gi|45384077|ref|NM_205139.1|,gi|118092018|ref|XM_421294.2|,gi|118084301|ref|XM_416913.2|,gi|118111509|ref|XM_423303.2|,gi|46048767|ref|NM_205120.1|,gi|118099890|ref|XM_001232431.1|,gi|118094115|ref|XM_001233851.1|,gi|118085618|ref|XM_418581.2|,gi|45383064|ref|NM_204555.1|,gi|11808…
GO:0006873	cellular ion homeostasis	3 of 373 in the list	9 of 2205 in the genome	1	gi|118084651|ref|XM_416972.2|,gi|118089598|ref|XM_420301.2|,gi|118103331|ref|XM_418262.2|
GO:0009060	aerobic respiration	3 of 373 in the list	9 of 2205 in the genome	1	gi|71897268|ref|NM_001031387.1|,gi|118093508|ref|XM_421965.2|,gi|61098337|ref|NM_001012901.1|
GO:0010817	regulation of hormone levels	3 of 373 in the list	9 of 2205 in the genome	1	gi|118110043|ref|XM_001236394.1|,gi|45382456|ref|NM_204894.1|,gi|118087635|ref|XM_419357.2|
GO:0030003	cellular cation homeostasis	3 of 373 in the list	9 of 2205 in the genome	1	gi|118084651|ref|XM_416972.2|,gi|118089598|ref|XM_420301.2|,gi|118103331|ref|XM_418262.2|
GO:0030036	actin cytoskeleton organization	3 of 373 in the list	9 of 2205 in the genome	1	gi|45382568|ref|NM_205224.1|,gi|118097825|ref|XM_001233050.1|,gi|118096970|ref|XM_414390.2|
GO:0048507	meristem development	3 of 373 in the list	9 of 2205 in the genome	1	gi|45384431|ref|NM_204958.1|,gi|71897026|ref|NM_001031341.1|,gi|56799383|ref|NM_001008677.2|
GO:0055082	cellular chemical homeostasis	3 of 373 in the list	9 of 2205 in the genome	1	gi|118084651|ref|XM_416972.2|,gi|118089598|ref|XM_420301.2|,gi|118103331|ref|XM_418262.2|
GO:0044265	cellular macromolecule catabolic process	12 of 373 in the list	54 of 2205 in the genome	1	gi|71897166|ref|NM_001031407.1|,gi|118102244|ref|XM_427542.2|,gi|61098038|ref|NM_001012860.1|,gi|118095009|ref|XM_422620.2|,gi|57529873|ref|NM_001006494.1|,gi|118086873|ref|XM_419158.2|,gi|45384431|ref|NM_204958.1|,gi|118102947|ref|XM_418119.2|,gi|118083025|ref|XM_416368.2|,gi|45382930|ref|NM_204613.1|,gi|118102835|ref|XM_425834.2|,gi|118100666|ref|XM_001234621.1|
GO:0009062	fatty acid catabolic process	2 of 373 in the list	5 of 2205 in the genome	1	gi|118096960|ref|XM_414406.2|,gi|71895122|ref|NM_001031243.1|
GO:0010154	fruit development	2 of 373 in the list	5 of 2205 in the genome	1	gi|118094129|ref|XM_422258.2|,gi|118100252|ref|XM_415805.2|
GO:0010212	response to ionizing radiation	2 of 373 in the list	5 of 2205 in the genome	1	gi|118094594|ref|XM_422447.2|,gi|45384011|ref|NM_205173.1|
GO:0048316	seed development	2 of 373 in the list	5 of 2205 in the genome	1	gi|118094129|ref|XM_422258.2|,gi|118100252|ref|XM_415805.2|
GO:0051093	negative regulation of developmental process	2 of 373 in the list	5 of 2205 in the genome	1	gi|118098793|ref|XM_001233984.1|,gi|71897026|ref|NM_001031341.1|
GO:0072329	monocarboxylic acid catabolic process	2 of 373 in the list	5 of 2205 in the genome	1	gi|118096960|ref|XM_414406.2|,gi|71895122|ref|NM_001031243.1|
GO:0030154	cell differentiation	13 of 373 in the list	60 of 2205 in the genome	1	gi|118103015|ref|XM_418146.2|,gi|118096627|ref|XM_423372.2|,gi|118094996|ref|XM_422634.2|,gi|45382338|ref|NM_204852.1|,gi|118093374|ref|XM_421901.2|,gi|45382568|ref|NM_205224.1|,gi|66392161|ref|NM_001006220.2|,gi|45383937|ref|NM_205254.1|,gi|86129529|ref|NM_001039312.1|,gi|49169797|ref|NM_001001783.1|,gi|45382456|ref|NM_204894.1|,gi|71897026|ref|NM_001031341.1|,gi|56799383|ref|NM_001008677.2|
GO:0006807	nitrogen compound metabolic process	66 of 373 in the list	356 of 2205 in the genome	1	gi|118093984|ref|XM_426611.2|,gi|58219544|ref|NM_001007087.1|,gi|56799383|ref|NM_001008677.2|,gi|118090065|ref|XM_420496.2|,gi|118103015|ref|XM_418146.2|,gi|118097512|ref|XM_414614.2|,gi|57529344|ref|NM_001006284.1|,gi|118086492|ref|XM_418977.2|,gi|118081933|ref|XM_416473.2|,gi|71897026|ref|NM_001031341.1|,gi|118100252|ref|XM_415805.2|,gi|118086857|ref|XM_419147.2|,gi|45384335|ref|NM_205314.1|,gi…
GO:0009058	biosynthetic process	51 of 373 in the list	272 of 2205 in the genome	1	gi|118082339|ref|XM_416044.2|,gi|118094996|ref|XM_422634.2|,gi|71895220|ref|NM_001030808.1|,gi|118085749|ref|XM_418654.2|,gi|118104195|ref|XM_001231966.1|,gi|118095152|ref|XM_422729.2|,gi|65301158|ref|NM_001018012.1|,gi|45382990|ref|NM_205532.1|,gi|118081861|ref|XM_424474.2|,gi|118090065|ref|XM_420496.2|,gi|118092008|ref|XM_421368.2|,gi|118101339|ref|XM_424534.2|,gi|118086150|ref|XM_418815.2|,gi|…
GO:0034641	cellular nitrogen compound metabolic process	64 of 373 in the list	347 of 2205 in the genome	1	gi|118082339|ref|XM_416044.2|,gi|118086873|ref|XM_419158.2|,gi|118094996|ref|XM_422634.2|,gi|118093984|ref|XM_426611.2|,gi|118094594|ref|XM_422447.2|,gi|58219544|ref|NM_001007087.1|,gi|118104195|ref|XM_001231966.1|,gi|118095152|ref|XM_422729.2|,gi|56799383|ref|NM_001008677.2|,gi|118081861|ref|XM_424474.2|,gi|118090065|ref|XM_420496.2|,gi|118103015|ref|XM_418146.2|,gi|118092008|ref|XM_421368.2|,gi…
GO:0048523	negative regulation of cellular process	3 of 373 in the list	10 of 2205 in the genome	1	gi|55926191|ref|NM_001007473.1|,gi|57529812|ref|NM_001006506.1|,gi|71897026|ref|NM_001031341.1|
GO:0065003	macromolecular complex assembly	7 of 373 in the list	30 of 2205 in the genome	1	gi|118103015|ref|XM_418146.2|,gi|45383689|ref|NM_204217.1|,gi|45384431|ref|NM_204958.1|,gi|45382026|ref|NM_205461.1|,gi|118099194|ref|XM_415530.2|,gi|118104630|ref|XM_001231332.1|,gi|118100666|ref|XM_001234621.1|
GO:0071704	organic substance metabolic process	13 of 373 in the list	62 of 2205 in the genome	1	gi|118103015|ref|XM_418146.2|,gi|118108977|ref|XM_001234630.1|,gi|118100252|ref|XM_415805.2|,gi|118086857|ref|XM_419147.2|,gi|118099194|ref|XM_415530.2|,gi|118086492|ref|XM_418977.2|,gi|118085749|ref|XM_418654.2|,gi|118089397|ref|XM_001232518.1|,gi|118095766|ref|XM_001232032.1|,gi|45382498|ref|NM_204909.1|,gi|118100660|ref|XM_001233517.1|,gi|118101567|ref|XM_417735.2|,gi|118084923|ref|XM_417079.2|
GO:0030029	actin filament-based process	4 of 373 in the list	15 of 2205 in the genome	1	gi|118089598|ref|XM_420301.2|,gi|45382568|ref|NM_205224.1|,gi|118097825|ref|XM_001233050.1|,gi|118096970|ref|XM_414390.2|
GO:0051186	cofactor metabolic process	5 of 373 in the list	20 of 2205 in the genome	1	gi|118111509|ref|XM_423303.2|,gi|118094996|ref|XM_422634.2|,gi|118086857|ref|XM_419147.2|,gi|118088771|ref|XM_419824.2|,gi|118085590|ref|XM_418561.2|
GO:0009628	response to abiotic stimulus	35 of 373 in the list	184 of 2205 in the genome	1	gi|45382532|ref|NM_205351.1|,gi|118102244|ref|XM_427542.2|,gi|118095009|ref|XM_422620.2|,gi|118086873|ref|XM_419158.2|,gi|118092410|ref|XM_421497.2|,gi|46048667|ref|NM_205388.1|,gi|118099348|ref|XM_415461.2|,gi|45384077|ref|NM_205139.1|,gi|118094594|ref|XM_422447.2|,gi|118084301|ref|XM_416913.2|,gi|58219544|ref|NM_001007087.1|,gi|46048767|ref|NM_205120.1|,gi|118099890|ref|XM_001232431.1|,gi|11809…
GO:0019941	modification-dependent protein catabolic process	9 of 373 in the list	41 of 2205 in the genome	1	gi|71897166|ref|NM_001031407.1|,gi|118102244|ref|XM_427542.2|,gi|61098038|ref|NM_001012860.1|,gi|118095009|ref|XM_422620.2|,gi|57529873|ref|NM_001006494.1|,gi|45384431|ref|NM_204958.1|,gi|118102947|ref|XM_418119.2|,gi|45382930|ref|NM_204613.1|,gi|118102835|ref|XM_425834.2|
GO:0043632	modification-dependent macromolecule catabolic process	9 of 373 in the list	41 of 2205 in the genome	1	gi|71897166|ref|NM_001031407.1|,gi|118102244|ref|XM_427542.2|,gi|61098038|ref|NM_001012860.1|,gi|118095009|ref|XM_422620.2|,gi|57529873|ref|NM_001006494.1|,gi|45384431|ref|NM_204958.1|,gi|118102947|ref|XM_418119.2|,gi|45382930|ref|NM_204613.1|,gi|118102835|ref|XM_425834.2|
GO:0065008	regulation of biological quality	9 of 373 in the list	41 of 2205 in the genome	1	gi|45383064|ref|NM_204555.1|,gi|118084651|ref|XM_416972.2|,gi|118089598|ref|XM_420301.2|,gi|118098472|ref|XM_415130.2|,gi|118110043|ref|XM_001236394.1|,gi|45382456|ref|NM_204894.1|,gi|118087635|ref|XM_419357.2|,gi|118093102|ref|XM_426543.2|,gi|118103331|ref|XM_418262.2|
GO:0044238	primary metabolic process	147 of 373 in the list	833 of 2205 in the genome	1	gi|118103500|ref|XM_424454.2|,gi|61098034|ref|NM_001012862.1|,gi|58219544|ref|NM_001007087.1|,gi|118099890|ref|XM_001232431.1|,gi|56799383|ref|NM_001008677.2|,gi|45382990|ref|NM_205532.1|,gi|61657936|ref|NM_001013395.1|,gi|118100200|ref|XM_001234949.1|,gi|57529873|ref|NM_001006494.1|,gi|71897162|ref|NM_001030649.1|,gi|57529344|ref|NM_001006284.1|,gi|118086492|ref|XM_418977.2|,gi|45382026|ref|NM_2…
GO:0000904	cell morphogenesis involved in differentiation	7 of 373 in the list	31 of 2205 in the genome	1	gi|118103015|ref|XM_418146.2|,gi|86129529|ref|NM_001039312.1|,gi|118096627|ref|XM_423372.2|,gi|118094996|ref|XM_422634.2|,gi|49169797|ref|NM_001001783.1|,gi|71897026|ref|NM_001031341.1|,gi|45382568|ref|NM_205224.1|
GO:0006508	proteolysis	10 of 373 in the list	47 of 2205 in the genome	1	gi|71897166|ref|NM_001031407.1|,gi|118102244|ref|XM_427542.2|,gi|61098038|ref|NM_001012860.1|,gi|118095009|ref|XM_422620.2|,gi|57529873|ref|NM_001006494.1|,gi|45384431|ref|NM_204958.1|,gi|118102947|ref|XM_418119.2|,gi|118083025|ref|XM_416368.2|,gi|45382930|ref|NM_204613.1|,gi|118102835|ref|XM_425834.2|
GO:0051603	proteolysis involved in cellular protein catabolic process	10 of 373 in the list	47 of 2205 in the genome	1	gi|71897166|ref|NM_001031407.1|,gi|118102244|ref|XM_427542.2|,gi|61098038|ref|NM_001012860.1|,gi|118095009|ref|XM_422620.2|,gi|57529873|ref|NM_001006494.1|,gi|45384431|ref|NM_204958.1|,gi|118102947|ref|XM_418119.2|,gi|118083025|ref|XM_416368.2|,gi|45382930|ref|NM_204613.1|,gi|118102835|ref|XM_425834.2|
GO:0009057	macromolecule catabolic process	12 of 373 in the list	58 of 2205 in the genome	1	gi|71897166|ref|NM_001031407.1|,gi|118102244|ref|XM_427542.2|,gi|61098038|ref|NM_001012860.1|,gi|118095009|ref|XM_422620.2|,gi|57529873|ref|NM_001006494.1|,gi|118086873|ref|XM_419158.2|,gi|45384431|ref|NM_204958.1|,gi|118102947|ref|XM_418119.2|,gi|118083025|ref|XM_416368.2|,gi|45382930|ref|NM_204613.1|,gi|118102835|ref|XM_425834.2|,gi|118100666|ref|XM_001234621.1|
GO:0006733	oxidoreduction coenzyme metabolic process	2 of 373 in the list	6 of 2205 in the genome	1	gi|118094996|ref|XM_422634.2|,gi|118088771|ref|XM_419824.2|
GO:0009292	genetic transfer	2 of 373 in the list	6 of 2205 in the genome	1	gi|118089353|ref|XM_420178.2|,gi|71897188|ref|NM_001031402.1|
GO:0009408	response to heat	2 of 373 in the list	6 of 2205 in the genome	1	gi|118086302|ref|XM_429790.2|,gi|71896650|ref|NM_001031152.1|
GO:0009629	response to gravity	2 of 373 in the list	6 of 2205 in the genome	1	gi|118092364|ref|XM_421479.2|,gi|56711275|ref|NM_001008681.1|
GO:0010876	lipid localization	2 of 373 in the list	6 of 2205 in the genome	1	gi|118085025|ref|XM_417130.2|,gi|118111509|ref|XM_423303.2|
GO:0016042	lipid catabolic process	2 of 373 in the list	6 of 2205 in the genome	1	gi|118096960|ref|XM_414406.2|,gi|71895122|ref|NM_001031243.1|
GO:0016071	mRNA metabolic process	2 of 373 in the list	6 of 2205 in the genome	1	gi|118088994|ref|XM_419942.2|,gi|118100666|ref|XM_001234621.1|
GO:0019852	L-ascorbic acid metabolic process	2 of 373 in the list	6 of 2205 in the genome	1	gi|118095544|ref|XR_026977.1|,gi|118087450|ref|XM_418405.2|
GO:0030031	cell projection assembly	2 of 373 in the list	6 of 2205 in the genome	1	gi|71895284|ref|NM_001030622.1|,gi|118093659|ref|XM_001235189.1|
GO:0044242	cellular lipid catabolic process	2 of 373 in the list	6 of 2205 in the genome	1	gi|118096960|ref|XM_414406.2|,gi|71895122|ref|NM_001031243.1|
GO:0006310	DNA recombination	3 of 373 in the list	11 of 2205 in the genome	1	gi|118094594|ref|XM_422447.2|,gi|58219544|ref|NM_001007087.1|,gi|56799383|ref|NM_001008677.2|
GO:0030163	protein catabolic process	10 of 373 in the list	48 of 2205 in the genome	1	gi|71897166|ref|NM_001031407.1|,gi|118102244|ref|XM_427542.2|,gi|61098038|ref|NM_001012860.1|,gi|118095009|ref|XM_422620.2|,gi|57529873|ref|NM_001006494.1|,gi|45384431|ref|NM_204958.1|,gi|118102947|ref|XM_418119.2|,gi|118083025|ref|XM_416368.2|,gi|45382930|ref|NM_204613.1|,gi|118102835|ref|XM_425834.2|
GO:0044257	cellular protein catabolic process	10 of 373 in the list	48 of 2205 in the genome	1	gi|71897166|ref|NM_001031407.1|,gi|118102244|ref|XM_427542.2|,gi|61098038|ref|NM_001012860.1|,gi|118095009|ref|XM_422620.2|,gi|57529873|ref|NM_001006494.1|,gi|45384431|ref|NM_204958.1|,gi|118102947|ref|XM_418119.2|,gi|118083025|ref|XM_416368.2|,gi|45382930|ref|NM_204613.1|,gi|118102835|ref|XM_425834.2|
GO:0006351	transcription, DNA-dependent	12 of 373 in the list	59 of 2205 in the genome	1	gi|118082339|ref|XM_416044.2|,gi|71894922|ref|NM_001031207.1|,gi|118082916|ref|XM_416307.2|,gi|71897374|ref|NM_001030894.1|,gi|45384011|ref|NM_205173.1|,gi|118093205|ref|XM_421832.2|,gi|118092333|ref|XR_026815.1|,gi|45384333|ref|NM_205318.1|,gi|45384143|ref|NM_205103.1|,gi|118095152|ref|XM_422729.2|,gi|71897026|ref|NM_001031341.1|,gi|118089302|ref|XM_420153.2|
GO:0032774	RNA biosynthetic process	12 of 373 in the list	59 of 2205 in the genome	1	gi|118082339|ref|XM_416044.2|,gi|71894922|ref|NM_001031207.1|,gi|118082916|ref|XM_416307.2|,gi|71897374|ref|NM_001030894.1|,gi|45384011|ref|NM_205173.1|,gi|118093205|ref|XM_421832.2|,gi|118092333|ref|XR_026815.1|,gi|45384333|ref|NM_205318.1|,gi|45384143|ref|NM_205103.1|,gi|118095152|ref|XM_422729.2|,gi|71897026|ref|NM_001031341.1|,gi|118089302|ref|XM_420153.2|
GO:0044249	cellular biosynthetic process	49 of 373 in the list	268 of 2205 in the genome	1	gi|118082339|ref|XM_416044.2|,gi|118094996|ref|XM_422634.2|,gi|71895220|ref|NM_001030808.1|,gi|118085749|ref|XM_418654.2|,gi|118104195|ref|XM_001231966.1|,gi|118095152|ref|XM_422729.2|,gi|45382990|ref|NM_205532.1|,gi|118081861|ref|XM_424474.2|,gi|118090065|ref|XM_420496.2|,gi|118092008|ref|XM_421368.2|,gi|118101339|ref|XM_424534.2|,gi|118086150|ref|XM_418815.2|,gi|118082916|ref|XM_416307.2|,gi|57…
GO:0044237	cellular metabolic process	163 of 373 in the list	933 of 2205 in the genome	1	gi|71897020|ref|NM_001030727.1|,gi|61098034|ref|NM_001012862.1|,gi|58219544|ref|NM_001007087.1|,gi|118122275|ref|XM_424208.2|,gi|118099890|ref|XM_001232431.1|,gi|56799383|ref|NM_001008677.2|,gi|45382990|ref|NM_205532.1|,gi|61657936|ref|NM_001013395.1|,gi|57529873|ref|NM_001006494.1|,gi|45382040|ref|NM_205455.1|,gi|71897162|ref|NM_001030649.1|,gi|57529344|ref|NM_001006284.1|,gi|118086492|ref|XM_41…
GO:0009719	response to endogenous stimulus	18 of 373 in the list	93 of 2205 in the genome	1	gi|118083603|ref|XM_416616.2|,gi|118100146|ref|XM_415768.2|,gi|118082339|ref|XM_416044.2|,gi|118102502|ref|XM_418007.2|,gi|118092018|ref|XM_421294.2|,gi|58219544|ref|NM_001007087.1|,gi|118092333|ref|XR_026815.1|,gi|46048767|ref|NM_205120.1|,gi|118094115|ref|XM_001233851.1|,gi|71895122|ref|NM_001031243.1|,gi|118082889|ref|XM_416335.2|,gi|45383605|ref|NM_204265.1|,gi|45382456|ref|NM_204894.1|,gi|71…
GO:1901135	carbohydrate derivative metabolic process	12 of 373 in the list	60 of 2205 in the genome	1	gi|118103015|ref|XM_418146.2|,gi|118108977|ref|XM_001234630.1|,gi|118100252|ref|XM_415805.2|,gi|118086857|ref|XM_419147.2|,gi|118099194|ref|XM_415530.2|,gi|118086492|ref|XM_418977.2|,gi|118089397|ref|XM_001232518.1|,gi|118095766|ref|XM_001232032.1|,gi|45382498|ref|NM_204909.1|,gi|118100660|ref|XM_001233517.1|,gi|118101567|ref|XM_417735.2|,gi|118084923|ref|XM_417079.2|
GO:0009725	response to hormone stimulus	17 of 373 in the list	88 of 2205 in the genome	1	gi|118083603|ref|XM_416616.2|,gi|118100146|ref|XM_415768.2|,gi|118082339|ref|XM_416044.2|,gi|118102502|ref|XM_418007.2|,gi|118092018|ref|XM_421294.2|,gi|58219544|ref|NM_001007087.1|,gi|118092333|ref|XR_026815.1|,gi|46048767|ref|NM_205120.1|,gi|118094115|ref|XM_001233851.1|,gi|71895122|ref|NM_001031243.1|,gi|118082889|ref|XM_416335.2|,gi|45383605|ref|NM_204265.1|,gi|45382456|ref|NM_204894.1|,gi|71…
GO:0048589	developmental growth	4 of 373 in the list	17 of 2205 in the genome	1	gi|66392161|ref|NM_001006220.2|,gi|45383937|ref|NM_205254.1|,gi|45382456|ref|NM_204894.1|,gi|118093374|ref|XM_421901.2|
GO:0015988	energy coupled proton transport, against electrochemical gradient	3 of 373 in the list	12 of 2205 in the genome	1	gi|118101339|ref|XM_424534.2|,gi|118108977|ref|XM_001234630.1|,gi|45383565|ref|NM_204286.1|
GO:0042254	ribosome biogenesis	3 of 373 in the list	12 of 2205 in the genome	1	gi|118103077|ref|XM_001231864.1|,gi|118088893|ref|XM_001234708.1|,gi|118096638|ref|XM_414222.2|
GO:0006073	cellular glucan metabolic process	2 of 373 in the list	7 of 2205 in the genome	1	gi|118100252|ref|XM_415805.2|,gi|45382704|ref|NM_205479.1|
GO:0030865	cortical cytoskeleton organization	2 of 373 in the list	7 of 2205 in the genome	1	gi|118085519|ref|XR_026920.1|,gi|118093792|ref|XM_422075.2|
GO:0044042	glucan metabolic process	2 of 373 in the list	7 of 2205 in the genome	1	gi|118100252|ref|XM_415805.2|,gi|45382704|ref|NM_205479.1|
GO:0044264	cellular polysaccharide metabolic process	2 of 373 in the list	7 of 2205 in the genome	1	gi|118100252|ref|XM_415805.2|,gi|45382704|ref|NM_205479.1|
GO:0071841	cellular component organization or biogenesis at cellular level	36 of 373 in the list	198 of 2205 in the genome	1	gi|118085025|ref|XM_417130.2|,gi|118096627|ref|XM_423372.2|,gi|61098196|ref|NM_001012836.1|,gi|45382338|ref|NM_204852.1|,gi|118096681|ref|XM_001233580.1|,gi|52138652|ref|NM_001004379.1|,gi|58219544|ref|NM_001007087.1|,gi|71895284|ref|NM_001030622.1|,gi|118101800|ref|XM_417833.2|,gi|118093659|ref|XM_001235189.1|,gi|118101031|ref|XM_001234296.1|,gi|56799383|ref|NM_001008677.2|,gi|118096638|ref|XM_4…
GO:0009056	catabolic process	23 of 373 in the list	124 of 2205 in the genome	1	gi|118096960|ref|XM_414406.2|,gi|118102244|ref|XM_427542.2|,gi|61098038|ref|NM_001012860.1|,gi|118095009|ref|XM_422620.2|,gi|118104422|ref|XM_424890.2|,gi|118086873|ref|XM_419158.2|,gi|118099194|ref|XM_415530.2|,gi|46048767|ref|NM_205120.1|,gi|45382392|ref|NM_204876.1|,gi|45382498|ref|NM_204909.1|,gi|71895122|ref|NM_001031243.1|,gi|118102835|ref|XM_425834.2|,gi|118100666|ref|XM_001234621.1|,gi|11…
GO:0006260	DNA replication	5 of 373 in the list	23 of 2205 in the genome	1	gi|118104195|ref|XM_001231966.1|,gi|57529767|ref|NM_001006517.1|,gi|57530230|ref|NM_001006421.1|,gi|45384335|ref|NM_205314.1|,gi|57529344|ref|NM_001006284.1|
GO:0007010	cytoskeleton organization	5 of 373 in the list	23 of 2205 in the genome	1	gi|118085519|ref|XR_026920.1|,gi|118093792|ref|XM_422075.2|,gi|45382568|ref|NM_205224.1|,gi|118097825|ref|XM_001233050.1|,gi|118096970|ref|XM_414390.2|
GO:0043623	cellular protein complex assembly	5 of 373 in the list	23 of 2205 in the genome	1	gi|118103015|ref|XM_418146.2|,gi|45384431|ref|NM_204958.1|,gi|45382026|ref|NM_205461.1|,gi|118099194|ref|XM_415530.2|,gi|118104630|ref|XM_001231332.1|
GO:0032502	developmental process	64 of 373 in the list	362 of 2205 in the genome	1	gi|118085025|ref|XM_417130.2|,gi|71895442|ref|NM_001030592.1|,gi|118093984|ref|XM_426611.2|,gi|66392161|ref|NM_001006220.2|,gi|56799383|ref|NM_001008677.2|,gi|45382990|ref|NM_205532.1|,gi|56605927|ref|NM_001008467.1|,gi|118103015|ref|XM_418146.2|,gi|45382040|ref|NM_205455.1|,gi|118098472|ref|XM_415130.2|,gi|57530100|ref|NM_001006448.1|,gi|71897026|ref|NM_001031341.1|,gi|71895688|ref|NM_001031509.…
GO:0006732	coenzyme metabolic process	4 of 373 in the list	18 of 2205 in the genome	1	gi|118111509|ref|XM_423303.2|,gi|118094996|ref|XM_422634.2|,gi|118086857|ref|XM_419147.2|,gi|118088771|ref|XM_419824.2|
GO:0009266	response to temperature stimulus	4 of 373 in the list	18 of 2205 in the genome	1	gi|58219544|ref|NM_001007087.1|,gi|118086302|ref|XM_429790.2|,gi|71896650|ref|NM_001031152.1|,gi|46048667|ref|NM_205388.1|
GO:0009908	flower development	6 of 373 in the list	29 of 2205 in the genome	1	gi|118083603|ref|XM_416616.2|,gi|118095009|ref|XM_422620.2|,gi|45382338|ref|NM_204852.1|,gi|118093984|ref|XM_426611.2|,gi|71897210|ref|NM_001030661.1|,gi|45382704|ref|NM_205479.1|
GO:0042592	homeostatic process	6 of 373 in the list	29 of 2205 in the genome	1	gi|45383064|ref|NM_204555.1|,gi|118084651|ref|XM_416972.2|,gi|118089598|ref|XM_420301.2|,gi|118098472|ref|XM_415130.2|,gi|118103331|ref|XM_418262.2|,gi|118093102|ref|XM_426543.2|
GO:0048229	gametophyte development	9 of 373 in the list	46 of 2205 in the genome	1	gi|118103015|ref|XM_418146.2|,gi|118096960|ref|XM_414406.2|,gi|45382040|ref|NM_205455.1|,gi|118094996|ref|XM_422634.2|,gi|45382338|ref|NM_204852.1|,gi|45384335|ref|NM_205314.1|,gi|118089747|ref|XM_001232131.1|,gi|118094649|ref|XM_422527.2|,gi|56799383|ref|NM_001008677.2|
GO:0051188	cofactor biosynthetic process	3 of 373 in the list	13 of 2205 in the genome	1	gi|118111509|ref|XM_423303.2|,gi|118094996|ref|XM_422634.2|,gi|118085590|ref|XM_418561.2|
GO:0071702	organic substance transport	3 of 373 in the list	13 of 2205 in the genome	1	gi|118085025|ref|XM_417130.2|,gi|118100437|ref|XM_415923.2|,gi|118101026|ref|XM_417567.2|
GO:0006950	response to stress	48 of 373 in the list	271 of 2205 in the genome	1	gi|45382532|ref|NM_205351.1|,gi|118096960|ref|XM_414406.2|,gi|118102244|ref|XM_427542.2|,gi|118100146|ref|XM_415768.2|,gi|118086873|ref|XM_419158.2|,gi|118092410|ref|XM_421497.2|,gi|46048667|ref|NM_205388.1|,gi|45384077|ref|NM_205139.1|,gi|118094594|ref|XM_422447.2|,gi|118084301|ref|XM_416913.2|,gi|58219544|ref|NM_001007087.1|,gi|46048767|ref|NM_205120.1|,gi|118099890|ref|XM_001232431.1|,gi|11809…
GO:0009165	nucleotide biosynthetic process	8 of 373 in the list	41 of 2205 in the genome	1	gi|118101339|ref|XM_424534.2|,gi|118108977|ref|XM_001234630.1|,gi|118094996|ref|XM_422634.2|,gi|118086857|ref|XM_419147.2|,gi|45382980|ref|NM_205529.1|,gi|118086492|ref|XM_418977.2|,gi|118081861|ref|XM_424474.2|,gi|45383565|ref|NM_204286.1|
GO:0018130	heterocycle biosynthetic process	8 of 373 in the list	41 of 2205 in the genome	1	gi|118101339|ref|XM_424534.2|,gi|118108977|ref|XM_001234630.1|,gi|118094996|ref|XM_422634.2|,gi|118086857|ref|XM_419147.2|,gi|118085590|ref|XM_418561.2|,gi|45382980|ref|NM_205529.1|,gi|118081861|ref|XM_424474.2|,gi|45383565|ref|NM_204286.1|
GO:0005976	polysaccharide metabolic process	2 of 373 in the list	8 of 2205 in the genome	1	gi|118100252|ref|XM_415805.2|,gi|45382704|ref|NM_205479.1|
GO:0007034	vacuolar transport	2 of 373 in the list	8 of 2205 in the genome	1	gi|118092579|ref|XM_421577.2|,gi|118098670|ref|XM_415222.2|
GO:0008544	epidermis development	2 of 373 in the list	8 of 2205 in the genome	1	gi|45382338|ref|NM_204852.1|,gi|56799383|ref|NM_001008677.2|
GO:0008652	cellular amino acid biosynthetic process	2 of 373 in the list	8 of 2205 in the genome	1	gi|118085749|ref|XM_418654.2|,gi|71895072|ref|NM_001031089.1|
GO:0009913	epidermal cell differentiation	2 of 373 in the list	8 of 2205 in the genome	1	gi|45382338|ref|NM_204852.1|,gi|56799383|ref|NM_001008677.2|
GO:0030030	cell projection organization	2 of 373 in the list	8 of 2205 in the genome	1	gi|71895284|ref|NM_001030622.1|,gi|118093659|ref|XM_001235189.1|
GO:0010038	response to metal ion	17 of 373 in the list	93 of 2205 in the genome	1	gi|118096960|ref|XM_414406.2|,gi|118102244|ref|XM_427542.2|,gi|61098038|ref|NM_001012860.1|,gi|118098551|ref|XM_415171.2|,gi|118092410|ref|XM_421497.2|,gi|118085749|ref|XM_418654.2|,gi|46048767|ref|NM_205120.1|,gi|118101339|ref|XM_424534.2|,gi|45384431|ref|NM_204958.1|,gi|118089598|ref|XM_420301.2|,gi|77736620|ref|NM_001034813.1|,gi|118087444|ref|XM_001232627.1|,gi|71896196|ref|NM_001031597.1|,gi…
GO:0016568	chromatin modification	4 of 373 in the list	19 of 2205 in the genome	1	gi|118089353|ref|XM_420178.2|,gi|45382338|ref|NM_204852.1|,gi|71897210|ref|NM_001030661.1|,gi|56799383|ref|NM_001008677.2|
GO:0019725	cellular homeostasis	4 of 373 in the list	19 of 2205 in the genome	1	gi|118084651|ref|XM_416972.2|,gi|118089598|ref|XM_420301.2|,gi|118103331|ref|XM_418262.2|,gi|118093102|ref|XM_426543.2|
GO:0055114	oxidation-reduction process	4 of 373 in the list	19 of 2205 in the genome	1	gi|71897268|ref|NM_001031387.1|,gi|118093508|ref|XM_421965.2|,gi|57529752|ref|NM_001006518.1|,gi|61098337|ref|NM_001012901.1|
GO:0048608	reproductive structure development	10 of 373 in the list	53 of 2205 in the genome	1	gi|118083603|ref|XM_416616.2|,gi|118094129|ref|XM_422258.2|,gi|118095009|ref|XM_422620.2|,gi|118100252|ref|XM_415805.2|,gi|45382338|ref|NM_204852.1|,gi|118093984|ref|XM_426611.2|,gi|118093374|ref|XM_421901.2|,gi|45382704|ref|NM_205479.1|,gi|71897210|ref|NM_001030661.1|,gi|118087635|ref|XM_419357.2|
GO:0006461	protein complex assembly	5 of 373 in the list	25 of 2205 in the genome	1	gi|118103015|ref|XM_418146.2|,gi|45384431|ref|NM_204958.1|,gi|45382026|ref|NM_205461.1|,gi|118099194|ref|XM_415530.2|,gi|118104630|ref|XM_001231332.1|
GO:0016049	cell growth	5 of 373 in the list	25 of 2205 in the genome	1	gi|66392161|ref|NM_001006220.2|,gi|45383937|ref|NM_205254.1|,gi|45382456|ref|NM_204894.1|,gi|118093374|ref|XM_421901.2|,gi|45382568|ref|NM_205224.1|
GO:0070271	protein complex biogenesis	5 of 373 in the list	25 of 2205 in the genome	1	gi|118103015|ref|XM_418146.2|,gi|45384431|ref|NM_204958.1|,gi|45382026|ref|NM_205461.1|,gi|118099194|ref|XM_415530.2|,gi|118104630|ref|XM_001231332.1|
GO:0071822	protein complex subunit organization	5 of 373 in the list	25 of 2205 in the genome	1	gi|118103015|ref|XM_418146.2|,gi|45384431|ref|NM_204958.1|,gi|45382026|ref|NM_205461.1|,gi|118099194|ref|XM_415530.2|,gi|118104630|ref|XM_001231332.1|
GO:0006754	ATP biosynthetic process	3 of 373 in the list	14 of 2205 in the genome	1	gi|118101339|ref|XM_424534.2|,gi|118108977|ref|XM_001234630.1|,gi|45383565|ref|NM_204286.1|
GO:0003006	developmental process involved in reproduction	22 of 373 in the list	124 of 2205 in the genome	1	gi|118083603|ref|XM_416616.2|,gi|118095009|ref|XM_422620.2|,gi|118100252|ref|XM_415805.2|,gi|45382338|ref|NM_204852.1|,gi|118094456|ref|XM_422376.2|,gi|118093984|ref|XM_426611.2|,gi|57529301|ref|NM_001006276.1|,gi|118093374|ref|XM_421901.2|,gi|45384335|ref|NM_205314.1|,gi|71896440|ref|NM_001031170.1|,gi|118098793|ref|XM_001233984.1|,gi|71897210|ref|NM_001030661.1|,gi|45382704|ref|NM_205479.1|,gi|…
GO:1901137	carbohydrate derivative biosynthetic process	4 of 373 in the list	20 of 2205 in the genome	1	gi|118086492|ref|XM_418977.2|,gi|118086857|ref|XM_419147.2|,gi|118089397|ref|XM_001232518.1|,gi|118101567|ref|XM_417735.2|
GO:0050794	regulation of cellular process	32 of 373 in the list	184 of 2205 in the genome	1	gi|118083603|ref|XM_416616.2|,gi|118096864|ref|XM_414359.2|,gi|118082339|ref|XM_416044.2|,gi|45382338|ref|NM_204852.1|,gi|46048667|ref|NM_205388.1|,gi|45383120|ref|NM_204525.1|,gi|60302747|ref|NM_001012549.1|,gi|118111509|ref|XM_423303.2|,gi|55926191|ref|NM_001007473.1|,gi|118092333|ref|XR_026815.1|,gi|118100736|ref|XM_417451.2|,gi|118089353|ref|XM_420178.2|,gi|118098793|ref|XM_001233984.1|,gi|45…
GO:0050896	response to stimulus	103 of 373 in the list	602 of 2205 in the genome	1	gi|45382532|ref|NM_205351.1|,gi|118102244|ref|XM_427542.2|,gi|118093984|ref|XM_426611.2|,gi|46048667|ref|NM_205388.1|,gi|118099348|ref|XM_415461.2|,gi|45384077|ref|NM_205139.1|,gi|118084301|ref|XM_416913.2|,gi|58219544|ref|NM_001007087.1|,gi|118100736|ref|XM_417451.2|,gi|118101800|ref|XM_417833.2|,gi|118099890|ref|XM_001232431.1|,gi|56799383|ref|NM_001008677.2|,gi|71895116|ref|NM_001030832.1|,gi|…
GO:0009267	cellular response to starvation	2 of 373 in the list	9 of 2205 in the genome	1	gi|118090459|ref|XM_420685.2|,gi|118095152|ref|XM_422729.2|
GO:0009409	response to cold	2 of 373 in the list	9 of 2205 in the genome	1	gi|58219544|ref|NM_001007087.1|,gi|46048667|ref|NM_205388.1|
GO:0010015	root morphogenesis	2 of 373 in the list	9 of 2205 in the genome	1	gi|118082410|ref|XM_416085.2|,gi|45384431|ref|NM_204958.1|
GO:0042594	response to starvation	2 of 373 in the list	9 of 2205 in the genome	1	gi|118090459|ref|XM_420685.2|,gi|118095152|ref|XM_422729.2|
GO:0070882	cellular cell wall organization or biogenesis	2 of 373 in the list	9 of 2205 in the genome	1	gi|118101800|ref|XM_417833.2|,gi|45382972|ref|NM_204599.1|
GO:0034654	nucleobase-containing compound biosynthetic process	8 of 373 in the list	44 of 2205 in the genome	1	gi|118101339|ref|XM_424534.2|,gi|118108977|ref|XM_001234630.1|,gi|118094996|ref|XM_422634.2|,gi|118086857|ref|XM_419147.2|,gi|45382980|ref|NM_205529.1|,gi|118086492|ref|XM_418977.2|,gi|118081861|ref|XM_424474.2|,gi|45383565|ref|NM_204286.1|
GO:0044271	cellular nitrogen compound biosynthetic process	9 of 373 in the list	50 of 2205 in the genome	1	gi|118101339|ref|XM_424534.2|,gi|118108977|ref|XM_001234630.1|,gi|118094996|ref|XM_422634.2|,gi|118086857|ref|XM_419147.2|,gi|118085590|ref|XM_418561.2|,gi|45382980|ref|NM_205529.1|,gi|118086492|ref|XM_418977.2|,gi|118081861|ref|XM_424474.2|,gi|45383565|ref|NM_204286.1|
GO:0006631	fatty acid metabolic process	3 of 373 in the list	15 of 2205 in the genome	1	gi|118096960|ref|XM_414406.2|,gi|118094871|ref|XM_422690.2|,gi|71895122|ref|NM_001031243.1|
GO:0044262	cellular carbohydrate metabolic process	3 of 373 in the list	15 of 2205 in the genome	1	gi|118100252|ref|XM_415805.2|,gi|45382704|ref|NM_205479.1|,gi|118093508|ref|XM_421965.2|
GO:0046034	ATP metabolic process	3 of 373 in the list	15 of 2205 in the genome	1	gi|118101339|ref|XM_424534.2|,gi|118108977|ref|XM_001234630.1|,gi|45383565|ref|NM_204286.1|
GO:0048519	negative regulation of biological process	5 of 373 in the list	27 of 2205 in the genome	1	gi|55926191|ref|NM_001007473.1|,gi|118098793|ref|XM_001233984.1|,gi|57529812|ref|NM_001006506.1|,gi|118093984|ref|XM_426611.2|,gi|71897026|ref|NM_001031341.1|
GO:0009605	response to external stimulus	7 of 373 in the list	39 of 2205 in the genome	1	gi|118090459|ref|XM_420685.2|,gi|118092364|ref|XM_421479.2|,gi|56711275|ref|NM_001008681.1|,gi|45382456|ref|NM_204894.1|,gi|118095152|ref|XM_422729.2|,gi|45382704|ref|NM_205479.1|,gi|71895688|ref|NM_001031509.1|
GO:0009416	response to light stimulus	8 of 373 in the list	45 of 2205 in the genome	1	gi|45382532|ref|NM_205351.1|,gi|118095009|ref|XM_422620.2|,gi|118090459|ref|XM_420685.2|,gi|118092410|ref|XM_421497.2|,gi|118095152|ref|XM_422729.2|,gi|54020690|ref|NM_204216.2|,gi|50355951|ref|NM_001002242.1|,gi|118087635|ref|XM_419357.2|
GO:0034621	cellular macromolecular complex subunit organization	12 of 373 in the list	69 of 2205 in the genome	1	gi|118103015|ref|XM_418146.2|,gi|45383689|ref|NM_204217.1|,gi|45384431|ref|NM_204958.1|,gi|46048707|ref|NM_205296.1|,gi|118099194|ref|XM_415530.2|,gi|118104630|ref|XM_001231332.1|,gi|118096970|ref|XM_414390.2|,gi|45384359|ref|NM_205007.1|,gi|45382026|ref|NM_205461.1|,gi|118085387|ref|XM_423715.2|,gi|56799383|ref|NM_001008677.2|,gi|118100666|ref|XM_001234621.1|
GO:0010035	response to inorganic substance	17 of 373 in the list	99 of 2205 in the genome	1	gi|118096960|ref|XM_414406.2|,gi|118102244|ref|XM_427542.2|,gi|61098038|ref|NM_001012860.1|,gi|118098551|ref|XM_415171.2|,gi|118092410|ref|XM_421497.2|,gi|118085749|ref|XM_418654.2|,gi|46048767|ref|NM_205120.1|,gi|118101339|ref|XM_424534.2|,gi|45384431|ref|NM_204958.1|,gi|118089598|ref|XM_420301.2|,gi|77736620|ref|NM_001034813.1|,gi|118087444|ref|XM_001232627.1|,gi|71896196|ref|NM_001031597.1|,gi…
GO:0009966	regulation of signal transduction	2 of 373 in the list	10 of 2205 in the genome	1	gi|118100736|ref|XM_417451.2|,gi|71895206|ref|NM_001030902.1|
GO:0016044	cellular membrane organization	2 of 373 in the list	10 of 2205 in the genome	1	gi|118085025|ref|XM_417130.2|,gi|118094115|ref|XM_001233851.1|
GO:0016053	organic acid biosynthetic process	2 of 373 in the list	10 of 2205 in the genome	1	gi|118085749|ref|XM_418654.2|,gi|71895072|ref|NM_001031089.1|
GO:0023051	regulation of signaling	2 of 373 in the list	10 of 2205 in the genome	1	gi|118100736|ref|XM_417451.2|,gi|71895206|ref|NM_001030902.1|
GO:0032268	regulation of cellular protein metabolic process	2 of 373 in the list	10 of 2205 in the genome	1	gi|118100736|ref|XM_417451.2|,gi|45382990|ref|NM_205532.1|
GO:0046394	carboxylic acid biosynthetic process	2 of 373 in the list	10 of 2205 in the genome	1	gi|118085749|ref|XM_418654.2|,gi|71895072|ref|NM_001031089.1|
GO:0050790	regulation of catalytic activity	2 of 373 in the list	10 of 2205 in the genome	1	gi|118100736|ref|XM_417451.2|,gi|71895206|ref|NM_001030902.1|
GO:0051246	regulation of protein metabolic process	2 of 373 in the list	10 of 2205 in the genome	1	gi|118100736|ref|XM_417451.2|,gi|45382990|ref|NM_205532.1|
GO:0061024	membrane organization	2 of 373 in the list	10 of 2205 in the genome	1	gi|118085025|ref|XM_417130.2|,gi|118094115|ref|XM_001233851.1|
GO:0071554	cell wall organization or biogenesis	2 of 373 in the list	10 of 2205 in the genome	1	gi|118101800|ref|XM_417833.2|,gi|45382972|ref|NM_204599.1|
GO:0031323	regulation of cellular metabolic process	6 of 373 in the list	34 of 2205 in the genome	1	gi|118111509|ref|XM_423303.2|,gi|118100736|ref|XM_417451.2|,gi|118089353|ref|XM_420178.2|,gi|54020690|ref|NM_204216.2|,gi|71895206|ref|NM_001030902.1|,gi|45382990|ref|NM_205532.1|
GO:0033554	cellular response to stress	10 of 373 in the list	58 of 2205 in the genome	1	gi|118090459|ref|XM_420685.2|,gi|118097974|ref|XM_414852.2|,gi|118086873|ref|XM_419158.2|,gi|71896082|ref|NM_001031018.1|,gi|118089747|ref|XM_001232131.1|,gi|45384011|ref|NM_205173.1|,gi|118094594|ref|XM_422447.2|,gi|58219544|ref|NM_001007087.1|,gi|118095152|ref|XM_422729.2|,gi|56799383|ref|NM_001008677.2|
GO:0009117	nucleotide metabolic process	15 of 373 in the list	88 of 2205 in the genome	1	gi|118103015|ref|XM_418146.2|,gi|118101339|ref|XM_424534.2|,gi|118108977|ref|XM_001234630.1|,gi|118094996|ref|XM_422634.2|,gi|118086857|ref|XM_419147.2|,gi|118099194|ref|XM_415530.2|,gi|118087247|ref|XM_418364.2|,gi|45382980|ref|NM_205529.1|,gi|118086492|ref|XM_418977.2|,gi|45382498|ref|NM_204909.1|,gi|118095766|ref|XM_001232032.1|,gi|118100660|ref|XM_001233517.1|,gi|118090469|ref|XM_001232004.1|…
GO:0009987	cellular process	260 of 373 in the list	1539 of 2205 in the genome	1	gi|60302843|ref|NM_001012597.1|,gi|118086754|ref|XM_419126.2|,gi|61098034|ref|NM_001012862.1|,gi|58219544|ref|NM_001007087.1|,gi|118099890|ref|XM_001232431.1|,gi|45382880|ref|NM_204630.1|,gi|56799383|ref|NM_001008677.2|,gi|45382870|ref|NM_204631.1|,gi|45382990|ref|NM_205532.1|,gi|61657936|ref|NM_001013395.1|,gi|57529873|ref|NM_001006494.1|,gi|45382040|ref|NM_205455.1|,gi|118093705|ref|XR_027186.1…
GO:0007275	multicellular organismal development	42 of 373 in the list	250 of 2205 in the genome	1	gi|118085025|ref|XM_417130.2|,gi|118096960|ref|XM_414406.2|,gi|118095009|ref|XM_422620.2|,gi|118094996|ref|XM_422634.2|,gi|71895442|ref|NM_001030592.1|,gi|45382338|ref|NM_204852.1|,gi|118093984|ref|XM_426611.2|,gi|118093374|ref|XM_421901.2|,gi|118094871|ref|XM_422690.2|,gi|54020690|ref|NM_204216.2|,gi|56799383|ref|NM_001008677.2|,gi|118103015|ref|XM_418146.2|,gi|45382040|ref|NM_205455.1|,gi|11809…
GO:0048869	cellular developmental process	14 of 373 in the list	83 of 2205 in the genome	1	gi|118103015|ref|XM_418146.2|,gi|118096627|ref|XM_423372.2|,gi|118094996|ref|XM_422634.2|,gi|45382338|ref|NM_204852.1|,gi|118093374|ref|XM_421901.2|,gi|45382568|ref|NM_205224.1|,gi|66392161|ref|NM_001006220.2|,gi|45383937|ref|NM_205254.1|,gi|86129529|ref|NM_001039312.1|,gi|49169797|ref|NM_001001783.1|,gi|45382456|ref|NM_204894.1|,gi|71897026|ref|NM_001031341.1|,gi|118086388|ref|XM_418936.2|,gi|56…
GO:0006793	phosphorus metabolic process	9 of 373 in the list	53 of 2205 in the genome	1	gi|52138658|ref|NM_001004378.1|,gi|45382040|ref|NM_205455.1|,gi|118087870|ref|XM_419403.2|,gi|45384335|ref|NM_205314.1|,gi|118094649|ref|XM_422527.2|,gi|118104195|ref|XM_001231966.1|,gi|60302709|ref|NM_001012529.1|,gi|118094746|ref|XM_422526.2|,gi|118093844|ref|XM_422110.2|
GO:0006796	phosphate-containing compound metabolic process	9 of 373 in the list	53 of 2205 in the genome	1	gi|52138658|ref|NM_001004378.1|,gi|45382040|ref|NM_205455.1|,gi|118087870|ref|XM_419403.2|,gi|45384335|ref|NM_205314.1|,gi|118094649|ref|XM_422527.2|,gi|118104195|ref|XM_001231966.1|,gi|60302709|ref|NM_001012529.1|,gi|118094746|ref|XM_422526.2|,gi|118093844|ref|XM_422110.2|
GO:0065007	biological regulation	49 of 373 in the list	292 of 2205 in the genome	1	gi|118082339|ref|XM_416044.2|,gi|118084651|ref|XM_416972.2|,gi|45382338|ref|NM_204852.1|,gi|118093984|ref|XM_426611.2|,gi|118092410|ref|XM_421497.2|,gi|46048667|ref|NM_205388.1|,gi|118082883|ref|XM_416334.2|,gi|60302747|ref|NM_001012549.1|,gi|118110043|ref|XM_001236394.1|,gi|55926191|ref|NM_001007473.1|,gi|118100736|ref|XM_417451.2|,gi|118098793|ref|XM_001233984.1|,gi|54020690|ref|NM_204216.2|,gi…
GO:0019219	regulation of nucleobase-containing compound metabolic process	4 of 373 in the list	23 of 2205 in the genome	1	gi|118111509|ref|XM_423303.2|,gi|118089353|ref|XM_420178.2|,gi|54020690|ref|NM_204216.2|,gi|71895206|ref|NM_001030902.1|
GO:0051171	regulation of nitrogen compound metabolic process	4 of 373 in the list	23 of 2205 in the genome	1	gi|118111509|ref|XM_423303.2|,gi|118089353|ref|XM_420178.2|,gi|54020690|ref|NM_204216.2|,gi|71895206|ref|NM_001030902.1|
GO:0009887	organ morphogenesis	3 of 373 in the list	17 of 2205 in the genome	1	gi|45384431|ref|NM_204958.1|,gi|49169797|ref|NM_001001783.1|,gi|118090469|ref|XM_001232004.1|
GO:0044248	cellular catabolic process	19 of 373 in the list	114 of 2205 in the genome	1	gi|118096960|ref|XM_414406.2|,gi|118102244|ref|XM_427542.2|,gi|61098038|ref|NM_001012860.1|,gi|118095009|ref|XM_422620.2|,gi|118086873|ref|XM_419158.2|,gi|118099194|ref|XM_415530.2|,gi|45382498|ref|NM_204909.1|,gi|71895122|ref|NM_001031243.1|,gi|118102835|ref|XM_425834.2|,gi|118100666|ref|XM_001234621.1|,gi|118103015|ref|XM_418146.2|,gi|71897166|ref|NM_001031407.1|,gi|57529873|ref|NM_001006494.1|…
GO:0006753	nucleoside phosphate metabolic process	15 of 373 in the list	90 of 2205 in the genome	1	gi|118103015|ref|XM_418146.2|,gi|118101339|ref|XM_424534.2|,gi|118108977|ref|XM_001234630.1|,gi|118094996|ref|XM_422634.2|,gi|118086857|ref|XM_419147.2|,gi|118099194|ref|XM_415530.2|,gi|118087247|ref|XM_418364.2|,gi|45382980|ref|NM_205529.1|,gi|118086492|ref|XM_418977.2|,gi|45382498|ref|NM_204909.1|,gi|118095766|ref|XM_001232032.1|,gi|118100660|ref|XM_001233517.1|,gi|118090469|ref|XM_001232004.1|…
GO:0043933	macromolecular complex subunit organization	12 of 373 in the list	72 of 2205 in the genome	1	gi|118103015|ref|XM_418146.2|,gi|45383689|ref|NM_204217.1|,gi|45384431|ref|NM_204958.1|,gi|46048707|ref|NM_205296.1|,gi|118099194|ref|XM_415530.2|,gi|118104630|ref|XM_001231332.1|,gi|118096970|ref|XM_414390.2|,gi|45384359|ref|NM_205007.1|,gi|45382026|ref|NM_205461.1|,gi|118085387|ref|XM_423715.2|,gi|56799383|ref|NM_001008677.2|,gi|118100666|ref|XM_001234621.1|
GO:0009606	tropism	2 of 373 in the list	11 of 2205 in the genome	1	gi|56711275|ref|NM_001008681.1|,gi|45382456|ref|NM_204894.1|
GO:0048856	anatomical structure development	37 of 373 in the list	223 of 2205 in the genome	1	gi|118085025|ref|XM_417130.2|,gi|118095009|ref|XM_422620.2|,gi|118096627|ref|XM_423372.2|,gi|118094996|ref|XM_422634.2|,gi|71895442|ref|NM_001030592.1|,gi|45382338|ref|NM_204852.1|,gi|118093984|ref|XM_426611.2|,gi|118093374|ref|XM_421901.2|,gi|66392161|ref|NM_001006220.2|,gi|86129529|ref|NM_001039312.1|,gi|56799383|ref|NM_001008677.2|,gi|45382990|ref|NM_205532.1|,gi|56605927|ref|NM_001008467.1|,g…
GO:0071840	cellular component organization or biogenesis	42 of 373 in the list	253 of 2205 in the genome	1	gi|118085025|ref|XM_417130.2|,gi|118096627|ref|XM_423372.2|,gi|118094996|ref|XM_422634.2|,gi|61098196|ref|NM_001012836.1|,gi|45382338|ref|NM_204852.1|,gi|118096681|ref|XM_001233580.1|,gi|52138652|ref|NM_001004379.1|,gi|58219544|ref|NM_001007087.1|,gi|86129529|ref|NM_001039312.1|,gi|71895284|ref|NM_001030622.1|,gi|118101800|ref|XM_417833.2|,gi|118093659|ref|XM_001235189.1|,gi|118101031|ref|XM_0012…
GO:0080090	regulation of primary metabolic process	6 of 373 in the list	36 of 2205 in the genome	1	gi|118111509|ref|XM_423303.2|,gi|118100736|ref|XM_417451.2|,gi|118089353|ref|XM_420178.2|,gi|54020690|ref|NM_204216.2|,gi|71895206|ref|NM_001030902.1|,gi|45382990|ref|NM_205532.1|
GO:0044267	cellular protein metabolic process	56 of 373 in the list	337 of 2205 in the genome	1	gi|118102244|ref|XM_427542.2|,gi|118095009|ref|XM_422620.2|,gi|118092461|ref|XM_421525.2|,gi|71895220|ref|NM_001030808.1|,gi|118085749|ref|XM_418654.2|,gi|118083189|ref|XM_428887.2|,gi|45382990|ref|NM_205532.1|,gi|118090065|ref|XM_420496.2|,gi|118103502|ref|XM_424462.2|,gi|71897166|ref|NM_001031407.1|,gi|118092008|ref|XM_421368.2|,gi|57529873|ref|NM_001006494.1|,gi|118086150|ref|XM_418815.2|,gi|1…
GO:0050789	regulation of biological process	40 of 373 in the list	242 of 2205 in the genome	1	gi|118082339|ref|XM_416044.2|,gi|45382338|ref|NM_204852.1|,gi|118093984|ref|XM_426611.2|,gi|118092410|ref|XM_421497.2|,gi|46048667|ref|NM_205388.1|,gi|60302747|ref|NM_001012549.1|,gi|55926191|ref|NM_001007473.1|,gi|118100736|ref|XM_417451.2|,gi|118098793|ref|XM_001233984.1|,gi|54020690|ref|NM_204216.2|,gi|45382990|ref|NM_205532.1|,gi|56605927|ref|NM_001008467.1|,gi|118101339|ref|XM_424534.2|,gi|1…
GO:0006164	purine nucleotide biosynthetic process	4 of 373 in the list	24 of 2205 in the genome	1	gi|118101339|ref|XM_424534.2|,gi|118108977|ref|XM_001234630.1|,gi|45383565|ref|NM_204286.1|,gi|45382980|ref|NM_205529.1|
GO:0009201	ribonucleoside triphosphate biosynthetic process	4 of 373 in the list	24 of 2205 in the genome	1	gi|118101339|ref|XM_424534.2|,gi|118108977|ref|XM_001234630.1|,gi|45383565|ref|NM_204286.1|,gi|118081861|ref|XM_424474.2|
GO:0032501	multicellular organismal process	44 of 373 in the list	267 of 2205 in the genome	1	gi|118085025|ref|XM_417130.2|,gi|118096960|ref|XM_414406.2|,gi|118095009|ref|XM_422620.2|,gi|118094996|ref|XM_422634.2|,gi|71895442|ref|NM_001030592.1|,gi|45382338|ref|NM_204852.1|,gi|118093984|ref|XM_426611.2|,gi|118093374|ref|XM_421901.2|,gi|118094871|ref|XM_422690.2|,gi|54020690|ref|NM_204216.2|,gi|56799383|ref|NM_001008677.2|,gi|118103015|ref|XM_418146.2|,gi|45382040|ref|NM_205455.1|,gi|11809…
GO:0006479	protein methylation	3 of 373 in the list	18 of 2205 in the genome	1	gi|57529415|ref|NM_001006298.1|,gi|71897214|ref|NM_001031395.1|,gi|71897210|ref|NM_001030661.1|
GO:0008213	protein alkylation	3 of 373 in the list	18 of 2205 in the genome	1	gi|57529415|ref|NM_001006298.1|,gi|71897214|ref|NM_001031395.1|,gi|71897210|ref|NM_001030661.1|
GO:0009889	regulation of biosynthetic process	3 of 373 in the list	18 of 2205 in the genome	1	gi|118089353|ref|XM_420178.2|,gi|54020690|ref|NM_204216.2|,gi|45382990|ref|NM_205532.1|
GO:0010556	regulation of macromolecule biosynthetic process	3 of 373 in the list	18 of 2205 in the genome	1	gi|118089353|ref|XM_420178.2|,gi|54020690|ref|NM_204216.2|,gi|45382990|ref|NM_205532.1|
GO:0015992	proton transport	3 of 373 in the list	18 of 2205 in the genome	1	gi|118101339|ref|XM_424534.2|,gi|118108977|ref|XM_001234630.1|,gi|45383565|ref|NM_204286.1|
GO:0031326	regulation of cellular biosynthetic process	3 of 373 in the list	18 of 2205 in the genome	1	gi|118089353|ref|XM_420178.2|,gi|54020690|ref|NM_204216.2|,gi|45382990|ref|NM_205532.1|
GO:0043414	macromolecule methylation	3 of 373 in the list	18 of 2205 in the genome	1	gi|57529415|ref|NM_001006298.1|,gi|71897214|ref|NM_001031395.1|,gi|71897210|ref|NM_001030661.1|
GO:2000112	regulation of cellular macromolecule biosynthetic process	3 of 373 in the list	18 of 2205 in the genome	1	gi|118089353|ref|XM_420178.2|,gi|54020690|ref|NM_204216.2|,gi|45382990|ref|NM_205532.1|
GO:0000003	reproduction	25 of 373 in the list	154 of 2205 in the genome	1	gi|118083603|ref|XM_416616.2|,gi|118095009|ref|XM_422620.2|,gi|118100252|ref|XM_415805.2|,gi|118086873|ref|XM_419158.2|,gi|45382338|ref|NM_204852.1|,gi|118094456|ref|XM_422376.2|,gi|118093984|ref|XM_426611.2|,gi|57529301|ref|NM_001006276.1|,gi|118093374|ref|XM_421901.2|,gi|45384335|ref|NM_205314.1|,gi|71896440|ref|NM_001031170.1|,gi|118098793|ref|XM_001233984.1|,gi|71897210|ref|NM_001030661.1|,gi…
GO:0007568	aging	2 of 373 in the list	12 of 2205 in the genome	1	gi|71895442|ref|NM_001030592.1|,gi|71895688|ref|NM_001031509.1|
GO:0009108	coenzyme biosynthetic process	2 of 373 in the list	12 of 2205 in the genome	1	gi|118111509|ref|XM_423303.2|,gi|118094996|ref|XM_422634.2|
GO:0009756	carbohydrate mediated signaling	2 of 373 in the list	12 of 2205 in the genome	1	gi|118101339|ref|XM_424534.2|,gi|71895688|ref|NM_001031509.1|
GO:0010608	posttranscriptional regulation of gene expression	2 of 373 in the list	12 of 2205 in the genome	1	gi|118093984|ref|XM_426611.2|,gi|45382990|ref|NM_205532.1|
GO:0071322	cellular response to carbohydrate stimulus	2 of 373 in the list	12 of 2205 in the genome	1	gi|118101339|ref|XM_424534.2|,gi|71895688|ref|NM_001031509.1|
GO:0009142	nucleoside triphosphate biosynthetic process	4 of 373 in the list	25 of 2205 in the genome	1	gi|118101339|ref|XM_424534.2|,gi|118108977|ref|XM_001234630.1|,gi|45383565|ref|NM_204286.1|,gi|118081861|ref|XM_424474.2|
GO:0009260	ribonucleotide biosynthetic process	4 of 373 in the list	25 of 2205 in the genome	1	gi|118101339|ref|XM_424534.2|,gi|118108977|ref|XM_001234630.1|,gi|45383565|ref|NM_204286.1|,gi|118081861|ref|XM_424474.2|
GO:0034660	ncRNA metabolic process	4 of 373 in the list	25 of 2205 in the genome	1	gi|56119045|ref|NM_001007843.1|,gi|118092008|ref|XM_421368.2|,gi|71895762|ref|NM_001031033.1|,gi|118090065|ref|XM_420496.2|
GO:0072522	purine-containing compound biosynthetic process	4 of 373 in the list	25 of 2205 in the genome	1	gi|118101339|ref|XM_424534.2|,gi|118108977|ref|XM_001234630.1|,gi|45383565|ref|NM_204286.1|,gi|45382980|ref|NM_205529.1|
GO:0046483	heterocycle metabolic process	17 of 373 in the list	106 of 2205 in the genome	1	gi|118103015|ref|XM_418146.2|,gi|118101339|ref|XM_424534.2|,gi|118108977|ref|XM_001234630.1|,gi|118094996|ref|XM_422634.2|,gi|118102943|ref|XR_026788.1|,gi|118086857|ref|XM_419147.2|,gi|118099194|ref|XM_415530.2|,gi|118085590|ref|XM_418561.2|,gi|88853856|ref|NM_001039601.1|,gi|45382980|ref|NM_205529.1|,gi|118122275|ref|XM_424208.2|,gi|118099890|ref|XM_001232431.1|,gi|45382498|ref|NM_204909.1|,gi|…
GO:0006261	DNA-dependent DNA replication	3 of 373 in the list	19 of 2205 in the genome	1	gi|118104195|ref|XM_001231966.1|,gi|57530230|ref|NM_001006421.1|,gi|45384335|ref|NM_205314.1|
GO:0006818	hydrogen transport	3 of 373 in the list	19 of 2205 in the genome	1	gi|118101339|ref|XM_424534.2|,gi|118108977|ref|XM_001234630.1|,gi|45383565|ref|NM_204286.1|
GO:0000902	cell morphogenesis	8 of 373 in the list	51 of 2205 in the genome	1	gi|118103015|ref|XM_418146.2|,gi|118096627|ref|XM_423372.2|,gi|118094996|ref|XM_422634.2|,gi|45382568|ref|NM_205224.1|,gi|86129529|ref|NM_001039312.1|,gi|49169797|ref|NM_001001783.1|,gi|118086388|ref|XM_418936.2|,gi|71897026|ref|NM_001031341.1|
GO:0032989	cellular component morphogenesis	8 of 373 in the list	51 of 2205 in the genome	1	gi|118103015|ref|XM_418146.2|,gi|118096627|ref|XM_423372.2|,gi|118094996|ref|XM_422634.2|,gi|45382568|ref|NM_205224.1|,gi|86129529|ref|NM_001039312.1|,gi|49169797|ref|NM_001001783.1|,gi|118086388|ref|XM_418936.2|,gi|71897026|ref|NM_001031341.1|
GO:0006952	defense response	6 of 373 in the list	39 of 2205 in the genome	1	gi|118096960|ref|XM_414406.2|,gi|71895116|ref|NM_001030832.1|,gi|118098760|ref|XM_415273.2|,gi|118100204|ref|XR_027117.1|,gi|71895490|ref|NM_001030581.1|,gi|118084923|ref|XM_417079.2|
GO:0007126	meiosis	2 of 373 in the list	13 of 2205 in the genome	1	gi|45384335|ref|NM_205314.1|,gi|118095279|ref|XM_422790.2|
GO:0051327	M phase of meiotic cell cycle	2 of 373 in the list	13 of 2205 in the genome	1	gi|45384335|ref|NM_205314.1|,gi|118095279|ref|XM_422790.2|
GO:0055086	nucleobase-containing small molecule metabolic process	16 of 373 in the list	102 of 2205 in the genome	1	gi|118103015|ref|XM_418146.2|,gi|118101339|ref|XM_424534.2|,gi|118108977|ref|XM_001234630.1|,gi|118094996|ref|XM_422634.2|,gi|118086857|ref|XM_419147.2|,gi|118099194|ref|XM_415530.2|,gi|88853856|ref|NM_001039601.1|,gi|118087247|ref|XM_418364.2|,gi|45382980|ref|NM_205529.1|,gi|118086492|ref|XM_418977.2|,gi|45382498|ref|NM_204909.1|,gi|118095766|ref|XM_001232032.1|,gi|118100660|ref|XM_001233517.1|,…
GO:0019222	regulation of metabolic process	11 of 373 in the list	71 of 2205 in the genome	1	gi|45382338|ref|NM_204852.1|,gi|118093984|ref|XM_426611.2|,gi|118092410|ref|XM_421497.2|,gi|118111509|ref|XM_423303.2|,gi|118089353|ref|XM_420178.2|,gi|118100736|ref|XM_417451.2|,gi|118094290|ref|XM_422322.2|,gi|118104435|ref|XM_424912.2|,gi|54020690|ref|NM_204216.2|,gi|71895206|ref|NM_001030902.1|,gi|45382990|ref|NM_205532.1|
GO:0009145	purine nucleoside triphosphate biosynthetic process	3 of 373 in the list	20 of 2205 in the genome	1	gi|118101339|ref|XM_424534.2|,gi|118108977|ref|XM_001234630.1|,gi|45383565|ref|NM_204286.1|
GO:0009152	purine ribonucleotide biosynthetic process	3 of 373 in the list	20 of 2205 in the genome	1	gi|118101339|ref|XM_424534.2|,gi|118108977|ref|XM_001234630.1|,gi|45383565|ref|NM_204286.1|
GO:0009206	purine ribonucleoside triphosphate biosynthetic process	3 of 373 in the list	20 of 2205 in the genome	1	gi|118101339|ref|XM_424534.2|,gi|118108977|ref|XM_001234630.1|,gi|45383565|ref|NM_204286.1|
GO:0032259	methylation	3 of 373 in the list	20 of 2205 in the genome	1	gi|57529415|ref|NM_001006298.1|,gi|71897214|ref|NM_001031395.1|,gi|71897210|ref|NM_001030661.1|
GO:0034220	ion transmembrane transport	3 of 373 in the list	20 of 2205 in the genome	1	gi|118101339|ref|XM_424534.2|,gi|118108977|ref|XM_001234630.1|,gi|45383565|ref|NM_204286.1|
GO:0022414	reproductive process	24 of 373 in the list	152 of 2205 in the genome	1	gi|118083603|ref|XM_416616.2|,gi|118095009|ref|XM_422620.2|,gi|118100252|ref|XM_415805.2|,gi|45382338|ref|NM_204852.1|,gi|118094456|ref|XM_422376.2|,gi|118093984|ref|XM_426611.2|,gi|57529301|ref|NM_001006276.1|,gi|118093374|ref|XM_421901.2|,gi|45384335|ref|NM_205314.1|,gi|71896440|ref|NM_001031170.1|,gi|118098793|ref|XM_001233984.1|,gi|71897210|ref|NM_001030661.1|,gi|45382704|ref|NM_205479.1|,gi|…
GO:0042180	cellular ketone metabolic process	17 of 373 in the list	109 of 2205 in the genome	1	gi|118096960|ref|XM_414406.2|,gi|118086857|ref|XM_419147.2|,gi|118088771|ref|XM_419824.2|,gi|118094871|ref|XM_422690.2|,gi|71895072|ref|NM_001031089.1|,gi|118085749|ref|XM_418654.2|,gi|118099890|ref|XM_001232431.1|,gi|118095544|ref|XR_026977.1|,gi|71895122|ref|NM_001031243.1|,gi|61657936|ref|NM_001013395.1|,gi|118090065|ref|XM_420496.2|,gi|118092008|ref|XM_421368.2|,gi|71897268|ref|NM_001031387.1…
GO:0019538	protein metabolic process	57 of 373 in the list	353 of 2205 in the genome	1	gi|118103500|ref|XM_424454.2|,gi|118102244|ref|XM_427542.2|,gi|118095009|ref|XM_422620.2|,gi|118092461|ref|XM_421525.2|,gi|71895220|ref|NM_001030808.1|,gi|118085749|ref|XM_418654.2|,gi|118083189|ref|XM_428887.2|,gi|45382990|ref|NM_205532.1|,gi|118090065|ref|XM_420496.2|,gi|118103502|ref|XM_424462.2|,gi|71897166|ref|NM_001031407.1|,gi|118092008|ref|XM_421368.2|,gi|57529873|ref|NM_001006494.1|,gi|1…
GO:0042221	response to chemical stimulus	38 of 373 in the list	238 of 2205 in the genome	1	gi|118096960|ref|XM_414406.2|,gi|118102244|ref|XM_427542.2|,gi|118098551|ref|XM_415171.2|,gi|118100146|ref|XM_415768.2|,gi|118082339|ref|XM_416044.2|,gi|118092410|ref|XM_421497.2|,gi|118102502|ref|XM_418007.2|,gi|58219544|ref|NM_001007087.1|,gi|118100736|ref|XM_417451.2|,gi|118085749|ref|XM_418654.2|,gi|46048767|ref|NM_205120.1|,gi|118101339|ref|XM_424534.2|,gi|77736620|ref|NM_001034813.1|,gi|118…
GO:0071842	cellular component organization at cellular level	26 of 373 in the list	165 of 2205 in the genome	1	gi|45383689|ref|NM_204217.1|,gi|118085025|ref|XM_417130.2|,gi|118096627|ref|XM_423372.2|,gi|61098196|ref|NM_001012836.1|,gi|45382338|ref|NM_204852.1|,gi|118085519|ref|XR_026920.1|,gi|118099194|ref|XM_415530.2|,gi|45382568|ref|NM_205224.1|,gi|58219544|ref|NM_001007087.1|,gi|45384359|ref|NM_205007.1|,gi|118089353|ref|XM_420178.2|,gi|71895284|ref|NM_001030622.1|,gi|71897210|ref|NM_001030661.1|,gi|11…
GO:0009755	hormone-mediated signaling pathway	4 of 373 in the list	27 of 2205 in the genome	1	gi|118083603|ref|XM_416616.2|,gi|118092333|ref|XR_026815.1|,gi|45382456|ref|NM_204894.1|,gi|71895688|ref|NM_001031509.1|
GO:0032870	cellular response to hormone stimulus	4 of 373 in the list	27 of 2205 in the genome	1	gi|118083603|ref|XM_416616.2|,gi|118092333|ref|XR_026815.1|,gi|45382456|ref|NM_204894.1|,gi|71895688|ref|NM_001031509.1|
GO:0055085	transmembrane transport	4 of 373 in the list	27 of 2205 in the genome	1	gi|118101339|ref|XM_424534.2|,gi|118108977|ref|XM_001234630.1|,gi|118083746|ref|XM_416677.2|,gi|45383565|ref|NM_204286.1|
GO:0010033	response to organic substance	19 of 373 in the list	122 of 2205 in the genome	1	gi|118083603|ref|XM_416616.2|,gi|118100146|ref|XM_415768.2|,gi|118082339|ref|XM_416044.2|,gi|118102502|ref|XM_418007.2|,gi|118092018|ref|XM_421294.2|,gi|58219544|ref|NM_001007087.1|,gi|118092333|ref|XR_026815.1|,gi|46048767|ref|NM_205120.1|,gi|118094115|ref|XM_001233851.1|,gi|71895122|ref|NM_001031243.1|,gi|118082889|ref|XM_416335.2|,gi|118101339|ref|XM_424534.2|,gi|45383605|ref|NM_204265.1|,gi|4…
GO:0048513	organ development	17 of 373 in the list	110 of 2205 in the genome	1	gi|118085025|ref|XM_417130.2|,gi|71895442|ref|NM_001030592.1|,gi|45382338|ref|NM_204852.1|,gi|56799383|ref|NM_001008677.2|,gi|118101567|ref|XM_417735.2|,gi|118103015|ref|XM_418146.2|,gi|45384431|ref|NM_204958.1|,gi|56711275|ref|NM_001008681.1|,gi|118098472|ref|XM_415130.2|,gi|118102804|ref|XM_418088.2|,gi|118082410|ref|XM_416085.2|,gi|49169797|ref|NM_001001783.1|,gi|57529415|ref|NM_001006298.1|,g…
GO:0048731	system development	17 of 373 in the list	110 of 2205 in the genome	1	gi|118085025|ref|XM_417130.2|,gi|71895442|ref|NM_001030592.1|,gi|45382338|ref|NM_204852.1|,gi|56799383|ref|NM_001008677.2|,gi|118101567|ref|XM_417735.2|,gi|118103015|ref|XM_418146.2|,gi|45384431|ref|NM_204958.1|,gi|56711275|ref|NM_001008681.1|,gi|118098472|ref|XM_415130.2|,gi|118102804|ref|XM_418088.2|,gi|118082410|ref|XM_416085.2|,gi|49169797|ref|NM_001001783.1|,gi|57529415|ref|NM_001006298.1|,g…
GO:0006195	purine nucleotide catabolic process	5 of 373 in the list	34 of 2205 in the genome	1	gi|118103015|ref|XM_418146.2|,gi|118108977|ref|XM_001234630.1|,gi|118099194|ref|XM_415530.2|,gi|45382498|ref|NM_204909.1|,gi|118100660|ref|XM_001233517.1|
GO:0009143	nucleoside triphosphate catabolic process	5 of 373 in the list	34 of 2205 in the genome	1	gi|118103015|ref|XM_418146.2|,gi|118108977|ref|XM_001234630.1|,gi|118099194|ref|XM_415530.2|,gi|45382498|ref|NM_204909.1|,gi|118100660|ref|XM_001233517.1|
GO:0009146	purine nucleoside triphosphate catabolic process	5 of 373 in the list	34 of 2205 in the genome	1	gi|118103015|ref|XM_418146.2|,gi|118108977|ref|XM_001234630.1|,gi|118099194|ref|XM_415530.2|,gi|45382498|ref|NM_204909.1|,gi|118100660|ref|XM_001233517.1|
GO:0009154	purine ribonucleotide catabolic process	5 of 373 in the list	34 of 2205 in the genome	1	gi|118103015|ref|XM_418146.2|,gi|118108977|ref|XM_001234630.1|,gi|118099194|ref|XM_415530.2|,gi|45382498|ref|NM_204909.1|,gi|118100660|ref|XM_001233517.1|
GO:0009166	nucleotide catabolic process	5 of 373 in the list	34 of 2205 in the genome	1	gi|118103015|ref|XM_418146.2|,gi|118108977|ref|XM_001234630.1|,gi|118099194|ref|XM_415530.2|,gi|45382498|ref|NM_204909.1|,gi|118100660|ref|XM_001233517.1|
GO:0009203	ribonucleoside triphosphate catabolic process	5 of 373 in the list	34 of 2205 in the genome	1	gi|118103015|ref|XM_418146.2|,gi|118108977|ref|XM_001234630.1|,gi|118099194|ref|XM_415530.2|,gi|45382498|ref|NM_204909.1|,gi|118100660|ref|XM_001233517.1|
GO:0009207	purine ribonucleoside triphosphate catabolic process	5 of 373 in the list	34 of 2205 in the genome	1	gi|118103015|ref|XM_418146.2|,gi|118108977|ref|XM_001234630.1|,gi|118099194|ref|XM_415530.2|,gi|45382498|ref|NM_204909.1|,gi|118100660|ref|XM_001233517.1|
GO:0009261	ribonucleotide catabolic process	5 of 373 in the list	34 of 2205 in the genome	1	gi|118103015|ref|XM_418146.2|,gi|118108977|ref|XM_001234630.1|,gi|118099194|ref|XM_415530.2|,gi|45382498|ref|NM_204909.1|,gi|118100660|ref|XM_001233517.1|
GO:0009607	response to biotic stimulus	5 of 373 in the list	34 of 2205 in the genome	1	gi|118096960|ref|XM_414406.2|,gi|71895116|ref|NM_001030832.1|,gi|118100146|ref|XM_415768.2|,gi|46048667|ref|NM_205388.1|,gi|118084923|ref|XM_417079.2|
GO:0040007	growth	5 of 373 in the list	34 of 2205 in the genome	1	gi|66392161|ref|NM_001006220.2|,gi|45383937|ref|NM_205254.1|,gi|45382456|ref|NM_204894.1|,gi|118093374|ref|XM_421901.2|,gi|45382568|ref|NM_205224.1|
GO:0072523	purine-containing compound catabolic process	5 of 373 in the list	34 of 2205 in the genome	1	gi|118103015|ref|XM_418146.2|,gi|118108977|ref|XM_001234630.1|,gi|118099194|ref|XM_415530.2|,gi|45382498|ref|NM_204909.1|,gi|118100660|ref|XM_001233517.1|
GO:1901136	carbohydrate derivative catabolic process	5 of 373 in the list	34 of 2205 in the genome	1	gi|118103015|ref|XM_418146.2|,gi|118108977|ref|XM_001234630.1|,gi|118099194|ref|XM_415530.2|,gi|45382498|ref|NM_204909.1|,gi|118100660|ref|XM_001233517.1|
GO:0006163	purine nucleotide metabolic process	9 of 373 in the list	60 of 2205 in the genome	1	gi|118103015|ref|XM_418146.2|,gi|118101339|ref|XM_424534.2|,gi|118108977|ref|XM_001234630.1|,gi|118099194|ref|XM_415530.2|,gi|45382980|ref|NM_205529.1|,gi|45382498|ref|NM_204909.1|,gi|118100660|ref|XM_001233517.1|,gi|118090469|ref|XM_001232004.1|,gi|45383565|ref|NM_204286.1|
GO:0009639	response to red or far red light	2 of 373 in the list	14 of 2205 in the genome	1	gi|54020690|ref|NM_204216.2|,gi|118087635|ref|XM_419357.2|
GO:0044283	small molecule biosynthetic process	2 of 373 in the list	14 of 2205 in the genome	1	gi|118085749|ref|XM_418654.2|,gi|71895072|ref|NM_001031089.1|
GO:0051321	meiotic cell cycle	2 of 373 in the list	14 of 2205 in the genome	1	gi|45384335|ref|NM_205314.1|,gi|118095279|ref|XM_422790.2|
GO:0006399	tRNA metabolic process	3 of 373 in the list	21 of 2205 in the genome	1	gi|56119045|ref|NM_001007843.1|,gi|118092008|ref|XM_421368.2|,gi|118090065|ref|XM_420496.2|
GO:0009743	response to carbohydrate stimulus	3 of 373 in the list	21 of 2205 in the genome	1	gi|118092018|ref|XM_421294.2|,gi|118101339|ref|XM_424534.2|,gi|71895688|ref|NM_001031509.1|
GO:0032787	monocarboxylic acid metabolic process	3 of 373 in the list	21 of 2205 in the genome	1	gi|118096960|ref|XM_414406.2|,gi|118094871|ref|XM_422690.2|,gi|71895122|ref|NM_001031243.1|
GO:0048827	phyllome development	3 of 373 in the list	21 of 2205 in the genome	1	gi|118103015|ref|XM_418146.2|,gi|45382338|ref|NM_204852.1|,gi|56799383|ref|NM_001008677.2|
GO:0051707	response to other organism	4 of 373 in the list	28 of 2205 in the genome	1	gi|118096960|ref|XM_414406.2|,gi|71895116|ref|NM_001030832.1|,gi|46048667|ref|NM_205388.1|,gi|118084923|ref|XM_417079.2|
GO:0071495	cellular response to endogenous stimulus	4 of 373 in the list	28 of 2205 in the genome	1	gi|118083603|ref|XM_416616.2|,gi|118092333|ref|XR_026815.1|,gi|45382456|ref|NM_204894.1|,gi|71895688|ref|NM_001031509.1|
GO:0033036	macromolecule localization	9 of 373 in the list	61 of 2205 in the genome	1	gi|118085025|ref|XM_417130.2|,gi|71725352|ref|NM_001030008.1|,gi|118096033|ref|XR_026712.1|,gi|118111509|ref|XM_423303.2|,gi|57525487|ref|NM_001006261.1|,gi|118092333|ref|XR_026815.1|,gi|118092579|ref|XM_421577.2|,gi|57529955|ref|NM_001006478.1|,gi|118098670|ref|XM_415222.2|
GO:0023052	signaling	17 of 373 in the list	112 of 2205 in the genome	1	gi|118083603|ref|XM_416616.2|,gi|118096864|ref|XM_414359.2|,gi|46048667|ref|NM_205388.1|,gi|45383120|ref|NM_204525.1|,gi|60302747|ref|NM_001012549.1|,gi|118092333|ref|XR_026815.1|,gi|45382704|ref|NM_205479.1|,gi|118101339|ref|XM_424534.2|,gi|118103867|ref|XM_424752.2|,gi|118082906|ref|XM_416347.2|,gi|71895652|ref|NM_001030549.1|,gi|118089294|ref|XM_420156.2|,gi|118093946|ref|XM_422163.2|,gi|71897…
GO:0072521	purine-containing compound metabolic process	10 of 373 in the list	68 of 2205 in the genome	1	gi|118103015|ref|XM_418146.2|,gi|118101339|ref|XM_424534.2|,gi|118108977|ref|XM_001234630.1|,gi|118099194|ref|XM_415530.2|,gi|88853856|ref|NM_001039601.1|,gi|45382980|ref|NM_205529.1|,gi|45382498|ref|NM_204909.1|,gi|118100660|ref|XM_001233517.1|,gi|118090469|ref|XM_001232004.1|,gi|45383565|ref|NM_204286.1|
GO:0007165	signal transduction	15 of 373 in the list	100 of 2205 in the genome	1	gi|118083603|ref|XM_416616.2|,gi|118101339|ref|XM_424534.2|,gi|118096864|ref|XM_414359.2|,gi|118103867|ref|XM_424752.2|,gi|118082906|ref|XM_416347.2|,gi|46048667|ref|NM_205388.1|,gi|45383120|ref|NM_204525.1|,gi|118089294|ref|XM_420156.2|,gi|60302747|ref|NM_001012549.1|,gi|118093946|ref|XM_422163.2|,gi|118092333|ref|XR_026815.1|,gi|71897244|ref|NM_001030669.1|,gi|45382456|ref|NM_204894.1|,gi|71895…
GO:0044281	small molecule metabolic process	35 of 373 in the list	225 of 2205 in the genome	1	gi|118096960|ref|XM_414406.2|,gi|118094996|ref|XM_422634.2|,gi|118094871|ref|XM_422690.2|,gi|118085749|ref|XM_418654.2|,gi|118122275|ref|XM_424208.2|,gi|118099890|ref|XM_001232431.1|,gi|118095544|ref|XR_026977.1|,gi|61657936|ref|NM_001013395.1|,gi|118081861|ref|XM_424474.2|,gi|118090065|ref|XM_420496.2|,gi|118103015|ref|XM_418146.2|,gi|118092008|ref|XM_421368.2|,gi|118101339|ref|XM_424534.2|,gi|7…
GO:0016192	vesicle-mediated transport	4 of 373 in the list	29 of 2205 in the genome	1	gi|118085025|ref|XM_417130.2|,gi|118097121|ref|XM_414450.2|,gi|71895640|ref|NM_001031040.1|,gi|118092579|ref|XM_421577.2|
GO:0006418	tRNA aminoacylation for protein translation	2 of 373 in the list	15 of 2205 in the genome	1	gi|118092008|ref|XM_421368.2|,gi|118090065|ref|XM_420496.2|
GO:0006486	protein glycosylation	2 of 373 in the list	15 of 2205 in the genome	1	gi|118089397|ref|XM_001232518.1|,gi|118101567|ref|XM_417735.2|
GO:0009100	glycoprotein metabolic process	2 of 373 in the list	15 of 2205 in the genome	1	gi|118089397|ref|XM_001232518.1|,gi|118101567|ref|XM_417735.2|
GO:0009101	glycoprotein biosynthetic process	2 of 373 in the list	15 of 2205 in the genome	1	gi|118089397|ref|XM_001232518.1|,gi|118101567|ref|XM_417735.2|
GO:0031668	cellular response to extracellular stimulus	2 of 373 in the list	15 of 2205 in the genome	1	gi|118090459|ref|XM_420685.2|,gi|118095152|ref|XM_422729.2|
GO:0031669	cellular response to nutrient levels	2 of 373 in the list	15 of 2205 in the genome	1	gi|118090459|ref|XM_420685.2|,gi|118095152|ref|XM_422729.2|
GO:0043413	macromolecule glycosylation	2 of 373 in the list	15 of 2205 in the genome	1	gi|118089397|ref|XM_001232518.1|,gi|118101567|ref|XM_417735.2|
GO:0048610	cellular process involved in reproduction	2 of 373 in the list	15 of 2205 in the genome	1	gi|45384335|ref|NM_205314.1|,gi|118095279|ref|XM_422790.2|
GO:0070085	glycosylation	2 of 373 in the list	15 of 2205 in the genome	1	gi|118089397|ref|XM_001232518.1|,gi|118101567|ref|XM_417735.2|
GO:0071496	cellular response to external stimulus	2 of 373 in the list	15 of 2205 in the genome	1	gi|118090459|ref|XM_420685.2|,gi|118095152|ref|XM_422729.2|
GO:0007049	cell cycle	5 of 373 in the list	36 of 2205 in the genome	1	gi|118103015|ref|XM_418146.2|,gi|118104195|ref|XM_001231966.1|,gi|45384335|ref|NM_205314.1|,gi|118095279|ref|XM_422790.2|,gi|118104382|ref|XM_424696.2|
GO:0006082	organic acid metabolic process	16 of 373 in the list	108 of 2205 in the genome	1	gi|118096960|ref|XM_414406.2|,gi|118092008|ref|XM_421368.2|,gi|71897268|ref|NM_001031387.1|,gi|118086857|ref|XM_419147.2|,gi|118094871|ref|XM_422690.2|,gi|71895072|ref|NM_001031089.1|,gi|118087450|ref|XM_418405.2|,gi|71896716|ref|NM_001030977.1|,gi|118085749|ref|XM_418654.2|,gi|118099890|ref|XM_001232431.1|,gi|118095544|ref|XR_026977.1|,gi|118093508|ref|XM_421965.2|,gi|71895122|ref|NM_001031243.1…
GO:0019752	carboxylic acid metabolic process	16 of 373 in the list	108 of 2205 in the genome	1	gi|118096960|ref|XM_414406.2|,gi|118092008|ref|XM_421368.2|,gi|71897268|ref|NM_001031387.1|,gi|118086857|ref|XM_419147.2|,gi|118094871|ref|XM_422690.2|,gi|71895072|ref|NM_001031089.1|,gi|118087450|ref|XM_418405.2|,gi|71896716|ref|NM_001030977.1|,gi|118085749|ref|XM_418654.2|,gi|118099890|ref|XM_001232431.1|,gi|118095544|ref|XR_026977.1|,gi|118093508|ref|XM_421965.2|,gi|71895122|ref|NM_001031243.1…
GO:0043436	oxoacid metabolic process	16 of 373 in the list	108 of 2205 in the genome	1	gi|118096960|ref|XM_414406.2|,gi|118092008|ref|XM_421368.2|,gi|71897268|ref|NM_001031387.1|,gi|118086857|ref|XM_419147.2|,gi|118094871|ref|XM_422690.2|,gi|71895072|ref|NM_001031089.1|,gi|118087450|ref|XM_418405.2|,gi|71896716|ref|NM_001030977.1|,gi|118085749|ref|XM_418654.2|,gi|118099890|ref|XM_001232431.1|,gi|118095544|ref|XR_026977.1|,gi|118093508|ref|XM_421965.2|,gi|71895122|ref|NM_001031243.1…
GO:0010468	regulation of gene expression	7 of 373 in the list	50 of 2205 in the genome	1	gi|118089353|ref|XM_420178.2|,gi|118094290|ref|XM_422322.2|,gi|45382338|ref|NM_204852.1|,gi|118093984|ref|XM_426611.2|,gi|54020690|ref|NM_204216.2|,gi|118104435|ref|XM_424912.2|,gi|45382990|ref|NM_205532.1|
GO:0007154	cell communication	17 of 373 in the list	115 of 2205 in the genome	1	gi|118083603|ref|XM_416616.2|,gi|118090459|ref|XM_420685.2|,gi|118096864|ref|XM_414359.2|,gi|46048667|ref|NM_205388.1|,gi|45383120|ref|NM_204525.1|,gi|60302747|ref|NM_001012549.1|,gi|118092333|ref|XR_026815.1|,gi|118095152|ref|XM_422729.2|,gi|118101339|ref|XM_424534.2|,gi|118103867|ref|XM_424752.2|,gi|118082906|ref|XM_416347.2|,gi|118089294|ref|XM_420156.2|,gi|118093946|ref|XM_422163.2|,gi|718972…
GO:0009199	ribonucleoside triphosphate metabolic process	8 of 373 in the list	57 of 2205 in the genome	1	gi|118103015|ref|XM_418146.2|,gi|118101339|ref|XM_424534.2|,gi|118108977|ref|XM_001234630.1|,gi|118099194|ref|XM_415530.2|,gi|45382498|ref|NM_204909.1|,gi|118100660|ref|XM_001233517.1|,gi|45383565|ref|NM_204286.1|,gi|118081861|ref|XM_424474.2|
GO:0007017	microtubule-based process	3 of 373 in the list	23 of 2205 in the genome	1	gi|118103015|ref|XM_418146.2|,gi|71895284|ref|NM_001030622.1|,gi|118099194|ref|XM_415530.2|
GO:0016569	covalent chromatin modification	2 of 373 in the list	16 of 2205 in the genome	1	gi|118089353|ref|XM_420178.2|,gi|71897210|ref|NM_001030661.1|
GO:0016570	histone modification	2 of 373 in the list	16 of 2205 in the genome	1	gi|118089353|ref|XM_420178.2|,gi|71897210|ref|NM_001030661.1|
GO:0009141	nucleoside triphosphate metabolic process	8 of 373 in the list	58 of 2205 in the genome	1	gi|118103015|ref|XM_418146.2|,gi|118101339|ref|XM_424534.2|,gi|118108977|ref|XM_001234630.1|,gi|118099194|ref|XM_415530.2|,gi|45382498|ref|NM_204909.1|,gi|118100660|ref|XM_001233517.1|,gi|45383565|ref|NM_204286.1|,gi|118081861|ref|XM_424474.2|
GO:0009259	ribonucleotide metabolic process	8 of 373 in the list	58 of 2205 in the genome	1	gi|118103015|ref|XM_418146.2|,gi|118101339|ref|XM_424534.2|,gi|118108977|ref|XM_001234630.1|,gi|118099194|ref|XM_415530.2|,gi|45382498|ref|NM_204909.1|,gi|118100660|ref|XM_001233517.1|,gi|45383565|ref|NM_204286.1|,gi|118081861|ref|XM_424474.2|
GO:0051716	cellular response to stimulus	26 of 373 in the list	174 of 2205 in the genome	1	gi|118083603|ref|XM_416616.2|,gi|118090459|ref|XM_420685.2|,gi|118096864|ref|XM_414359.2|,gi|118086873|ref|XM_419158.2|,gi|71896082|ref|NM_001031018.1|,gi|46048667|ref|NM_205388.1|,gi|45383120|ref|NM_204525.1|,gi|118089747|ref|XM_001232131.1|,gi|60302747|ref|NM_001012549.1|,gi|118094594|ref|XM_422447.2|,gi|58219544|ref|NM_001007087.1|,gi|118092333|ref|XR_026815.1|,gi|118095152|ref|XM_422729.2|,gi…
GO:0034655	nucleobase-containing compound catabolic process	5 of 373 in the list	38 of 2205 in the genome	1	gi|118103015|ref|XM_418146.2|,gi|118108977|ref|XM_001234630.1|,gi|118099194|ref|XM_415530.2|,gi|45382498|ref|NM_204909.1|,gi|118100660|ref|XM_001233517.1|
GO:0044270	cellular nitrogen compound catabolic process	5 of 373 in the list	38 of 2205 in the genome	1	gi|118103015|ref|XM_418146.2|,gi|118108977|ref|XM_001234630.1|,gi|118099194|ref|XM_415530.2|,gi|45382498|ref|NM_204909.1|,gi|118100660|ref|XM_001233517.1|
GO:0046700	heterocycle catabolic process	5 of 373 in the list	38 of 2205 in the genome	1	gi|118103015|ref|XM_418146.2|,gi|118108977|ref|XM_001234630.1|,gi|118099194|ref|XM_415530.2|,gi|45382498|ref|NM_204909.1|,gi|118100660|ref|XM_001233517.1|
GO:0009991	response to extracellular stimulus	3 of 373 in the list	24 of 2205 in the genome	1	gi|118090459|ref|XM_420685.2|,gi|118095152|ref|XM_422729.2|,gi|71895688|ref|NM_001031509.1|
GO:0015672	monovalent inorganic cation transport	3 of 373 in the list	24 of 2205 in the genome	1	gi|118101339|ref|XM_424534.2|,gi|118108977|ref|XM_001234630.1|,gi|45383565|ref|NM_204286.1|
GO:0031667	response to nutrient levels	3 of 373 in the list	24 of 2205 in the genome	1	gi|118090459|ref|XM_420685.2|,gi|118095152|ref|XM_422729.2|,gi|71895688|ref|NM_001031509.1|
GO:0006355	regulation of transcription, DNA-dependent	2 of 373 in the list	17 of 2205 in the genome	1	gi|118089353|ref|XM_420178.2|,gi|54020690|ref|NM_204216.2|
GO:0048583	regulation of response to stimulus	2 of 373 in the list	17 of 2205 in the genome	1	gi|118100736|ref|XM_417451.2|,gi|71895206|ref|NM_001030902.1|
GO:0051252	regulation of RNA metabolic process	2 of 373 in the list	17 of 2205 in the genome	1	gi|118089353|ref|XM_420178.2|,gi|54020690|ref|NM_204216.2|
GO:0065009	regulation of molecular function	2 of 373 in the list	17 of 2205 in the genome	1	gi|118100736|ref|XM_417451.2|,gi|71895206|ref|NM_001030902.1|
GO:2001141	regulation of RNA biosynthetic process	2 of 373 in the list	17 of 2205 in the genome	1	gi|118089353|ref|XM_420178.2|,gi|54020690|ref|NM_204216.2|
GO:0051704	multi-organism process	6 of 373 in the list	46 of 2205 in the genome	1	gi|118096960|ref|XM_414406.2|,gi|71895116|ref|NM_001030832.1|,gi|118089353|ref|XM_420178.2|,gi|46048667|ref|NM_205388.1|,gi|71897188|ref|NM_001031402.1|,gi|118084923|ref|XM_417079.2|
GO:0022621	shoot system development	4 of 373 in the list	32 of 2205 in the genome	1	gi|118103015|ref|XM_418146.2|,gi|45382338|ref|NM_204852.1|,gi|118102804|ref|XM_418088.2|,gi|56799383|ref|NM_001008677.2|
GO:0044255	cellular lipid metabolic process	4 of 373 in the list	32 of 2205 in the genome	1	gi|118096960|ref|XM_414406.2|,gi|118094871|ref|XM_422690.2|,gi|71895122|ref|NM_001031243.1|,gi|118085590|ref|XM_418561.2|
GO:0048367	shoot development	4 of 373 in the list	32 of 2205 in the genome	1	gi|118103015|ref|XM_418146.2|,gi|45382338|ref|NM_204852.1|,gi|118102804|ref|XM_418088.2|,gi|56799383|ref|NM_001008677.2|
GO:0009144	purine nucleoside triphosphate metabolic process	7 of 373 in the list	53 of 2205 in the genome	1	gi|118103015|ref|XM_418146.2|,gi|118101339|ref|XM_424534.2|,gi|118108977|ref|XM_001234630.1|,gi|118099194|ref|XM_415530.2|,gi|45382498|ref|NM_204909.1|,gi|118100660|ref|XM_001233517.1|,gi|45383565|ref|NM_204286.1|
GO:0009150	purine ribonucleotide metabolic process	7 of 373 in the list	53 of 2205 in the genome	1	gi|118103015|ref|XM_418146.2|,gi|118101339|ref|XM_424534.2|,gi|118108977|ref|XM_001234630.1|,gi|118099194|ref|XM_415530.2|,gi|45382498|ref|NM_204909.1|,gi|118100660|ref|XM_001233517.1|,gi|45383565|ref|NM_204286.1|
GO:0009205	purine ribonucleoside triphosphate metabolic process	7 of 373 in the list	53 of 2205 in the genome	1	gi|118103015|ref|XM_418146.2|,gi|118101339|ref|XM_424534.2|,gi|118108977|ref|XM_001234630.1|,gi|118099194|ref|XM_415530.2|,gi|45382498|ref|NM_204909.1|,gi|118100660|ref|XM_001233517.1|,gi|45383565|ref|NM_204286.1|
GO:0015031	protein transport	7 of 373 in the list	53 of 2205 in the genome	1	gi|57525487|ref|NM_001006261.1|,gi|118092333|ref|XR_026815.1|,gi|71725352|ref|NM_001030008.1|,gi|57529955|ref|NM_001006478.1|,gi|118092579|ref|XM_421577.2|,gi|118096033|ref|XR_026712.1|,gi|118098670|ref|XM_415222.2|
GO:0045184	establishment of protein localization	7 of 373 in the list	53 of 2205 in the genome	1	gi|57525487|ref|NM_001006261.1|,gi|118092333|ref|XR_026815.1|,gi|71725352|ref|NM_001030008.1|,gi|57529955|ref|NM_001006478.1|,gi|118092579|ref|XM_421577.2|,gi|118096033|ref|XR_026712.1|,gi|118098670|ref|XM_415222.2|
GO:0051641	cellular localization	10 of 373 in the list	74 of 2205 in the genome	1	gi|118093705|ref|XR_027186.1|,gi|118093374|ref|XM_421901.2|,gi|45383937|ref|NM_205254.1|,gi|66392161|ref|NM_001006220.2|,gi|118095484|ref|XM_425052.2|,gi|71895284|ref|NM_001030622.1|,gi|57529955|ref|NM_001006478.1|,gi|118092579|ref|XM_421577.2|,gi|118094115|ref|XM_001233851.1|,gi|118098670|ref|XM_415222.2|
GO:0000279	M phase	2 of 373 in the list	18 of 2205 in the genome	1	gi|45384335|ref|NM_205314.1|,gi|118095279|ref|XM_422790.2|
GO:0016054	organic acid catabolic process	2 of 373 in the list	18 of 2205 in the genome	1	gi|118096960|ref|XM_414406.2|,gi|71895122|ref|NM_001031243.1|
GO:0044282	small molecule catabolic process	2 of 373 in the list	18 of 2205 in the genome	1	gi|118096960|ref|XM_414406.2|,gi|71895122|ref|NM_001031243.1|
GO:0046395	carboxylic acid catabolic process	2 of 373 in the list	18 of 2205 in the genome	1	gi|118096960|ref|XM_414406.2|,gi|71895122|ref|NM_001031243.1|
GO:0008104	protein localization	7 of 373 in the list	55 of 2205 in the genome	1	gi|57525487|ref|NM_001006261.1|,gi|118092333|ref|XR_026815.1|,gi|71725352|ref|NM_001030008.1|,gi|57529955|ref|NM_001006478.1|,gi|118092579|ref|XM_421577.2|,gi|118096033|ref|XR_026712.1|,gi|118098670|ref|XM_415222.2|
GO:0060255	regulation of macromolecule metabolic process	8 of 373 in the list	62 of 2205 in the genome	1	gi|118100736|ref|XM_417451.2|,gi|118089353|ref|XM_420178.2|,gi|118094290|ref|XM_422322.2|,gi|45382338|ref|NM_204852.1|,gi|118093984|ref|XM_426611.2|,gi|54020690|ref|NM_204216.2|,gi|118104435|ref|XM_424912.2|,gi|45382990|ref|NM_205532.1|
GO:0002376	immune system process	2 of 373 in the list	19 of 2205 in the genome	1	gi|71895116|ref|NM_001030832.1|,gi|118084923|ref|XM_417079.2|
GO:0006468	protein phosphorylation	2 of 373 in the list	19 of 2205 in the genome	1	gi|60302709|ref|NM_001012529.1|,gi|118087870|ref|XM_419403.2|
GO:0040029	regulation of gene expression, epigenetic	2 of 373 in the list	19 of 2205 in the genome	1	gi|45382338|ref|NM_204852.1|,gi|118093984|ref|XM_426611.2|
GO:0043038	amino acid activation	2 of 373 in the list	19 of 2205 in the genome	1	gi|118092008|ref|XM_421368.2|,gi|118090065|ref|XM_420496.2|
GO:0043039	tRNA aminoacylation	2 of 373 in the list	19 of 2205 in the genome	1	gi|118092008|ref|XM_421368.2|,gi|118090065|ref|XM_420496.2|
GO:0022402	cell cycle process	3 of 373 in the list	27 of 2205 in the genome	1	gi|118103015|ref|XM_418146.2|,gi|45384335|ref|NM_205314.1|,gi|118095279|ref|XM_422790.2|
GO:0016043	cellular component organization	32 of 373 in the list	221 of 2205 in the genome	1	gi|45383689|ref|NM_204217.1|,gi|118085025|ref|XM_417130.2|,gi|118096627|ref|XM_423372.2|,gi|118094996|ref|XM_422634.2|,gi|61098196|ref|NM_001012836.1|,gi|45382338|ref|NM_204852.1|,gi|118085519|ref|XR_026920.1|,gi|118099194|ref|XM_415530.2|,gi|45382568|ref|NM_205224.1|,gi|58219544|ref|NM_001007087.1|,gi|45384359|ref|NM_205007.1|,gi|86129529|ref|NM_001039312.1|,gi|118089353|ref|XM_420178.2|,gi|7189…
GO:0071310	cellular response to organic substance	5 of 373 in the list	43 of 2205 in the genome	1	gi|118083603|ref|XM_416616.2|,gi|118101339|ref|XM_424534.2|,gi|118092333|ref|XR_026815.1|,gi|45382456|ref|NM_204894.1|,gi|71895688|ref|NM_001031509.1|
GO:0022622	root system development	3 of 373 in the list	28 of 2205 in the genome	1	gi|118082410|ref|XM_416085.2|,gi|45384431|ref|NM_204958.1|,gi|71895688|ref|NM_001031509.1|
GO:0048364	root development	3 of 373 in the list	28 of 2205 in the genome	1	gi|118082410|ref|XM_416085.2|,gi|45384431|ref|NM_204958.1|,gi|71895688|ref|NM_001031509.1|
GO:0051179	localization	54 of 373 in the list	361 of 2205 in the genome	1	gi|60302843|ref|NM_001012597.1|,gi|118085025|ref|XM_417130.2|,gi|71725352|ref|NM_001030008.1|,gi|118096627|ref|XM_423372.2|,gi|118093374|ref|XM_421901.2|,gi|66392161|ref|NM_001006220.2|,gi|118110043|ref|XM_001236394.1|,gi|57525487|ref|NM_001006261.1|,gi|118095484|ref|XM_425052.2|,gi|71895284|ref|NM_001030622.1|,gi|118098670|ref|XM_415222.2|,gi|118096456|ref|XM_001233064.1|,gi|118097121|ref|XM_414…
GO:0009653	anatomical structure morphogenesis	13 of 373 in the list	100 of 2205 in the genome	1	gi|118103015|ref|XM_418146.2|,gi|118096627|ref|XM_423372.2|,gi|45384431|ref|NM_204958.1|,gi|118094996|ref|XM_422634.2|,gi|118102804|ref|XM_418088.2|,gi|45382568|ref|NM_205224.1|,gi|118082410|ref|XM_416085.2|,gi|86129529|ref|NM_001039312.1|,gi|49169797|ref|NM_001001783.1|,gi|71897026|ref|NM_001031341.1|,gi|118086388|ref|XM_418936.2|,gi|118090469|ref|XM_001232004.1|,gi|118087635|ref|XM_419357.2|
GO:0006725	cellular aromatic compound metabolic process	3 of 373 in the list	29 of 2205 in the genome	1	gi|118100146|ref|XM_415768.2|,gi|118086857|ref|XM_419147.2|,gi|88853856|ref|NM_001039601.1|
GO:0006629	lipid metabolic process	4 of 373 in the list	37 of 2205 in the genome	1	gi|118096960|ref|XM_414406.2|,gi|118094871|ref|XM_422690.2|,gi|71895122|ref|NM_001031243.1|,gi|118085590|ref|XM_418561.2|
GO:0006520	cellular amino acid metabolic process	9 of 373 in the list	74 of 2205 in the genome	1	gi|118092008|ref|XM_421368.2|,gi|118086857|ref|XM_419147.2|,gi|71895072|ref|NM_001031089.1|,gi|71896716|ref|NM_001030977.1|,gi|118099890|ref|XM_001232431.1|,gi|118085749|ref|XM_418654.2|,gi|71895122|ref|NM_001031243.1|,gi|118090065|ref|XM_420496.2|,gi|61657936|ref|NM_001013395.1|
GO:0006996	organelle organization	17 of 373 in the list	129 of 2205 in the genome	1	gi|118085025|ref|XM_417130.2|,gi|118096627|ref|XM_423372.2|,gi|61098196|ref|NM_001012836.1|,gi|45382338|ref|NM_204852.1|,gi|118085519|ref|XR_026920.1|,gi|45382568|ref|NM_205224.1|,gi|58219544|ref|NM_001007087.1|,gi|45384359|ref|NM_205007.1|,gi|118089353|ref|XM_420178.2|,gi|71897210|ref|NM_001030661.1|,gi|56799383|ref|NM_001008677.2|,gi|46048707|ref|NM_205296.1|,gi|118093792|ref|XM_422075.2|,gi|11…
GO:0016310	phosphorylation	2 of 373 in the list	22 of 2205 in the genome	1	gi|60302709|ref|NM_001012529.1|,gi|118087870|ref|XM_419403.2|
GO:0022403	cell cycle phase	2 of 373 in the list	22 of 2205 in the genome	1	gi|45384335|ref|NM_205314.1|,gi|118095279|ref|XM_422790.2|
GO:0070887	cellular response to chemical stimulus	5 of 373 in the list	46 of 2205 in the genome	1	gi|118083603|ref|XM_416616.2|,gi|118101339|ref|XM_424534.2|,gi|118092333|ref|XR_026815.1|,gi|45382456|ref|NM_204894.1|,gi|71895688|ref|NM_001031509.1|
GO:0034728	nucleosome organization	4 of 373 in the list	40 of 2205 in the genome	1	gi|45384359|ref|NM_205007.1|,gi|46048707|ref|NM_205296.1|,gi|118085387|ref|XM_423715.2|,gi|56799383|ref|NM_001008677.2|
GO:0030001	metal ion transport	2 of 373 in the list	24 of 2205 in the genome	1	gi|118096456|ref|XM_001233064.1|,gi|118098472|ref|XM_415130.2|
GO:0006812	cation transport	5 of 373 in the list	50 of 2205 in the genome	1	gi|118096456|ref|XM_001233064.1|,gi|118101339|ref|XM_424534.2|,gi|118108977|ref|XM_001234630.1|,gi|118098472|ref|XM_415130.2|,gi|45383565|ref|NM_204286.1|
GO:0051234	establishment of localization	49 of 373 in the list	347 of 2205 in the genome	1	gi|60302843|ref|NM_001012597.1|,gi|118085025|ref|XM_417130.2|,gi|71725352|ref|NM_001030008.1|,gi|118096627|ref|XM_423372.2|,gi|118110043|ref|XM_001236394.1|,gi|57525487|ref|NM_001006261.1|,gi|118095484|ref|XM_425052.2|,gi|71895284|ref|NM_001030622.1|,gi|118098670|ref|XM_415222.2|,gi|118096456|ref|XM_001233064.1|,gi|118097121|ref|XM_414450.2|,gi|118101339|ref|XM_424534.2|,gi|118100437|ref|XM_41592…
GO:0006325	chromatin organization	7 of 373 in the list	66 of 2205 in the genome	1	gi|45384359|ref|NM_205007.1|,gi|118089353|ref|XM_420178.2|,gi|45382338|ref|NM_204852.1|,gi|46048707|ref|NM_205296.1|,gi|71897210|ref|NM_001030661.1|,gi|118085387|ref|XM_423715.2|,gi|56799383|ref|NM_001008677.2|
GO:0006886	intracellular protein transport	2 of 373 in the list	26 of 2205 in the genome	1	gi|57529955|ref|NM_001006478.1|,gi|118098670|ref|XM_415222.2|
GO:0034613	cellular protein localization	2 of 373 in the list	26 of 2205 in the genome	1	gi|57529955|ref|NM_001006478.1|,gi|118098670|ref|XM_415222.2|
GO:0070727	cellular macromolecule localization	2 of 373 in the list	26 of 2205 in the genome	1	gi|57529955|ref|NM_001006478.1|,gi|118098670|ref|XM_415222.2|
GO:0046907	intracellular transport	6 of 373 in the list	59 of 2205 in the genome	1	gi|118095484|ref|XM_425052.2|,gi|71895284|ref|NM_001030622.1|,gi|57529955|ref|NM_001006478.1|,gi|118092579|ref|XM_421577.2|,gi|118094115|ref|XM_001233851.1|,gi|118098670|ref|XM_415222.2|
GO:0051649	establishment of localization in cell	6 of 373 in the list	61 of 2205 in the genome	1	gi|118095484|ref|XM_425052.2|,gi|71895284|ref|NM_001030622.1|,gi|57529955|ref|NM_001006478.1|,gi|118092579|ref|XM_421577.2|,gi|118094115|ref|XM_001233851.1|,gi|118098670|ref|XM_415222.2|
GO:0043412	macromolecule modification	26 of 373 in the list	208 of 2205 in the genome	1	gi|118087870|ref|XM_419403.2|,gi|45384335|ref|NM_205314.1|,gi|118092461|ref|XM_421525.2|,gi|71895220|ref|NM_001030808.1|,gi|118089353|ref|XM_420178.2|,gi|60302709|ref|NM_001012529.1|,gi|71897210|ref|NM_001030661.1|,gi|50355951|ref|NM_001002242.1|,gi|118083189|ref|XM_428887.2|,gi|118101567|ref|XM_417735.2|,gi|71896648|ref|NM_001031151.1|,gi|118093731|ref|XM_427965.2|,gi|118103502|ref|XM_424462.2|,…
GO:0051276	chromosome organization	7 of 373 in the list	74 of 2205 in the genome	1	gi|45384359|ref|NM_205007.1|,gi|118089353|ref|XM_420178.2|,gi|45382338|ref|NM_204852.1|,gi|46048707|ref|NM_205296.1|,gi|71897210|ref|NM_001030661.1|,gi|118085387|ref|XM_423715.2|,gi|56799383|ref|NM_001008677.2|
GO:0006810	transport	44 of 373 in the list	333 of 2205 in the genome	1	gi|118085025|ref|XM_417130.2|,gi|71725352|ref|NM_001030008.1|,gi|118096627|ref|XM_423372.2|,gi|118110043|ref|XM_001236394.1|,gi|57525487|ref|NM_001006261.1|,gi|118095484|ref|XM_425052.2|,gi|71895284|ref|NM_001030622.1|,gi|118098670|ref|XM_415222.2|,gi|118096456|ref|XM_001233064.1|,gi|118097121|ref|XM_414450.2|,gi|118101339|ref|XM_424534.2|,gi|118100437|ref|XM_415923.2|,gi|118089598|ref|XM_420301.…
GO:0006464	cellular protein modification process	23 of 373 in the list	200 of 2205 in the genome	1	gi|118087870|ref|XM_419403.2|,gi|45384335|ref|NM_205314.1|,gi|118092461|ref|XM_421525.2|,gi|71895220|ref|NM_001030808.1|,gi|118089353|ref|XM_420178.2|,gi|60302709|ref|NM_001012529.1|,gi|71897210|ref|NM_001030661.1|,gi|50355951|ref|NM_001002242.1|,gi|118083189|ref|XM_428887.2|,gi|118101567|ref|XM_417735.2|,gi|71896648|ref|NM_001031151.1|,gi|118103502|ref|XM_424462.2|,gi|45383605|ref|NM_204265.1|,g…
GO:0036211	protein modification process	23 of 373 in the list	200 of 2205 in the genome	1	gi|118087870|ref|XM_419403.2|,gi|45384335|ref|NM_205314.1|,gi|118092461|ref|XM_421525.2|,gi|71895220|ref|NM_001030808.1|,gi|118089353|ref|XM_420178.2|,gi|60302709|ref|NM_001012529.1|,gi|71897210|ref|NM_001030661.1|,gi|50355951|ref|NM_001002242.1|,gi|118083189|ref|XM_428887.2|,gi|118101567|ref|XM_417735.2|,gi|71896648|ref|NM_001031151.1|,gi|118103502|ref|XM_424462.2|,gi|45383605|ref|NM_204265.1|,g…
GO:0006811	ion transport	5 of 373 in the list	74 of 2205 in the genome	1	gi|118096456|ref|XM_001233064.1|,gi|118101339|ref|XM_424534.2|,gi|118108977|ref|XM_001234630.1|,gi|118098472|ref|XM_415130.2|,gi|45383565|ref|NM_204286.1|
GO:0070647	protein modification by small protein conjugation or removal	2 of 373 in the list	53 of 2205 in the genome	1	gi|45383605|ref|NM_204265.1|,gi|118092461|ref|XM_421525.2|

## Sheet: SWF1 vs F1_Molecular function
Molecular function (SWF vs F1)
ID of GO Term	GO Term	Cluster frequency	Genome frequency of use	Corrected p-value	Genes annotated to the term
GO:0016491	oxidoreductase activity	49 of 491 in the list	191 of 2982 in the genome	0.07015	gi|71897020|ref|NM_001030727.1|,gi|118103024|ref|XM_418136.2|,gi|118096960|ref|XM_414406.2|,gi|118089542|ref|XM_420279.2|,gi|118098551|ref|XM_415171.2|,gi|118100146|ref|XM_415768.2|,gi|118092410|ref|XM_421497.2|,gi|60302739|ref|NM_001012544.1|,gi|55742653|ref|NM_001006685.1|,gi|118122275|ref|XM_424208.2|,gi|118099890|ref|XM_001232431.1|,gi|57524954|ref|NM_001006136.1|,gi|118093844|ref|XM_422110.2…
GO:0008135	translation factor activity, nucleic acid binding	9 of 491 in the list	20 of 2982 in the genome	0.32693	gi|61098038|ref|NM_001012860.1|,gi|71894922|ref|NM_001031207.1|,gi|71897162|ref|NM_001030649.1|,gi|71895236|ref|NM_001030804.1|,gi|118087444|ref|XM_001232627.1|,gi|71895650|ref|NM_001031501.1|,gi|118100660|ref|XM_001233517.1|,gi|118097221|ref|XM_414511.2|,gi|45382990|ref|NM_205532.1|
GO:0016638	oxidoreductase activity, acting on the CH-NH2 group of donors	3 of 491 in the list	3 of 2982 in the genome	0.57735	gi|118122275|ref|XM_424208.2|,gi|118102943|ref|XR_026788.1|,gi|118092410|ref|XM_421497.2|
GO:0016747	transferase activity, transferring acyl groups other than amino-acyl groups	10 of 491 in the list	26 of 2982 in the genome	0.75402	gi|86129483|ref|NM_001039287.1|,gi|71896812|ref|NM_001030778.1|,gi|45383709|ref|NM_204207.1|,gi|118102804|ref|XM_418088.2|,gi|61098337|ref|NM_001012901.1|,gi|46048767|ref|NM_205120.1|,gi|45382392|ref|NM_204876.1|,gi|65301158|ref|NM_001018012.1|,gi|118088301|ref|XM_419616.2|,gi|71897026|ref|NM_001031341.1|
GO:0016667	oxidoreductase activity, acting on a sulfur group of donors	4 of 491 in the list	6 of 2982 in the genome	1	gi|71897020|ref|NM_001030727.1|,gi|118082298|ref|XM_416074.2|,gi|118097917|ref|XM_414848.2|,gi|45382052|ref|NM_205453.1|
GO:0016746	transferase activity, transferring acyl groups	11 of 491 in the list	34 of 2982 in the genome	1	gi|86129483|ref|NM_001039287.1|,gi|71896388|ref|NM_001030540.1|,gi|71896812|ref|NM_001030778.1|,gi|45383709|ref|NM_204207.1|,gi|118102804|ref|XM_418088.2|,gi|61098337|ref|NM_001012901.1|,gi|46048767|ref|NM_205120.1|,gi|45382392|ref|NM_204876.1|,gi|65301158|ref|NM_001018012.1|,gi|118088301|ref|XM_419616.2|,gi|71897026|ref|NM_001031341.1|
GO:0016853	isomerase activity	13 of 491 in the list	43 of 2982 in the genome	1	gi|84619525|ref|NM_001038693.1|,gi|45384179|ref|NM_205082.1|,gi|118101789|ref|XM_423739.2|,gi|118103864|ref|XM_424748.2|,gi|118104630|ref|XM_001231332.1|,gi|118085590|ref|XM_418561.2|,gi|57524919|ref|NM_001006128.1|,gi|71895984|ref|NM_001031556.1|,gi|71896440|ref|NM_001031170.1|,gi|118101800|ref|XM_417833.2|,gi|118095544|ref|XR_026977.1|,gi|45382026|ref|NM_205461.1|,gi|71895030|ref|NM_001031226.1|
GO:0016651	oxidoreductase activity, acting on NADH or NADPH	6 of 491 in the list	14 of 2982 in the genome	1	gi|118100146|ref|XM_415768.2|,gi|71896650|ref|NM_001031152.1|,gi|118096884|ref|XM_414371.2|,gi|118097165|ref|XM_001232015.1|,gi|118090949|ref|XM_001232779.1|,gi|57529752|ref|NM_001006518.1|
GO:0008940	nitrate reductase activity	2 of 491 in the list	2 of 2982 in the genome	1	gi|118091173|ref|XM_420957.2|,gi|71895490|ref|NM_001030581.1|
GO:0016646	oxidoreductase activity, acting on the CH-NH group of donors, NAD or NADP as acceptor	2 of 491 in the list	2 of 2982 in the genome	1	gi|118099890|ref|XM_001232431.1|,gi|118086857|ref|XM_419147.2|
GO:0016661	oxidoreductase activity, acting on other nitrogenous compounds as donors	2 of 491 in the list	2 of 2982 in the genome	1	gi|118091173|ref|XM_420957.2|,gi|71895490|ref|NM_001030581.1|
GO:0016860	intramolecular oxidoreductase activity	3 of 491 in the list	5 of 2982 in the genome	1	gi|71896440|ref|NM_001031170.1|,gi|118095544|ref|XR_026977.1|,gi|118085590|ref|XM_418561.2|
GO:0015399	primary active transmembrane transporter activity	9 of 491 in the list	29 of 2982 in the genome	1	gi|118096456|ref|XM_001233064.1|,gi|118101339|ref|XM_424534.2|,gi|118085921|ref|XM_418707.2|,gi|118108977|ref|XM_001234630.1|,gi|118089598|ref|XM_420301.2|,gi|118088234|ref|XM_419578.2|,gi|118098472|ref|XM_415130.2|,gi|45382456|ref|NM_204894.1|,gi|45383565|ref|NM_204286.1|
GO:0015405	P-P-bond-hydrolysis-driven transmembrane transporter activity	9 of 491 in the list	29 of 2982 in the genome	1	gi|118096456|ref|XM_001233064.1|,gi|118101339|ref|XM_424534.2|,gi|118085921|ref|XM_418707.2|,gi|118108977|ref|XM_001234630.1|,gi|118089598|ref|XM_420301.2|,gi|118088234|ref|XM_419578.2|,gi|118098472|ref|XM_415130.2|,gi|45382456|ref|NM_204894.1|,gi|45383565|ref|NM_204286.1|
GO:0042623	ATPase activity, coupled	15 of 491 in the list	58 of 2982 in the genome	1	gi|118096456|ref|XM_001233064.1|,gi|118101339|ref|XM_424534.2|,gi|118085921|ref|XM_418707.2|,gi|118102029|ref|XM_417921.2|,gi|118108977|ref|XM_001234630.1|,gi|57529873|ref|NM_001006494.1|,gi|45384431|ref|NM_204958.1|,gi|71897162|ref|NM_001030649.1|,gi|118098472|ref|XM_415130.2|,gi|45383076|ref|NM_204549.1|,gi|45384011|ref|NM_205173.1|,gi|45382456|ref|NM_204894.1|,gi|56119031|ref|NM_001007853.1|,g…
GO:0016887	ATPase activity	16 of 491 in the list	63 of 2982 in the genome	1	gi|118096456|ref|XM_001233064.1|,gi|118101339|ref|XM_424534.2|,gi|118085921|ref|XM_418707.2|,gi|118102029|ref|XM_417921.2|,gi|118108977|ref|XM_001234630.1|,gi|57529873|ref|NM_001006494.1|,gi|45384431|ref|NM_204958.1|,gi|118089598|ref|XM_420301.2|,gi|71897162|ref|NM_001030649.1|,gi|118098472|ref|XM_415130.2|,gi|45383076|ref|NM_204549.1|,gi|45384011|ref|NM_205173.1|,gi|45382456|ref|NM_204894.1|,gi|…
GO:0003723	RNA binding	14 of 491 in the list	56 of 2982 in the genome	1	gi|71895290|ref|NM_001030619.1|,gi|61098038|ref|NM_001012860.1|,gi|71894922|ref|NM_001031207.1|,gi|71897162|ref|NM_001030649.1|,gi|71895236|ref|NM_001030804.1|,gi|118095190|ref|XM_001232425.1|,gi|118087444|ref|XM_001232627.1|,gi|118096583|ref|XM_001232210.1|,gi|118103717|ref|XM_424773.2|,gi|71895650|ref|NM_001031501.1|,gi|118100660|ref|XM_001233517.1|,gi|118088893|ref|XM_001234708.1|,gi|45382990|…
GO:0016836	hydro-lyase activity	5 of 491 in the list	14 of 2982 in the genome	1	gi|118086492|ref|XM_418977.2|,gi|46048767|ref|NM_205120.1|,gi|45382392|ref|NM_204876.1|,gi|118094871|ref|XM_422690.2|,gi|72535133|ref|NM_001030536.1|
GO:0003774	motor activity	4 of 491 in the list	10 of 2982 in the genome	1	gi|71896332|ref|NM_001030928.1|,gi|86129529|ref|NM_001039312.1|,gi|71895284|ref|NM_001030622.1|,gi|118096099|ref|XM_413996.2|
GO:0050662	coenzyme binding	4 of 491 in the list	10 of 2982 in the genome	1	gi|118083015|ref|XM_416400.2|,gi|118096884|ref|XM_414371.2|,gi|118097917|ref|XM_414848.2|,gi|118091015|ref|XM_420942.2|
GO:0030554	adenyl nucleotide binding	35 of 491 in the list	167 of 2982 in the genome	1	gi|118098551|ref|XM_415171.2|,gi|118096627|ref|XM_423372.2|,gi|118092410|ref|XM_421497.2|,gi|45383076|ref|NM_204549.1|,gi|118092461|ref|XM_421525.2|,gi|55742653|ref|NM_001006685.1|,gi|71894830|ref|NM_001031063.1|,gi|118092008|ref|XM_421368.2|,gi|118101339|ref|XM_424534.2|,gi|57529873|ref|NM_001006494.1|,gi|118091779|ref|XM_421217.2|,gi|71897162|ref|NM_001030649.1|,gi|118083460|ref|XM_416557.2|,gi…
GO:0032559	adenyl ribonucleotide binding	35 of 491 in the list	167 of 2982 in the genome	1	gi|118098551|ref|XM_415171.2|,gi|118096627|ref|XM_423372.2|,gi|118092410|ref|XM_421497.2|,gi|45383076|ref|NM_204549.1|,gi|118092461|ref|XM_421525.2|,gi|55742653|ref|NM_001006685.1|,gi|71894830|ref|NM_001031063.1|,gi|118092008|ref|XM_421368.2|,gi|118101339|ref|XM_424534.2|,gi|57529873|ref|NM_001006494.1|,gi|118091779|ref|XM_421217.2|,gi|71897162|ref|NM_001030649.1|,gi|118083460|ref|XM_416557.2|,gi…
GO:0016634	oxidoreductase activity, acting on the CH-CH group of donors, oxygen as acceptor	2 of 491 in the list	3 of 2982 in the genome	1	gi|118096960|ref|XM_414406.2|,gi|118122275|ref|XM_424208.2|
GO:0016835	carbon-oxygen lyase activity	5 of 491 in the list	15 of 2982 in the genome	1	gi|118086492|ref|XM_418977.2|,gi|46048767|ref|NM_205120.1|,gi|45382392|ref|NM_204876.1|,gi|118094871|ref|XM_422690.2|,gi|72535133|ref|NM_001030536.1|
GO:0016859	cis-trans isomerase activity	4 of 491 in the list	11 of 2982 in the genome	1	gi|45382026|ref|NM_205461.1|,gi|71895030|ref|NM_001031226.1|,gi|118101789|ref|XM_423739.2|,gi|118104630|ref|XM_001231332.1|
GO:0005083	small GTPase regulator activity	3 of 491 in the list	7 of 2982 in the genome	1	gi|66392161|ref|NM_001006220.2|,gi|45383937|ref|NM_205254.1|,gi|118093374|ref|XM_421901.2|
GO:0016763	transferase activity, transferring pentosyl groups	3 of 491 in the list	7 of 2982 in the genome	1	gi|118099326|ref|XM_001235115.1|,gi|118100728|ref|XM_001234873.1|,gi|118090469|ref|XM_001232004.1|
GO:0030695	GTPase regulator activity	3 of 491 in the list	7 of 2982 in the genome	1	gi|66392161|ref|NM_001006220.2|,gi|45383937|ref|NM_205254.1|,gi|118093374|ref|XM_421901.2|
GO:0060589	nucleoside-triphosphatase regulator activity	3 of 491 in the list	7 of 2982 in the genome	1	gi|66392161|ref|NM_001006220.2|,gi|45383937|ref|NM_205254.1|,gi|118093374|ref|XM_421901.2|
GO:0000166	nucleotide binding	75 of 491 in the list	397 of 2982 in the genome	1	gi|60302843|ref|NM_001012597.1|,gi|118097079|ref|XM_414440.2|,gi|45383076|ref|NM_204549.1|,gi|71895306|ref|NM_001031061.1|,gi|71894830|ref|NM_001031063.1|,gi|61098010|ref|NM_001012868.1|,gi|71895284|ref|NM_001030622.1|,gi|71897016|ref|NM_001031337.1|,gi|61657936|ref|NM_001013395.1|,gi|118090065|ref|XM_420496.2|,gi|118103015|ref|XM_418146.2|,gi|57529873|ref|NM_001006494.1|,gi|118089598|ref|XM_4203…
GO:0036094	small molecule binding	75 of 491 in the list	398 of 2982 in the genome	1	gi|60302843|ref|NM_001012597.1|,gi|118097079|ref|XM_414440.2|,gi|45383076|ref|NM_204549.1|,gi|71895306|ref|NM_001031061.1|,gi|71894830|ref|NM_001031063.1|,gi|61098010|ref|NM_001012868.1|,gi|71895284|ref|NM_001030622.1|,gi|71897016|ref|NM_001031337.1|,gi|61657936|ref|NM_001013395.1|,gi|118090065|ref|XM_420496.2|,gi|118103015|ref|XM_418146.2|,gi|57529873|ref|NM_001006494.1|,gi|118089598|ref|XM_4203…
GO:0016627	oxidoreductase activity, acting on the CH-CH group of donors	7 of 491 in the list	25 of 2982 in the genome	1	gi|118096960|ref|XM_414406.2|,gi|55742653|ref|NM_001006685.1|,gi|118122275|ref|XM_424208.2|,gi|118101891|ref|XM_417879.2|,gi|57524954|ref|NM_001006136.1|,gi|45384143|ref|NM_205103.1|,gi|118091015|ref|XM_420942.2|
GO:0046872	metal ion binding	31 of 491 in the list	151 of 2982 in the genome	1	gi|71895640|ref|NM_001031040.1|,gi|118092410|ref|XM_421497.2|,gi|118089987|ref|XM_001234969.1|,gi|118097397|ref|XM_414550.2|,gi|46048767|ref|NM_205120.1|,gi|45382392|ref|NM_204876.1|,gi|71897210|ref|NM_001030661.1|,gi|45382704|ref|NM_205479.1|,gi|118095766|ref|XM_001232032.1|,gi|118090949|ref|XM_001232779.1|,gi|71896648|ref|NM_001031151.1|,gi|118091173|ref|XM_420957.2|,gi|45384171|ref|NM_205086.1…
GO:0016616	oxidoreductase activity, acting on the CH-OH group of donors, NAD or NADP as acceptor	6 of 491 in the list	21 of 2982 in the genome	1	gi|118089542|ref|XM_420279.2|,gi|71896650|ref|NM_001031152.1|,gi|118083015|ref|XM_416400.2|,gi|118093844|ref|XM_422110.2|,gi|118093508|ref|XM_421965.2|,gi|118087450|ref|XM_418405.2|
GO:0048037	cofactor binding	6 of 491 in the list	21 of 2982 in the genome	1	gi|118083015|ref|XM_416400.2|,gi|118096884|ref|XM_414371.2|,gi|118093844|ref|XM_422110.2|,gi|118097917|ref|XM_414848.2|,gi|118091015|ref|XM_420942.2|,gi|118087450|ref|XM_418405.2|
GO:0016829	lyase activity	13 of 491 in the list	56 of 2982 in the genome	1	gi|118100200|ref|XM_001234949.1|,gi|118104422|ref|XM_424890.2|,gi|118097512|ref|XM_414614.2|,gi|118094871|ref|XM_422690.2|,gi|45382980|ref|NM_205529.1|,gi|118086492|ref|XM_418977.2|,gi|118085749|ref|XM_418654.2|,gi|46048767|ref|NM_205120.1|,gi|45382392|ref|NM_204876.1|,gi|118095152|ref|XM_422729.2|,gi|118095549|ref|XM_001232196.1|,gi|72535133|ref|NM_001030536.1|,gi|46048859|ref|NM_204913.1|
GO:0005506	iron ion binding	4 of 491 in the list	12 of 2982 in the genome	1	gi|118091173|ref|XM_420957.2|,gi|118091480|ref|XM_001233110.1|,gi|118089223|ref|XM_420063.2|,gi|71895490|ref|NM_001030581.1|
GO:0042626	ATPase activity, coupled to transmembrane movement of substances	7 of 491 in the list	26 of 2982 in the genome	1	gi|118096456|ref|XM_001233064.1|,gi|118101339|ref|XM_424534.2|,gi|118085921|ref|XM_418707.2|,gi|118108977|ref|XM_001234630.1|,gi|45382456|ref|NM_204894.1|,gi|118098472|ref|XM_415130.2|,gi|45383565|ref|NM_204286.1|
GO:0043492	ATPase activity, coupled to movement of substances	7 of 491 in the list	26 of 2982 in the genome	1	gi|118096456|ref|XM_001233064.1|,gi|118101339|ref|XM_424534.2|,gi|118085921|ref|XM_418707.2|,gi|118108977|ref|XM_001234630.1|,gi|45382456|ref|NM_204894.1|,gi|118098472|ref|XM_415130.2|,gi|45383565|ref|NM_204286.1|
GO:0016779	nucleotidyltransferase activity	8 of 491 in the list	31 of 2982 in the genome	1	gi|71896530|ref|NM_001031007.1|,gi|118094996|ref|XM_422634.2|,gi|50753468|ref|XM_414001.1|,gi|118082916|ref|XM_416307.2|,gi|118103204|ref|XM_418204.2|,gi|57530100|ref|NM_001006448.1|,gi|118111509|ref|XM_423303.2|,gi|118103218|ref|XM_418224.2|
GO:0016861	intramolecular oxidoreductase activity, interconverting aldoses and ketoses	2 of 491 in the list	4 of 2982 in the genome	1	gi|71896440|ref|NM_001031170.1|,gi|118095544|ref|XR_026977.1|
GO:0019206	nucleoside kinase activity	2 of 491 in the list	4 of 2982 in the genome	1	gi|118099326|ref|XM_001235115.1|,gi|118100728|ref|XM_001234873.1|
GO:0017076	purine nucleotide binding	48 of 491 in the list	250 of 2982 in the genome	1	gi|118098551|ref|XM_415171.2|,gi|118096627|ref|XM_423372.2|,gi|118097079|ref|XM_414440.2|,gi|118092410|ref|XM_421497.2|,gi|45383076|ref|NM_204549.1|,gi|118092461|ref|XM_421525.2|,gi|55742653|ref|NM_001006685.1|,gi|71894830|ref|NM_001031063.1|,gi|61098010|ref|NM_001012868.1|,gi|118103015|ref|XM_418146.2|,gi|118092008|ref|XM_421368.2|,gi|118101339|ref|XM_424534.2|,gi|57529873|ref|NM_001006494.1|,gi…
GO:0032553	ribonucleotide binding	48 of 491 in the list	250 of 2982 in the genome	1	gi|118098551|ref|XM_415171.2|,gi|118096627|ref|XM_423372.2|,gi|118097079|ref|XM_414440.2|,gi|118092410|ref|XM_421497.2|,gi|45383076|ref|NM_204549.1|,gi|118092461|ref|XM_421525.2|,gi|55742653|ref|NM_001006685.1|,gi|71894830|ref|NM_001031063.1|,gi|61098010|ref|NM_001012868.1|,gi|118103015|ref|XM_418146.2|,gi|118092008|ref|XM_421368.2|,gi|118101339|ref|XM_424534.2|,gi|57529873|ref|NM_001006494.1|,gi…
GO:0032555	purine ribonucleotide binding	48 of 491 in the list	250 of 2982 in the genome	1	gi|118098551|ref|XM_415171.2|,gi|118096627|ref|XM_423372.2|,gi|118097079|ref|XM_414440.2|,gi|118092410|ref|XM_421497.2|,gi|45383076|ref|NM_204549.1|,gi|118092461|ref|XM_421525.2|,gi|55742653|ref|NM_001006685.1|,gi|71894830|ref|NM_001031063.1|,gi|61098010|ref|NM_001012868.1|,gi|118103015|ref|XM_418146.2|,gi|118092008|ref|XM_421368.2|,gi|118101339|ref|XM_424534.2|,gi|57529873|ref|NM_001006494.1|,gi…
GO:0019205	nucleobase-containing compound kinase activity	3 of 491 in the list	8 of 2982 in the genome	1	gi|118099326|ref|XM_001235115.1|,gi|118100728|ref|XM_001234873.1|,gi|118094746|ref|XM_422526.2|
GO:0043167	ion binding	33 of 491 in the list	166 of 2982 in the genome	1	gi|118092410|ref|XM_421497.2|,gi|118097397|ref|XM_414550.2|,gi|46048767|ref|NM_205120.1|,gi|45384171|ref|NM_205086.1|,gi|118091480|ref|XM_001233110.1|,gi|118092726|ref|XR_026969.1|,gi|71897268|ref|NM_001031387.1|,gi|71895490|ref|NM_001030581.1|,gi|48976094|ref|NM_001001748.1|,gi|118087247|ref|XM_418364.2|,gi|71897292|ref|NM_001031382.1|,gi|71897026|ref|NM_001031341.1|,gi|118093508|ref|XM_421965.2…
GO:0043169	cation binding	33 of 491 in the list	166 of 2982 in the genome	1	gi|118092410|ref|XM_421497.2|,gi|118097397|ref|XM_414550.2|,gi|46048767|ref|NM_205120.1|,gi|45384171|ref|NM_205086.1|,gi|118091480|ref|XM_001233110.1|,gi|118092726|ref|XR_026969.1|,gi|71897268|ref|NM_001031387.1|,gi|71895490|ref|NM_001030581.1|,gi|48976094|ref|NM_001001748.1|,gi|118087247|ref|XM_418364.2|,gi|71897292|ref|NM_001031382.1|,gi|71897026|ref|NM_001031341.1|,gi|118093508|ref|XM_421965.2…
GO:0022804	active transmembrane transporter activity	10 of 491 in the list	42 of 2982 in the genome	1	gi|118096456|ref|XM_001233064.1|,gi|118101339|ref|XM_424534.2|,gi|118085921|ref|XM_418707.2|,gi|118108977|ref|XM_001234630.1|,gi|118089598|ref|XM_420301.2|,gi|118088234|ref|XM_419578.2|,gi|118098472|ref|XM_415130.2|,gi|118086318|ref|XM_001233066.1|,gi|45382456|ref|NM_204894.1|,gi|45383565|ref|NM_204286.1|
GO:0005198	structural molecule activity	14 of 491 in the list	63 of 2982 in the genome	1	gi|118082346|ref|XM_416113.2|,gi|45383689|ref|NM_204217.1|,gi|71895290|ref|NM_001030619.1|,gi|118083603|ref|XM_416616.2|,gi|118103077|ref|XM_001231864.1|,gi|118103500|ref|XM_424454.2|,gi|118096681|ref|XM_001233580.1|,gi|52138652|ref|NM_001004379.1|,gi|118095621|ref|XM_413758.2|,gi|45383831|ref|NM_204140.1|,gi|118103717|ref|XM_424773.2|,gi|49169797|ref|NM_001001783.1|,gi|56118965|ref|NM_001007967.…
GO:0016407	acetyltransferase activity	4 of 491 in the list	13 of 2982 in the genome	1	gi|71896812|ref|NM_001030778.1|,gi|45383709|ref|NM_204207.1|,gi|71897026|ref|NM_001031341.1|,gi|61098337|ref|NM_001012901.1|
GO:0004175	endopeptidase activity	5 of 491 in the list	18 of 2982 in the genome	1	gi|71897166|ref|NM_001031407.1|,gi|118102244|ref|XM_427542.2|,gi|61098038|ref|NM_001012860.1|,gi|45382930|ref|NM_204613.1|,gi|118102947|ref|XM_418119.2|
GO:0019829	cation-transporting ATPase activity	5 of 491 in the list	18 of 2982 in the genome	1	gi|118096456|ref|XM_001233064.1|,gi|118101339|ref|XM_424534.2|,gi|118108977|ref|XM_001234630.1|,gi|118098472|ref|XM_415130.2|,gi|45383565|ref|NM_204286.1|
GO:0005488	binding	262 of 491 in the list	1532 of 2982 in the genome	1	gi|60302843|ref|NM_001012597.1|,gi|71895306|ref|NM_001031061.1|,gi|56799383|ref|NM_001008677.2|,gi|45382990|ref|NM_205532.1|,gi|61657936|ref|NM_001013395.1|,gi|118100200|ref|XM_001234949.1|,gi|45384171|ref|NM_205086.1|,gi|57529873|ref|NM_001006494.1|,gi|118085955|ref|XM_418720.2|,gi|118093705|ref|XR_027186.1|,gi|118093781|ref|XM_422088.2|,gi|118089598|ref|XM_420301.2|,gi|46048707|ref|NM_205296.1|…
GO:0030234	enzyme regulator activity	4 of 491 in the list	14 of 2982 in the genome	1	gi|66392161|ref|NM_001006220.2|,gi|45383937|ref|NM_205254.1|,gi|118104195|ref|XM_001231966.1|,gi|118093374|ref|XM_421901.2|
GO:0003954	NADH dehydrogenase activity	2 of 491 in the list	5 of 2982 in the genome	1	gi|118090949|ref|XM_001232779.1|,gi|57529752|ref|NM_001006518.1|
GO:0016645	oxidoreductase activity, acting on the CH-NH group of donors	2 of 491 in the list	5 of 2982 in the genome	1	gi|118099890|ref|XM_001232431.1|,gi|118086857|ref|XM_419147.2|
GO:0016655	oxidoreductase activity, acting on NADH or NADPH, quinone or similar compound as acceptor	2 of 491 in the list	5 of 2982 in the genome	1	gi|118090949|ref|XM_001232779.1|,gi|57529752|ref|NM_001006518.1|
GO:0050136	NADH dehydrogenase (quinone) activity	2 of 491 in the list	5 of 2982 in the genome	1	gi|118090949|ref|XM_001232779.1|,gi|57529752|ref|NM_001006518.1|
GO:0016820	hydrolase activity, acting on acid anhydrides, catalyzing transmembrane movement of substances	7 of 491 in the list	31 of 2982 in the genome	1	gi|118096456|ref|XM_001233064.1|,gi|118101339|ref|XM_424534.2|,gi|118085921|ref|XM_418707.2|,gi|118108977|ref|XM_001234630.1|,gi|45382456|ref|NM_204894.1|,gi|118098472|ref|XM_415130.2|,gi|45383565|ref|NM_204286.1|
GO:0019901	protein kinase binding	2 of 491 in the list	6 of 2982 in the genome	1	gi|45382026|ref|NM_205461.1|,gi|118104630|ref|XM_001231332.1|
GO:0070566	adenylyltransferase activity	2 of 491 in the list	6 of 2982 in the genome	1	gi|118111509|ref|XM_423303.2|,gi|118094996|ref|XM_422634.2|
GO:0016209	antioxidant activity	3 of 491 in the list	11 of 2982 in the genome	1	gi|118091480|ref|XM_001233110.1|,gi|118096884|ref|XM_414371.2|,gi|118093102|ref|XM_426543.2|
GO:0019899	enzyme binding	3 of 491 in the list	11 of 2982 in the genome	1	gi|77736620|ref|NM_001034813.1|,gi|45382026|ref|NM_205461.1|,gi|118104630|ref|XM_001231332.1|
GO:0017111	nucleoside-triphosphatase activity	32 of 491 in the list	175 of 2982 in the genome	1	gi|60302843|ref|NM_001012597.1|,gi|45383076|ref|NM_204549.1|,gi|58219544|ref|NM_001007087.1|,gi|86129529|ref|NM_001039312.1|,gi|118098749|ref|XM_001233549.1|,gi|71895284|ref|NM_001030622.1|,gi|118103015|ref|XM_418146.2|,gi|118096456|ref|XM_001233064.1|,gi|118101339|ref|XM_424534.2|,gi|118085921|ref|XM_418707.2|,gi|57529873|ref|NM_001006494.1|,gi|118089598|ref|XM_420301.2|,gi|71897162|ref|NM_00103…
GO:0042625	ATPase activity, coupled to transmembrane movement of ions	5 of 491 in the list	22 of 2982 in the genome	1	gi|118096456|ref|XM_001233064.1|,gi|118101339|ref|XM_424534.2|,gi|118108977|ref|XM_001234630.1|,gi|118098472|ref|XM_415130.2|,gi|45383565|ref|NM_204286.1|
GO:0008168	methyltransferase activity	6 of 491 in the list	28 of 2982 in the genome	1	gi|57529415|ref|NM_001006298.1|,gi|118093984|ref|XM_426611.2|,gi|71897210|ref|NM_001030661.1|,gi|118086857|ref|XM_419147.2|,gi|118088771|ref|XM_419824.2|,gi|71894716|ref|NM_001031104.1|
GO:0016410	N-acyltransferase activity	3 of 491 in the list	12 of 2982 in the genome	1	gi|45383709|ref|NM_204207.1|,gi|71897026|ref|NM_001031341.1|,gi|118102804|ref|XM_418088.2|
GO:0034062	RNA polymerase activity	3 of 491 in the list	12 of 2982 in the genome	1	gi|50753468|ref|XM_414001.1|,gi|118103218|ref|XM_418224.2|,gi|57530100|ref|NM_001006448.1|
GO:0016614	oxidoreductase activity, acting on CH-OH group of donors	7 of 491 in the list	34 of 2982 in the genome	1	gi|118089542|ref|XM_420279.2|,gi|71896650|ref|NM_001031152.1|,gi|118083015|ref|XM_416400.2|,gi|118093844|ref|XM_422110.2|,gi|118085223|ref|XR_027146.1|,gi|118093508|ref|XM_421965.2|,gi|118087450|ref|XM_418405.2|
GO:0016628	oxidoreductase activity, acting on the CH-CH group of donors, NAD or NADP as acceptor	2 of 491 in the list	7 of 2982 in the genome	1	gi|55742653|ref|NM_001006685.1|,gi|45384143|ref|NM_205103.1|
GO:0016725	oxidoreductase activity, acting on CH or CH2 groups	2 of 491 in the list	7 of 2982 in the genome	1	gi|88853856|ref|NM_001039601.1|,gi|118087247|ref|XM_418364.2|
GO:0019900	kinase binding	2 of 491 in the list	7 of 2982 in the genome	1	gi|45382026|ref|NM_205461.1|,gi|118104630|ref|XM_001231332.1|
GO:0016462	pyrophosphatase activity	34 of 491 in the list	191 of 2982 in the genome	1	gi|60302843|ref|NM_001012597.1|,gi|118096627|ref|XM_423372.2|,gi|45383076|ref|NM_204549.1|,gi|71895306|ref|NM_001031061.1|,gi|58219544|ref|NM_001007087.1|,gi|86129529|ref|NM_001039312.1|,gi|118098749|ref|XM_001233549.1|,gi|71895284|ref|NM_001030622.1|,gi|118103015|ref|XM_418146.2|,gi|118096456|ref|XM_001233064.1|,gi|118101339|ref|XM_424534.2|,gi|118085921|ref|XM_418707.2|,gi|57529873|ref|NM_00100…
GO:0016741	transferase activity, transferring one-carbon groups	6 of 491 in the list	30 of 2982 in the genome	1	gi|57529415|ref|NM_001006298.1|,gi|118093984|ref|XM_426611.2|,gi|71897210|ref|NM_001030661.1|,gi|118086857|ref|XM_419147.2|,gi|118088771|ref|XM_419824.2|,gi|71894716|ref|NM_001031104.1|
GO:0005515	protein binding	26 of 491 in the list	147 of 2982 in the genome	1	gi|118101603|ref|XM_417747.2|,gi|118093374|ref|XM_421901.2|,gi|118089747|ref|XM_001232131.1|,gi|66392161|ref|NM_001006220.2|,gi|45383937|ref|NM_205254.1|,gi|118092333|ref|XR_026815.1|,gi|118100736|ref|XM_417451.2|,gi|118101800|ref|XM_417833.2|,gi|57529767|ref|NM_001006517.1|,gi|118095766|ref|XM_001232032.1|,gi|118085764|ref|XM_418664.2|,gi|47604959|ref|NM_206959.1|,gi|118083189|ref|XM_428887.2|,g…
GO:0016818	hydrolase activity, acting on acid anhydrides, in phosphorus-containing anhydrides	34 of 491 in the list	197 of 2982 in the genome	1	gi|60302843|ref|NM_001012597.1|,gi|118096627|ref|XM_423372.2|,gi|45383076|ref|NM_204549.1|,gi|71895306|ref|NM_001031061.1|,gi|58219544|ref|NM_001007087.1|,gi|86129529|ref|NM_001039312.1|,gi|118098749|ref|XM_001233549.1|,gi|71895284|ref|NM_001030622.1|,gi|118103015|ref|XM_418146.2|,gi|118096456|ref|XM_001233064.1|,gi|118101339|ref|XM_424534.2|,gi|118085921|ref|XM_418707.2|,gi|57529873|ref|NM_00100…
GO:0008483	transaminase activity	3 of 491 in the list	14 of 2982 in the genome	1	gi|118098115|ref|XM_414940.2|,gi|118093218|ref|XM_001232946.1|,gi|118097498|ref|XM_414686.2|
GO:0051536	iron-sulfur cluster binding	3 of 491 in the list	14 of 2982 in the genome	1	gi|118100801|ref|XM_417464.2|,gi|118090949|ref|XM_001232779.1|,gi|57529752|ref|NM_001006518.1|
GO:0003824	catalytic activity	340 of 491 in the list	2053 of 2982 in the genome	1	gi|60302843|ref|NM_001012597.1|,gi|118103024|ref|XM_418136.2|,gi|118089542|ref|XM_420279.2|,gi|45383371|ref|NM_204392.1|,gi|118086754|ref|XM_419126.2|,gi|118091934|ref|XM_421264.2|,gi|71895306|ref|NM_001031061.1|,gi|118090136|ref|XM_420537.2|,gi|58219544|ref|NM_001007087.1|,gi|118099890|ref|XM_001232431.1|,gi|47604923|ref|NM_001001301.1|,gi|45382870|ref|NM_204631.1|,gi|61657936|ref|NM_001013395.1…
GO:0016769	transferase activity, transferring nitrogenous groups	3 of 491 in the list	15 of 2982 in the genome	1	gi|118098115|ref|XM_414940.2|,gi|118093218|ref|XM_001232946.1|,gi|118097498|ref|XM_414686.2|
GO:0004518	nuclease activity	4 of 491 in the list	21 of 2982 in the genome	1	gi|71897166|ref|NM_001031407.1|,gi|118101953|ref|XM_417900.2|,gi|71895762|ref|NM_001031033.1|,gi|118103173|ref|XM_425887.2|
GO:0004674	protein serine/threonine kinase activity	7 of 491 in the list	40 of 2982 in the genome	1	gi|56118957|ref|NM_001007979.1|,gi|60302709|ref|NM_001012529.1|,gi|71895432|ref|NM_001031117.1|,gi|77736620|ref|NM_001034813.1|,gi|118085519|ref|XR_026920.1|,gi|45384335|ref|NM_205314.1|,gi|118093792|ref|XM_422075.2|
GO:0016740	transferase activity	119 of 491 in the list	720 of 2982 in the genome	1	gi|71896530|ref|NM_001031007.1|,gi|45383371|ref|NM_204392.1|,gi|118083653|ref|XM_416643.2|,gi|45382886|ref|NM_204627.1|,gi|71896585|ref|NM_001031158.1|,gi|118093984|ref|XM_426611.2|,gi|45383709|ref|NM_204207.1|,gi|118100542|ref|XM_417346.2|,gi|46048667|ref|NM_205388.1|,gi|56605907|ref|NM_001008457.1|,gi|118084301|ref|XM_416913.2|,gi|118090136|ref|XM_420537.2|,gi|71897016|ref|NM_001031337.1|,gi|65…
GO:0008080	N-acetyltransferase activity	2 of 491 in the list	10 of 2982 in the genome	1	gi|45383709|ref|NM_204207.1|,gi|71897026|ref|NM_001031341.1|
GO:0016817	hydrolase activity, acting on acid anhydrides	34 of 491 in the list	207 of 2982 in the genome	1	gi|60302843|ref|NM_001012597.1|,gi|118096627|ref|XM_423372.2|,gi|45383076|ref|NM_204549.1|,gi|71895306|ref|NM_001031061.1|,gi|58219544|ref|NM_001007087.1|,gi|86129529|ref|NM_001039312.1|,gi|118098749|ref|XM_001233549.1|,gi|71895284|ref|NM_001030622.1|,gi|118103015|ref|XM_418146.2|,gi|118096456|ref|XM_001233064.1|,gi|118101339|ref|XM_424534.2|,gi|118085921|ref|XM_418707.2|,gi|57529873|ref|NM_00100…
GO:0016903	oxidoreductase activity, acting on the aldehyde or oxo group of donors	3 of 491 in the list	17 of 2982 in the genome	1	gi|118098551|ref|XM_415171.2|,gi|45382816|ref|NM_204657.1|,gi|118087450|ref|XM_418405.2|
GO:0016705	oxidoreductase activity, acting on paired donors, with incorporation or reduction of molecular oxygen	2 of 491 in the list	11 of 2982 in the genome	1	gi|45383026|ref|NM_204579.1|,gi|118093102|ref|XM_426543.2|
GO:0019001	guanyl nucleotide binding	13 of 491 in the list	80 of 2982 in the genome	1	gi|118103015|ref|XM_418146.2|,gi|118096864|ref|XM_414359.2|,gi|118103867|ref|XM_424752.2|,gi|118097079|ref|XM_414440.2|,gi|118082906|ref|XM_416347.2|,gi|118099194|ref|XM_415530.2|,gi|45383120|ref|NM_204525.1|,gi|118089294|ref|XM_420156.2|,gi|118093946|ref|XM_422163.2|,gi|118092333|ref|XR_026815.1|,gi|71897244|ref|NM_001030669.1|,gi|61098010|ref|NM_001012868.1|,gi|118100660|ref|XM_001233517.1|
GO:0032561	guanyl ribonucleotide binding	13 of 491 in the list	80 of 2982 in the genome	1	gi|118103015|ref|XM_418146.2|,gi|118096864|ref|XM_414359.2|,gi|118103867|ref|XM_424752.2|,gi|118097079|ref|XM_414440.2|,gi|118082906|ref|XM_416347.2|,gi|118099194|ref|XM_415530.2|,gi|45383120|ref|NM_204525.1|,gi|118089294|ref|XM_420156.2|,gi|118093946|ref|XM_422163.2|,gi|118092333|ref|XR_026815.1|,gi|71897244|ref|NM_001030669.1|,gi|61098010|ref|NM_001012868.1|,gi|118100660|ref|XM_001233517.1|
GO:0015078	hydrogen ion transmembrane transporter activity	3 of 491 in the list	18 of 2982 in the genome	1	gi|118101339|ref|XM_424534.2|,gi|118108977|ref|XM_001234630.1|,gi|45383565|ref|NM_204286.1|
GO:0051540	metal cluster binding	3 of 491 in the list	18 of 2982 in the genome	1	gi|118100801|ref|XM_417464.2|,gi|118090949|ref|XM_001232779.1|,gi|57529752|ref|NM_001006518.1|
GO:0008289	lipid binding	2 of 491 in the list	12 of 2982 in the genome	1	gi|60302709|ref|NM_001012529.1|,gi|118094172|ref|XM_422259.2|
GO:0008233	peptidase activity	13 of 491 in the list	83 of 2982 in the genome	1	gi|71896648|ref|NM_001031151.1|,gi|71897166|ref|NM_001031407.1|,gi|118102244|ref|XM_427542.2|,gi|61098038|ref|NM_001012860.1|,gi|118085595|ref|XM_418564.2|,gi|118102947|ref|XM_418119.2|,gi|118082724|ref|XM_416240.2|,gi|118095490|ref|XM_413710.2|,gi|46195454|ref|NM_205371.1|,gi|45382930|ref|NM_204613.1|,gi|118100843|ref|XM_417483.2|,gi|118104158|ref|XM_425038.2|,gi|71894944|ref|NM_001031079.1|
GO:0016830	carbon-carbon lyase activity	3 of 491 in the list	19 of 2982 in the genome	1	gi|118100200|ref|XM_001234949.1|,gi|118095152|ref|XM_422729.2|,gi|46048859|ref|NM_204913.1|
GO:0004721	phosphoprotein phosphatase activity	9 of 491 in the list	58 of 2982 in the genome	1	gi|118086754|ref|XM_419126.2|,gi|118094413|ref|XM_001233493.1|,gi|45384449|ref|NM_204968.1|,gi|118100736|ref|XM_417451.2|,gi|118088573|ref|XM_419748.2|,gi|71895572|ref|NM_001031484.1|,gi|71895580|ref|NM_001031044.1|,gi|118101357|ref|XM_424530.2|,gi|118083189|ref|XM_428887.2|
GO:0016788	hydrolase activity, acting on ester bonds	21 of 491 in the list	135 of 2982 in the genome	1	gi|118101953|ref|XM_417900.2|,gi|118088151|ref|XM_419550.2|,gi|118086754|ref|XM_419126.2|,gi|118104161|ref|XM_425040.2|,gi|45384449|ref|NM_204968.1|,gi|118094649|ref|XM_422527.2|,gi|118100736|ref|XM_417451.2|,gi|118088573|ref|XM_419748.2|,gi|71895762|ref|NM_001031033.1|,gi|71895122|ref|NM_001031243.1|,gi|118083189|ref|XM_428887.2|,gi|118103173|ref|XM_425887.2|,gi|118102812|ref|XM_425839.2|,gi|718…
GO:0003676	nucleic acid binding	35 of 491 in the list	224 of 2982 in the genome	1	gi|118082339|ref|XM_416044.2|,gi|46048767|ref|NM_205120.1|,gi|45382990|ref|NM_205532.1|,gi|118096638|ref|XM_414222.2|,gi|46048707|ref|NM_205296.1|,gi|50753468|ref|XM_414001.1|,gi|71897162|ref|NM_001030649.1|,gi|45384179|ref|NM_205082.1|,gi|71895236|ref|NM_001030804.1|,gi|118087444|ref|XM_001232627.1|,gi|71897374|ref|NM_001030894.1|,gi|45384011|ref|NM_205173.1|,gi|45382544|ref|NM_205232.1|,gi|6030…
GO:0046914	transition metal ion binding	14 of 491 in the list	93 of 2982 in the genome	1	gi|118091173|ref|XM_420957.2|,gi|118091480|ref|XM_001233110.1|,gi|118092410|ref|XM_421497.2|,gi|71897268|ref|NM_001031387.1|,gi|118097445|ref|XM_001233562.1|,gi|71895490|ref|NM_001030581.1|,gi|118096808|ref|XM_414312.2|,gi|46048767|ref|NM_205120.1|,gi|71897292|ref|NM_001031382.1|,gi|118103638|ref|XM_430510.2|,gi|71897026|ref|NM_001031341.1|,gi|118090949|ref|XM_001232779.1|,gi|118089223|ref|XM_420…
GO:0016772	transferase activity, transferring phosphorus-containing groups	66 of 491 in the list	420 of 2982 in the genome	1	gi|71896530|ref|NM_001031007.1|,gi|45382886|ref|NM_204627.1|,gi|118100542|ref|XM_417346.2|,gi|46048667|ref|NM_205388.1|,gi|118084301|ref|XM_416913.2|,gi|118090136|ref|XM_420537.2|,gi|71897016|ref|NM_001031337.1|,gi|45384295|ref|NM_205032.1|,gi|118102814|ref|XM_425838.2|,gi|118093731|ref|XM_427965.2|,gi|118085955|ref|XM_418720.2|,gi|77736620|ref|NM_001034813.1|,gi|50753468|ref|XM_414001.1|,gi|1180…
GO:0008276	protein methyltransferase activity	2 of 491 in the list	14 of 2982 in the genome	1	gi|57529415|ref|NM_001006298.1|,gi|71897210|ref|NM_001030661.1|
GO:0008757	S-adenosylmethionine-dependent methyltransferase activity	2 of 491 in the list	14 of 2982 in the genome	1	gi|71897210|ref|NM_001030661.1|,gi|118088771|ref|XM_419824.2|
GO:0070011	peptidase activity, acting on L-amino acid peptides	8 of 491 in the list	56 of 2982 in the genome	1	gi|71896648|ref|NM_001031151.1|,gi|71897166|ref|NM_001031407.1|,gi|118102244|ref|XM_427542.2|,gi|61098038|ref|NM_001012860.1|,gi|118102947|ref|XM_418119.2|,gi|118082724|ref|XM_416240.2|,gi|118095490|ref|XM_413710.2|,gi|45382930|ref|NM_204613.1|
GO:0001071	nucleic acid binding transcription factor activity	3 of 491 in the list	22 of 2982 in the genome	1	gi|45384143|ref|NM_205103.1|,gi|71897026|ref|NM_001031341.1|,gi|50355951|ref|NM_001002242.1|
GO:0015077	monovalent inorganic cation transmembrane transporter activity	3 of 491 in the list	24 of 2982 in the genome	1	gi|118101339|ref|XM_424534.2|,gi|118108977|ref|XM_001234630.1|,gi|45383565|ref|NM_204286.1|
GO:0004812	aminoacyl-tRNA ligase activity	2 of 491 in the list	17 of 2982 in the genome	1	gi|118092008|ref|XM_421368.2|,gi|118090065|ref|XM_420496.2|
GO:0042578	phosphoric ester hydrolase activity	13 of 491 in the list	96 of 2982 in the genome	1	gi|45382040|ref|NM_205455.1|,gi|118086754|ref|XM_419126.2|,gi|118094413|ref|XM_001233493.1|,gi|118104161|ref|XM_425040.2|,gi|45384449|ref|NM_204968.1|,gi|118084093|ref|XR_027149.1|,gi|118094649|ref|XM_422527.2|,gi|118100736|ref|XM_417451.2|,gi|71895572|ref|NM_001031484.1|,gi|118088573|ref|XM_419748.2|,gi|71895580|ref|NM_001031044.1|,gi|118101357|ref|XM_424530.2|,gi|118083189|ref|XM_428887.2|
GO:0060089	molecular transducer activity	2 of 491 in the list	18 of 2982 in the genome	1	gi|52138658|ref|NM_001004378.1|,gi|45382704|ref|NM_205479.1|
GO:0016881	acid-amino acid ligase activity	5 of 491 in the list	41 of 2982 in the genome	1	gi|118103502|ref|XM_424462.2|,gi|45383605|ref|NM_204265.1|,gi|118084224|ref|XM_416882.2|,gi|118092461|ref|XM_421525.2|,gi|118083460|ref|XM_416557.2|
GO:0016787	hydrolase activity	96 of 491 in the list	632 of 2982 in the genome	1	gi|60302843|ref|NM_001012597.1|,gi|118085025|ref|XM_417130.2|,gi|118103500|ref|XM_424454.2|,gi|118102244|ref|XM_427542.2|,gi|118088917|ref|XM_419885.2|,gi|118086754|ref|XM_419126.2|,gi|45383076|ref|NM_204549.1|,gi|118091934|ref|XM_421264.2|,gi|71895306|ref|NM_001031061.1|,gi|58219544|ref|NM_001007087.1|,gi|118100736|ref|XM_417451.2|,gi|118098749|ref|XM_001233549.1|,gi|71895284|ref|NM_001030622.1|…
GO:0016301	kinase activity	49 of 491 in the list	335 of 2982 in the genome	1	gi|45383214|ref|NM_204476.1|,gi|45382886|ref|NM_204627.1|,gi|118088684|ref|XM_419786.2|,gi|118086425|ref|XM_418958.2|,gi|118100542|ref|XM_417346.2|,gi|46048667|ref|NM_205388.1|,gi|71896326|ref|NM_001030372.1|,gi|118089808|ref|XM_420401.2|,gi|118084301|ref|XM_416913.2|,gi|118092279|ref|XM_421417.2|,gi|118090136|ref|XM_420537.2|,gi|61098321|ref|NM_001012804.1|,gi|71897016|ref|NM_001031337.1|,gi|453…
GO:0004672	protein kinase activity	26 of 491 in the list	186 of 2982 in the genome	1	gi|60302713|ref|NM_001012531.1|,gi|118088684|ref|XM_419786.2|,gi|118086425|ref|XM_418958.2|,gi|118085519|ref|XR_026920.1|,gi|118093628|ref|XM_421996.2|,gi|46048667|ref|NM_205388.1|,gi|45384335|ref|NM_205314.1|,gi|118089808|ref|XM_420401.2|,gi|60302709|ref|NM_001012529.1|,gi|71895432|ref|NM_001031117.1|,gi|71897016|ref|NM_001031337.1|,gi|45384295|ref|NM_205032.1|,gi|50355951|ref|NM_001002242.1|,gi…
GO:0016810	hydrolase activity, acting on carbon-nitrogen (but not peptide) bonds	2 of 491 in the list	20 of 2982 in the genome	1	gi|118091756|ref|XR_026899.1|,gi|118089353|ref|XM_420178.2|
GO:0016875	ligase activity, forming carbon-oxygen bonds	2 of 491 in the list	20 of 2982 in the genome	1	gi|118092008|ref|XM_421368.2|,gi|118090065|ref|XM_420496.2|
GO:0016876	ligase activity, forming aminoacyl-tRNA and related compounds	2 of 491 in the list	20 of 2982 in the genome	1	gi|118092008|ref|XM_421368.2|,gi|118090065|ref|XM_420496.2|
GO:0016879	ligase activity, forming carbon-nitrogen bonds	6 of 491 in the list	52 of 2982 in the genome	1	gi|118103502|ref|XM_424462.2|,gi|45383605|ref|NM_204265.1|,gi|118084224|ref|XM_416882.2|,gi|118085923|ref|XM_001235054.1|,gi|118092461|ref|XM_421525.2|,gi|118083460|ref|XM_416557.2|
GO:0016791	phosphatase activity	11 of 491 in the list	88 of 2982 in the genome	1	gi|45382040|ref|NM_205455.1|,gi|118086754|ref|XM_419126.2|,gi|118094413|ref|XM_001233493.1|,gi|45384449|ref|NM_204968.1|,gi|118084093|ref|XR_027149.1|,gi|118100736|ref|XM_417451.2|,gi|71895572|ref|NM_001031484.1|,gi|118088573|ref|XM_419748.2|,gi|71895580|ref|NM_001031044.1|,gi|118101357|ref|XM_424530.2|,gi|118083189|ref|XM_428887.2|
GO:0022857	transmembrane transporter activity	14 of 491 in the list	109 of 2982 in the genome	1	gi|118096456|ref|XM_001233064.1|,gi|118101339|ref|XM_424534.2|,gi|118085921|ref|XM_418707.2|,gi|118108977|ref|XM_001234630.1|,gi|118100437|ref|XM_415923.2|,gi|118089598|ref|XM_420301.2|,gi|118088234|ref|XM_419578.2|,gi|118098472|ref|XM_415130.2|,gi|118086318|ref|XM_001233066.1|,gi|45382456|ref|NM_204894.1|,gi|72535153|ref|NM_001031419.2|,gi|118101026|ref|XM_417567.2|,gi|118084923|ref|XM_417079.2|…
GO:0005215	transporter activity	17 of 491 in the list	133 of 2982 in the genome	1	gi|118085025|ref|XM_417130.2|,gi|118086318|ref|XM_001233066.1|,gi|118096033|ref|XR_026712.1|,gi|118099606|ref|XM_415614.2|,gi|118096456|ref|XM_001233064.1|,gi|118108977|ref|XM_001234630.1|,gi|118085921|ref|XM_418707.2|,gi|118101339|ref|XM_424534.2|,gi|118100437|ref|XM_415923.2|,gi|118089598|ref|XM_420301.2|,gi|118088234|ref|XM_419578.2|,gi|118098472|ref|XM_415130.2|,gi|45382456|ref|NM_204894.1|,g…
GO:0016773	phosphotransferase activity, alcohol group as acceptor	26 of 491 in the list	196 of 2982 in the genome	1	gi|60302713|ref|NM_001012531.1|,gi|118088684|ref|XM_419786.2|,gi|118086425|ref|XM_418958.2|,gi|118085519|ref|XR_026920.1|,gi|118093628|ref|XM_421996.2|,gi|46048667|ref|NM_205388.1|,gi|45384335|ref|NM_205314.1|,gi|118089808|ref|XM_420401.2|,gi|60302709|ref|NM_001012529.1|,gi|71895432|ref|NM_001031117.1|,gi|71897016|ref|NM_001031337.1|,gi|45384295|ref|NM_205032.1|,gi|50355951|ref|NM_001002242.1|,gi…
GO:0022890	inorganic cation transmembrane transporter activity	3 of 491 in the list	32 of 2982 in the genome	1	gi|118101339|ref|XM_424534.2|,gi|118108977|ref|XM_001234630.1|,gi|45383565|ref|NM_204286.1|
GO:0008324	cation transmembrane transporter activity	6 of 491 in the list	56 of 2982 in the genome	1	gi|118096456|ref|XM_001233064.1|,gi|118101339|ref|XM_424534.2|,gi|118108977|ref|XM_001234630.1|,gi|118098472|ref|XM_415130.2|,gi|118086318|ref|XM_001233066.1|,gi|45383565|ref|NM_204286.1|
GO:0016757	transferase activity, transferring glycosyl groups	5 of 491 in the list	51 of 2982 in the genome	1	gi|118099326|ref|XM_001235115.1|,gi|71895220|ref|NM_001030808.1|,gi|118100728|ref|XM_001234873.1|,gi|118100252|ref|XM_415805.2|,gi|118090469|ref|XM_001232004.1|
GO:0019787	small conjugating protein ligase activity	3 of 491 in the list	35 of 2982 in the genome	1	gi|45383605|ref|NM_204265.1|,gi|118092461|ref|XM_421525.2|,gi|118083460|ref|XM_416557.2|
GO:0016874	ligase activity	14 of 491 in the list	121 of 2982 in the genome	1	gi|118103502|ref|XM_424462.2|,gi|118092008|ref|XM_421368.2|,gi|45383605|ref|NM_204265.1|,gi|118084224|ref|XM_416882.2|,gi|118129723|ref|XR_026966.1|,gi|118099922|ref|XM_420105.2|,gi|71896388|ref|NM_001030540.1|,gi|118096772|ref|XM_001231191.1|,gi|118092461|ref|XM_421525.2|,gi|118083460|ref|XM_416557.2|,gi|57529781|ref|NM_001006512.1|,gi|118085923|ref|XM_001235054.1|,gi|61657936|ref|NM_001013395.1…
GO:0016798	hydrolase activity, acting on glycosyl bonds	2 of 491 in the list	27 of 2982 in the genome	1	gi|118097974|ref|XM_414852.2|,gi|118101567|ref|XM_417735.2|
GO:0022891	substrate-specific transmembrane transporter activity	8 of 491 in the list	88 of 2982 in the genome	1	gi|118096456|ref|XM_001233064.1|,gi|118101339|ref|XM_424534.2|,gi|118108977|ref|XM_001234630.1|,gi|118100437|ref|XM_415923.2|,gi|118098472|ref|XM_415130.2|,gi|118086318|ref|XM_001233066.1|,gi|118101026|ref|XM_417567.2|,gi|45383565|ref|NM_204286.1|
GO:0022892	substrate-specific transporter activity	10 of 491 in the list	105 of 2982 in the genome	1	gi|118096456|ref|XM_001233064.1|,gi|118085025|ref|XM_417130.2|,gi|118101339|ref|XM_424534.2|,gi|118108977|ref|XM_001234630.1|,gi|118100437|ref|XM_415923.2|,gi|118098472|ref|XM_415130.2|,gi|118086318|ref|XM_001233066.1|,gi|118096033|ref|XR_026712.1|,gi|118101026|ref|XM_417567.2|,gi|45383565|ref|NM_204286.1|
GO:0015075	ion transmembrane transporter activity	6 of 491 in the list	75 of 2982 in the genome	1	gi|118096456|ref|XM_001233064.1|,gi|118101339|ref|XM_424534.2|,gi|118108977|ref|XM_001234630.1|,gi|118098472|ref|XM_415130.2|,gi|118086318|ref|XM_001233066.1|,gi|45383565|ref|NM_204286.1|
GO:0003677	DNA binding	2 of 491 in the list	42 of 2982 in the genome	1	gi|45384179|ref|NM_205082.1|,gi|45384011|ref|NM_205173.1|

## Sheet: SWF1 vs F1_Cellular component
Cellular component (SWF vs F1)
ID of GO Term	GO Term	Cluster frequency	Genome frequency of use	Corrected p-value	Genes annotated to the term
GO:0032991	macromolecular complex	69 of 378 in the list	300 of 2245 in the genome	0.1858	gi|71897020|ref|NM_001030727.1|,gi|118082346|ref|XM_416113.2|,gi|118103500|ref|XM_424454.2|,gi|118102244|ref|XM_427542.2|,gi|71725352|ref|NM_001030008.1|,gi|57525487|ref|NM_001006261.1|,gi|118098749|ref|XM_001233549.1|,gi|118101031|ref|XM_001234296.1|,gi|56799383|ref|NM_001008677.2|,gi|118103015|ref|XM_418146.2|,gi|57529873|ref|NM_001006494.1|,gi|50753468|ref|XM_414001.1|,gi|57530100|ref|NM_00100…
GO:0043234	protein complex	41 of 378 in the list	169 of 2245 in the genome	0.63483	gi|71897020|ref|NM_001030727.1|,gi|118102244|ref|XM_427542.2|,gi|71725352|ref|NM_001030008.1|,gi|118095009|ref|XM_422620.2|,gi|45382338|ref|NM_204852.1|,gi|61098337|ref|NM_001012901.1|,gi|57525487|ref|NM_001006261.1|,gi|118098749|ref|XM_001233549.1|,gi|118098793|ref|XM_001233984.1|,gi|46048767|ref|NM_205120.1|,gi|118093844|ref|XM_422110.2|,gi|54020690|ref|NM_204216.2|,gi|56799383|ref|NM_001008677…
GO:0005840	ribosome	15 of 378 in the list	47 of 2245 in the genome	0.74447	gi|45383689|ref|NM_204217.1|,gi|71895290|ref|NM_001030619.1|,gi|118083603|ref|XM_416616.2|,gi|118103077|ref|XM_001231864.1|,gi|71897166|ref|NM_001031407.1|,gi|118102244|ref|XM_427542.2|,gi|61098038|ref|NM_001012860.1|,gi|118102008|ref|XM_001234051.1|,gi|118101159|ref|XM_425751.2|,gi|118096681|ref|XM_001233580.1|,gi|55926193|ref|NM_001007479.1|,gi|118086100|ref|XM_418775.2|,gi|118103717|ref|XM_424…
GO:0000502	proteasome complex	8 of 378 in the list	21 of 2245 in the genome	1	gi|71897166|ref|NM_001031407.1|,gi|118102244|ref|XM_427542.2|,gi|61098038|ref|NM_001012860.1|,gi|57529873|ref|NM_001006494.1|,gi|45384431|ref|NM_204958.1|,gi|118102947|ref|XM_418119.2|,gi|45382930|ref|NM_204613.1|,gi|118102835|ref|XM_425834.2|
GO:0005654	nucleoplasm	9 of 378 in the list	25 of 2245 in the genome	1	gi|118087571|ref|XM_419331.2|,gi|71894922|ref|NM_001031207.1|,gi|50753468|ref|XM_414001.1|,gi|71897374|ref|NM_001030894.1|,gi|57530100|ref|NM_001006448.1|,gi|45382972|ref|NM_204599.1|,gi|118103218|ref|XM_418224.2|,gi|118089302|ref|XM_420153.2|,gi|71895650|ref|NM_001031501.1|
GO:0044451	nucleoplasm part	9 of 378 in the list	25 of 2245 in the genome	1	gi|118087571|ref|XM_419331.2|,gi|71894922|ref|NM_001031207.1|,gi|50753468|ref|XM_414001.1|,gi|71897374|ref|NM_001030894.1|,gi|57530100|ref|NM_001006448.1|,gi|45382972|ref|NM_204599.1|,gi|118103218|ref|XM_418224.2|,gi|118089302|ref|XM_420153.2|,gi|71895650|ref|NM_001031501.1|
GO:0030529	ribonucleoprotein complex	27 of 378 in the list	108 of 2245 in the genome	1	gi|118082346|ref|XM_416113.2|,gi|45383689|ref|NM_204217.1|,gi|118083603|ref|XM_416616.2|,gi|118094523|ref|XM_422423.2|,gi|118103077|ref|XM_001231864.1|,gi|118103500|ref|XM_424454.2|,gi|118102244|ref|XM_427542.2|,gi|61098038|ref|NM_001012860.1|,gi|47604950|ref|NM_204953.1|,gi|118100252|ref|XM_415805.2|,gi|118096681|ref|XM_001233580.1|,gi|118091245|ref|XM_001233332.1|,gi|55926193|ref|NM_001007479.1…
GO:0005623	cell	356 of 378 in the list	2054 of 2245 in the genome	1	gi|60302843|ref|NM_001012597.1|,gi|118089542|ref|XM_420279.2|,gi|118086754|ref|XM_419126.2|,gi|118092988|ref|XM_421739.2|,gi|118099890|ref|XM_001232431.1|,gi|61657936|ref|NM_001013395.1|,gi|118100200|ref|XM_001234949.1|,gi|57529873|ref|NM_001006494.1|,gi|118093705|ref|XR_027186.1|,gi|118093781|ref|XM_422088.2|,gi|118089598|ref|XM_420301.2|,gi|46048707|ref|NM_205296.1|,gi|118094413|ref|XM_00123349…
GO:0044464	cell part	356 of 378 in the list	2054 of 2245 in the genome	1	gi|60302843|ref|NM_001012597.1|,gi|118089542|ref|XM_420279.2|,gi|118086754|ref|XM_419126.2|,gi|118092988|ref|XM_421739.2|,gi|118099890|ref|XM_001232431.1|,gi|61657936|ref|NM_001013395.1|,gi|118100200|ref|XM_001234949.1|,gi|57529873|ref|NM_001006494.1|,gi|118093705|ref|XR_027186.1|,gi|118093781|ref|XM_422088.2|,gi|118089598|ref|XM_420301.2|,gi|46048707|ref|NM_205296.1|,gi|118094413|ref|XM_00123349…
GO:0044436	thylakoid part	2 of 378 in the list	2 of 2245 in the genome	1	gi|45382026|ref|NM_205461.1|,gi|118104630|ref|XM_001231332.1|
GO:0044391	ribosomal subunit	10 of 378 in the list	32 of 2245 in the genome	1	gi|45383689|ref|NM_204217.1|,gi|71895290|ref|NM_001030619.1|,gi|118083603|ref|XM_416616.2|,gi|118103077|ref|XM_001231864.1|,gi|118102008|ref|XM_001234051.1|,gi|118096681|ref|XM_001233580.1|,gi|55926193|ref|NM_001007479.1|,gi|118086100|ref|XM_418775.2|,gi|49169797|ref|NM_001001783.1|,gi|118088893|ref|XM_001234708.1|
GO:0015935	small ribosomal subunit	6 of 378 in the list	16 of 2245 in the genome	1	gi|45383689|ref|NM_204217.1|,gi|71895290|ref|NM_001030619.1|,gi|118103077|ref|XM_001231864.1|,gi|118102008|ref|XM_001234051.1|,gi|49169797|ref|NM_001001783.1|,gi|118088893|ref|XM_001234708.1|
GO:0016604	nuclear body	3 of 378 in the list	6 of 2245 in the genome	1	gi|118087571|ref|XM_419331.2|,gi|45382972|ref|NM_204599.1|,gi|71895650|ref|NM_001031501.1|
GO:0044446	intracellular organelle part	65 of 378 in the list	327 of 2245 in the genome	1	gi|118087571|ref|XM_419331.2|,gi|57525487|ref|NM_001006261.1|,gi|118098749|ref|XM_001233549.1|,gi|118122275|ref|XM_424208.2|,gi|71897016|ref|NM_001031337.1|,gi|71895358|ref|NM_001031114.1|,gi|61657936|ref|NM_001013395.1|,gi|118096456|ref|XM_001233064.1|,gi|118097121|ref|XM_414450.2|,gi|57529873|ref|NM_001006494.1|,gi|46048707|ref|NM_205296.1|,gi|50753468|ref|XM_414001.1|,gi|56605919|ref|NM_001008…
GO:0005626	insoluble fraction	5 of 378 in the list	14 of 2245 in the genome	1	gi|71895640|ref|NM_001031040.1|,gi|118092579|ref|XM_421577.2|,gi|118089294|ref|XM_420156.2|,gi|71895490|ref|NM_001030581.1|,gi|118098670|ref|XM_415222.2|
GO:0005635	nuclear envelope	2 of 378 in the list	3 of 2245 in the genome	1	gi|118097121|ref|XM_414450.2|,gi|118085324|ref|XM_428171.2|
GO:0043228	non-membrane-bounded organelle	40 of 378 in the list	193 of 2245 in the genome	1	gi|118102244|ref|XM_427542.2|,gi|118096681|ref|XM_001233580.1|,gi|118098749|ref|XM_001233549.1|,gi|71894830|ref|NM_001031063.1|,gi|71895284|ref|NM_001030622.1|,gi|71897016|ref|NM_001031337.1|,gi|118103015|ref|XM_418146.2|,gi|71897166|ref|NM_001031407.1|,gi|118101159|ref|XM_425751.2|,gi|118089598|ref|XM_420301.2|,gi|46048707|ref|NM_205296.1|,gi|118091779|ref|XM_421217.2|,gi|56605919|ref|NM_0010084…
GO:0043232	intracellular non-membrane-bounded organelle	40 of 378 in the list	193 of 2245 in the genome	1	gi|118102244|ref|XM_427542.2|,gi|118096681|ref|XM_001233580.1|,gi|118098749|ref|XM_001233549.1|,gi|71894830|ref|NM_001031063.1|,gi|71895284|ref|NM_001030622.1|,gi|71897016|ref|NM_001031337.1|,gi|118103015|ref|XM_418146.2|,gi|71897166|ref|NM_001031407.1|,gi|118101159|ref|XM_425751.2|,gi|118089598|ref|XM_420301.2|,gi|46048707|ref|NM_205296.1|,gi|118091779|ref|XM_421217.2|,gi|56605919|ref|NM_0010084…
GO:0000267	cell fraction	5 of 378 in the list	15 of 2245 in the genome	1	gi|71895640|ref|NM_001031040.1|,gi|118092579|ref|XM_421577.2|,gi|118089294|ref|XM_420156.2|,gi|71895490|ref|NM_001030581.1|,gi|118098670|ref|XM_415222.2|
GO:0005667	transcription factor complex	3 of 378 in the list	7 of 2245 in the genome	1	gi|71894922|ref|NM_001031207.1|,gi|118089302|ref|XM_420153.2|,gi|71897374|ref|NM_001030894.1|
GO:0005770	late endosome	3 of 378 in the list	7 of 2245 in the genome	1	gi|118096627|ref|XM_423372.2|,gi|118092579|ref|XM_421577.2|,gi|118098670|ref|XM_415222.2|
GO:0005839	proteasome core complex	3 of 378 in the list	7 of 2245 in the genome	1	gi|71897166|ref|NM_001031407.1|,gi|61098038|ref|NM_001012860.1|,gi|45382930|ref|NM_204613.1|
GO:0044434	chloroplast part	5 of 378 in the list	16 of 2245 in the genome	1	gi|118108977|ref|XM_001234630.1|,gi|118097974|ref|XM_414852.2|,gi|45382026|ref|NM_205461.1|,gi|118089685|ref|XM_001234321.1|,gi|118104630|ref|XM_001231332.1|
GO:0005624	membrane fraction	4 of 378 in the list	12 of 2245 in the genome	1	gi|71895640|ref|NM_001031040.1|,gi|118092579|ref|XM_421577.2|,gi|71895490|ref|NM_001030581.1|,gi|118098670|ref|XM_415222.2|
GO:0009534	chloroplast thylakoid	4 of 378 in the list	12 of 2245 in the genome	1	gi|118108977|ref|XM_001234630.1|,gi|45382026|ref|NM_205461.1|,gi|118089685|ref|XM_001234321.1|,gi|118104630|ref|XM_001231332.1|
GO:0031976	plastid thylakoid	4 of 378 in the list	12 of 2245 in the genome	1	gi|118108977|ref|XM_001234630.1|,gi|45382026|ref|NM_205461.1|,gi|118089685|ref|XM_001234321.1|,gi|118104630|ref|XM_001231332.1|
GO:0031984	organelle subcompartment	4 of 378 in the list	12 of 2245 in the genome	1	gi|118108977|ref|XM_001234630.1|,gi|45382026|ref|NM_205461.1|,gi|118089685|ref|XM_001234321.1|,gi|118104630|ref|XM_001231332.1|
GO:0042598	vesicular fraction	4 of 378 in the list	12 of 2245 in the genome	1	gi|71895640|ref|NM_001031040.1|,gi|118092579|ref|XM_421577.2|,gi|71895490|ref|NM_001030581.1|,gi|118098670|ref|XM_415222.2|
GO:0033178	proton-transporting two-sector ATPase complex, catalytic domain	2 of 378 in the list	4 of 2245 in the genome	1	gi|118108977|ref|XM_001234630.1|,gi|45383565|ref|NM_204286.1|
GO:0030312	external encapsulating structure	12 of 378 in the list	51 of 2245 in the genome	1	gi|118103015|ref|XM_418146.2|,gi|57529873|ref|NM_001006494.1|,gi|118100252|ref|XM_415805.2|,gi|57530570|ref|NM_001006338.1|,gi|55926193|ref|NM_001007479.1|,gi|118084990|ref|XM_417113.2|,gi|118099890|ref|XM_001232431.1|,gi|118084695|ref|XM_416978.2|,gi|49169797|ref|NM_001001783.1|,gi|45384379|ref|NM_205347.1|,gi|71895650|ref|NM_001031501.1|,gi|118090469|ref|XM_001232004.1|
GO:0019866	organelle inner membrane	5 of 378 in the list	17 of 2245 in the genome	1	gi|118096456|ref|XM_001233064.1|,gi|118108977|ref|XM_001234630.1|,gi|118090949|ref|XM_001232779.1|,gi|57529752|ref|NM_001006518.1|,gi|45383565|ref|NM_204286.1|
GO:0044435	plastid part	14 of 378 in the list	62 of 2245 in the genome	1	gi|118096456|ref|XM_001233064.1|,gi|118101339|ref|XM_424534.2|,gi|118096778|ref|XM_414299.2|,gi|118082298|ref|XM_416074.2|,gi|118108977|ref|XM_001234630.1|,gi|118097974|ref|XM_414852.2|,gi|118104630|ref|XM_001231332.1|,gi|118092976|ref|XM_421751.2|,gi|118122275|ref|XM_424208.2|,gi|45382026|ref|NM_205461.1|,gi|118089685|ref|XM_001234321.1|,gi|71895358|ref|NM_001031114.1|,gi|118090469|ref|XM_001232…
GO:0031461	cullin-RING ubiquitin ligase complex	5 of 378 in the list	18 of 2245 in the genome	1	gi|118095009|ref|XM_422620.2|,gi|56118957|ref|NM_001007979.1|,gi|57529812|ref|NM_001006506.1|,gi|45382338|ref|NM_204852.1|,gi|54020690|ref|NM_204216.2|
GO:0044422	organelle part	73 of 378 in the list	393 of 2245 in the genome	1	gi|118087571|ref|XM_419331.2|,gi|118097079|ref|XM_414440.2|,gi|57525487|ref|NM_001006261.1|,gi|118098749|ref|XM_001233549.1|,gi|118122275|ref|XM_424208.2|,gi|61098010|ref|NM_001012868.1|,gi|71897016|ref|NM_001031337.1|,gi|71895358|ref|NM_001031114.1|,gi|61657936|ref|NM_001013395.1|,gi|118096456|ref|XM_001233064.1|,gi|118097121|ref|XM_414450.2|,gi|57529873|ref|NM_001006494.1|,gi|46048707|ref|NM_20…
GO:0005838	proteasome regulatory particle	3 of 378 in the list	9 of 2245 in the genome	1	gi|57529873|ref|NM_001006494.1|,gi|45384431|ref|NM_204958.1|,gi|118102835|ref|XM_425834.2|
GO:0022624	proteasome accessory complex	3 of 378 in the list	9 of 2245 in the genome	1	gi|57529873|ref|NM_001006494.1|,gi|45384431|ref|NM_204958.1|,gi|118102835|ref|XM_425834.2|
GO:0044455	mitochondrial membrane part	3 of 378 in the list	9 of 2245 in the genome	1	gi|118108977|ref|XM_001234630.1|,gi|118090949|ref|XM_001232779.1|,gi|57529752|ref|NM_001006518.1|
GO:0071944	cell periphery	15 of 378 in the list	70 of 2245 in the genome	1	gi|118103015|ref|XM_418146.2|,gi|118097121|ref|XM_414450.2|,gi|57529873|ref|NM_001006494.1|,gi|118100252|ref|XM_415805.2|,gi|45384335|ref|NM_205314.1|,gi|57530570|ref|NM_001006338.1|,gi|55926193|ref|NM_001007479.1|,gi|118084990|ref|XM_417113.2|,gi|118099890|ref|XM_001232431.1|,gi|118084695|ref|XM_416978.2|,gi|49169797|ref|NM_001001783.1|,gi|45384379|ref|NM_205347.1|,gi|71895650|ref|NM_001031501.1…
GO:0044424	intracellular part	289 of 378 in the list	1673 of 2245 in the genome	1	gi|118086754|ref|XM_419126.2|,gi|118099890|ref|XM_001232431.1|,gi|61657936|ref|NM_001013395.1|,gi|118100200|ref|XM_001234949.1|,gi|57529873|ref|NM_001006494.1|,gi|118093705|ref|XR_027186.1|,gi|118093781|ref|XM_422088.2|,gi|118089598|ref|XM_420301.2|,gi|46048707|ref|NM_205296.1|,gi|118094413|ref|XM_001233493.1|,gi|57530570|ref|NM_001006338.1|,gi|57530100|ref|NM_001006448.1|,gi|57529812|ref|NM_0010…
GO:0005622	intracellular	296 of 378 in the list	1720 of 2245 in the genome	1	gi|118086754|ref|XM_419126.2|,gi|118092988|ref|XM_421739.2|,gi|118099890|ref|XM_001232431.1|,gi|61657936|ref|NM_001013395.1|,gi|118100200|ref|XM_001234949.1|,gi|57529873|ref|NM_001006494.1|,gi|118093705|ref|XR_027186.1|,gi|118093781|ref|XM_422088.2|,gi|118089598|ref|XM_420301.2|,gi|46048707|ref|NM_205296.1|,gi|118094413|ref|XM_001233493.1|,gi|57530570|ref|NM_001006338.1|,gi|57530100|ref|NM_001006…
GO:0005768	endosome	3 of 378 in the list	10 of 2245 in the genome	1	gi|118096627|ref|XM_423372.2|,gi|118092579|ref|XM_421577.2|,gi|118098670|ref|XM_415222.2|
GO:0030118	clathrin coat	3 of 378 in the list	10 of 2245 in the genome	1	gi|57525487|ref|NM_001006261.1|,gi|71725352|ref|NM_001030008.1|,gi|118096033|ref|XR_026712.1|
GO:0009507	chloroplast	5 of 378 in the list	20 of 2245 in the genome	1	gi|118108977|ref|XM_001234630.1|,gi|118097974|ref|XM_414852.2|,gi|45382026|ref|NM_205461.1|,gi|118089685|ref|XM_001234321.1|,gi|118104630|ref|XM_001231332.1|
GO:0030964	NADH dehydrogenase complex	2 of 378 in the list	6 of 2245 in the genome	1	gi|118097165|ref|XM_001232015.1|,gi|118090949|ref|XM_001232779.1|
GO:0031967	organelle envelope	11 of 378 in the list	53 of 2245 in the genome	1	gi|118096456|ref|XM_001233064.1|,gi|118097121|ref|XM_414450.2|,gi|118101339|ref|XM_424534.2|,gi|118108977|ref|XM_001234630.1|,gi|118088771|ref|XM_419824.2|,gi|118085324|ref|XM_428171.2|,gi|57529752|ref|NM_001006518.1|,gi|118122275|ref|XM_424208.2|,gi|46048767|ref|NM_205120.1|,gi|118090949|ref|XM_001232779.1|,gi|45383565|ref|NM_204286.1|
GO:0031975	envelope	11 of 378 in the list	53 of 2245 in the genome	1	gi|118096456|ref|XM_001233064.1|,gi|118097121|ref|XM_414450.2|,gi|118101339|ref|XM_424534.2|,gi|118108977|ref|XM_001234630.1|,gi|118088771|ref|XM_419824.2|,gi|118085324|ref|XM_428171.2|,gi|57529752|ref|NM_001006518.1|,gi|118122275|ref|XM_424208.2|,gi|46048767|ref|NM_205120.1|,gi|118090949|ref|XM_001232779.1|,gi|45383565|ref|NM_204286.1|
GO:0009579	thylakoid	4 of 378 in the list	16 of 2245 in the genome	1	gi|118108977|ref|XM_001234630.1|,gi|45382026|ref|NM_205461.1|,gi|118089685|ref|XM_001234321.1|,gi|118104630|ref|XM_001231332.1|
GO:0015934	large ribosomal subunit	4 of 378 in the list	16 of 2245 in the genome	1	gi|118083603|ref|XM_416616.2|,gi|118096681|ref|XM_001233580.1|,gi|55926193|ref|NM_001007479.1|,gi|118086100|ref|XM_418775.2|
GO:0000428	DNA-directed RNA polymerase complex	3 of 378 in the list	11 of 2245 in the genome	1	gi|50753468|ref|XM_414001.1|,gi|118103218|ref|XM_418224.2|,gi|57530100|ref|NM_001006448.1|
GO:0005743	mitochondrial inner membrane	3 of 378 in the list	11 of 2245 in the genome	1	gi|118108977|ref|XM_001234630.1|,gi|118090949|ref|XM_001232779.1|,gi|57529752|ref|NM_001006518.1|
GO:0016591	DNA-directed RNA polymerase II, holoenzyme	3 of 378 in the list	11 of 2245 in the genome	1	gi|50753468|ref|XM_414001.1|,gi|118103218|ref|XM_418224.2|,gi|57530100|ref|NM_001006448.1|
GO:0030880	RNA polymerase complex	3 of 378 in the list	11 of 2245 in the genome	1	gi|50753468|ref|XM_414001.1|,gi|118103218|ref|XM_418224.2|,gi|57530100|ref|NM_001006448.1|
GO:0031966	mitochondrial membrane	3 of 378 in the list	11 of 2245 in the genome	1	gi|118108977|ref|XM_001234630.1|,gi|118090949|ref|XM_001232779.1|,gi|57529752|ref|NM_001006518.1|
GO:0055029	nuclear DNA-directed RNA polymerase complex	3 of 378 in the list	11 of 2245 in the genome	1	gi|50753468|ref|XM_414001.1|,gi|118103218|ref|XM_418224.2|,gi|57530100|ref|NM_001006448.1|
GO:0000151	ubiquitin ligase complex	6 of 378 in the list	27 of 2245 in the genome	1	gi|118095009|ref|XM_422620.2|,gi|56118957|ref|NM_001007979.1|,gi|57529812|ref|NM_001006506.1|,gi|45382338|ref|NM_204852.1|,gi|54020690|ref|NM_204216.2|,gi|71895688|ref|NM_001031509.1|
GO:0005746	mitochondrial respiratory chain	2 of 378 in the list	7 of 2245 in the genome	1	gi|118090949|ref|XM_001232779.1|,gi|57529752|ref|NM_001006518.1|
GO:0070469	respiratory chain	2 of 378 in the list	7 of 2245 in the genome	1	gi|118090949|ref|XM_001232779.1|,gi|57529752|ref|NM_001006518.1|
GO:0009532	plastid stroma	6 of 378 in the list	29 of 2245 in the genome	1	gi|118096456|ref|XM_001233064.1|,gi|118092976|ref|XM_421751.2|,gi|118096778|ref|XM_414299.2|,gi|118082298|ref|XM_416074.2|,gi|118097974|ref|XM_414852.2|,gi|61657936|ref|NM_001013395.1|
GO:0043229	intracellular organelle	232 of 378 in the list	1357 of 2245 in the genome	1	gi|71897020|ref|NM_001030727.1|,gi|118085025|ref|XM_417130.2|,gi|66392161|ref|NM_001006220.2|,gi|118122275|ref|XM_424208.2|,gi|118101031|ref|XM_001234296.1|,gi|71895358|ref|NM_001031114.1|,gi|61657936|ref|NM_001013395.1|,gi|118098670|ref|XM_415222.2|,gi|118100200|ref|XM_001234949.1|,gi|118097121|ref|XM_414450.2|,gi|86129483|ref|NM_001039287.1|,gi|57529873|ref|NM_001006494.1|,gi|118099920|ref|XM_0…
GO:0042579	microbody	7 of 378 in the list	35 of 2245 in the genome	1	gi|66392161|ref|NM_001006220.2|,gi|45383937|ref|NM_205254.1|,gi|118096960|ref|XM_414406.2|,gi|86129483|ref|NM_001039287.1|,gi|71896650|ref|NM_001031152.1|,gi|118086873|ref|XM_419158.2|,gi|118093374|ref|XM_421901.2|
GO:0009536	plastid	44 of 378 in the list	250 of 2245 in the genome	1	gi|118098551|ref|XM_415171.2|,gi|118086010|ref|XM_418801.2|,gi|45382338|ref|NM_204852.1|,gi|118103204|ref|XM_418204.2|,gi|118122275|ref|XM_424208.2|,gi|46048767|ref|NM_205120.1|,gi|118089685|ref|XM_001234321.1|,gi|71895358|ref|NM_001031114.1|,gi|61657936|ref|NM_001013395.1|,gi|118096456|ref|XM_001233064.1|,gi|118100200|ref|XM_001234949.1|,gi|118101339|ref|XM_424534.2|,gi|46048707|ref|NM_205296.1|…
GO:0043226	organelle	234 of 378 in the list	1375 of 2245 in the genome	1	gi|71897020|ref|NM_001030727.1|,gi|118085025|ref|XM_417130.2|,gi|66392161|ref|NM_001006220.2|,gi|118122275|ref|XM_424208.2|,gi|118101031|ref|XM_001234296.1|,gi|71895358|ref|NM_001031114.1|,gi|61657936|ref|NM_001013395.1|,gi|118098670|ref|XM_415222.2|,gi|118100200|ref|XM_001234949.1|,gi|118097121|ref|XM_414450.2|,gi|86129483|ref|NM_001039287.1|,gi|57529873|ref|NM_001006494.1|,gi|118099920|ref|XM_0…
GO:0044428	nuclear part	19 of 378 in the list	107 of 2245 in the genome	1	gi|118083603|ref|XM_416616.2|,gi|118087571|ref|XM_419331.2|,gi|55926193|ref|NM_001007479.1|,gi|118092018|ref|XM_421294.2|,gi|118098793|ref|XM_001233984.1|,gi|45382972|ref|NM_204599.1|,gi|45382498|ref|NM_204909.1|,gi|118097121|ref|XM_414450.2|,gi|57529873|ref|NM_001006494.1|,gi|50753468|ref|XM_414001.1|,gi|71894922|ref|NM_001031207.1|,gi|118085324|ref|XM_428171.2|,gi|57530100|ref|NM_001006448.1|,g…
GO:0005739	mitochondrion	6 of 378 in the list	32 of 2245 in the genome	1	gi|71897020|ref|NM_001030727.1|,gi|118108977|ref|XM_001234630.1|,gi|118099248|ref|XR_027102.1|,gi|118090949|ref|XM_001232779.1|,gi|118091015|ref|XM_420942.2|,gi|57529752|ref|NM_001006518.1|
GO:0030117	membrane coat	3 of 378 in the list	15 of 2245 in the genome	1	gi|57525487|ref|NM_001006261.1|,gi|71725352|ref|NM_001030008.1|,gi|118096033|ref|XR_026712.1|
GO:0048475	coated membrane	3 of 378 in the list	15 of 2245 in the genome	1	gi|57525487|ref|NM_001006261.1|,gi|71725352|ref|NM_001030008.1|,gi|118096033|ref|XR_026712.1|
GO:0042995	cell projection	9 of 378 in the list	51 of 2245 in the genome	1	gi|118091779|ref|XM_421217.2|,gi|71895042|ref|NM_001031229.1|,gi|56605919|ref|NM_001008463.1|,gi|45384009|ref|NM_205172.1|,gi|118098749|ref|XM_001233549.1|,gi|71895284|ref|NM_001030622.1|,gi|71894830|ref|NM_001031063.1|,gi|118088264|ref|XM_419596.2|,gi|118100469|ref|XM_417328.2|
GO:0043231	intracellular membrane-bounded organelle	194 of 378 in the list	1153 of 2245 in the genome	1	gi|71897020|ref|NM_001030727.1|,gi|118085025|ref|XM_417130.2|,gi|66392161|ref|NM_001006220.2|,gi|118122275|ref|XM_424208.2|,gi|71895358|ref|NM_001031114.1|,gi|61657936|ref|NM_001013395.1|,gi|118098670|ref|XM_415222.2|,gi|118100200|ref|XM_001234949.1|,gi|118097121|ref|XM_414450.2|,gi|86129483|ref|NM_001039287.1|,gi|57529873|ref|NM_001006494.1|,gi|118099920|ref|XM_001232922.1|,gi|118093781|ref|XM_4…
GO:0005634	nucleus	20 of 378 in the list	119 of 2245 in the genome	1	gi|118083603|ref|XM_416616.2|,gi|118087571|ref|XM_419331.2|,gi|55926193|ref|NM_001007479.1|,gi|118092018|ref|XM_421294.2|,gi|118098793|ref|XM_001233984.1|,gi|45382972|ref|NM_204599.1|,gi|45382498|ref|NM_204909.1|,gi|118097121|ref|XM_414450.2|,gi|57529873|ref|NM_001006494.1|,gi|50753468|ref|XM_414001.1|,gi|71894922|ref|NM_001031207.1|,gi|118085324|ref|XM_428171.2|,gi|57530100|ref|NM_001006448.1|,g…
GO:0012505	endomembrane system	8 of 378 in the list	47 of 2245 in the genome	1	gi|118103015|ref|XM_418146.2|,gi|118097121|ref|XM_414450.2|,gi|118089294|ref|XM_420156.2|,gi|118085324|ref|XM_428171.2|,gi|118084093|ref|XR_027149.1|,gi|57525487|ref|NM_001006261.1|,gi|118092579|ref|XM_421577.2|,gi|118098670|ref|XM_415222.2|
GO:0005737	cytoplasm	116 of 378 in the list	694 of 2245 in the genome	1	gi|71897020|ref|NM_001030727.1|,gi|118102244|ref|XM_427542.2|,gi|71725352|ref|NM_001030008.1|,gi|66392161|ref|NM_001006220.2|,gi|57525487|ref|NM_001006261.1|,gi|118122275|ref|XM_424208.2|,gi|118101800|ref|XM_417833.2|,gi|118104158|ref|XM_425038.2|,gi|71895358|ref|NM_001031114.1|,gi|118101031|ref|XM_001234296.1|,gi|61657936|ref|NM_001013395.1|,gi|118098670|ref|XM_415222.2|,gi|118096456|ref|XM_0012…
GO:0015629	actin cytoskeleton	2 of 378 in the list	11 of 2245 in the genome	1	gi|118089598|ref|XM_420301.2|,gi|45382568|ref|NM_205224.1|
GO:0031981	nuclear lumen	17 of 378 in the list	103 of 2245 in the genome	1	gi|118083603|ref|XM_416616.2|,gi|118087571|ref|XM_419331.2|,gi|55926193|ref|NM_001007479.1|,gi|118092018|ref|XM_421294.2|,gi|45382972|ref|NM_204599.1|,gi|45382498|ref|NM_204909.1|,gi|118097121|ref|XM_414450.2|,gi|57529873|ref|NM_001006494.1|,gi|50753468|ref|XM_414001.1|,gi|71894922|ref|NM_001031207.1|,gi|57530100|ref|NM_001006448.1|,gi|118086100|ref|XM_418775.2|,gi|71897374|ref|NM_001030894.1|,gi…
GO:0043233	organelle lumen	17 of 378 in the list	103 of 2245 in the genome	1	gi|118083603|ref|XM_416616.2|,gi|118087571|ref|XM_419331.2|,gi|55926193|ref|NM_001007479.1|,gi|118092018|ref|XM_421294.2|,gi|45382972|ref|NM_204599.1|,gi|45382498|ref|NM_204909.1|,gi|118097121|ref|XM_414450.2|,gi|57529873|ref|NM_001006494.1|,gi|50753468|ref|XM_414001.1|,gi|71894922|ref|NM_001031207.1|,gi|57530100|ref|NM_001006448.1|,gi|118086100|ref|XM_418775.2|,gi|71897374|ref|NM_001030894.1|,gi…
GO:0070013	intracellular organelle lumen	17 of 378 in the list	103 of 2245 in the genome	1	gi|118083603|ref|XM_416616.2|,gi|118087571|ref|XM_419331.2|,gi|55926193|ref|NM_001007479.1|,gi|118092018|ref|XM_421294.2|,gi|45382972|ref|NM_204599.1|,gi|45382498|ref|NM_204909.1|,gi|118097121|ref|XM_414450.2|,gi|57529873|ref|NM_001006494.1|,gi|50753468|ref|XM_414001.1|,gi|71894922|ref|NM_001031207.1|,gi|57530100|ref|NM_001006448.1|,gi|118086100|ref|XM_418775.2|,gi|71897374|ref|NM_001030894.1|,gi…
GO:0031974	membrane-enclosed lumen	17 of 378 in the list	104 of 2245 in the genome	1	gi|118083603|ref|XM_416616.2|,gi|118087571|ref|XM_419331.2|,gi|55926193|ref|NM_001007479.1|,gi|118092018|ref|XM_421294.2|,gi|45382972|ref|NM_204599.1|,gi|45382498|ref|NM_204909.1|,gi|118097121|ref|XM_414450.2|,gi|57529873|ref|NM_001006494.1|,gi|50753468|ref|XM_414001.1|,gi|71894922|ref|NM_001031207.1|,gi|57530100|ref|NM_001006448.1|,gi|118086100|ref|XM_418775.2|,gi|71897374|ref|NM_001030894.1|,gi…
GO:0043227	membrane-bounded organelle	196 of 378 in the list	1175 of 2245 in the genome	1	gi|71897020|ref|NM_001030727.1|,gi|118085025|ref|XM_417130.2|,gi|66392161|ref|NM_001006220.2|,gi|118122275|ref|XM_424208.2|,gi|71895358|ref|NM_001031114.1|,gi|61657936|ref|NM_001013395.1|,gi|118098670|ref|XM_415222.2|,gi|118100200|ref|XM_001234949.1|,gi|118097121|ref|XM_414450.2|,gi|86129483|ref|NM_001039287.1|,gi|57529873|ref|NM_001006494.1|,gi|118099920|ref|XM_001232922.1|,gi|118093781|ref|XM_4…
GO:0005740	mitochondrial envelope	3 of 378 in the list	18 of 2245 in the genome	1	gi|118108977|ref|XM_001234630.1|,gi|118090949|ref|XM_001232779.1|,gi|57529752|ref|NM_001006518.1|
GO:0016469	proton-transporting two-sector ATPase complex	3 of 378 in the list	18 of 2245 in the genome	1	gi|118101339|ref|XM_424534.2|,gi|118108977|ref|XM_001234630.1|,gi|45383565|ref|NM_204286.1|
GO:0044430	cytoskeletal part	2 of 378 in the list	12 of 2245 in the genome	1	gi|118098749|ref|XM_001233549.1|,gi|45384335|ref|NM_205314.1|
GO:0005856	cytoskeleton	11 of 378 in the list	69 of 2245 in the genome	1	gi|118103015|ref|XM_418146.2|,gi|118088294|ref|XM_419609.2|,gi|118089598|ref|XM_420301.2|,gi|118099194|ref|XM_415530.2|,gi|45384335|ref|NM_205314.1|,gi|45382568|ref|NM_205224.1|,gi|56605919|ref|NM_001008463.1|,gi|118098749|ref|XM_001233549.1|,gi|71895284|ref|NM_001030622.1|,gi|45382498|ref|NM_204909.1|,gi|118097825|ref|XM_001233050.1|
GO:0005576	extracellular region	4 of 378 in the list	26 of 2245 in the genome	1	gi|118098793|ref|XM_001233984.1|,gi|46048767|ref|NM_205120.1|,gi|56711275|ref|NM_001008681.1|,gi|118087450|ref|XM_418405.2|
GO:0044429	mitochondrial part	4 of 378 in the list	26 of 2245 in the genome	1	gi|118108977|ref|XM_001234630.1|,gi|118090949|ref|XM_001232779.1|,gi|118091015|ref|XM_420942.2|,gi|57529752|ref|NM_001006518.1|
GO:0044431	Golgi apparatus part	2 of 378 in the list	13 of 2245 in the genome	1	gi|86129529|ref|NM_001039312.1|,gi|71895206|ref|NM_001030902.1|
GO:0044444	cytoplasmic part	109 of 378 in the list	667 of 2245 in the genome	1	gi|71897020|ref|NM_001030727.1|,gi|118102244|ref|XM_427542.2|,gi|71725352|ref|NM_001030008.1|,gi|66392161|ref|NM_001006220.2|,gi|57525487|ref|NM_001006261.1|,gi|118122275|ref|XM_424208.2|,gi|118101800|ref|XM_417833.2|,gi|118104158|ref|XM_425038.2|,gi|71895358|ref|NM_001031114.1|,gi|118101031|ref|XM_001234296.1|,gi|61657936|ref|NM_001013395.1|,gi|118098670|ref|XM_415222.2|,gi|118096456|ref|XM_0012…
GO:0031090	organelle membrane	19 of 378 in the list	126 of 2245 in the genome	1	gi|118090459|ref|XM_420685.2|,gi|118084651|ref|XM_416972.2|,gi|118097079|ref|XM_414440.2|,gi|57525487|ref|NM_001006261.1|,gi|61098010|ref|NM_001012868.1|,gi|61097962|ref|NM_001012883.1|,gi|118094115|ref|XM_001233851.1|,gi|118090949|ref|XM_001232779.1|,gi|71895290|ref|NM_001030619.1|,gi|118096456|ref|XM_001233064.1|,gi|118101339|ref|XM_424534.2|,gi|118108977|ref|XM_001234630.1|,gi|56711275|ref|NM_…
GO:0031410	cytoplasmic vesicle	8 of 378 in the list	58 of 2245 in the genome	1	gi|118083051|ref|XM_416423.2|,gi|118084950|ref|XM_417093.2|,gi|118084651|ref|XM_416972.2|,gi|118082906|ref|XM_416347.2|,gi|57525487|ref|NM_001006261.1|,gi|71897244|ref|NM_001030669.1|,gi|45383176|ref|NM_204494.1|,gi|118103331|ref|XM_418262.2|
GO:0031982	vesicle	8 of 378 in the list	59 of 2245 in the genome	1	gi|118083051|ref|XM_416423.2|,gi|118084950|ref|XM_417093.2|,gi|118084651|ref|XM_416972.2|,gi|118082906|ref|XM_416347.2|,gi|57525487|ref|NM_001006261.1|,gi|71897244|ref|NM_001030669.1|,gi|45383176|ref|NM_204494.1|,gi|118103331|ref|XM_418262.2|
GO:0009526	plastid envelope	3 of 378 in the list	25 of 2245 in the genome	1	gi|118096456|ref|XM_001233064.1|,gi|118101339|ref|XM_424534.2|,gi|118122275|ref|XM_424208.2|
GO:0005794	Golgi apparatus	2 of 378 in the list	19 of 2245 in the genome	1	gi|86129529|ref|NM_001039312.1|,gi|71895206|ref|NM_001030902.1|
GO:0015630	microtubule cytoskeleton	6 of 378 in the list	50 of 2245 in the genome	1	gi|118103015|ref|XM_418146.2|,gi|118098749|ref|XM_001233549.1|,gi|118088294|ref|XM_419609.2|,gi|118099194|ref|XM_415530.2|,gi|45384335|ref|NM_205314.1|,gi|45382498|ref|NM_204909.1|
GO:0005773	vacuole	3 of 378 in the list	28 of 2245 in the genome	1	gi|118090459|ref|XM_420685.2|,gi|118092364|ref|XM_421479.2|,gi|118101811|ref|XM_417847.2|
GO:0044425	membrane part	12 of 378 in the list	93 of 2245 in the genome	1	gi|118097121|ref|XM_414450.2|,gi|118101339|ref|XM_424534.2|,gi|71725352|ref|NM_001030008.1|,gi|118108977|ref|XM_001234630.1|,gi|118097165|ref|XM_001232015.1|,gi|118096033|ref|XR_026712.1|,gi|48976094|ref|NM_001001748.1|,gi|71895490|ref|NM_001030581.1|,gi|57529752|ref|NM_001006518.1|,gi|57525487|ref|NM_001006261.1|,gi|118090949|ref|XM_001232779.1|,gi|45383565|ref|NM_204286.1|
GO:0044427	chromosomal part	7 of 378 in the list	62 of 2245 in the genome	1	gi|45384359|ref|NM_205007.1|,gi|57529812|ref|NM_001006506.1|,gi|118097317|ref|XM_414529.2|,gi|71897016|ref|NM_001031337.1|,gi|46048707|ref|NM_205296.1|,gi|118085387|ref|XM_423715.2|,gi|71894990|ref|NM_001030853.1|
GO:0005694	chromosome	7 of 378 in the list	65 of 2245 in the genome	1	gi|45384359|ref|NM_205007.1|,gi|57529812|ref|NM_001006506.1|,gi|118097317|ref|XM_414529.2|,gi|71897016|ref|NM_001031337.1|,gi|46048707|ref|NM_205296.1|,gi|118085387|ref|XM_423715.2|,gi|71894990|ref|NM_001030853.1|
GO:0016020	membrane	72 of 378 in the list	508 of 2245 in the genome	1	gi|118085025|ref|XM_417130.2|,gi|71725352|ref|NM_001030008.1|,gi|118097079|ref|XM_414440.2|,gi|46048667|ref|NM_205388.1|,gi|118110043|ref|XM_001236394.1|,gi|57525487|ref|NM_001006261.1|,gi|118100736|ref|XM_417451.2|,gi|61098010|ref|NM_001012868.1|,gi|118093731|ref|XM_427965.2|,gi|118103015|ref|XM_418146.2|,gi|118096456|ref|XM_001233064.1|,gi|118097121|ref|XM_414450.2|,gi|86129483|ref|NM_001039287…
GO:0000785	chromatin	3 of 378 in the list	41 of 2245 in the genome	1	gi|45384359|ref|NM_205007.1|,gi|46048707|ref|NM_205296.1|,gi|118085387|ref|XM_423715.2|

## Sheet: F1 vs POF1_Biological process
Biological process (F1 vs POF1)
ID of GO Term	GO Term	Cluster frequency	Genome frequency of use	Corrected p-value	Genes annotated to the term
GO:0009886	post-embryonic morphogenesis	3 of 210 in the list	4 of 2205 in the genome	0.85915	gi|118103015|ref|XM_418146.2|,gi|118087635|ref|XM_419357.2|,gi|118103866|ref|XM_424751.2|
GO:0071844	cellular component assembly at cellular level	9 of 210 in the list	34 of 2205 in the genome	0.92771	gi|118103015|ref|XM_418146.2|,gi|45383689|ref|NM_204217.1|,gi|118102309|ref|XM_419249.2|,gi|118104630|ref|XM_001231332.1|,gi|71895284|ref|NM_001030622.1|,gi|118081899|ref|XM_414990.2|,gi|71896202|ref|NM_001031598.1|,gi|45382026|ref|NM_205461.1|,gi|118093659|ref|XM_001235189.1|
GO:0022607	cellular component assembly	9 of 210 in the list	37 of 2205 in the genome	1	gi|118103015|ref|XM_418146.2|,gi|45383689|ref|NM_204217.1|,gi|118102309|ref|XM_419249.2|,gi|118104630|ref|XM_001231332.1|,gi|71895284|ref|NM_001030622.1|,gi|118081899|ref|XM_414990.2|,gi|71896202|ref|NM_001031598.1|,gi|45382026|ref|NM_205461.1|,gi|118093659|ref|XM_001235189.1|
GO:0048507	meristem development	4 of 210 in the list	9 of 2205 in the genome	1	gi|45383561|ref|NM_204289.1|,gi|71897026|ref|NM_001031341.1|,gi|118103866|ref|XM_424751.2|,gi|118101407|ref|XM_424402.2|
GO:0010073	meristem maintenance	3 of 210 in the list	5 of 2205 in the genome	1	gi|45383561|ref|NM_204289.1|,gi|71897026|ref|NM_001031341.1|,gi|118101407|ref|XM_424402.2|
GO:0034622	cellular macromolecular complex assembly	7 of 210 in the list	27 of 2205 in the genome	1	gi|118103015|ref|XM_418146.2|,gi|45383689|ref|NM_204217.1|,gi|118081899|ref|XM_414990.2|,gi|71896202|ref|NM_001031598.1|,gi|118102309|ref|XM_419249.2|,gi|45382026|ref|NM_205461.1|,gi|118104630|ref|XM_001231332.1|
GO:0009056	catabolic process	20 of 210 in the list	124 of 2205 in the genome	1	gi|118096004|ref|XM_425089.2|,gi|118102244|ref|XM_427542.2|,gi|118095009|ref|XM_422620.2|,gi|61098038|ref|NM_001012860.1|,gi|57530143|ref|NM_001006440.1|,gi|118097864|ref|XM_414824.2|,gi|45382392|ref|NM_204876.1|,gi|45384405|ref|NM_204943.1|,gi|71895122|ref|NM_001031243.1|,gi|118102835|ref|XM_425834.2|,gi|118103015|ref|XM_418146.2|,gi|57529873|ref|NM_001006494.1|,gi|118108977|ref|XM_001234630.1|,…
GO:0006195	purine nucleotide catabolic process	8 of 210 in the list	34 of 2205 in the genome	1	gi|118103015|ref|XM_418146.2|,gi|118108977|ref|XM_001234630.1|,gi|57530143|ref|NM_001006440.1|,gi|118102309|ref|XM_419249.2|,gi|54020686|ref|NM_204157.2|,gi|98162714|ref|NM_001032362.1|,gi|118081899|ref|XM_414990.2|,gi|71896202|ref|NM_001031598.1|
GO:0009143	nucleoside triphosphate catabolic process	8 of 210 in the list	34 of 2205 in the genome	1	gi|118103015|ref|XM_418146.2|,gi|118108977|ref|XM_001234630.1|,gi|57530143|ref|NM_001006440.1|,gi|118102309|ref|XM_419249.2|,gi|54020686|ref|NM_204157.2|,gi|98162714|ref|NM_001032362.1|,gi|118081899|ref|XM_414990.2|,gi|71896202|ref|NM_001031598.1|
GO:0009146	purine nucleoside triphosphate catabolic process	8 of 210 in the list	34 of 2205 in the genome	1	gi|118103015|ref|XM_418146.2|,gi|118108977|ref|XM_001234630.1|,gi|57530143|ref|NM_001006440.1|,gi|118102309|ref|XM_419249.2|,gi|54020686|ref|NM_204157.2|,gi|98162714|ref|NM_001032362.1|,gi|118081899|ref|XM_414990.2|,gi|71896202|ref|NM_001031598.1|
GO:0009154	purine ribonucleotide catabolic process	8 of 210 in the list	34 of 2205 in the genome	1	gi|118103015|ref|XM_418146.2|,gi|118108977|ref|XM_001234630.1|,gi|57530143|ref|NM_001006440.1|,gi|118102309|ref|XM_419249.2|,gi|54020686|ref|NM_204157.2|,gi|98162714|ref|NM_001032362.1|,gi|118081899|ref|XM_414990.2|,gi|71896202|ref|NM_001031598.1|
GO:0009166	nucleotide catabolic process	8 of 210 in the list	34 of 2205 in the genome	1	gi|118103015|ref|XM_418146.2|,gi|118108977|ref|XM_001234630.1|,gi|57530143|ref|NM_001006440.1|,gi|118102309|ref|XM_419249.2|,gi|54020686|ref|NM_204157.2|,gi|98162714|ref|NM_001032362.1|,gi|118081899|ref|XM_414990.2|,gi|71896202|ref|NM_001031598.1|
GO:0009203	ribonucleoside triphosphate catabolic process	8 of 210 in the list	34 of 2205 in the genome	1	gi|118103015|ref|XM_418146.2|,gi|118108977|ref|XM_001234630.1|,gi|57530143|ref|NM_001006440.1|,gi|118102309|ref|XM_419249.2|,gi|54020686|ref|NM_204157.2|,gi|98162714|ref|NM_001032362.1|,gi|118081899|ref|XM_414990.2|,gi|71896202|ref|NM_001031598.1|
GO:0009207	purine ribonucleoside triphosphate catabolic process	8 of 210 in the list	34 of 2205 in the genome	1	gi|118103015|ref|XM_418146.2|,gi|118108977|ref|XM_001234630.1|,gi|57530143|ref|NM_001006440.1|,gi|118102309|ref|XM_419249.2|,gi|54020686|ref|NM_204157.2|,gi|98162714|ref|NM_001032362.1|,gi|118081899|ref|XM_414990.2|,gi|71896202|ref|NM_001031598.1|
GO:0009261	ribonucleotide catabolic process	8 of 210 in the list	34 of 2205 in the genome	1	gi|118103015|ref|XM_418146.2|,gi|118108977|ref|XM_001234630.1|,gi|57530143|ref|NM_001006440.1|,gi|118102309|ref|XM_419249.2|,gi|54020686|ref|NM_204157.2|,gi|98162714|ref|NM_001032362.1|,gi|118081899|ref|XM_414990.2|,gi|71896202|ref|NM_001031598.1|
GO:0072523	purine-containing compound catabolic process	8 of 210 in the list	34 of 2205 in the genome	1	gi|118103015|ref|XM_418146.2|,gi|118108977|ref|XM_001234630.1|,gi|57530143|ref|NM_001006440.1|,gi|118102309|ref|XM_419249.2|,gi|54020686|ref|NM_204157.2|,gi|98162714|ref|NM_001032362.1|,gi|118081899|ref|XM_414990.2|,gi|71896202|ref|NM_001031598.1|
GO:1901136	carbohydrate derivative catabolic process	8 of 210 in the list	34 of 2205 in the genome	1	gi|118103015|ref|XM_418146.2|,gi|118108977|ref|XM_001234630.1|,gi|57530143|ref|NM_001006440.1|,gi|118102309|ref|XM_419249.2|,gi|54020686|ref|NM_204157.2|,gi|98162714|ref|NM_001032362.1|,gi|118081899|ref|XM_414990.2|,gi|71896202|ref|NM_001031598.1|
GO:0043623	cellular protein complex assembly	6 of 210 in the list	23 of 2205 in the genome	1	gi|118103015|ref|XM_418146.2|,gi|118081899|ref|XM_414990.2|,gi|71896202|ref|NM_001031598.1|,gi|118102309|ref|XM_419249.2|,gi|45382026|ref|NM_205461.1|,gi|118104630|ref|XM_001231332.1|
GO:0065003	macromolecular complex assembly	7 of 210 in the list	30 of 2205 in the genome	1	gi|118103015|ref|XM_418146.2|,gi|45383689|ref|NM_204217.1|,gi|118081899|ref|XM_414990.2|,gi|71896202|ref|NM_001031598.1|,gi|118102309|ref|XM_419249.2|,gi|45382026|ref|NM_205461.1|,gi|118104630|ref|XM_001231332.1|
GO:0044248	cellular catabolic process	18 of 210 in the list	114 of 2205 in the genome	1	gi|118102244|ref|XM_427542.2|,gi|118095009|ref|XM_422620.2|,gi|61098038|ref|NM_001012860.1|,gi|57530143|ref|NM_001006440.1|,gi|118097864|ref|XM_414824.2|,gi|45384405|ref|NM_204943.1|,gi|71895122|ref|NM_001031243.1|,gi|118102835|ref|XM_425834.2|,gi|118103015|ref|XM_418146.2|,gi|57529873|ref|NM_001006494.1|,gi|118108977|ref|XM_001234630.1|,gi|118103270|ref|XM_418237.2|,gi|118102309|ref|XM_419249.2|…
GO:0034655	nucleobase-containing compound catabolic process	8 of 210 in the list	38 of 2205 in the genome	1	gi|118103015|ref|XM_418146.2|,gi|118108977|ref|XM_001234630.1|,gi|57530143|ref|NM_001006440.1|,gi|118102309|ref|XM_419249.2|,gi|54020686|ref|NM_204157.2|,gi|98162714|ref|NM_001032362.1|,gi|118081899|ref|XM_414990.2|,gi|71896202|ref|NM_001031598.1|
GO:0044270	cellular nitrogen compound catabolic process	8 of 210 in the list	38 of 2205 in the genome	1	gi|118103015|ref|XM_418146.2|,gi|118108977|ref|XM_001234630.1|,gi|57530143|ref|NM_001006440.1|,gi|118102309|ref|XM_419249.2|,gi|54020686|ref|NM_204157.2|,gi|98162714|ref|NM_001032362.1|,gi|118081899|ref|XM_414990.2|,gi|71896202|ref|NM_001031598.1|
GO:0046700	heterocycle catabolic process	8 of 210 in the list	38 of 2205 in the genome	1	gi|118103015|ref|XM_418146.2|,gi|118108977|ref|XM_001234630.1|,gi|57530143|ref|NM_001006440.1|,gi|118102309|ref|XM_419249.2|,gi|54020686|ref|NM_204157.2|,gi|98162714|ref|NM_001032362.1|,gi|118081899|ref|XM_414990.2|,gi|71896202|ref|NM_001031598.1|
GO:0006461	protein complex assembly	6 of 210 in the list	25 of 2205 in the genome	1	gi|118103015|ref|XM_418146.2|,gi|118081899|ref|XM_414990.2|,gi|71896202|ref|NM_001031598.1|,gi|118102309|ref|XM_419249.2|,gi|45382026|ref|NM_205461.1|,gi|118104630|ref|XM_001231332.1|
GO:0070271	protein complex biogenesis	6 of 210 in the list	25 of 2205 in the genome	1	gi|118103015|ref|XM_418146.2|,gi|118081899|ref|XM_414990.2|,gi|71896202|ref|NM_001031598.1|,gi|118102309|ref|XM_419249.2|,gi|45382026|ref|NM_205461.1|,gi|118104630|ref|XM_001231332.1|
GO:0071822	protein complex subunit organization	6 of 210 in the list	25 of 2205 in the genome	1	gi|118103015|ref|XM_418146.2|,gi|118081899|ref|XM_414990.2|,gi|71896202|ref|NM_001031598.1|,gi|118102309|ref|XM_419249.2|,gi|45382026|ref|NM_205461.1|,gi|118104630|ref|XM_001231332.1|
GO:0044085	cellular component biogenesis	11 of 210 in the list	65 of 2205 in the genome	1	gi|118103015|ref|XM_418146.2|,gi|45383689|ref|NM_204217.1|,gi|118102309|ref|XM_419249.2|,gi|118104630|ref|XM_001231332.1|,gi|52138652|ref|NM_001004379.1|,gi|71895284|ref|NM_001030622.1|,gi|118103717|ref|XM_424773.2|,gi|118081899|ref|XM_414990.2|,gi|71896202|ref|NM_001031598.1|,gi|45382026|ref|NM_205461.1|,gi|118093659|ref|XM_001235189.1|
GO:0008152	metabolic process	129 of 210 in the list	1224 of 2205 in the genome	1	gi|71897020|ref|NM_001030727.1|,gi|45384001|ref|NM_205177.1|,gi|118098163|ref|XM_414960.2|,gi|57530143|ref|NM_001006440.1|,gi|61098034|ref|NM_001012862.1|,gi|45383711|ref|NM_204203.1|,gi|118091109|ref|XM_420907.2|,gi|118091559|ref|XM_421123.2|,gi|57529873|ref|NM_001006494.1|,gi|71897162|ref|NM_001030649.1|,gi|118081899|ref|XM_414990.2|,gi|45382026|ref|NM_205461.1|,gi|114326304|ref|NM_001048077.1|…
GO:0006457	protein folding	2 of 210 in the list	4 of 2205 in the genome	1	gi|118110962|ref|XM_001236937.1|,gi|61098371|ref|NM_001012916.1|
GO:0009451	RNA modification	2 of 210 in the list	4 of 2205 in the genome	1	gi|56119045|ref|NM_001007843.1|,gi|118093062|ref|XM_421776.2|
GO:0010074	maintenance of meristem identity	2 of 210 in the list	4 of 2205 in the genome	1	gi|71897026|ref|NM_001031341.1|,gi|118101407|ref|XM_424402.2|
GO:0019827	stem cell maintenance	2 of 210 in the list	4 of 2205 in the genome	1	gi|71897026|ref|NM_001031341.1|,gi|118101407|ref|XM_424402.2|
GO:0045596	negative regulation of cell differentiation	2 of 210 in the list	4 of 2205 in the genome	1	gi|71897026|ref|NM_001031341.1|,gi|118101407|ref|XM_424402.2|
GO:0048863	stem cell differentiation	2 of 210 in the list	4 of 2205 in the genome	1	gi|71897026|ref|NM_001031341.1|,gi|118101407|ref|XM_424402.2|
GO:0048864	stem cell development	2 of 210 in the list	4 of 2205 in the genome	1	gi|71897026|ref|NM_001031341.1|,gi|118101407|ref|XM_424402.2|
GO:0006163	purine nucleotide metabolic process	10 of 210 in the list	60 of 2205 in the genome	1	gi|118103015|ref|XM_418146.2|,gi|118101339|ref|XM_424534.2|,gi|118108977|ref|XM_001234630.1|,gi|57530143|ref|NM_001006440.1|,gi|118102309|ref|XM_419249.2|,gi|54020686|ref|NM_204157.2|,gi|45382980|ref|NM_205529.1|,gi|98162714|ref|NM_001032362.1|,gi|118081899|ref|XM_414990.2|,gi|71896202|ref|NM_001031598.1|
GO:0009144	purine nucleoside triphosphate metabolic process	9 of 210 in the list	53 of 2205 in the genome	1	gi|118103015|ref|XM_418146.2|,gi|118101339|ref|XM_424534.2|,gi|118108977|ref|XM_001234630.1|,gi|57530143|ref|NM_001006440.1|,gi|118102309|ref|XM_419249.2|,gi|54020686|ref|NM_204157.2|,gi|98162714|ref|NM_001032362.1|,gi|118081899|ref|XM_414990.2|,gi|71896202|ref|NM_001031598.1|
GO:0009150	purine ribonucleotide metabolic process	9 of 210 in the list	53 of 2205 in the genome	1	gi|118103015|ref|XM_418146.2|,gi|118101339|ref|XM_424534.2|,gi|118108977|ref|XM_001234630.1|,gi|57530143|ref|NM_001006440.1|,gi|118102309|ref|XM_419249.2|,gi|54020686|ref|NM_204157.2|,gi|98162714|ref|NM_001032362.1|,gi|118081899|ref|XM_414990.2|,gi|71896202|ref|NM_001031598.1|
GO:0009205	purine ribonucleoside triphosphate metabolic process	9 of 210 in the list	53 of 2205 in the genome	1	gi|118103015|ref|XM_418146.2|,gi|118101339|ref|XM_424534.2|,gi|118108977|ref|XM_001234630.1|,gi|57530143|ref|NM_001006440.1|,gi|118102309|ref|XM_419249.2|,gi|54020686|ref|NM_204157.2|,gi|98162714|ref|NM_001032362.1|,gi|118081899|ref|XM_414990.2|,gi|71896202|ref|NM_001031598.1|
GO:0007017	microtubule-based process	5 of 210 in the list	23 of 2205 in the genome	1	gi|118103015|ref|XM_418146.2|,gi|118081899|ref|XM_414990.2|,gi|71895284|ref|NM_001030622.1|,gi|71896202|ref|NM_001031598.1|,gi|118102309|ref|XM_419249.2|
GO:0048523	negative regulation of cellular process	3 of 210 in the list	10 of 2205 in the genome	1	gi|57529812|ref|NM_001006506.1|,gi|71897026|ref|NM_001031341.1|,gi|118101407|ref|XM_424402.2|
GO:0009888	tissue development	5 of 210 in the list	24 of 2205 in the genome	1	gi|45383561|ref|NM_204289.1|,gi|71897026|ref|NM_001031341.1|,gi|118092701|ref|XM_421632.2|,gi|118103866|ref|XM_424751.2|,gi|118101407|ref|XM_424402.2|
GO:0009062	fatty acid catabolic process	2 of 210 in the list	5 of 2205 in the genome	1	gi|45384405|ref|NM_204943.1|,gi|71895122|ref|NM_001031243.1|
GO:0051093	negative regulation of developmental process	2 of 210 in the list	5 of 2205 in the genome	1	gi|71897026|ref|NM_001031341.1|,gi|118101407|ref|XM_424402.2|
GO:0072329	monocarboxylic acid catabolic process	2 of 210 in the list	5 of 2205 in the genome	1	gi|45384405|ref|NM_204943.1|,gi|71895122|ref|NM_001031243.1|
GO:0009199	ribonucleoside triphosphate metabolic process	9 of 210 in the list	57 of 2205 in the genome	1	gi|118103015|ref|XM_418146.2|,gi|118101339|ref|XM_424534.2|,gi|118108977|ref|XM_001234630.1|,gi|57530143|ref|NM_001006440.1|,gi|118102309|ref|XM_419249.2|,gi|54020686|ref|NM_204157.2|,gi|98162714|ref|NM_001032362.1|,gi|118081899|ref|XM_414990.2|,gi|71896202|ref|NM_001031598.1|
GO:0009141	nucleoside triphosphate metabolic process	9 of 210 in the list	58 of 2205 in the genome	1	gi|118103015|ref|XM_418146.2|,gi|118101339|ref|XM_424534.2|,gi|118108977|ref|XM_001234630.1|,gi|57530143|ref|NM_001006440.1|,gi|118102309|ref|XM_419249.2|,gi|54020686|ref|NM_204157.2|,gi|98162714|ref|NM_001032362.1|,gi|118081899|ref|XM_414990.2|,gi|71896202|ref|NM_001031598.1|
GO:0009259	ribonucleotide metabolic process	9 of 210 in the list	58 of 2205 in the genome	1	gi|118103015|ref|XM_418146.2|,gi|118101339|ref|XM_424534.2|,gi|118108977|ref|XM_001234630.1|,gi|57530143|ref|NM_001006440.1|,gi|118102309|ref|XM_419249.2|,gi|54020686|ref|NM_204157.2|,gi|98162714|ref|NM_001032362.1|,gi|118081899|ref|XM_414990.2|,gi|71896202|ref|NM_001031598.1|
GO:0009408	response to heat	2 of 210 in the list	6 of 2205 in the genome	1	gi|118086302|ref|XM_429790.2|,gi|71896650|ref|NM_001031152.1|
GO:0016042	lipid catabolic process	2 of 210 in the list	6 of 2205 in the genome	1	gi|45384405|ref|NM_204943.1|,gi|71895122|ref|NM_001031243.1|
GO:0016071	mRNA metabolic process	2 of 210 in the list	6 of 2205 in the genome	1	gi|118103270|ref|XM_418237.2|,gi|118088994|ref|XM_419942.2|
GO:0030031	cell projection assembly	2 of 210 in the list	6 of 2205 in the genome	1	gi|71895284|ref|NM_001030622.1|,gi|118093659|ref|XM_001235189.1|
GO:0044242	cellular lipid catabolic process	2 of 210 in the list	6 of 2205 in the genome	1	gi|45384405|ref|NM_204943.1|,gi|71895122|ref|NM_001031243.1|
GO:0072521	purine-containing compound metabolic process	10 of 210 in the list	68 of 2205 in the genome	1	gi|118103015|ref|XM_418146.2|,gi|118101339|ref|XM_424534.2|,gi|118108977|ref|XM_001234630.1|,gi|57530143|ref|NM_001006440.1|,gi|118102309|ref|XM_419249.2|,gi|54020686|ref|NM_204157.2|,gi|45382980|ref|NM_205529.1|,gi|98162714|ref|NM_001032362.1|,gi|118081899|ref|XM_414990.2|,gi|71896202|ref|NM_001031598.1|
GO:1901135	carbohydrate derivative metabolic process	9 of 210 in the list	60 of 2205 in the genome	1	gi|118088611|ref|XM_419762.2|,gi|118103015|ref|XM_418146.2|,gi|118108977|ref|XM_001234630.1|,gi|57530143|ref|NM_001006440.1|,gi|118102309|ref|XM_419249.2|,gi|54020686|ref|NM_204157.2|,gi|98162714|ref|NM_001032362.1|,gi|118081899|ref|XM_414990.2|,gi|71896202|ref|NM_001031598.1|
GO:0051186	cofactor metabolic process	4 of 210 in the list	20 of 2205 in the genome	1	gi|118111509|ref|XM_423303.2|,gi|118088771|ref|XM_419824.2|,gi|45383711|ref|NM_204203.1|,gi|118085590|ref|XM_418561.2|
GO:0006412	translation	11 of 210 in the list	78 of 2205 in the genome	1	gi|118088611|ref|XM_419762.2|,gi|45383689|ref|NM_204217.1|,gi|118092008|ref|XM_421368.2|,gi|57530654|ref|NM_001006349.1|,gi|71894922|ref|NM_001031207.1|,gi|118086150|ref|XM_418815.2|,gi|71897162|ref|NM_001030649.1|,gi|54020686|ref|NM_204157.2|,gi|71895236|ref|NM_001030804.1|,gi|118124410|ref|XM_001234991.1|,gi|118090065|ref|XM_420496.2|
GO:0051188	cofactor biosynthetic process	3 of 210 in the list	13 of 2205 in the genome	1	gi|118111509|ref|XM_423303.2|,gi|45383711|ref|NM_204203.1|,gi|118085590|ref|XM_418561.2|
GO:0009117	nucleotide metabolic process	12 of 210 in the list	88 of 2205 in the genome	1	gi|118103015|ref|XM_418146.2|,gi|118101339|ref|XM_424534.2|,gi|118108977|ref|XM_001234630.1|,gi|57530143|ref|NM_001006440.1|,gi|118102309|ref|XM_419249.2|,gi|118103989|ref|XM_424173.2|,gi|54020686|ref|NM_204157.2|,gi|118087247|ref|XM_418364.2|,gi|45382980|ref|NM_205529.1|,gi|98162714|ref|NM_001032362.1|,gi|118081899|ref|XM_414990.2|,gi|71896202|ref|NM_001031598.1|
GO:0071704	organic substance metabolic process	9 of 210 in the list	62 of 2205 in the genome	1	gi|118088611|ref|XM_419762.2|,gi|118103015|ref|XM_418146.2|,gi|118108977|ref|XM_001234630.1|,gi|57530143|ref|NM_001006440.1|,gi|118102309|ref|XM_419249.2|,gi|54020686|ref|NM_204157.2|,gi|98162714|ref|NM_001032362.1|,gi|118081899|ref|XM_414990.2|,gi|71896202|ref|NM_001031598.1|
GO:0006970	response to osmotic stress	11 of 210 in the list	80 of 2205 in the genome	1	gi|45384001|ref|NM_205177.1|,gi|45382532|ref|NM_205351.1|,gi|118102244|ref|XM_427542.2|,gi|118083015|ref|XM_416400.2|,gi|46048667|ref|NM_205388.1|,gi|118092622|ref|XM_001232699.1|,gi|118083460|ref|XM_416557.2|,gi|118111509|ref|XM_423303.2|,gi|118092018|ref|XM_421294.2|,gi|60302803|ref|NM_001012578.1|,gi|45383561|ref|NM_204289.1|
GO:0015985	energy coupled proton transport, down electrochemical gradient	2 of 210 in the list	7 of 2205 in the genome	1	gi|118101339|ref|XM_424534.2|,gi|118108977|ref|XM_001234630.1|
GO:0015986	ATP synthesis coupled proton transport	2 of 210 in the list	7 of 2205 in the genome	1	gi|118101339|ref|XM_424534.2|,gi|118108977|ref|XM_001234630.1|
GO:0006753	nucleoside phosphate metabolic process	12 of 210 in the list	90 of 2205 in the genome	1	gi|118103015|ref|XM_418146.2|,gi|118101339|ref|XM_424534.2|,gi|118108977|ref|XM_001234630.1|,gi|57530143|ref|NM_001006440.1|,gi|118102309|ref|XM_419249.2|,gi|118103989|ref|XM_424173.2|,gi|54020686|ref|NM_204157.2|,gi|118087247|ref|XM_418364.2|,gi|45382980|ref|NM_205529.1|,gi|98162714|ref|NM_001032362.1|,gi|118081899|ref|XM_414990.2|,gi|71896202|ref|NM_001031598.1|
GO:0048513	organ development	14 of 210 in the list	110 of 2205 in the genome	1	gi|118088611|ref|XM_419762.2|,gi|118103015|ref|XM_418146.2|,gi|118096416|ref|XM_001231860.1|,gi|118084380|ref|XM_416948.2|,gi|56711275|ref|NM_001008681.1|,gi|71895442|ref|NM_001030592.1|,gi|118092701|ref|XM_421632.2|,gi|118103866|ref|XM_424751.2|,gi|45383561|ref|NM_204289.1|,gi|49169797|ref|NM_001001783.1|,gi|118085705|ref|XM_418632.2|,gi|71897026|ref|NM_001031341.1|,gi|118087635|ref|XM_419357.2|…
GO:0048731	system development	14 of 210 in the list	110 of 2205 in the genome	1	gi|118088611|ref|XM_419762.2|,gi|118103015|ref|XM_418146.2|,gi|118096416|ref|XM_001231860.1|,gi|118084380|ref|XM_416948.2|,gi|56711275|ref|NM_001008681.1|,gi|71895442|ref|NM_001030592.1|,gi|118092701|ref|XM_421632.2|,gi|118103866|ref|XM_424751.2|,gi|45383561|ref|NM_204289.1|,gi|49169797|ref|NM_001001783.1|,gi|118085705|ref|XM_418632.2|,gi|71897026|ref|NM_001031341.1|,gi|118087635|ref|XM_419357.2|…
GO:0006952	defense response	6 of 210 in the list	39 of 2205 in the genome	1	gi|118110962|ref|XM_001236937.1|,gi|71895116|ref|NM_001030832.1|,gi|118094836|ref|XM_422579.2|,gi|118098760|ref|XM_415273.2|,gi|118092622|ref|XM_001232699.1|,gi|71895490|ref|NM_001030581.1|
GO:0006631	fatty acid metabolic process	3 of 210 in the list	15 of 2205 in the genome	1	gi|118095007|ref|XM_422625.2|,gi|45384405|ref|NM_204943.1|,gi|71895122|ref|NM_001031243.1|
GO:0030029	actin filament-based process	3 of 210 in the list	15 of 2205 in the genome	1	gi|118089598|ref|XM_420301.2|,gi|71894778|ref|NM_001030632.1|,gi|118097825|ref|XM_001233050.1|
GO:0000904	cell morphogenesis involved in differentiation	5 of 210 in the list	31 of 2205 in the genome	1	gi|118103015|ref|XM_418146.2|,gi|118096627|ref|XM_423372.2|,gi|49169797|ref|NM_001001783.1|,gi|71897026|ref|NM_001031341.1|,gi|118101407|ref|XM_424402.2|
GO:0030030	cell projection organization	2 of 210 in the list	8 of 2205 in the genome	1	gi|71895284|ref|NM_001030622.1|,gi|118093659|ref|XM_001235189.1|
GO:0009057	macromolecule catabolic process	8 of 210 in the list	58 of 2205 in the genome	1	gi|118096004|ref|XM_425089.2|,gi|118102244|ref|XM_427542.2|,gi|118095009|ref|XM_422620.2|,gi|118103270|ref|XM_418237.2|,gi|61098038|ref|NM_001012860.1|,gi|57529873|ref|NM_001006494.1|,gi|56118959|ref|NM_001007982.1|,gi|118102835|ref|XM_425834.2|
GO:0034621	cellular macromolecular complex subunit organization	9 of 210 in the list	69 of 2205 in the genome	1	gi|118103015|ref|XM_418146.2|,gi|45383689|ref|NM_204217.1|,gi|46048707|ref|NM_205296.1|,gi|118102309|ref|XM_419249.2|,gi|118104630|ref|XM_001231332.1|,gi|118082599|ref|XM_001232984.1|,gi|118081899|ref|XM_414990.2|,gi|71896202|ref|NM_001031598.1|,gi|45382026|ref|NM_205461.1|
GO:0030036	actin cytoskeleton organization	2 of 210 in the list	9 of 2205 in the genome	1	gi|71894778|ref|NM_001030632.1|,gi|118097825|ref|XM_001233050.1|
GO:0006091	generation of precursor metabolites and energy	4 of 210 in the list	25 of 2205 in the genome	1	gi|71897020|ref|NM_001030727.1|,gi|71895490|ref|NM_001030581.1|,gi|61098337|ref|NM_001012901.1|,gi|57529752|ref|NM_001006518.1|
GO:0034660	ncRNA metabolic process	4 of 210 in the list	25 of 2205 in the genome	1	gi|56119045|ref|NM_001007843.1|,gi|118092008|ref|XM_421368.2|,gi|71895762|ref|NM_001031033.1|,gi|118090065|ref|XM_420496.2|
GO:0009628	response to abiotic stimulus	21 of 210 in the list	184 of 2205 in the genome	1	gi|45384001|ref|NM_205177.1|,gi|45382532|ref|NM_205351.1|,gi|118102244|ref|XM_427542.2|,gi|118095009|ref|XM_422620.2|,gi|71897172|ref|NM_001031406.1|,gi|46048667|ref|NM_205388.1|,gi|118092622|ref|XM_001232699.1|,gi|118099348|ref|XM_415461.2|,gi|118092018|ref|XM_421294.2|,gi|118111509|ref|XM_423303.2|,gi|45383561|ref|NM_204289.1|,gi|118095152|ref|XM_422729.2|,gi|54020690|ref|NM_204216.2|,gi|118091…
GO:0071842	cellular component organization at cellular level	19 of 210 in the list	165 of 2205 in the genome	1	gi|45383689|ref|NM_204217.1|,gi|118096627|ref|XM_423372.2|,gi|61098196|ref|NM_001012836.1|,gi|71896376|ref|NM_001031135.1|,gi|118082599|ref|XM_001232984.1|,gi|71895284|ref|NM_001030622.1|,gi|71894778|ref|NM_001030632.1|,gi|118088303|ref|XM_419617.2|,gi|118093659|ref|XM_001235189.1|,gi|118103015|ref|XM_418146.2|,gi|46048707|ref|NM_205296.1|,gi|118102309|ref|XM_419249.2|,gi|118104630|ref|XM_0012313…
GO:0009059	macromolecule biosynthetic process	20 of 210 in the list	177 of 2205 in the genome	1	gi|45383689|ref|NM_204217.1|,gi|45384335|ref|NM_205314.1|,gi|118085705|ref|XM_418632.2|,gi|118095152|ref|XM_422729.2|,gi|118090065|ref|XM_420496.2|,gi|57525408|ref|NM_001006243.1|,gi|71895790|ref|NM_001031522.1|,gi|118088611|ref|XM_419762.2|,gi|118092008|ref|XM_421368.2|,gi|57530654|ref|NM_001006349.1|,gi|118086150|ref|XM_418815.2|,gi|71894922|ref|NM_001031207.1|,gi|71897162|ref|NM_001030649.1|,g…
GO:0034645	cellular macromolecule biosynthetic process	20 of 210 in the list	177 of 2205 in the genome	1	gi|45383689|ref|NM_204217.1|,gi|45384335|ref|NM_205314.1|,gi|118085705|ref|XM_418632.2|,gi|118095152|ref|XM_422729.2|,gi|118090065|ref|XM_420496.2|,gi|57525408|ref|NM_001006243.1|,gi|71895790|ref|NM_001031522.1|,gi|118088611|ref|XM_419762.2|,gi|118092008|ref|XM_421368.2|,gi|57530654|ref|NM_001006349.1|,gi|118086150|ref|XM_418815.2|,gi|71894922|ref|NM_001031207.1|,gi|71897162|ref|NM_001030649.1|,g…
GO:0006732	coenzyme metabolic process	3 of 210 in the list	18 of 2205 in the genome	1	gi|118111509|ref|XM_423303.2|,gi|118088771|ref|XM_419824.2|,gi|45383711|ref|NM_204203.1|
GO:0009266	response to temperature stimulus	3 of 210 in the list	18 of 2205 in the genome	1	gi|118086302|ref|XM_429790.2|,gi|71896650|ref|NM_001031152.1|,gi|46048667|ref|NM_205388.1|
GO:0016054	organic acid catabolic process	3 of 210 in the list	18 of 2205 in the genome	1	gi|45384405|ref|NM_204943.1|,gi|118097864|ref|XM_414824.2|,gi|71895122|ref|NM_001031243.1|
GO:0044282	small molecule catabolic process	3 of 210 in the list	18 of 2205 in the genome	1	gi|45384405|ref|NM_204943.1|,gi|118097864|ref|XM_414824.2|,gi|71895122|ref|NM_001031243.1|
GO:0046395	carboxylic acid catabolic process	3 of 210 in the list	18 of 2205 in the genome	1	gi|45384405|ref|NM_204943.1|,gi|118097864|ref|XM_414824.2|,gi|71895122|ref|NM_001031243.1|
GO:0043933	macromolecular complex subunit organization	9 of 210 in the list	72 of 2205 in the genome	1	gi|118103015|ref|XM_418146.2|,gi|45383689|ref|NM_204217.1|,gi|46048707|ref|NM_205296.1|,gi|118102309|ref|XM_419249.2|,gi|118104630|ref|XM_001231332.1|,gi|118082599|ref|XM_001232984.1|,gi|118081899|ref|XM_414990.2|,gi|71896202|ref|NM_001031598.1|,gi|45382026|ref|NM_205461.1|
GO:0071841	cellular component organization or biogenesis at cellular level	22 of 210 in the list	198 of 2205 in the genome	1	gi|45383689|ref|NM_204217.1|,gi|118096627|ref|XM_423372.2|,gi|61098196|ref|NM_001012836.1|,gi|71896376|ref|NM_001031135.1|,gi|52138652|ref|NM_001004379.1|,gi|118082599|ref|XM_001232984.1|,gi|118101800|ref|XM_417833.2|,gi|71895284|ref|NM_001030622.1|,gi|118103717|ref|XM_424773.2|,gi|71894778|ref|NM_001030632.1|,gi|118088303|ref|XM_419617.2|,gi|118093659|ref|XM_001235189.1|,gi|118103015|ref|XM_4181…
GO:0044249	cellular biosynthetic process	29 of 210 in the list	268 of 2205 in the genome	1	gi|45383689|ref|NM_204217.1|,gi|118104423|ref|XM_424888.2|,gi|45384335|ref|NM_205314.1|,gi|45383711|ref|NM_204203.1|,gi|118097864|ref|XM_414824.2|,gi|118111509|ref|XM_423303.2|,gi|118100138|ref|XM_415792.2|,gi|118085705|ref|XM_418632.2|,gi|118095152|ref|XM_422729.2|,gi|118090065|ref|XM_420496.2|,gi|57525408|ref|NM_001006243.1|,gi|118088611|ref|XM_419762.2|,gi|71895790|ref|NM_001031522.1|,gi|11809…
GO:0044265	cellular macromolecule catabolic process	7 of 210 in the list	54 of 2205 in the genome	1	gi|118102244|ref|XM_427542.2|,gi|118095009|ref|XM_422620.2|,gi|118103270|ref|XM_418237.2|,gi|61098038|ref|NM_001012860.1|,gi|57529873|ref|NM_001006494.1|,gi|118102835|ref|XM_425834.2|,gi|56118959|ref|NM_001007982.1|
GO:0048519	negative regulation of biological process	4 of 210 in the list	27 of 2205 in the genome	1	gi|118103270|ref|XM_418237.2|,gi|57529812|ref|NM_001006506.1|,gi|71897026|ref|NM_001031341.1|,gi|118101407|ref|XM_424402.2|
GO:0055086	nucleobase-containing small molecule metabolic process	12 of 210 in the list	102 of 2205 in the genome	1	gi|118103015|ref|XM_418146.2|,gi|118101339|ref|XM_424534.2|,gi|118108977|ref|XM_001234630.1|,gi|57530143|ref|NM_001006440.1|,gi|118102309|ref|XM_419249.2|,gi|118103989|ref|XM_424173.2|,gi|54020686|ref|NM_204157.2|,gi|118087247|ref|XM_418364.2|,gi|45382980|ref|NM_205529.1|,gi|98162714|ref|NM_001032362.1|,gi|118081899|ref|XM_414990.2|,gi|71896202|ref|NM_001031598.1|
GO:0010038	response to metal ion	11 of 210 in the list	93 of 2205 in the genome	1	gi|118102244|ref|XM_427542.2|,gi|61098038|ref|NM_001012860.1|,gi|118101339|ref|XM_424534.2|,gi|118098551|ref|XM_415171.2|,gi|77736620|ref|NM_001034813.1|,gi|118089598|ref|XM_420301.2|,gi|118092622|ref|XM_001232699.1|,gi|118097864|ref|XM_414824.2|,gi|118110962|ref|XM_001236937.1|,gi|45383561|ref|NM_204289.1|,gi|45382878|ref|NM_204629.1|
GO:0006261	DNA-dependent DNA replication	3 of 210 in the list	19 of 2205 in the genome	1	gi|57525408|ref|NM_001006243.1|,gi|45384335|ref|NM_205314.1|,gi|57525151|ref|NM_001006181.1|
GO:0055114	oxidation-reduction process	3 of 210 in the list	19 of 2205 in the genome	1	gi|45384405|ref|NM_204943.1|,gi|61098337|ref|NM_001012901.1|,gi|57529752|ref|NM_001006518.1|
GO:0048468	cell development	6 of 210 in the list	46 of 2205 in the genome	1	gi|118103015|ref|XM_418146.2|,gi|66392161|ref|NM_001006220.2|,gi|118096627|ref|XM_423372.2|,gi|49169797|ref|NM_001001783.1|,gi|71897026|ref|NM_001031341.1|,gi|118101407|ref|XM_424402.2|
GO:0016043	cellular component organization	24 of 210 in the list	221 of 2205 in the genome	1	gi|45383689|ref|NM_204217.1|,gi|118096627|ref|XM_423372.2|,gi|61098196|ref|NM_001012836.1|,gi|71896376|ref|NM_001031135.1|,gi|118092789|ref|XR_026765.1|,gi|118082599|ref|XM_001232984.1|,gi|71895284|ref|NM_001030622.1|,gi|71894778|ref|NM_001030632.1|,gi|118088303|ref|XM_419617.2|,gi|118093659|ref|XM_001235189.1|,gi|118103015|ref|XM_418146.2|,gi|46048707|ref|NM_205296.1|,gi|118102309|ref|XM_419249.…
GO:0009058	biosynthetic process	29 of 210 in the list	272 of 2205 in the genome	1	gi|45383689|ref|NM_204217.1|,gi|118104423|ref|XM_424888.2|,gi|45384335|ref|NM_205314.1|,gi|45383711|ref|NM_204203.1|,gi|118097864|ref|XM_414824.2|,gi|118111509|ref|XM_423303.2|,gi|118100138|ref|XM_415792.2|,gi|118085705|ref|XM_418632.2|,gi|118095152|ref|XM_422729.2|,gi|118090065|ref|XM_420496.2|,gi|57525408|ref|NM_001006243.1|,gi|118088611|ref|XM_419762.2|,gi|71895790|ref|NM_001031522.1|,gi|11809…
GO:0010016	shoot morphogenesis	2 of 210 in the list	11 of 2205 in the genome	1	gi|118085705|ref|XM_418632.2|,gi|118103866|ref|XM_424751.2|
GO:0045595	regulation of cell differentiation	2 of 210 in the list	11 of 2205 in the genome	1	gi|71897026|ref|NM_001031341.1|,gi|118101407|ref|XM_424402.2|
GO:0071840	cellular component organization or biogenesis	27 of 210 in the list	253 of 2205 in the genome	1	gi|45383689|ref|NM_204217.1|,gi|118096627|ref|XM_423372.2|,gi|61098196|ref|NM_001012836.1|,gi|71896376|ref|NM_001031135.1|,gi|118092789|ref|XR_026765.1|,gi|52138652|ref|NM_001004379.1|,gi|118082599|ref|XM_001232984.1|,gi|118101800|ref|XM_417833.2|,gi|71895284|ref|NM_001030622.1|,gi|118103717|ref|XM_424773.2|,gi|71894778|ref|NM_001030632.1|,gi|118088303|ref|XM_419617.2|,gi|118093659|ref|XM_0012351…
GO:0006508	proteolysis	6 of 210 in the list	47 of 2205 in the genome	1	gi|118102244|ref|XM_427542.2|,gi|118095009|ref|XM_422620.2|,gi|61098038|ref|NM_001012860.1|,gi|57529873|ref|NM_001006494.1|,gi|118102835|ref|XM_425834.2|,gi|56118959|ref|NM_001007982.1|
GO:0051603	proteolysis involved in cellular protein catabolic process	6 of 210 in the list	47 of 2205 in the genome	1	gi|118102244|ref|XM_427542.2|,gi|118095009|ref|XM_422620.2|,gi|61098038|ref|NM_001012860.1|,gi|57529873|ref|NM_001006494.1|,gi|118102835|ref|XM_425834.2|,gi|56118959|ref|NM_001007982.1|
GO:0009908	flower development	4 of 210 in the list	29 of 2205 in the genome	1	gi|118095009|ref|XM_422620.2|,gi|118094899|ref|XM_422676.2|,gi|45382704|ref|NM_205479.1|,gi|118103866|ref|XM_424751.2|
GO:0050896	response to stimulus	61 of 210 in the list	602 of 2205 in the genome	1	gi|45384001|ref|NM_205177.1|,gi|118096004|ref|XM_425089.2|,gi|45382532|ref|NM_205351.1|,gi|118102244|ref|XM_427542.2|,gi|118095009|ref|XM_422620.2|,gi|118098551|ref|XM_415171.2|,gi|98162786|ref|NM_001030811.2|,gi|46048667|ref|NM_205388.1|,gi|118102502|ref|XM_418007.2|,gi|118092622|ref|XM_001232699.1|,gi|118099348|ref|XM_415461.2|,gi|118097864|ref|XM_414824.2|,gi|118092789|ref|XR_026765.1|,gi|5574…
GO:0043170	macromolecule metabolic process	67 of 210 in the list	664 of 2205 in the genome	1	gi|45384001|ref|NM_205177.1|,gi|118102244|ref|XM_427542.2|,gi|61098034|ref|NM_001012862.1|,gi|118091109|ref|XM_420907.2|,gi|118091559|ref|XM_421123.2|,gi|118090065|ref|XM_420496.2|,gi|118093731|ref|XM_427965.2|,gi|57529873|ref|NM_001006494.1|,gi|118086150|ref|XM_418815.2|,gi|71897162|ref|NM_001030649.1|,gi|118081933|ref|XM_416473.2|,gi|45382026|ref|NM_205461.1|,gi|71897026|ref|NM_001031341.1|,gi|…
GO:0030163	protein catabolic process	6 of 210 in the list	48 of 2205 in the genome	1	gi|118102244|ref|XM_427542.2|,gi|118095009|ref|XM_422620.2|,gi|61098038|ref|NM_001012860.1|,gi|57529873|ref|NM_001006494.1|,gi|118102835|ref|XM_425834.2|,gi|56118959|ref|NM_001007982.1|
GO:0044257	cellular protein catabolic process	6 of 210 in the list	48 of 2205 in the genome	1	gi|118102244|ref|XM_427542.2|,gi|118095009|ref|XM_422620.2|,gi|61098038|ref|NM_001012860.1|,gi|57529873|ref|NM_001006494.1|,gi|118102835|ref|XM_425834.2|,gi|56118959|ref|NM_001007982.1|
GO:0010467	gene expression	27 of 210 in the list	256 of 2205 in the genome	1	gi|45383689|ref|NM_204217.1|,gi|57525367|ref|NM_001006233.1|,gi|52138652|ref|NM_001004379.1|,gi|71895166|ref|NM_001031250.1|,gi|118103717|ref|XM_424773.2|,gi|118095152|ref|XM_422729.2|,gi|118086992|ref|XM_428540.2|,gi|118090065|ref|XM_420496.2|,gi|118088611|ref|XM_419762.2|,gi|71895290|ref|NM_001030619.1|,gi|118097913|ref|XM_414845.2|,gi|118092008|ref|XM_421368.2|,gi|57530654|ref|NM_001006349.1|,…
GO:0007389	pattern specification process	2 of 210 in the list	12 of 2205 in the genome	1	gi|118092701|ref|XM_421632.2|,gi|118103866|ref|XM_424751.2|
GO:0009108	coenzyme biosynthetic process	2 of 210 in the list	12 of 2205 in the genome	1	gi|118111509|ref|XM_423303.2|,gi|45383711|ref|NM_204203.1|
GO:0009756	carbohydrate mediated signaling	2 of 210 in the list	12 of 2205 in the genome	1	gi|118103270|ref|XM_418237.2|,gi|118101339|ref|XM_424534.2|
GO:0015988	energy coupled proton transport, against electrochemical gradient	2 of 210 in the list	12 of 2205 in the genome	1	gi|118101339|ref|XM_424534.2|,gi|118108977|ref|XM_001234630.1|
GO:0045333	cellular respiration	2 of 210 in the list	12 of 2205 in the genome	1	gi|61098337|ref|NM_001012901.1|,gi|57529752|ref|NM_001006518.1|
GO:0071322	cellular response to carbohydrate stimulus	2 of 210 in the list	12 of 2205 in the genome	1	gi|118103270|ref|XM_418237.2|,gi|118101339|ref|XM_424534.2|
GO:0006399	tRNA metabolic process	3 of 210 in the list	21 of 2205 in the genome	1	gi|56119045|ref|NM_001007843.1|,gi|118092008|ref|XM_421368.2|,gi|118090065|ref|XM_420496.2|
GO:0009743	response to carbohydrate stimulus	3 of 210 in the list	21 of 2205 in the genome	1	gi|118092018|ref|XM_421294.2|,gi|118103270|ref|XM_418237.2|,gi|118101339|ref|XM_424534.2|
GO:0032787	monocarboxylic acid metabolic process	3 of 210 in the list	21 of 2205 in the genome	1	gi|118095007|ref|XM_422625.2|,gi|45384405|ref|NM_204943.1|,gi|71895122|ref|NM_001031243.1|
GO:0048827	phyllome development	3 of 210 in the list	21 of 2205 in the genome	1	gi|118103015|ref|XM_418146.2|,gi|118096416|ref|XM_001231860.1|,gi|118103866|ref|XM_424751.2|
GO:0005975	carbohydrate metabolic process	7 of 210 in the list	59 of 2205 in the genome	1	gi|118088611|ref|XM_419762.2|,gi|118101800|ref|XM_417833.2|,gi|45382392|ref|NM_204876.1|,gi|45382704|ref|NM_205479.1|,gi|118090993|ref|XM_001233279.1|,gi|45384207|ref|NM_205284.1|,gi|118097498|ref|XM_414686.2|
GO:0010035	response to inorganic substance	11 of 210 in the list	99 of 2205 in the genome	1	gi|118102244|ref|XM_427542.2|,gi|61098038|ref|NM_001012860.1|,gi|118101339|ref|XM_424534.2|,gi|118098551|ref|XM_415171.2|,gi|77736620|ref|NM_001034813.1|,gi|118089598|ref|XM_420301.2|,gi|118092622|ref|XM_001232699.1|,gi|118097864|ref|XM_414824.2|,gi|118110962|ref|XM_001236937.1|,gi|45383561|ref|NM_204289.1|,gi|45382878|ref|NM_204629.1|
GO:0006950	response to stress	28 of 210 in the list	271 of 2205 in the genome	1	gi|45384001|ref|NM_205177.1|,gi|45382532|ref|NM_205351.1|,gi|118102244|ref|XM_427542.2|,gi|71895500|ref|NM_001030579.1|,gi|118104423|ref|XM_424888.2|,gi|71897172|ref|NM_001031406.1|,gi|118098760|ref|XM_415273.2|,gi|71896082|ref|NM_001031018.1|,gi|46048667|ref|NM_205388.1|,gi|118092622|ref|XM_001232699.1|,gi|45384335|ref|NM_205314.1|,gi|118097864|ref|XM_414824.2|,gi|118092018|ref|XM_421294.2|,gi|1…
GO:0019941	modification-dependent protein catabolic process	5 of 210 in the list	41 of 2205 in the genome	1	gi|118102244|ref|XM_427542.2|,gi|118095009|ref|XM_422620.2|,gi|61098038|ref|NM_001012860.1|,gi|57529873|ref|NM_001006494.1|,gi|118102835|ref|XM_425834.2|
GO:0043632	modification-dependent macromolecule catabolic process	5 of 210 in the list	41 of 2205 in the genome	1	gi|118102244|ref|XM_427542.2|,gi|118095009|ref|XM_422620.2|,gi|61098038|ref|NM_001012860.1|,gi|57529873|ref|NM_001006494.1|,gi|118102835|ref|XM_425834.2|
GO:0007126	meiosis	2 of 210 in the list	13 of 2205 in the genome	1	gi|118094773|ref|XM_422549.2|,gi|45384335|ref|NM_205314.1|
GO:0015980	energy derivation by oxidation of organic compounds	2 of 210 in the list	13 of 2205 in the genome	1	gi|61098337|ref|NM_001012901.1|,gi|57529752|ref|NM_001006518.1|
GO:0051327	M phase of meiotic cell cycle	2 of 210 in the list	13 of 2205 in the genome	1	gi|118094773|ref|XM_422549.2|,gi|45384335|ref|NM_205314.1|
GO:0022621	shoot system development	4 of 210 in the list	32 of 2205 in the genome	1	gi|118103015|ref|XM_418146.2|,gi|118096416|ref|XM_001231860.1|,gi|118085705|ref|XM_418632.2|,gi|118103866|ref|XM_424751.2|
GO:0044255	cellular lipid metabolic process	4 of 210 in the list	32 of 2205 in the genome	1	gi|118095007|ref|XM_422625.2|,gi|45384405|ref|NM_204943.1|,gi|71895122|ref|NM_001031243.1|,gi|118085590|ref|XM_418561.2|
GO:0048367	shoot development	4 of 210 in the list	32 of 2205 in the genome	1	gi|118103015|ref|XM_418146.2|,gi|118096416|ref|XM_001231860.1|,gi|118085705|ref|XM_418632.2|,gi|118103866|ref|XM_424751.2|
GO:0006807	nitrogen compound metabolic process	36 of 210 in the list	356 of 2205 in the genome	1	gi|57530143|ref|NM_001006440.1|,gi|45382780|ref|NM_205493.1|,gi|118095152|ref|XM_422729.2|,gi|118090065|ref|XM_420496.2|,gi|118103015|ref|XM_418146.2|,gi|118092008|ref|XM_421368.2|,gi|118103270|ref|XM_418237.2|,gi|118101339|ref|XM_424534.2|,gi|118102309|ref|XM_419249.2|,gi|118103989|ref|XM_424173.2|,gi|118087247|ref|XM_418364.2|,gi|98162714|ref|NM_001032362.1|,gi|118081899|ref|XM_414990.2|,gi|118…
GO:0006260	DNA replication	3 of 210 in the list	23 of 2205 in the genome	1	gi|57525408|ref|NM_001006243.1|,gi|45384335|ref|NM_205314.1|,gi|57525151|ref|NM_001006181.1|
GO:0007010	cytoskeleton organization	3 of 210 in the list	23 of 2205 in the genome	1	gi|71894778|ref|NM_001030632.1|,gi|118088303|ref|XM_419617.2|,gi|118097825|ref|XM_001233050.1|
GO:0019219	regulation of nucleobase-containing compound metabolic process	3 of 210 in the list	23 of 2205 in the genome	1	gi|118111509|ref|XM_423303.2|,gi|54020690|ref|NM_204216.2|,gi|118091582|ref|XM_421134.2|
GO:0051171	regulation of nitrogen compound metabolic process	3 of 210 in the list	23 of 2205 in the genome	1	gi|118111509|ref|XM_423303.2|,gi|54020690|ref|NM_204216.2|,gi|118091582|ref|XM_421134.2|
GO:0044281	small molecule metabolic process	23 of 210 in the list	225 of 2205 in the genome	1	gi|57530143|ref|NM_001006440.1|,gi|118088771|ref|XM_419824.2|,gi|118097864|ref|XM_414824.2|,gi|118100138|ref|XM_415792.2|,gi|45384405|ref|NM_204943.1|,gi|71895122|ref|NM_001031243.1|,gi|118090065|ref|XM_420496.2|,gi|118103015|ref|XM_418146.2|,gi|118092008|ref|XM_421368.2|,gi|118108977|ref|XM_001234630.1|,gi|118101339|ref|XM_424534.2|,gi|71896650|ref|NM_001031152.1|,gi|118102309|ref|XM_419249.2|,g…
GO:0006754	ATP biosynthetic process	2 of 210 in the list	14 of 2205 in the genome	1	gi|118101339|ref|XM_424534.2|,gi|118108977|ref|XM_001234630.1|
GO:0009639	response to red or far red light	2 of 210 in the list	14 of 2205 in the genome	1	gi|54020690|ref|NM_204216.2|,gi|118087635|ref|XM_419357.2|
GO:0051321	meiotic cell cycle	2 of 210 in the list	14 of 2205 in the genome	1	gi|118094773|ref|XM_422549.2|,gi|45384335|ref|NM_205314.1|
GO:0003006	developmental process involved in reproduction	13 of 210 in the list	124 of 2205 in the genome	1	gi|118095009|ref|XM_422620.2|,gi|45383605|ref|NM_204265.1|,gi|118094456|ref|XM_422376.2|,gi|45384335|ref|NM_205314.1|,gi|118098238|ref|XM_414704.2|,gi|118092701|ref|XM_421632.2|,gi|118103866|ref|XM_424751.2|,gi|57530100|ref|NM_001006448.1|,gi|118091921|ref|XM_421328.2|,gi|118094899|ref|XM_422676.2|,gi|45382704|ref|NM_205479.1|,gi|54020690|ref|NM_204216.2|,gi|118087635|ref|XM_419357.2|
GO:0044237	cellular metabolic process	91 of 210 in the list	933 of 2205 in the genome	1	gi|71897020|ref|NM_001030727.1|,gi|118102244|ref|XM_427542.2|,gi|118099634|ref|XM_415620.2|,gi|57530143|ref|NM_001006440.1|,gi|61098034|ref|NM_001012862.1|,gi|45383711|ref|NM_204203.1|,gi|118097864|ref|XM_414824.2|,gi|118091109|ref|XM_420907.2|,gi|118101800|ref|XM_417833.2|,gi|118100138|ref|XM_415792.2|,gi|118091559|ref|XM_421123.2|,gi|118090065|ref|XM_420496.2|,gi|118093731|ref|XM_427965.2|,gi|1…
GO:0006164	purine nucleotide biosynthetic process	3 of 210 in the list	24 of 2205 in the genome	1	gi|118101339|ref|XM_424534.2|,gi|118108977|ref|XM_001234630.1|,gi|45382980|ref|NM_205529.1|
GO:0031323	regulation of cellular metabolic process	4 of 210 in the list	34 of 2205 in the genome	1	gi|118111509|ref|XM_423303.2|,gi|118100736|ref|XM_417451.2|,gi|54020690|ref|NM_204216.2|,gi|118091582|ref|XM_421134.2|
GO:0006139	nucleobase-containing compound metabolic process	33 of 210 in the list	331 of 2205 in the genome	1	gi|57530143|ref|NM_001006440.1|,gi|118095152|ref|XM_422729.2|,gi|118090065|ref|XM_420496.2|,gi|118103015|ref|XM_418146.2|,gi|118092008|ref|XM_421368.2|,gi|118103270|ref|XM_418237.2|,gi|118101339|ref|XM_424534.2|,gi|118102309|ref|XM_419249.2|,gi|118103989|ref|XM_424173.2|,gi|118087247|ref|XM_418364.2|,gi|98162714|ref|NM_001032362.1|,gi|118081899|ref|XM_414990.2|,gi|118081933|ref|XM_416473.2|,gi|71…
GO:0006418	tRNA aminoacylation for protein translation	2 of 210 in the list	15 of 2205 in the genome	1	gi|118092008|ref|XM_421368.2|,gi|118090065|ref|XM_420496.2|
GO:0031668	cellular response to extracellular stimulus	2 of 210 in the list	15 of 2205 in the genome	1	gi|118095152|ref|XM_422729.2|,gi|118088107|ref|XM_419549.2|
GO:0031669	cellular response to nutrient levels	2 of 210 in the list	15 of 2205 in the genome	1	gi|118095152|ref|XM_422729.2|,gi|118088107|ref|XM_419549.2|
GO:0044262	cellular carbohydrate metabolic process	2 of 210 in the list	15 of 2205 in the genome	1	gi|45382704|ref|NM_205479.1|,gi|45384207|ref|NM_205284.1|
GO:0046034	ATP metabolic process	2 of 210 in the list	15 of 2205 in the genome	1	gi|118101339|ref|XM_424534.2|,gi|118108977|ref|XM_001234630.1|
GO:0048610	cellular process involved in reproduction	2 of 210 in the list	15 of 2205 in the genome	1	gi|118094773|ref|XM_422549.2|,gi|45384335|ref|NM_205314.1|
GO:0071496	cellular response to external stimulus	2 of 210 in the list	15 of 2205 in the genome	1	gi|118095152|ref|XM_422729.2|,gi|118088107|ref|XM_419549.2|
GO:0044238	primary metabolic process	81 of 210 in the list	833 of 2205 in the genome	1	gi|45384001|ref|NM_205177.1|,gi|118102244|ref|XM_427542.2|,gi|57530143|ref|NM_001006440.1|,gi|61098034|ref|NM_001012862.1|,gi|118097864|ref|XM_414824.2|,gi|118091109|ref|XM_420907.2|,gi|118101800|ref|XM_417833.2|,gi|118100138|ref|XM_415792.2|,gi|118091559|ref|XM_421123.2|,gi|118090065|ref|XM_420496.2|,gi|118093731|ref|XM_427965.2|,gi|118103015|ref|XM_418146.2|,gi|57529873|ref|NM_001006494.1|,gi|1…
GO:0046483	heterocycle metabolic process	11 of 210 in the list	106 of 2205 in the genome	1	gi|118103015|ref|XM_418146.2|,gi|118101339|ref|XM_424534.2|,gi|118108977|ref|XM_001234630.1|,gi|57530143|ref|NM_001006440.1|,gi|118102309|ref|XM_419249.2|,gi|54020686|ref|NM_204157.2|,gi|118085590|ref|XM_418561.2|,gi|45382980|ref|NM_205529.1|,gi|98162714|ref|NM_001032362.1|,gi|118081899|ref|XM_414990.2|,gi|71896202|ref|NM_001031598.1|
GO:0009416	response to light stimulus	5 of 210 in the list	45 of 2205 in the genome	1	gi|45382532|ref|NM_205351.1|,gi|118095009|ref|XM_422620.2|,gi|118095152|ref|XM_422729.2|,gi|54020690|ref|NM_204216.2|,gi|118087635|ref|XM_419357.2|
GO:0072522	purine-containing compound biosynthetic process	3 of 210 in the list	25 of 2205 in the genome	1	gi|118101339|ref|XM_424534.2|,gi|118108977|ref|XM_001234630.1|,gi|45382980|ref|NM_205529.1|
GO:0006259	DNA metabolic process	10 of 210 in the list	96 of 2205 in the genome	1	gi|57525408|ref|NM_001006243.1|,gi|118097974|ref|XM_414852.2|,gi|118129723|ref|XR_026966.1|,gi|71896082|ref|NM_001031018.1|,gi|45384335|ref|NM_205314.1|,gi|118081933|ref|XM_416473.2|,gi|118095152|ref|XM_422729.2|,gi|71897302|ref|NM_001031380.1|,gi|118091582|ref|XM_421134.2|,gi|57525151|ref|NM_001006181.1|
GO:0009791	post-embryonic development	10 of 210 in the list	96 of 2205 in the genome	1	gi|118103015|ref|XM_418146.2|,gi|118095009|ref|XM_422620.2|,gi|71896650|ref|NM_001031152.1|,gi|118092701|ref|XM_421632.2|,gi|118103866|ref|XM_424751.2|,gi|118086302|ref|XM_429790.2|,gi|118094899|ref|XM_422676.2|,gi|45382704|ref|NM_205479.1|,gi|54020690|ref|NM_204216.2|,gi|118087635|ref|XM_419357.2|
GO:0016070	RNA metabolic process	13 of 210 in the list	127 of 2205 in the genome	1	gi|118092008|ref|XM_421368.2|,gi|118093062|ref|XM_421776.2|,gi|118103270|ref|XM_418237.2|,gi|118088994|ref|XM_419942.2|,gi|71894922|ref|NM_001031207.1|,gi|56119045|ref|NM_001007843.1|,gi|71895762|ref|NM_001031033.1|,gi|118095152|ref|XM_422729.2|,gi|71897026|ref|NM_001031341.1|,gi|118100801|ref|XM_417464.2|,gi|118091582|ref|XM_421134.2|,gi|118101407|ref|XM_424402.2|,gi|118090065|ref|XM_420496.2|
GO:0044260	cellular macromolecule metabolic process	56 of 210 in the list	574 of 2205 in the genome	1	gi|118102244|ref|XM_427542.2|,gi|118095009|ref|XM_422620.2|,gi|61098034|ref|NM_001012862.1|,gi|118091109|ref|XM_420907.2|,gi|118095152|ref|XM_422729.2|,gi|118091559|ref|XM_421123.2|,gi|118086992|ref|XM_428540.2|,gi|118090065|ref|XM_420496.2|,gi|118093731|ref|XM_427965.2|,gi|118088611|ref|XM_419762.2|,gi|118092008|ref|XM_421368.2|,gi|118103270|ref|XM_418237.2|,gi|57529873|ref|NM_001006494.1|,gi|11…
GO:0080090	regulation of primary metabolic process	4 of 210 in the list	36 of 2205 in the genome	1	gi|118111509|ref|XM_423303.2|,gi|118100736|ref|XM_417451.2|,gi|54020690|ref|NM_204216.2|,gi|118091582|ref|XM_421134.2|
GO:0022613	ribonucleoprotein complex biogenesis	3 of 210 in the list	26 of 2205 in the genome	1	gi|45383689|ref|NM_204217.1|,gi|118103717|ref|XM_424773.2|,gi|52138652|ref|NM_001004379.1|
GO:0034641	cellular nitrogen compound metabolic process	34 of 210 in the list	347 of 2205 in the genome	1	gi|57530143|ref|NM_001006440.1|,gi|118095152|ref|XM_422729.2|,gi|118090065|ref|XM_420496.2|,gi|118103015|ref|XM_418146.2|,gi|118092008|ref|XM_421368.2|,gi|118103270|ref|XM_418237.2|,gi|118101339|ref|XM_424534.2|,gi|118102309|ref|XM_419249.2|,gi|118103989|ref|XM_424173.2|,gi|118087247|ref|XM_418364.2|,gi|98162714|ref|NM_001032362.1|,gi|118081899|ref|XM_414990.2|,gi|118081933|ref|XM_416473.2|,gi|71…
GO:0006629	lipid metabolic process	4 of 210 in the list	37 of 2205 in the genome	1	gi|118095007|ref|XM_422625.2|,gi|45384405|ref|NM_204943.1|,gi|71895122|ref|NM_001031243.1|,gi|118085590|ref|XM_418561.2|
GO:0006281	DNA repair	3 of 210 in the list	27 of 2205 in the genome	1	gi|118097974|ref|XM_414852.2|,gi|71896082|ref|NM_001031018.1|,gi|118095152|ref|XM_422729.2|
GO:0022402	cell cycle process	3 of 210 in the list	27 of 2205 in the genome	1	gi|118103015|ref|XM_418146.2|,gi|118094773|ref|XM_422549.2|,gi|45384335|ref|NM_205314.1|
GO:0022414	reproductive process	15 of 210 in the list	152 of 2205 in the genome	1	gi|118096004|ref|XM_425089.2|,gi|118095009|ref|XM_422620.2|,gi|45383605|ref|NM_204265.1|,gi|118094456|ref|XM_422376.2|,gi|45384335|ref|NM_205314.1|,gi|118098238|ref|XM_414704.2|,gi|118092701|ref|XM_421632.2|,gi|118103866|ref|XM_424751.2|,gi|57530100|ref|NM_001006448.1|,gi|118094773|ref|XM_422549.2|,gi|118094899|ref|XM_422676.2|,gi|118091921|ref|XM_421328.2|,gi|45382704|ref|NM_205479.1|,gi|5402069…
GO:0009653	anatomical structure morphogenesis	10 of 210 in the list	100 of 2205 in the genome	1	gi|118103015|ref|XM_418146.2|,gi|118096627|ref|XM_423372.2|,gi|118092701|ref|XM_421632.2|,gi|118103866|ref|XM_424751.2|,gi|45383561|ref|NM_204289.1|,gi|118085705|ref|XM_418632.2|,gi|49169797|ref|NM_001001783.1|,gi|71897026|ref|NM_001031341.1|,gi|118087635|ref|XM_419357.2|,gi|118101407|ref|XM_424402.2|
GO:0009887	organ morphogenesis	2 of 210 in the list	17 of 2205 in the genome	1	gi|49169797|ref|NM_001001783.1|,gi|118103866|ref|XM_424751.2|
GO:0048583	regulation of response to stimulus	2 of 210 in the list	17 of 2205 in the genome	1	gi|118100736|ref|XM_417451.2|,gi|118091582|ref|XM_421134.2|
GO:0050793	regulation of developmental process	2 of 210 in the list	17 of 2205 in the genome	1	gi|71897026|ref|NM_001031341.1|,gi|118101407|ref|XM_424402.2|
GO:0019538	protein metabolic process	34 of 210 in the list	353 of 2205 in the genome	1	gi|45384001|ref|NM_205177.1|,gi|118102244|ref|XM_427542.2|,gi|57525367|ref|NM_001006233.1|,gi|118095009|ref|XM_422620.2|,gi|118091109|ref|XM_420907.2|,gi|118086992|ref|XM_428540.2|,gi|118090065|ref|XM_420496.2|,gi|118088611|ref|XM_419762.2|,gi|118092008|ref|XM_421368.2|,gi|57529873|ref|NM_001006494.1|,gi|118086150|ref|XM_418815.2|,gi|71897162|ref|NM_001030649.1|,gi|118104630|ref|XM_001231332.1|,g…
GO:0000003	reproduction	15 of 210 in the list	154 of 2205 in the genome	1	gi|118096004|ref|XM_425089.2|,gi|118095009|ref|XM_422620.2|,gi|45383605|ref|NM_204265.1|,gi|118094456|ref|XM_422376.2|,gi|45384335|ref|NM_205314.1|,gi|118098238|ref|XM_414704.2|,gi|118092701|ref|XM_421632.2|,gi|118103866|ref|XM_424751.2|,gi|57530100|ref|NM_001006448.1|,gi|118094773|ref|XM_422549.2|,gi|118094899|ref|XM_422676.2|,gi|118091921|ref|XM_421328.2|,gi|45382704|ref|NM_205479.1|,gi|5402069…
GO:0030154	cell differentiation	6 of 210 in the list	60 of 2205 in the genome	1	gi|118103015|ref|XM_418146.2|,gi|66392161|ref|NM_001006220.2|,gi|118096627|ref|XM_423372.2|,gi|49169797|ref|NM_001001783.1|,gi|71897026|ref|NM_001031341.1|,gi|118101407|ref|XM_424402.2|
GO:0009605	response to external stimulus	4 of 210 in the list	39 of 2205 in the genome	1	gi|56711275|ref|NM_001008681.1|,gi|118095152|ref|XM_422729.2|,gi|45382704|ref|NM_205479.1|,gi|118088107|ref|XM_419549.2|
GO:0000279	M phase	2 of 210 in the list	18 of 2205 in the genome	1	gi|118094773|ref|XM_422549.2|,gi|45384335|ref|NM_205314.1|
GO:0006479	protein methylation	2 of 210 in the list	18 of 2205 in the genome	1	gi|118091109|ref|XM_420907.2|,gi|118103866|ref|XM_424751.2|
GO:0008213	protein alkylation	2 of 210 in the list	18 of 2205 in the genome	1	gi|118091109|ref|XM_420907.2|,gi|118103866|ref|XM_424751.2|
GO:0015992	proton transport	2 of 210 in the list	18 of 2205 in the genome	1	gi|118101339|ref|XM_424534.2|,gi|118108977|ref|XM_001234630.1|
GO:0043414	macromolecule methylation	2 of 210 in the list	18 of 2205 in the genome	1	gi|118091109|ref|XM_420907.2|,gi|118103866|ref|XM_424751.2|
GO:0006974	response to DNA damage stimulus	3 of 210 in the list	29 of 2205 in the genome	1	gi|118097974|ref|XM_414852.2|,gi|71896082|ref|NM_001031018.1|,gi|118095152|ref|XM_422729.2|
GO:0044267	cellular protein metabolic process	32 of 210 in the list	337 of 2205 in the genome	1	gi|45383689|ref|NM_204217.1|,gi|118102244|ref|XM_427542.2|,gi|118103187|ref|XM_423237.2|,gi|118095009|ref|XM_422620.2|,gi|61098038|ref|NM_001012860.1|,gi|45384335|ref|NM_205314.1|,gi|118091109|ref|XM_420907.2|,gi|118085705|ref|XM_418632.2|,gi|118102835|ref|XM_425834.2|,gi|47604959|ref|NM_206959.1|,gi|118086992|ref|XM_428540.2|,gi|118090065|ref|XM_420496.2|,gi|118088611|ref|XM_419762.2|,gi|1180920…
GO:0000902	cell morphogenesis	5 of 210 in the list	51 of 2205 in the genome	1	gi|118103015|ref|XM_418146.2|,gi|118096627|ref|XM_423372.2|,gi|49169797|ref|NM_001001783.1|,gi|71897026|ref|NM_001031341.1|,gi|118101407|ref|XM_424402.2|
GO:0032989	cellular component morphogenesis	5 of 210 in the list	51 of 2205 in the genome	1	gi|118103015|ref|XM_418146.2|,gi|118096627|ref|XM_423372.2|,gi|49169797|ref|NM_001001783.1|,gi|71897026|ref|NM_001031341.1|,gi|118101407|ref|XM_424402.2|
GO:0009314	response to radiation	6 of 210 in the list	62 of 2205 in the genome	1	gi|45382532|ref|NM_205351.1|,gi|118091173|ref|XM_420957.2|,gi|118095009|ref|XM_422620.2|,gi|118095152|ref|XM_422729.2|,gi|54020690|ref|NM_204216.2|,gi|118087635|ref|XM_419357.2|
GO:0002376	immune system process	2 of 210 in the list	19 of 2205 in the genome	1	gi|71895116|ref|NM_001030832.1|,gi|118094836|ref|XM_422579.2|
GO:0006818	hydrogen transport	2 of 210 in the list	19 of 2205 in the genome	1	gi|118101339|ref|XM_424534.2|,gi|118108977|ref|XM_001234630.1|
GO:0019725	cellular homeostasis	2 of 210 in the list	19 of 2205 in the genome	1	gi|118089598|ref|XM_420301.2|,gi|118084002|ref|XM_001233999.1|
GO:0043038	amino acid activation	2 of 210 in the list	19 of 2205 in the genome	1	gi|118092008|ref|XM_421368.2|,gi|118090065|ref|XM_420496.2|
GO:0043039	tRNA aminoacylation	2 of 210 in the list	19 of 2205 in the genome	1	gi|118092008|ref|XM_421368.2|,gi|118090065|ref|XM_420496.2|
GO:0018130	heterocycle biosynthetic process	4 of 210 in the list	41 of 2205 in the genome	1	gi|118101339|ref|XM_424534.2|,gi|118108977|ref|XM_001234630.1|,gi|118085590|ref|XM_418561.2|,gi|45382980|ref|NM_205529.1|
GO:0065008	regulation of biological quality	4 of 210 in the list	41 of 2205 in the genome	1	gi|118089598|ref|XM_420301.2|,gi|118084002|ref|XM_001233999.1|,gi|118087635|ref|XM_419357.2|,gi|118092701|ref|XM_421632.2|
GO:0071843	cellular component biogenesis at cellular level	3 of 210 in the list	31 of 2205 in the genome	1	gi|45383689|ref|NM_204217.1|,gi|118103717|ref|XM_424773.2|,gi|52138652|ref|NM_001004379.1|
GO:0048608	reproductive structure development	5 of 210 in the list	53 of 2205 in the genome	1	gi|118095009|ref|XM_422620.2|,gi|118094899|ref|XM_422676.2|,gi|45382704|ref|NM_205479.1|,gi|118087635|ref|XM_419357.2|,gi|118103866|ref|XM_424751.2|
GO:0009145	purine nucleoside triphosphate biosynthetic process	2 of 210 in the list	20 of 2205 in the genome	1	gi|118101339|ref|XM_424534.2|,gi|118108977|ref|XM_001234630.1|
GO:0009152	purine ribonucleotide biosynthetic process	2 of 210 in the list	20 of 2205 in the genome	1	gi|118101339|ref|XM_424534.2|,gi|118108977|ref|XM_001234630.1|
GO:0009206	purine ribonucleoside triphosphate biosynthetic process	2 of 210 in the list	20 of 2205 in the genome	1	gi|118101339|ref|XM_424534.2|,gi|118108977|ref|XM_001234630.1|
GO:0032259	methylation	2 of 210 in the list	20 of 2205 in the genome	1	gi|118091109|ref|XM_420907.2|,gi|118103866|ref|XM_424751.2|
GO:0034220	ion transmembrane transport	2 of 210 in the list	20 of 2205 in the genome	1	gi|118101339|ref|XM_424534.2|,gi|118108977|ref|XM_001234630.1|
GO:0070646	protein modification by small protein removal	2 of 210 in the list	20 of 2205 in the genome	1	gi|118103187|ref|XM_423237.2|,gi|118094899|ref|XM_422676.2|
GO:0042221	response to chemical stimulus	22 of 210 in the list	238 of 2205 in the genome	1	gi|118102244|ref|XM_427542.2|,gi|61098038|ref|NM_001012860.1|,gi|118098551|ref|XM_415171.2|,gi|118104423|ref|XM_424888.2|,gi|118102502|ref|XM_418007.2|,gi|118092622|ref|XM_001232699.1|,gi|118097864|ref|XM_414824.2|,gi|118092018|ref|XM_421294.2|,gi|118100736|ref|XM_417451.2|,gi|45383561|ref|NM_204289.1|,gi|71895122|ref|NM_001031243.1|,gi|118103270|ref|XM_418237.2|,gi|118101339|ref|XM_424534.2|,gi|…
GO:0042180	cellular ketone metabolic process	10 of 210 in the list	109 of 2205 in the genome	1	gi|118092008|ref|XM_421368.2|,gi|118088771|ref|XM_419824.2|,gi|118097864|ref|XM_414824.2|,gi|71896716|ref|NM_001030977.1|,gi|118095007|ref|XM_422625.2|,gi|118100138|ref|XM_415792.2|,gi|71895122|ref|NM_001031243.1|,gi|45384405|ref|NM_204943.1|,gi|46048859|ref|NM_204913.1|,gi|118090065|ref|XM_420496.2|
GO:0090304	nucleic acid metabolic process	21 of 210 in the list	228 of 2205 in the genome	1	gi|118129723|ref|XR_026966.1|,gi|71896082|ref|NM_001031018.1|,gi|45384335|ref|NM_205314.1|,gi|71895762|ref|NM_001031033.1|,gi|118095152|ref|XM_422729.2|,gi|118090065|ref|XM_420496.2|,gi|57525408|ref|NM_001006243.1|,gi|118092008|ref|XM_421368.2|,gi|118103270|ref|XM_418237.2|,gi|118093062|ref|XM_421776.2|,gi|118097974|ref|XM_414852.2|,gi|71894922|ref|NM_001031207.1|,gi|118088994|ref|XM_419942.2|,gi…
GO:0022403	cell cycle phase	2 of 210 in the list	22 of 2205 in the genome	1	gi|118094773|ref|XM_422549.2|,gi|45384335|ref|NM_205314.1|
GO:0033554	cellular response to stress	5 of 210 in the list	58 of 2205 in the genome	1	gi|71895500|ref|NM_001030579.1|,gi|118097974|ref|XM_414852.2|,gi|71896082|ref|NM_001031018.1|,gi|118095152|ref|XM_422729.2|,gi|118097864|ref|XM_414824.2|
GO:0009719	response to endogenous stimulus	8 of 210 in the list	93 of 2205 in the genome	1	gi|118092018|ref|XM_421294.2|,gi|118104423|ref|XM_424888.2|,gi|45383605|ref|NM_204265.1|,gi|71895992|ref|NM_001031022.1|,gi|118102502|ref|XM_418007.2|,gi|118087635|ref|XM_419357.2|,gi|71895122|ref|NM_001031243.1|,gi|118086278|ref|XM_418878.2|
GO:0006351	transcription, DNA-dependent	5 of 210 in the list	59 of 2205 in the genome	1	gi|71894922|ref|NM_001031207.1|,gi|118095152|ref|XM_422729.2|,gi|71897026|ref|NM_001031341.1|,gi|118091582|ref|XM_421134.2|,gi|118101407|ref|XM_424402.2|
GO:0032774	RNA biosynthetic process	5 of 210 in the list	59 of 2205 in the genome	1	gi|71894922|ref|NM_001031207.1|,gi|118095152|ref|XM_422729.2|,gi|71897026|ref|NM_001031341.1|,gi|118091582|ref|XM_421134.2|,gi|118101407|ref|XM_424402.2|
GO:0007049	cell cycle	3 of 210 in the list	36 of 2205 in the genome	1	gi|118103015|ref|XM_418146.2|,gi|118094773|ref|XM_422549.2|,gi|45384335|ref|NM_205314.1|
GO:0009201	ribonucleoside triphosphate biosynthetic process	2 of 210 in the list	24 of 2205 in the genome	1	gi|118101339|ref|XM_424534.2|,gi|118108977|ref|XM_001234630.1|
GO:0009991	response to extracellular stimulus	2 of 210 in the list	24 of 2205 in the genome	1	gi|118095152|ref|XM_422729.2|,gi|118088107|ref|XM_419549.2|
GO:0015672	monovalent inorganic cation transport	2 of 210 in the list	24 of 2205 in the genome	1	gi|118101339|ref|XM_424534.2|,gi|118108977|ref|XM_001234630.1|
GO:0031667	response to nutrient levels	2 of 210 in the list	24 of 2205 in the genome	1	gi|118095152|ref|XM_422729.2|,gi|118088107|ref|XM_419549.2|
GO:0048869	cellular developmental process	7 of 210 in the list	83 of 2205 in the genome	1	gi|118103015|ref|XM_418146.2|,gi|66392161|ref|NM_001006220.2|,gi|118096627|ref|XM_423372.2|,gi|49169797|ref|NM_001001783.1|,gi|71897026|ref|NM_001031341.1|,gi|118092701|ref|XM_421632.2|,gi|118101407|ref|XM_424402.2|
GO:0009142	nucleoside triphosphate biosynthetic process	2 of 210 in the list	25 of 2205 in the genome	1	gi|118101339|ref|XM_424534.2|,gi|118108977|ref|XM_001234630.1|
GO:0009260	ribonucleotide biosynthetic process	2 of 210 in the list	25 of 2205 in the genome	1	gi|118101339|ref|XM_424534.2|,gi|118108977|ref|XM_001234630.1|
GO:0044271	cellular nitrogen compound biosynthetic process	4 of 210 in the list	50 of 2205 in the genome	1	gi|118101339|ref|XM_424534.2|,gi|118108977|ref|XM_001234630.1|,gi|118085590|ref|XM_418561.2|,gi|45382980|ref|NM_205529.1|
GO:0006082	organic acid metabolic process	9 of 210 in the list	108 of 2205 in the genome	1	gi|118092008|ref|XM_421368.2|,gi|118097864|ref|XM_414824.2|,gi|71896716|ref|NM_001030977.1|,gi|118095007|ref|XM_422625.2|,gi|118100138|ref|XM_415792.2|,gi|71895122|ref|NM_001031243.1|,gi|45384405|ref|NM_204943.1|,gi|46048859|ref|NM_204913.1|,gi|118090065|ref|XM_420496.2|
GO:0019752	carboxylic acid metabolic process	9 of 210 in the list	108 of 2205 in the genome	1	gi|118092008|ref|XM_421368.2|,gi|118097864|ref|XM_414824.2|,gi|71896716|ref|NM_001030977.1|,gi|118095007|ref|XM_422625.2|,gi|118100138|ref|XM_415792.2|,gi|71895122|ref|NM_001031243.1|,gi|45384405|ref|NM_204943.1|,gi|46048859|ref|NM_204913.1|,gi|118090065|ref|XM_420496.2|
GO:0043436	oxoacid metabolic process	9 of 210 in the list	108 of 2205 in the genome	1	gi|118092008|ref|XM_421368.2|,gi|118097864|ref|XM_414824.2|,gi|71896716|ref|NM_001030977.1|,gi|118095007|ref|XM_422625.2|,gi|118100138|ref|XM_415792.2|,gi|71895122|ref|NM_001031243.1|,gi|45384405|ref|NM_204943.1|,gi|46048859|ref|NM_204913.1|,gi|118090065|ref|XM_420496.2|
GO:0035556	intracellular signal transduction	3 of 210 in the list	38 of 2205 in the genome	1	gi|118096004|ref|XM_425089.2|,gi|118103867|ref|XM_424752.2|,gi|46048667|ref|NM_205388.1|
GO:0006520	cellular amino acid metabolic process	6 of 210 in the list	74 of 2205 in the genome	1	gi|71896716|ref|NM_001030977.1|,gi|118092008|ref|XM_421368.2|,gi|118100138|ref|XM_415792.2|,gi|118097864|ref|XM_414824.2|,gi|71895122|ref|NM_001031243.1|,gi|118090065|ref|XM_420496.2|
GO:0048856	anatomical structure development	19 of 210 in the list	223 of 2205 in the genome	1	gi|118095009|ref|XM_422620.2|,gi|118096416|ref|XM_001231860.1|,gi|118096627|ref|XM_423372.2|,gi|71895442|ref|NM_001030592.1|,gi|66392161|ref|NM_001006220.2|,gi|45383561|ref|NM_204289.1|,gi|118085705|ref|XM_418632.2|,gi|45382704|ref|NM_205479.1|,gi|118103015|ref|XM_418146.2|,gi|118088611|ref|XM_419762.2|,gi|118084380|ref|XM_416948.2|,gi|56711275|ref|NM_001008681.1|,gi|118092701|ref|XM_421632.2|,gi…
GO:0010033	response to organic substance	10 of 210 in the list	122 of 2205 in the genome	1	gi|118103270|ref|XM_418237.2|,gi|118101339|ref|XM_424534.2|,gi|118104423|ref|XM_424888.2|,gi|45383605|ref|NM_204265.1|,gi|118102502|ref|XM_418007.2|,gi|118092018|ref|XM_421294.2|,gi|71895992|ref|NM_001031022.1|,gi|71895122|ref|NM_001031243.1|,gi|118087635|ref|XM_419357.2|,gi|118086278|ref|XM_418878.2|
GO:0055085	transmembrane transport	2 of 210 in the list	27 of 2205 in the genome	1	gi|118101339|ref|XM_424534.2|,gi|118108977|ref|XM_001234630.1|
GO:0022622	root system development	2 of 210 in the list	28 of 2205 in the genome	1	gi|118092701|ref|XM_421632.2|,gi|118103866|ref|XM_424751.2|
GO:0048364	root development	2 of 210 in the list	28 of 2205 in the genome	1	gi|118092701|ref|XM_421632.2|,gi|118103866|ref|XM_424751.2|
GO:0051707	response to other organism	2 of 210 in the list	28 of 2205 in the genome	1	gi|71895116|ref|NM_001030832.1|,gi|46048667|ref|NM_205388.1|
GO:0009165	nucleotide biosynthetic process	3 of 210 in the list	41 of 2205 in the genome	1	gi|118101339|ref|XM_424534.2|,gi|118108977|ref|XM_001234630.1|,gi|45382980|ref|NM_205529.1|
GO:0007275	multicellular organismal development	21 of 210 in the list	250 of 2205 in the genome	1	gi|118095009|ref|XM_422620.2|,gi|118096416|ref|XM_001231860.1|,gi|71895442|ref|NM_001030592.1|,gi|45384335|ref|NM_205314.1|,gi|45383561|ref|NM_204289.1|,gi|118085705|ref|XM_418632.2|,gi|45382704|ref|NM_205479.1|,gi|54020690|ref|NM_204216.2|,gi|118088611|ref|XM_419762.2|,gi|118103015|ref|XM_418146.2|,gi|118084380|ref|XM_416948.2|,gi|56711275|ref|NM_001008681.1|,gi|71896650|ref|NM_001031152.1|,gi|1…
GO:0016192	vesicle-mediated transport	2 of 210 in the list	29 of 2205 in the genome	1	gi|118097121|ref|XM_414450.2|,gi|71895640|ref|NM_001031040.1|
GO:0042592	homeostatic process	2 of 210 in the list	29 of 2205 in the genome	1	gi|118089598|ref|XM_420301.2|,gi|118084002|ref|XM_001233999.1|
GO:0007154	cell communication	9 of 210 in the list	115 of 2205 in the genome	1	gi|118096004|ref|XM_425089.2|,gi|118103270|ref|XM_418237.2|,gi|118101339|ref|XM_424534.2|,gi|118104423|ref|XM_424888.2|,gi|118103867|ref|XM_424752.2|,gi|46048667|ref|NM_205388.1|,gi|118095152|ref|XM_422729.2|,gi|71896976|ref|NM_001031327.1|,gi|118088107|ref|XM_419549.2|
GO:0009987	cellular process	142 of 210 in the list	1539 of 2205 in the genome	1	gi|71897020|ref|NM_001030727.1|,gi|60302843|ref|NM_001012597.1|,gi|118086754|ref|XM_419126.2|,gi|57530143|ref|NM_001006440.1|,gi|61098034|ref|NM_001012862.1|,gi|45383711|ref|NM_204203.1|,gi|66392161|ref|NM_001006220.2|,gi|118091109|ref|XM_420907.2|,gi|118091559|ref|XM_421123.2|,gi|45382870|ref|NM_204631.1|,gi|57529873|ref|NM_001006494.1|,gi|118089598|ref|XM_420301.2|,gi|46048707|ref|NM_205296.1|,…
GO:0071310	cellular response to organic substance	3 of 210 in the list	43 of 2205 in the genome	1	gi|118103270|ref|XM_418237.2|,gi|118101339|ref|XM_424534.2|,gi|118104423|ref|XM_424888.2|
GO:0051716	cellular response to stimulus	14 of 210 in the list	174 of 2205 in the genome	1	gi|118096004|ref|XM_425089.2|,gi|118103270|ref|XM_418237.2|,gi|118101339|ref|XM_424534.2|,gi|71895500|ref|NM_001030579.1|,gi|118104423|ref|XM_424888.2|,gi|118097974|ref|XM_414852.2|,gi|118103867|ref|XM_424752.2|,gi|71896082|ref|NM_001031018.1|,gi|46048667|ref|NM_205388.1|,gi|118097864|ref|XM_414824.2|,gi|118094836|ref|XM_422579.2|,gi|118095152|ref|XM_422729.2|,gi|71896976|ref|NM_001031327.1|,gi|1…
GO:0006396	RNA processing	2 of 210 in the list	30 of 2205 in the genome	1	gi|56119045|ref|NM_001007843.1|,gi|118088994|ref|XM_419942.2|
GO:0006996	organelle organization	10 of 210 in the list	129 of 2205 in the genome	1	gi|118096627|ref|XM_423372.2|,gi|61098196|ref|NM_001012836.1|,gi|46048707|ref|NM_205296.1|,gi|71896376|ref|NM_001031135.1|,gi|118103866|ref|XM_424751.2|,gi|118110962|ref|XM_001236937.1|,gi|118082599|ref|XM_001232984.1|,gi|71894778|ref|NM_001030632.1|,gi|118088303|ref|XM_419617.2|,gi|118097825|ref|XM_001233050.1|
GO:0034654	nucleobase-containing compound biosynthetic process	3 of 210 in the list	44 of 2205 in the genome	1	gi|118101339|ref|XM_424534.2|,gi|118108977|ref|XM_001234630.1|,gi|45382980|ref|NM_205529.1|
GO:0019222	regulation of metabolic process	5 of 210 in the list	71 of 2205 in the genome	1	gi|118111509|ref|XM_423303.2|,gi|118103270|ref|XM_418237.2|,gi|118100736|ref|XM_417451.2|,gi|54020690|ref|NM_204216.2|,gi|118091582|ref|XM_421134.2|
GO:0051704	multi-organism process	3 of 210 in the list	46 of 2205 in the genome	1	gi|118096004|ref|XM_425089.2|,gi|71895116|ref|NM_001030832.1|,gi|46048667|ref|NM_205388.1|
GO:0070887	cellular response to chemical stimulus	3 of 210 in the list	46 of 2205 in the genome	1	gi|118103270|ref|XM_418237.2|,gi|118101339|ref|XM_424534.2|,gi|118104423|ref|XM_424888.2|
GO:0033036	macromolecule localization	4 of 210 in the list	61 of 2205 in the genome	1	gi|118111509|ref|XM_423303.2|,gi|71725352|ref|NM_001030008.1|,gi|45383561|ref|NM_204289.1|,gi|118092612|ref|XM_421589.2|
GO:0009607	response to biotic stimulus	2 of 210 in the list	34 of 2205 in the genome	1	gi|71895116|ref|NM_001030832.1|,gi|46048667|ref|NM_205388.1|
GO:0023052	signaling	8 of 210 in the list	112 of 2205 in the genome	1	gi|118096004|ref|XM_425089.2|,gi|118103270|ref|XM_418237.2|,gi|118101339|ref|XM_424534.2|,gi|118104423|ref|XM_424888.2|,gi|118103867|ref|XM_424752.2|,gi|46048667|ref|NM_205388.1|,gi|45382704|ref|NM_205479.1|,gi|71896976|ref|NM_001031327.1|
GO:0050794	regulation of cellular process	14 of 210 in the list	184 of 2205 in the genome	1	gi|118096004|ref|XM_425089.2|,gi|118103270|ref|XM_418237.2|,gi|118101339|ref|XM_424534.2|,gi|118104423|ref|XM_424888.2|,gi|118103867|ref|XM_424752.2|,gi|46048667|ref|NM_205388.1|,gi|118111509|ref|XM_423303.2|,gi|118100736|ref|XM_417451.2|,gi|57529812|ref|NM_001006506.1|,gi|71897026|ref|NM_001031341.1|,gi|118091582|ref|XM_421134.2|,gi|54020690|ref|NM_204216.2|,gi|71896976|ref|NM_001031327.1|,gi|11…
GO:0007165	signal transduction	7 of 210 in the list	100 of 2205 in the genome	1	gi|118096004|ref|XM_425089.2|,gi|118103270|ref|XM_418237.2|,gi|118101339|ref|XM_424534.2|,gi|118104423|ref|XM_424888.2|,gi|118103867|ref|XM_424752.2|,gi|46048667|ref|NM_205388.1|,gi|71896976|ref|NM_001031327.1|
GO:0060255	regulation of macromolecule metabolic process	4 of 210 in the list	62 of 2205 in the genome	1	gi|118103270|ref|XM_418237.2|,gi|118100736|ref|XM_417451.2|,gi|54020690|ref|NM_204216.2|,gi|118091582|ref|XM_421134.2|
GO:0009725	response to hormone stimulus	6 of 210 in the list	88 of 2205 in the genome	1	gi|118092018|ref|XM_421294.2|,gi|45383605|ref|NM_204265.1|,gi|71895992|ref|NM_001031022.1|,gi|118102502|ref|XM_418007.2|,gi|118087635|ref|XM_419357.2|,gi|71895122|ref|NM_001031243.1|
GO:0032501	multicellular organismal process	21 of 210 in the list	267 of 2205 in the genome	1	gi|118095009|ref|XM_422620.2|,gi|118096416|ref|XM_001231860.1|,gi|71895442|ref|NM_001030592.1|,gi|45384335|ref|NM_205314.1|,gi|45383561|ref|NM_204289.1|,gi|118085705|ref|XM_418632.2|,gi|45382704|ref|NM_205479.1|,gi|54020690|ref|NM_204216.2|,gi|118088611|ref|XM_419762.2|,gi|118103015|ref|XM_418146.2|,gi|118084380|ref|XM_416948.2|,gi|56711275|ref|NM_001008681.1|,gi|71896650|ref|NM_001031152.1|,gi|1…
GO:0006793	phosphorus metabolic process	3 of 210 in the list	53 of 2205 in the genome	1	gi|52138658|ref|NM_001004378.1|,gi|118103989|ref|XM_424173.2|,gi|45384335|ref|NM_205314.1|
GO:0006796	phosphate-containing compound metabolic process	3 of 210 in the list	53 of 2205 in the genome	1	gi|52138658|ref|NM_001004378.1|,gi|118103989|ref|XM_424173.2|,gi|45384335|ref|NM_205314.1|
GO:0015031	protein transport	3 of 210 in the list	53 of 2205 in the genome	1	gi|71725352|ref|NM_001030008.1|,gi|45383561|ref|NM_204289.1|,gi|118092612|ref|XM_421589.2|
GO:0045184	establishment of protein localization	3 of 210 in the list	53 of 2205 in the genome	1	gi|71725352|ref|NM_001030008.1|,gi|45383561|ref|NM_204289.1|,gi|118092612|ref|XM_421589.2|
GO:0070647	protein modification by small protein conjugation or removal	3 of 210 in the list	53 of 2205 in the genome	1	gi|118103187|ref|XM_423237.2|,gi|45383605|ref|NM_204265.1|,gi|118094899|ref|XM_422676.2|
GO:0034728	nucleosome organization	2 of 210 in the list	40 of 2205 in the genome	1	gi|118082599|ref|XM_001232984.1|,gi|46048707|ref|NM_205296.1|
GO:0008104	protein localization	3 of 210 in the list	55 of 2205 in the genome	1	gi|71725352|ref|NM_001030008.1|,gi|45383561|ref|NM_204289.1|,gi|118092612|ref|XM_421589.2|
GO:0032502	developmental process	28 of 210 in the list	362 of 2205 in the genome	1	gi|118095009|ref|XM_422620.2|,gi|118096416|ref|XM_001231860.1|,gi|118096627|ref|XM_423372.2|,gi|71895442|ref|NM_001030592.1|,gi|118094456|ref|XM_422376.2|,gi|45384335|ref|NM_205314.1|,gi|66392161|ref|NM_001006220.2|,gi|45383561|ref|NM_204289.1|,gi|118091921|ref|XM_421328.2|,gi|118085705|ref|XM_418632.2|,gi|45382704|ref|NM_205479.1|,gi|54020690|ref|NM_204216.2|,gi|118088611|ref|XM_419762.2|,gi|118…
GO:0051179	localization	27 of 210 in the list	361 of 2205 in the genome	1	gi|60302843|ref|NM_001012597.1|,gi|71725352|ref|NM_001030008.1|,gi|71895640|ref|NM_001031040.1|,gi|118096627|ref|XM_423372.2|,gi|71896376|ref|NM_001031135.1|,gi|118086318|ref|XM_001233066.1|,gi|118101089|ref|XM_417600.2|,gi|66392161|ref|NM_001006220.2|,gi|118111509|ref|XM_423303.2|,gi|45383561|ref|NM_204289.1|,gi|71895284|ref|NM_001030622.1|,gi|118102936|ref|XM_001234985.1|,gi|118096526|ref|XM_42…
GO:0048229	gametophyte development	2 of 210 in the list	46 of 2205 in the genome	1	gi|118103015|ref|XM_418146.2|,gi|45384335|ref|NM_205314.1|
GO:0043412	macromolecule modification	14 of 210 in the list	208 of 2205 in the genome	1	gi|118093731|ref|XM_427965.2|,gi|118088611|ref|XM_419762.2|,gi|118103187|ref|XM_423237.2|,gi|118093062|ref|XM_421776.2|,gi|45383605|ref|NM_204265.1|,gi|45384335|ref|NM_205314.1|,gi|118103866|ref|XM_424751.2|,gi|118083460|ref|XM_416557.2|,gi|56119045|ref|NM_001007843.1|,gi|118091109|ref|XM_420907.2|,gi|118085705|ref|XM_418632.2|,gi|118094899|ref|XM_422676.2|,gi|71895804|ref|NM_001031525.1|,gi|1180…
GO:0006325	chromatin organization	3 of 210 in the list	66 of 2205 in the genome	1	gi|118082599|ref|XM_001232984.1|,gi|46048707|ref|NM_205296.1|,gi|118103866|ref|XM_424751.2|
GO:0051234	establishment of localization	25 of 210 in the list	347 of 2205 in the genome	1	gi|60302843|ref|NM_001012597.1|,gi|71725352|ref|NM_001030008.1|,gi|71895640|ref|NM_001031040.1|,gi|118096627|ref|XM_423372.2|,gi|71896376|ref|NM_001031135.1|,gi|118086318|ref|XM_001233066.1|,gi|118101089|ref|XM_417600.2|,gi|45383561|ref|NM_204289.1|,gi|71895284|ref|NM_001030622.1|,gi|118102936|ref|XM_001234985.1|,gi|118096526|ref|XM_425129.2|,gi|118097121|ref|XM_414450.2|,gi|118085177|ref|XM_4172…
GO:0006812	cation transport	2 of 210 in the list	50 of 2205 in the genome	1	gi|118101339|ref|XM_424534.2|,gi|118108977|ref|XM_001234630.1|
GO:0010468	regulation of gene expression	2 of 210 in the list	50 of 2205 in the genome	1	gi|118103270|ref|XM_418237.2|,gi|54020690|ref|NM_204216.2|
GO:0065007	biological regulation	20 of 210 in the list	292 of 2205 in the genome	1	gi|118096004|ref|XM_425089.2|,gi|118104423|ref|XM_424888.2|,gi|118098760|ref|XM_415273.2|,gi|46048667|ref|NM_205388.1|,gi|118092789|ref|XR_026765.1|,gi|118111509|ref|XM_423303.2|,gi|118100736|ref|XM_417451.2|,gi|54020690|ref|NM_204216.2|,gi|118084002|ref|XM_001233999.1|,gi|118103270|ref|XM_418237.2|,gi|118101339|ref|XM_424534.2|,gi|118103867|ref|XM_424752.2|,gi|118089598|ref|XM_420301.2|,gi|11809…
GO:0051276	chromosome organization	3 of 210 in the list	74 of 2205 in the genome	1	gi|118082599|ref|XM_001232984.1|,gi|46048707|ref|NM_205296.1|,gi|118103866|ref|XM_424751.2|
GO:0050789	regulation of biological process	15 of 210 in the list	242 of 2205 in the genome	1	gi|118096004|ref|XM_425089.2|,gi|118103270|ref|XM_418237.2|,gi|118101339|ref|XM_424534.2|,gi|118104423|ref|XM_424888.2|,gi|118103867|ref|XM_424752.2|,gi|118098760|ref|XM_415273.2|,gi|46048667|ref|NM_205388.1|,gi|118111509|ref|XM_423303.2|,gi|118100736|ref|XM_417451.2|,gi|57529812|ref|NM_001006506.1|,gi|71897026|ref|NM_001031341.1|,gi|118091582|ref|XM_421134.2|,gi|54020690|ref|NM_204216.2|,gi|7189…
GO:0006810	transport	22 of 210 in the list	333 of 2205 in the genome	1	gi|71725352|ref|NM_001030008.1|,gi|71895640|ref|NM_001031040.1|,gi|118096627|ref|XM_423372.2|,gi|71896376|ref|NM_001031135.1|,gi|118086318|ref|XM_001233066.1|,gi|118101089|ref|XM_417600.2|,gi|71895284|ref|NM_001030622.1|,gi|45383561|ref|NM_204289.1|,gi|118102936|ref|XM_001234985.1|,gi|118096526|ref|XM_425129.2|,gi|118085177|ref|XM_417213.2|,gi|118097121|ref|XM_414450.2|,gi|118101339|ref|XM_424534…
GO:0006811	ion transport	2 of 210 in the list	74 of 2205 in the genome	1	gi|118101339|ref|XM_424534.2|,gi|118108977|ref|XM_001234630.1|
GO:0051641	cellular localization	2 of 210 in the list	74 of 2205 in the genome	1	gi|66392161|ref|NM_001006220.2|,gi|71895284|ref|NM_001030622.1|
GO:0006464	cellular protein modification process	10 of 210 in the list	200 of 2205 in the genome	1	gi|118088611|ref|XM_419762.2|,gi|118103187|ref|XM_423237.2|,gi|45383605|ref|NM_204265.1|,gi|45384335|ref|NM_205314.1|,gi|118103866|ref|XM_424751.2|,gi|118083460|ref|XM_416557.2|,gi|118091109|ref|XM_420907.2|,gi|118085705|ref|XM_418632.2|,gi|118094899|ref|XM_422676.2|,gi|118086992|ref|XM_428540.2|
GO:0036211	protein modification process	10 of 210 in the list	200 of 2205 in the genome	1	gi|118088611|ref|XM_419762.2|,gi|118103187|ref|XM_423237.2|,gi|45383605|ref|NM_204265.1|,gi|45384335|ref|NM_205314.1|,gi|118103866|ref|XM_424751.2|,gi|118083460|ref|XM_416557.2|,gi|118091109|ref|XM_420907.2|,gi|118085705|ref|XM_418632.2|,gi|118094899|ref|XM_422676.2|,gi|118086992|ref|XM_428540.2|

## Sheet: F1 vs POF1_Molecular function
Molecular function (F1 vs POF1)
ID of GO Term	GO Term	Cluster frequency	Genome frequency of use	Corrected p-value	Genes annotated to the term
GO:0030554	adenyl nucleotide binding	30 of 276 in the list	167 of 2982 in the genome	0.02314	gi|45382926|ref|NM_205518.1|,gi|118098551|ref|XM_415171.2|,gi|118096627|ref|XM_423372.2|,gi|57530143|ref|NM_001006440.1|,gi|45383076|ref|NM_204549.1|,gi|45384335|ref|NM_205314.1|,gi|55742653|ref|NM_001006685.1|,gi|71894830|ref|NM_001031063.1|,gi|71894700|ref|NM_001031187.1|,gi|118102835|ref|XM_425834.2|,gi|47604959|ref|NM_206959.1|,gi|118086992|ref|XM_428540.2|,gi|118092008|ref|XM_421368.2|,gi|11…
GO:0032559	adenyl ribonucleotide binding	30 of 276 in the list	167 of 2982 in the genome	0.02314	gi|45382926|ref|NM_205518.1|,gi|118098551|ref|XM_415171.2|,gi|118096627|ref|XM_423372.2|,gi|57530143|ref|NM_001006440.1|,gi|45383076|ref|NM_204549.1|,gi|45384335|ref|NM_205314.1|,gi|55742653|ref|NM_001006685.1|,gi|71894830|ref|NM_001031063.1|,gi|71894700|ref|NM_001031187.1|,gi|118102835|ref|XM_425834.2|,gi|47604959|ref|NM_206959.1|,gi|118086992|ref|XM_428540.2|,gi|118092008|ref|XM_421368.2|,gi|11…
GO:0000166	nucleotide binding	56 of 276 in the list	397 of 2982 in the genome	0.04937	gi|60302843|ref|NM_001012597.1|,gi|118098551|ref|XM_415171.2|,gi|118096627|ref|XM_423372.2|,gi|57530143|ref|NM_001006440.1|,gi|118086425|ref|XM_418958.2|,gi|45383076|ref|NM_204549.1|,gi|118089808|ref|XM_420401.2|,gi|55742653|ref|NM_001006685.1|,gi|61098010|ref|NM_001012868.1|,gi|71894830|ref|NM_001031063.1|,gi|71895284|ref|NM_001030622.1|,gi|118086992|ref|XM_428540.2|,gi|118090065|ref|XM_420496.2…
GO:0036094	small molecule binding	56 of 276 in the list	398 of 2982 in the genome	0.05276	gi|60302843|ref|NM_001012597.1|,gi|118098551|ref|XM_415171.2|,gi|118096627|ref|XM_423372.2|,gi|57530143|ref|NM_001006440.1|,gi|118086425|ref|XM_418958.2|,gi|45383076|ref|NM_204549.1|,gi|118089808|ref|XM_420401.2|,gi|55742653|ref|NM_001006685.1|,gi|61098010|ref|NM_001012868.1|,gi|71894830|ref|NM_001031063.1|,gi|71895284|ref|NM_001030622.1|,gi|118086992|ref|XM_428540.2|,gi|118090065|ref|XM_420496.2…
GO:0017076	purine nucleotide binding	38 of 276 in the list	250 of 2982 in the genome	0.11469	gi|118098551|ref|XM_415171.2|,gi|118096627|ref|XM_423372.2|,gi|57530143|ref|NM_001006440.1|,gi|45383076|ref|NM_204549.1|,gi|55742653|ref|NM_001006685.1|,gi|61098010|ref|NM_001012868.1|,gi|71894830|ref|NM_001031063.1|,gi|118086992|ref|XM_428540.2|,gi|118103015|ref|XM_418146.2|,gi|118092008|ref|XM_421368.2|,gi|118103270|ref|XM_418237.2|,gi|118101339|ref|XM_424534.2|,gi|57529873|ref|NM_001006494.1|,…
GO:0032553	ribonucleotide binding	38 of 276 in the list	250 of 2982 in the genome	0.11469	gi|118098551|ref|XM_415171.2|,gi|118096627|ref|XM_423372.2|,gi|57530143|ref|NM_001006440.1|,gi|45383076|ref|NM_204549.1|,gi|55742653|ref|NM_001006685.1|,gi|61098010|ref|NM_001012868.1|,gi|71894830|ref|NM_001031063.1|,gi|118086992|ref|XM_428540.2|,gi|118103015|ref|XM_418146.2|,gi|118092008|ref|XM_421368.2|,gi|118103270|ref|XM_418237.2|,gi|118101339|ref|XM_424534.2|,gi|57529873|ref|NM_001006494.1|,…
GO:0032555	purine ribonucleotide binding	38 of 276 in the list	250 of 2982 in the genome	0.11469	gi|118098551|ref|XM_415171.2|,gi|118096627|ref|XM_423372.2|,gi|57530143|ref|NM_001006440.1|,gi|45383076|ref|NM_204549.1|,gi|55742653|ref|NM_001006685.1|,gi|61098010|ref|NM_001012868.1|,gi|71894830|ref|NM_001031063.1|,gi|118086992|ref|XM_428540.2|,gi|118103015|ref|XM_418146.2|,gi|118092008|ref|XM_421368.2|,gi|118103270|ref|XM_418237.2|,gi|118101339|ref|XM_424534.2|,gi|57529873|ref|NM_001006494.1|,…
GO:0043167	ion binding	27 of 276 in the list	166 of 2982 in the genome	0.23554	gi|57525367|ref|NM_001006233.1|,gi|71895640|ref|NM_001031040.1|,gi|118097864|ref|XM_414824.2|,gi|118097397|ref|XM_414550.2|,gi|118103717|ref|XM_424773.2|,gi|45382392|ref|NM_204876.1|,gi|45384365|ref|NM_205005.1|,gi|45382704|ref|NM_205479.1|,gi|59889567|ref|NM_001007822.1|,gi|118091559|ref|XM_421123.2|,gi|118098829|ref|XM_415299.2|,gi|118091173|ref|XM_420957.2|,gi|118103270|ref|XM_418237.2|,gi|118…
GO:0043169	cation binding	27 of 276 in the list	166 of 2982 in the genome	0.23554	gi|57525367|ref|NM_001006233.1|,gi|71895640|ref|NM_001031040.1|,gi|118097864|ref|XM_414824.2|,gi|118097397|ref|XM_414550.2|,gi|118103717|ref|XM_424773.2|,gi|45382392|ref|NM_204876.1|,gi|45384365|ref|NM_205005.1|,gi|45382704|ref|NM_205479.1|,gi|59889567|ref|NM_001007822.1|,gi|118091559|ref|XM_421123.2|,gi|118098829|ref|XM_415299.2|,gi|118091173|ref|XM_420957.2|,gi|118103270|ref|XM_418237.2|,gi|118…
GO:0046872	metal ion binding	25 of 276 in the list	151 of 2982 in the genome	0.26729	gi|71895640|ref|NM_001031040.1|,gi|118097864|ref|XM_414824.2|,gi|118097397|ref|XM_414550.2|,gi|45382392|ref|NM_204876.1|,gi|45384365|ref|NM_205005.1|,gi|45382704|ref|NM_205479.1|,gi|59889567|ref|NM_001007822.1|,gi|118091559|ref|XM_421123.2|,gi|118098829|ref|XM_415299.2|,gi|118091173|ref|XM_420957.2|,gi|118091480|ref|XM_001233110.1|,gi|45384171|ref|NM_205086.1|,gi|118103270|ref|XM_418237.2|,gi|718…
GO:0008135	translation factor activity, nucleic acid binding	6 of 276 in the list	20 of 2982 in the genome	0.83116	gi|61098038|ref|NM_001012860.1|,gi|71894922|ref|NM_001031207.1|,gi|118124410|ref|XM_001234991.1|,gi|71897162|ref|NM_001030649.1|,gi|54020686|ref|NM_204157.2|,gi|71895236|ref|NM_001030804.1|
GO:0008940	nitrate reductase activity	2 of 276 in the list	2 of 2982 in the genome	0.93921	gi|118091173|ref|XM_420957.2|,gi|71895490|ref|NM_001030581.1|
GO:0016661	oxidoreductase activity, acting on other nitrogenous compounds as donors	2 of 276 in the list	2 of 2982 in the genome	0.93921	gi|118091173|ref|XM_420957.2|,gi|71895490|ref|NM_001030581.1|
GO:0005488	binding	161 of 276 in the list	1532 of 2982 in the genome	0.97911	gi|60302843|ref|NM_001012597.1|,gi|118082904|ref|XM_416344.2|,gi|57530143|ref|NM_001006440.1|,gi|45383076|ref|NM_204549.1|,gi|66392161|ref|NM_001006220.2|,gi|118091109|ref|XM_420907.2|,gi|118091559|ref|XM_421123.2|,gi|118098829|ref|XM_415299.2|,gi|45384171|ref|NM_205086.1|,gi|57529873|ref|NM_001006494.1|,gi|77736620|ref|NM_001034813.1|,gi|118089598|ref|XM_420301.2|,gi|46048707|ref|NM_205296.1|,gi…
GO:0050662	coenzyme binding	4 of 276 in the list	10 of 2982 in the genome	1	gi|118083015|ref|XM_416400.2|,gi|118096884|ref|XM_414371.2|,gi|118097917|ref|XM_414848.2|,gi|118091015|ref|XM_420942.2|
GO:0016209	antioxidant activity	4 of 276 in the list	11 of 2982 in the genome	1	gi|45384217|ref|NM_205064.1|,gi|118091480|ref|XM_001233110.1|,gi|118096884|ref|XM_414371.2|,gi|118084002|ref|XM_001233999.1|
GO:0005506	iron ion binding	4 of 276 in the list	12 of 2982 in the genome	1	gi|118091173|ref|XM_420957.2|,gi|118091480|ref|XM_001233110.1|,gi|71895490|ref|NM_001030581.1|,gi|118089223|ref|XM_420063.2|
GO:0016651	oxidoreductase activity, acting on NADH or NADPH	4 of 276 in the list	14 of 2982 in the genome	1	gi|71896650|ref|NM_001031152.1|,gi|118096884|ref|XM_414371.2|,gi|118097165|ref|XM_001232015.1|,gi|57529752|ref|NM_001006518.1|
GO:0016853	isomerase activity	8 of 276 in the list	43 of 2982 in the genome	1	gi|71895984|ref|NM_001031556.1|,gi|118101800|ref|XM_417833.2|,gi|45384129|ref|NM_205110.1|,gi|45382026|ref|NM_205461.1|,gi|118104630|ref|XM_001231332.1|,gi|57525151|ref|NM_001006181.1|,gi|118085590|ref|XM_418561.2|,gi|118103866|ref|XM_424751.2|
GO:0004468	lysine N-acetyltransferase activity	2 of 276 in the list	4 of 2982 in the genome	1	gi|71897026|ref|NM_001031341.1|,gi|118101407|ref|XM_424402.2|
GO:0003723	RNA binding	9 of 276 in the list	56 of 2982 in the genome	1	gi|71895290|ref|NM_001030619.1|,gi|61098038|ref|NM_001012860.1|,gi|71894922|ref|NM_001031207.1|,gi|71897162|ref|NM_001030649.1|,gi|54020686|ref|NM_204157.2|,gi|71895236|ref|NM_001030804.1|,gi|118097864|ref|XM_414824.2|,gi|118103717|ref|XM_424773.2|,gi|118124410|ref|XM_001234991.1|
GO:0016491	oxidoreductase activity	24 of 276 in the list	191 of 2982 in the genome	1	gi|71897020|ref|NM_001030727.1|,gi|118103024|ref|XM_418136.2|,gi|118098551|ref|XM_415171.2|,gi|118096884|ref|XM_414371.2|,gi|57525323|ref|NM_001006223.1|,gi|55742653|ref|NM_001006685.1|,gi|45384207|ref|NM_205284.1|,gi|118084002|ref|XM_001233999.1|,gi|86129577|ref|NM_001039329.1|,gi|118091173|ref|XM_420957.2|,gi|118099455|ref|XM_425326.2|,gi|118091480|ref|XM_001233110.1|,gi|71896650|ref|NM_0010311…
GO:0019899	enzyme binding	3 of 276 in the list	11 of 2982 in the genome	1	gi|77736620|ref|NM_001034813.1|,gi|45382026|ref|NM_205461.1|,gi|118104630|ref|XM_001231332.1|
GO:0004175	endopeptidase activity	4 of 276 in the list	18 of 2982 in the genome	1	gi|45384001|ref|NM_205177.1|,gi|118102244|ref|XM_427542.2|,gi|61098038|ref|NM_001012860.1|,gi|118091921|ref|XM_421328.2|
GO:0051540	metal cluster binding	4 of 276 in the list	18 of 2982 in the genome	1	gi|118089260|ref|XM_420169.2|,gi|57530143|ref|NM_001006440.1|,gi|118100801|ref|XM_417464.2|,gi|57529752|ref|NM_001006518.1|
GO:0016747	transferase activity, transferring acyl groups other than amino-acyl groups	5 of 276 in the list	26 of 2982 in the genome	1	gi|45382392|ref|NM_204876.1|,gi|118085705|ref|XM_418632.2|,gi|71897026|ref|NM_001031341.1|,gi|61098337|ref|NM_001012901.1|,gi|118101407|ref|XM_424402.2|
GO:0016410	N-acyltransferase activity	3 of 276 in the list	12 of 2982 in the genome	1	gi|118085705|ref|XM_418632.2|,gi|71897026|ref|NM_001031341.1|,gi|118101407|ref|XM_424402.2|
GO:0015645	fatty acid ligase activity	2 of 276 in the list	6 of 2982 in the genome	1	gi|118095007|ref|XM_422625.2|,gi|60302803|ref|NM_001012578.1|
GO:0016667	oxidoreductase activity, acting on a sulfur group of donors	2 of 276 in the list	6 of 2982 in the genome	1	gi|71897020|ref|NM_001030727.1|,gi|118097917|ref|XM_414848.2|
GO:0019901	protein kinase binding	2 of 276 in the list	6 of 2982 in the genome	1	gi|45382026|ref|NM_205461.1|,gi|118104630|ref|XM_001231332.1|
GO:0016462	pyrophosphatase activity	23 of 276 in the list	191 of 2982 in the genome	1	gi|60302843|ref|NM_001012597.1|,gi|118096627|ref|XM_423372.2|,gi|57530143|ref|NM_001006440.1|,gi|45383076|ref|NM_204549.1|,gi|118092622|ref|XM_001232699.1|,gi|118095382|ref|XM_422834.2|,gi|71895252|ref|NM_001030800.1|,gi|71895284|ref|NM_001030622.1|,gi|118102835|ref|XM_425834.2|,gi|118103015|ref|XM_418146.2|,gi|118103270|ref|XM_418237.2|,gi|118101339|ref|XM_424534.2|,gi|57529873|ref|NM_001006494.…
GO:0016407	acetyltransferase activity	3 of 276 in the list	13 of 2982 in the genome	1	gi|71897026|ref|NM_001031341.1|,gi|61098337|ref|NM_001012901.1|,gi|118101407|ref|XM_424402.2|
GO:0048037	cofactor binding	4 of 276 in the list	21 of 2982 in the genome	1	gi|118083015|ref|XM_416400.2|,gi|118096884|ref|XM_414371.2|,gi|118097917|ref|XM_414848.2|,gi|118091015|ref|XM_420942.2|
GO:0017111	nucleoside-triphosphatase activity	21 of 276 in the list	175 of 2982 in the genome	1	gi|60302843|ref|NM_001012597.1|,gi|57530143|ref|NM_001006440.1|,gi|45383076|ref|NM_204549.1|,gi|118095382|ref|XM_422834.2|,gi|71895252|ref|NM_001030800.1|,gi|71895284|ref|NM_001030622.1|,gi|118102835|ref|XM_425834.2|,gi|118103015|ref|XM_418146.2|,gi|118103270|ref|XM_418237.2|,gi|57529873|ref|NM_001006494.1|,gi|118108977|ref|XM_001234630.1|,gi|118101339|ref|XM_424534.2|,gi|118089598|ref|XM_420301.…
GO:0016628	oxidoreductase activity, acting on the CH-CH group of donors, NAD or NADP as acceptor	2 of 276 in the list	7 of 2982 in the genome	1	gi|55742653|ref|NM_001006685.1|,gi|45382768|ref|NM_205491.1|
GO:0019900	kinase binding	2 of 276 in the list	7 of 2982 in the genome	1	gi|45382026|ref|NM_205461.1|,gi|118104630|ref|XM_001231332.1|
GO:0016836	hydro-lyase activity	3 of 276 in the list	14 of 2982 in the genome	1	gi|45382392|ref|NM_204876.1|,gi|45383711|ref|NM_204203.1|,gi|45384405|ref|NM_204943.1|
GO:0051536	iron-sulfur cluster binding	3 of 276 in the list	14 of 2982 in the genome	1	gi|118089260|ref|XM_420169.2|,gi|118100801|ref|XM_417464.2|,gi|57529752|ref|NM_001006518.1|
GO:0016818	hydrolase activity, acting on acid anhydrides, in phosphorus-containing anhydrides	23 of 276 in the list	197 of 2982 in the genome	1	gi|60302843|ref|NM_001012597.1|,gi|118096627|ref|XM_423372.2|,gi|57530143|ref|NM_001006440.1|,gi|45383076|ref|NM_204549.1|,gi|118092622|ref|XM_001232699.1|,gi|118095382|ref|XM_422834.2|,gi|71895252|ref|NM_001030800.1|,gi|71895284|ref|NM_001030622.1|,gi|118102835|ref|XM_425834.2|,gi|118103015|ref|XM_418146.2|,gi|118103270|ref|XM_418237.2|,gi|118101339|ref|XM_424534.2|,gi|57529873|ref|NM_001006494.…
GO:0046914	transition metal ion binding	12 of 276 in the list	93 of 2982 in the genome	1	gi|118091173|ref|XM_420957.2|,gi|118103270|ref|XM_418237.2|,gi|118091480|ref|XM_001233110.1|,gi|56119055|ref|NM_001007840.1|,gi|118097864|ref|XM_414824.2|,gi|71895490|ref|NM_001030581.1|,gi|118110962|ref|XM_001236937.1|,gi|118088109|ref|XM_419525.2|,gi|71897026|ref|NM_001031341.1|,gi|59889567|ref|NM_001007822.1|,gi|118089223|ref|XM_420063.2|,gi|118101407|ref|XM_424402.2|
GO:0016835	carbon-oxygen lyase activity	3 of 276 in the list	15 of 2982 in the genome	1	gi|45382392|ref|NM_204876.1|,gi|45383711|ref|NM_204203.1|,gi|45384405|ref|NM_204943.1|
GO:0016877	ligase activity, forming carbon-sulfur bonds	2 of 276 in the list	8 of 2982 in the genome	1	gi|118095007|ref|XM_422625.2|,gi|60302803|ref|NM_001012578.1|
GO:0019205	nucleobase-containing compound kinase activity	2 of 276 in the list	8 of 2982 in the genome	1	gi|118100728|ref|XM_001234873.1|,gi|118103989|ref|XM_424173.2|
GO:0016817	hydrolase activity, acting on acid anhydrides	23 of 276 in the list	207 of 2982 in the genome	1	gi|60302843|ref|NM_001012597.1|,gi|118096627|ref|XM_423372.2|,gi|57530143|ref|NM_001006440.1|,gi|45383076|ref|NM_204549.1|,gi|118092622|ref|XM_001232699.1|,gi|118095382|ref|XM_422834.2|,gi|71895252|ref|NM_001030800.1|,gi|71895284|ref|NM_001030622.1|,gi|118102835|ref|XM_425834.2|,gi|118103015|ref|XM_418146.2|,gi|118103270|ref|XM_418237.2|,gi|118101339|ref|XM_424534.2|,gi|57529873|ref|NM_001006494.…
GO:0016746	transferase activity, transferring acyl groups	5 of 276 in the list	34 of 2982 in the genome	1	gi|45382392|ref|NM_204876.1|,gi|118085705|ref|XM_418632.2|,gi|71897026|ref|NM_001031341.1|,gi|61098337|ref|NM_001012901.1|,gi|118101407|ref|XM_424402.2|
GO:0005198	structural molecule activity	8 of 276 in the list	63 of 2982 in the genome	1	gi|45383689|ref|NM_204217.1|,gi|118097913|ref|XM_414845.2|,gi|71895290|ref|NM_001030619.1|,gi|45383831|ref|NM_204140.1|,gi|118103717|ref|XM_424773.2|,gi|49169797|ref|NM_001001783.1|,gi|118086992|ref|XM_428540.2|,gi|52138652|ref|NM_001004379.1|
GO:0008080	N-acetyltransferase activity	2 of 276 in the list	10 of 2982 in the genome	1	gi|71897026|ref|NM_001031341.1|,gi|118101407|ref|XM_424402.2|
GO:0016859	cis-trans isomerase activity	2 of 276 in the list	11 of 2982 in the genome	1	gi|45382026|ref|NM_205461.1|,gi|118104630|ref|XM_001231332.1|
GO:0015399	primary active transmembrane transporter activity	4 of 276 in the list	29 of 2982 in the genome	1	gi|118101339|ref|XM_424534.2|,gi|118108977|ref|XM_001234630.1|,gi|118089598|ref|XM_420301.2|,gi|118088234|ref|XM_419578.2|
GO:0015405	P-P-bond-hydrolysis-driven transmembrane transporter activity	4 of 276 in the list	29 of 2982 in the genome	1	gi|118101339|ref|XM_424534.2|,gi|118108977|ref|XM_001234630.1|,gi|118089598|ref|XM_420301.2|,gi|118088234|ref|XM_419578.2|
GO:0005515	protein binding	16 of 276 in the list	147 of 2982 in the genome	1	gi|77736620|ref|NM_001034813.1|,gi|118085701|ref|XM_418609.2|,gi|118097917|ref|XM_414848.2|,gi|118104630|ref|XM_001231332.1|,gi|118092701|ref|XM_421632.2|,gi|118103866|ref|XM_424751.2|,gi|61098371|ref|NM_001012916.1|,gi|66392161|ref|NM_001006220.2|,gi|118110962|ref|XM_001236937.1|,gi|118091109|ref|XM_420907.2|,gi|118086302|ref|XM_429790.2|,gi|118100736|ref|XM_417451.2|,gi|118101800|ref|XM_417833.…
GO:0016741	transferase activity, transferring one-carbon groups	4 of 276 in the list	30 of 2982 in the genome	1	gi|118091109|ref|XM_420907.2|,gi|71895804|ref|NM_001031525.1|,gi|118088771|ref|XM_419824.2|,gi|118097864|ref|XM_414824.2|
GO:0034062	RNA polymerase activity	2 of 276 in the list	12 of 2982 in the genome	1	gi|50753468|ref|XM_414001.1|,gi|57530100|ref|NM_001006448.1|
GO:0022804	active transmembrane transporter activity	5 of 276 in the list	42 of 2982 in the genome	1	gi|118101339|ref|XM_424534.2|,gi|118108977|ref|XM_001234630.1|,gi|118089598|ref|XM_420301.2|,gi|118088234|ref|XM_419578.2|,gi|118086318|ref|XM_001233066.1|
GO:0008233	peptidase activity	9 of 276 in the list	83 of 2982 in the genome	1	gi|45384001|ref|NM_205177.1|,gi|118102244|ref|XM_427542.2|,gi|57525367|ref|NM_001006233.1|,gi|118096029|ref|XM_001232764.1|,gi|61098038|ref|NM_001012860.1|,gi|118091921|ref|XM_421328.2|,gi|118094899|ref|XM_422676.2|,gi|118104158|ref|XM_425038.2|,gi|71894944|ref|NM_001031079.1|
GO:0008483	transaminase activity	2 of 276 in the list	14 of 2982 in the genome	1	gi|118093218|ref|XM_001232946.1|,gi|118097498|ref|XM_414686.2|
GO:0008757	S-adenosylmethionine-dependent methyltransferase activity	2 of 276 in the list	14 of 2982 in the genome	1	gi|71895804|ref|NM_001031525.1|,gi|118088771|ref|XM_419824.2|
GO:0016769	transferase activity, transferring nitrogenous groups	2 of 276 in the list	15 of 2982 in the genome	1	gi|118093218|ref|XM_001232946.1|,gi|118097498|ref|XM_414686.2|
GO:0016627	oxidoreductase activity, acting on the CH-CH group of donors	3 of 276 in the list	25 of 2982 in the genome	1	gi|55742653|ref|NM_001006685.1|,gi|45382768|ref|NM_205491.1|,gi|118091015|ref|XM_420942.2|
GO:0016829	lyase activity	6 of 276 in the list	56 of 2982 in the genome	1	gi|45382392|ref|NM_204876.1|,gi|118095152|ref|XM_422729.2|,gi|45383711|ref|NM_204203.1|,gi|45384405|ref|NM_204943.1|,gi|46048859|ref|NM_204913.1|,gi|45382980|ref|NM_205529.1|
GO:0070011	peptidase activity, acting on L-amino acid peptides	6 of 276 in the list	56 of 2982 in the genome	1	gi|45384001|ref|NM_205177.1|,gi|118102244|ref|XM_427542.2|,gi|57525367|ref|NM_001006233.1|,gi|61098038|ref|NM_001012860.1|,gi|118094899|ref|XM_422676.2|,gi|118091921|ref|XM_421328.2|
GO:0019001	guanyl nucleotide binding	8 of 276 in the list	80 of 2982 in the genome	1	gi|118103015|ref|XM_418146.2|,gi|118103867|ref|XM_424752.2|,gi|118102309|ref|XM_419249.2|,gi|54020686|ref|NM_204157.2|,gi|98162714|ref|NM_001032362.1|,gi|118081899|ref|XM_414990.2|,gi|61098010|ref|NM_001012868.1|,gi|71896202|ref|NM_001031598.1|
GO:0032561	guanyl ribonucleotide binding	8 of 276 in the list	80 of 2982 in the genome	1	gi|118103015|ref|XM_418146.2|,gi|118103867|ref|XM_424752.2|,gi|118102309|ref|XM_419249.2|,gi|54020686|ref|NM_204157.2|,gi|98162714|ref|NM_001032362.1|,gi|118081899|ref|XM_414990.2|,gi|61098010|ref|NM_001012868.1|,gi|71896202|ref|NM_001031598.1|
GO:0004812	aminoacyl-tRNA ligase activity	2 of 276 in the list	17 of 2982 in the genome	1	gi|118092008|ref|XM_421368.2|,gi|118090065|ref|XM_420496.2|
GO:0008168	methyltransferase activity	3 of 276 in the list	28 of 2982 in the genome	1	gi|118091109|ref|XM_420907.2|,gi|71895804|ref|NM_001031525.1|,gi|118088771|ref|XM_419824.2|
GO:0015078	hydrogen ion transmembrane transporter activity	2 of 276 in the list	18 of 2982 in the genome	1	gi|118101339|ref|XM_424534.2|,gi|118108977|ref|XM_001234630.1|
GO:0019829	cation-transporting ATPase activity	2 of 276 in the list	18 of 2982 in the genome	1	gi|118101339|ref|XM_424534.2|,gi|118108977|ref|XM_001234630.1|
GO:0060089	molecular transducer activity	2 of 276 in the list	18 of 2982 in the genome	1	gi|52138658|ref|NM_001004378.1|,gi|45382704|ref|NM_205479.1|
GO:0003676	nucleic acid binding	21 of 276 in the list	224 of 2982 in the genome	1	gi|61098038|ref|NM_001012860.1|,gi|45384129|ref|NM_205110.1|,gi|118097864|ref|XM_414824.2|,gi|118082599|ref|XM_001232984.1|,gi|118103717|ref|XM_424773.2|,gi|118091559|ref|XM_421123.2|,gi|86129437|ref|NM_001039267.1|,gi|118086992|ref|XM_428540.2|,gi|71895290|ref|NM_001030619.1|,gi|118097913|ref|XM_414845.2|,gi|118103270|ref|XM_418237.2|,gi|46048707|ref|NM_205296.1|,gi|50753468|ref|XM_414001.1|,gi|…
GO:0016887	ATPase activity	6 of 276 in the list	63 of 2982 in the genome	1	gi|118101339|ref|XM_424534.2|,gi|118108977|ref|XM_001234630.1|,gi|57529873|ref|NM_001006494.1|,gi|118089598|ref|XM_420301.2|,gi|45383076|ref|NM_204549.1|,gi|71897162|ref|NM_001030649.1|
GO:0016830	carbon-carbon lyase activity	2 of 276 in the list	19 of 2982 in the genome	1	gi|118095152|ref|XM_422729.2|,gi|46048859|ref|NM_204913.1|
GO:0016787	hydrolase activity	58 of 276 in the list	632 of 2982 in the genome	1	gi|45384001|ref|NM_205177.1|,gi|118102244|ref|XM_427542.2|,gi|60302843|ref|NM_001012597.1|,gi|57525367|ref|NM_001006233.1|,gi|118096029|ref|XM_001232764.1|,gi|118085036|ref|XM_417136.2|,gi|118103604|ref|XM_424975.2|,gi|118101953|ref|XM_417900.2|,gi|118096627|ref|XM_423372.2|,gi|118086754|ref|XM_419126.2|,gi|57530143|ref|NM_001006440.1|,gi|45383076|ref|NM_204549.1|,gi|118092622|ref|XM_001232699.1|…
GO:0016779	nucleotidyltransferase activity	3 of 276 in the list	31 of 2982 in the genome	1	gi|118111509|ref|XM_423303.2|,gi|50753468|ref|XM_414001.1|,gi|57530100|ref|NM_001006448.1|
GO:0016875	ligase activity, forming carbon-oxygen bonds	2 of 276 in the list	20 of 2982 in the genome	1	gi|118092008|ref|XM_421368.2|,gi|118090065|ref|XM_420496.2|
GO:0016876	ligase activity, forming aminoacyl-tRNA and related compounds	2 of 276 in the list	20 of 2982 in the genome	1	gi|118092008|ref|XM_421368.2|,gi|118090065|ref|XM_420496.2|
GO:0003824	catalytic activity	189 of 276 in the list	2053 of 2982 in the genome	1	gi|71897020|ref|NM_001030727.1|,gi|45384001|ref|NM_205177.1|,gi|60302843|ref|NM_001012597.1|,gi|118103024|ref|XM_418136.2|,gi|45384237|ref|NM_205056.1|,gi|45383371|ref|NM_204392.1|,gi|118086754|ref|XM_419126.2|,gi|57530143|ref|NM_001006440.1|,gi|45383076|ref|NM_204549.1|,gi|118092622|ref|XM_001232699.1|,gi|118098292|ref|XM_001233774.1|,gi|45383711|ref|NM_204203.1|,gi|56605907|ref|NM_001008457.1|,…
GO:0004518	nuclease activity	2 of 276 in the list	21 of 2982 in the genome	1	gi|118101953|ref|XM_417900.2|,gi|71895762|ref|NM_001031033.1|
GO:0016616	oxidoreductase activity, acting on the CH-OH group of donors, NAD or NADP as acceptor	2 of 276 in the list	21 of 2982 in the genome	1	gi|71896650|ref|NM_001031152.1|,gi|118083015|ref|XM_416400.2|
GO:0001071	nucleic acid binding transcription factor activity	2 of 276 in the list	22 of 2982 in the genome	1	gi|71897026|ref|NM_001031341.1|,gi|118101407|ref|XM_424402.2|
GO:0042625	ATPase activity, coupled to transmembrane movement of ions	2 of 276 in the list	22 of 2982 in the genome	1	gi|118101339|ref|XM_424534.2|,gi|118108977|ref|XM_001234630.1|
GO:0016614	oxidoreductase activity, acting on CH-OH group of donors	3 of 276 in the list	34 of 2982 in the genome	1	gi|71896650|ref|NM_001031152.1|,gi|118083015|ref|XM_416400.2|,gi|45384207|ref|NM_205284.1|
GO:0004721	phosphoprotein phosphatase activity	5 of 276 in the list	58 of 2982 in the genome	1	gi|118100736|ref|XM_417451.2|,gi|118088573|ref|XM_419748.2|,gi|118086754|ref|XM_419126.2|,gi|118094413|ref|XM_001233493.1|,gi|118093025|ref|XM_421754.2|
GO:0042623	ATPase activity, coupled	5 of 276 in the list	58 of 2982 in the genome	1	gi|118101339|ref|XM_424534.2|,gi|118108977|ref|XM_001234630.1|,gi|57529873|ref|NM_001006494.1|,gi|45383076|ref|NM_204549.1|,gi|71897162|ref|NM_001030649.1|
GO:0019787	small conjugating protein ligase activity	3 of 276 in the list	35 of 2982 in the genome	1	gi|118103187|ref|XM_423237.2|,gi|45383605|ref|NM_204265.1|,gi|118083460|ref|XM_416557.2|
GO:0015077	monovalent inorganic cation transmembrane transporter activity	2 of 276 in the list	24 of 2982 in the genome	1	gi|118101339|ref|XM_424534.2|,gi|118108977|ref|XM_001234630.1|
GO:0016874	ligase activity	10 of 276 in the list	121 of 2982 in the genome	1	gi|118103187|ref|XM_423237.2|,gi|118092008|ref|XM_421368.2|,gi|45383605|ref|NM_204265.1|,gi|118129723|ref|XR_026966.1|,gi|118089112|ref|XR_027188.1|,gi|118083460|ref|XM_416557.2|,gi|118095007|ref|XM_422625.2|,gi|60302803|ref|NM_001012578.1|,gi|57529781|ref|NM_001006512.1|,gi|118090065|ref|XM_420496.2|
GO:0042626	ATPase activity, coupled to transmembrane movement of substances	2 of 276 in the list	26 of 2982 in the genome	1	gi|118101339|ref|XM_424534.2|,gi|118108977|ref|XM_001234630.1|
GO:0043492	ATPase activity, coupled to movement of substances	2 of 276 in the list	26 of 2982 in the genome	1	gi|118101339|ref|XM_424534.2|,gi|118108977|ref|XM_001234630.1|
GO:0016791	phosphatase activity	7 of 276 in the list	88 of 2982 in the genome	1	gi|57525023|ref|NM_001006152.1|,gi|118104423|ref|XM_424888.2|,gi|118100736|ref|XM_417451.2|,gi|118088573|ref|XM_419748.2|,gi|118086754|ref|XM_419126.2|,gi|118094413|ref|XM_001233493.1|,gi|118093025|ref|XM_421754.2|
GO:0016798	hydrolase activity, acting on glycosyl bonds	2 of 276 in the list	27 of 2982 in the genome	1	gi|118088611|ref|XM_419762.2|,gi|118097974|ref|XM_414852.2|
GO:0016881	acid-amino acid ligase activity	3 of 276 in the list	41 of 2982 in the genome	1	gi|118103187|ref|XM_423237.2|,gi|45383605|ref|NM_204265.1|,gi|118083460|ref|XM_416557.2|
GO:0004672	protein kinase activity	15 of 276 in the list	186 of 2982 in the genome	1	gi|118093731|ref|XM_427965.2|,gi|77736620|ref|NM_001034813.1|,gi|118086425|ref|XM_418958.2|,gi|46048667|ref|NM_205388.1|,gi|118093841|ref|XM_422108.2|,gi|45384335|ref|NM_205314.1|,gi|118089808|ref|XM_420401.2|,gi|118083460|ref|XM_416557.2|,gi|118102283|ref|XM_419265.2|,gi|113206113|ref|NM_001044661.1|,gi|118082194|ref|XM_001233061.1|,gi|118088303|ref|XM_419617.2|,gi|118086992|ref|XM_428540.2|,gi|…
GO:0016820	hydrolase activity, acting on acid anhydrides, catalyzing transmembrane movement of substances	2 of 276 in the list	31 of 2982 in the genome	1	gi|118101339|ref|XM_424534.2|,gi|118108977|ref|XM_001234630.1|
GO:0042578	phosphoric ester hydrolase activity	7 of 276 in the list	96 of 2982 in the genome	1	gi|57525023|ref|NM_001006152.1|,gi|118104423|ref|XM_424888.2|,gi|118100736|ref|XM_417451.2|,gi|118088573|ref|XM_419748.2|,gi|118086754|ref|XM_419126.2|,gi|118094413|ref|XM_001233493.1|,gi|118093025|ref|XM_421754.2|
GO:0022890	inorganic cation transmembrane transporter activity	2 of 276 in the list	32 of 2982 in the genome	1	gi|118101339|ref|XM_424534.2|,gi|118108977|ref|XM_001234630.1|
GO:0016788	hydrolase activity, acting on ester bonds	10 of 276 in the list	135 of 2982 in the genome	1	gi|118104423|ref|XM_424888.2|,gi|118101953|ref|XM_417900.2|,gi|118086754|ref|XM_419126.2|,gi|118094413|ref|XM_001233493.1|,gi|57525023|ref|NM_001006152.1|,gi|118100736|ref|XM_417451.2|,gi|118088573|ref|XM_419748.2|,gi|71895762|ref|NM_001031033.1|,gi|71895122|ref|NM_001031243.1|,gi|118093025|ref|XM_421754.2|
GO:0016773	phosphotransferase activity, alcohol group as acceptor	15 of 276 in the list	196 of 2982 in the genome	1	gi|118093731|ref|XM_427965.2|,gi|77736620|ref|NM_001034813.1|,gi|118086425|ref|XM_418958.2|,gi|46048667|ref|NM_205388.1|,gi|118093841|ref|XM_422108.2|,gi|45384335|ref|NM_205314.1|,gi|118089808|ref|XM_420401.2|,gi|118083460|ref|XM_416557.2|,gi|118102283|ref|XM_419265.2|,gi|113206113|ref|NM_001044661.1|,gi|118082194|ref|XM_001233061.1|,gi|118088303|ref|XM_419617.2|,gi|118086992|ref|XM_428540.2|,gi|…
GO:0016740	transferase activity	60 of 276 in the list	720 of 2982 in the genome	1	gi|52138658|ref|NM_001004378.1|,gi|45383371|ref|NM_204392.1|,gi|98162786|ref|NM_001030811.2|,gi|118086425|ref|XM_418958.2|,gi|46048667|ref|NM_205388.1|,gi|118102502|ref|XM_418007.2|,gi|118098292|ref|XM_001233774.1|,gi|56605907|ref|NM_001008457.1|,gi|118097864|ref|XM_414824.2|,gi|118089808|ref|XM_420401.2|,gi|61098337|ref|NM_001012901.1|,gi|118090136|ref|XM_420537.2|,gi|118091109|ref|XM_420907.2|,…
GO:0016879	ligase activity, forming carbon-nitrogen bonds	3 of 276 in the list	52 of 2982 in the genome	1	gi|118103187|ref|XM_423237.2|,gi|45383605|ref|NM_204265.1|,gi|118083460|ref|XM_416557.2|
GO:0004674	protein serine/threonine kinase activity	2 of 276 in the list	40 of 2982 in the genome	1	gi|77736620|ref|NM_001034813.1|,gi|45384335|ref|NM_205314.1|
GO:0008324	cation transmembrane transporter activity	3 of 276 in the list	56 of 2982 in the genome	1	gi|118101339|ref|XM_424534.2|,gi|118108977|ref|XM_001234630.1|,gi|118086318|ref|XM_001233066.1|
GO:0016301	kinase activity	25 of 276 in the list	335 of 2982 in the genome	1	gi|118095293|ref|XM_422794.2|,gi|118097317|ref|XM_414529.2|,gi|118086425|ref|XM_418958.2|,gi|46048667|ref|NM_205388.1|,gi|118093841|ref|XM_422108.2|,gi|45384335|ref|NM_205314.1|,gi|71895722|ref|NM_001031035.1|,gi|118098292|ref|XM_001233774.1|,gi|118089808|ref|XM_420401.2|,gi|118102283|ref|XM_419265.2|,gi|118090136|ref|XM_420537.2|,gi|61098321|ref|NM_001012804.1|,gi|118091754|ref|XM_421203.2|,gi|1…
GO:0003677	DNA binding	2 of 276 in the list	42 of 2982 in the genome	1	gi|45384129|ref|NM_205110.1|,gi|57525151|ref|NM_001006181.1|
GO:0016772	transferase activity, transferring phosphorus-containing groups	31 of 276 in the list	420 of 2982 in the genome	1	gi|52138658|ref|NM_001004378.1|,gi|118085774|ref|XM_418671.2|,gi|118095293|ref|XM_422794.2|,gi|118097317|ref|XM_414529.2|,gi|118086425|ref|XM_418958.2|,gi|46048667|ref|NM_205388.1|,gi|118093841|ref|XM_422108.2|,gi|45384335|ref|NM_205314.1|,gi|71895722|ref|NM_001031035.1|,gi|118098292|ref|XM_001233774.1|,gi|118089808|ref|XM_420401.2|,gi|118111509|ref|XM_423303.2|,gi|118102283|ref|XM_419265.2|,gi|1…
GO:0016757	transferase activity, transferring glycosyl groups	2 of 276 in the list	51 of 2982 in the genome	1	gi|118100728|ref|XM_001234873.1|,gi|71895814|ref|NM_001031527.1|
GO:0015075	ion transmembrane transporter activity	3 of 276 in the list	75 of 2982 in the genome	1	gi|118101339|ref|XM_424534.2|,gi|118108977|ref|XM_001234630.1|,gi|118086318|ref|XM_001233066.1|
GO:0022857	transmembrane transporter activity	5 of 276 in the list	109 of 2982 in the genome	1	gi|118101339|ref|XM_424534.2|,gi|118108977|ref|XM_001234630.1|,gi|118089598|ref|XM_420301.2|,gi|118088234|ref|XM_419578.2|,gi|118086318|ref|XM_001233066.1|
GO:0005215	transporter activity	6 of 276 in the list	133 of 2982 in the genome	1	gi|118101339|ref|XM_424534.2|,gi|118108977|ref|XM_001234630.1|,gi|118084380|ref|XM_416948.2|,gi|118089598|ref|XM_420301.2|,gi|118088234|ref|XM_419578.2|,gi|118086318|ref|XM_001233066.1|
GO:0022892	substrate-specific transporter activity	4 of 276 in the list	105 of 2982 in the genome	1	gi|118101339|ref|XM_424534.2|,gi|118108977|ref|XM_001234630.1|,gi|118084380|ref|XM_416948.2|,gi|118086318|ref|XM_001233066.1|
GO:0022891	substrate-specific transmembrane transporter activity	3 of 276 in the list	88 of 2982 in the genome	1	gi|118101339|ref|XM_424534.2|,gi|118108977|ref|XM_001234630.1|,gi|118086318|ref|XM_001233066.1|

## Sheet: F1 vs POF1_Cellular component
Cellular component (F1 vs POF1)
ID of GO Term	GO Term	Cluster frequency	Genome frequency of use	Corrected p-value	Genes annotated to the term
GO:0043228	non-membrane-bounded organelle	36 of 223 in the list	193 of 2245 in the genome	0.00633	gi|118102244|ref|XM_427542.2|,gi|118097864|ref|XM_414824.2|,gi|118082599|ref|XM_001232984.1|,gi|71895284|ref|NM_001030622.1|,gi|71894830|ref|NM_001031063.1|,gi|71894778|ref|NM_001030632.1|,gi|118103015|ref|XM_418146.2|,gi|118089598|ref|XM_420301.2|,gi|46048707|ref|NM_205296.1|,gi|118091779|ref|XM_421217.2|,gi|118102309|ref|XM_419249.2|,gi|118086100|ref|XM_418775.2|,gi|45384009|ref|NM_205172.1|,gi…
GO:0043232	intracellular non-membrane-bounded organelle	36 of 223 in the list	193 of 2245 in the genome	0.00633	gi|118102244|ref|XM_427542.2|,gi|118097864|ref|XM_414824.2|,gi|118082599|ref|XM_001232984.1|,gi|71895284|ref|NM_001030622.1|,gi|71894830|ref|NM_001031063.1|,gi|71894778|ref|NM_001030632.1|,gi|118103015|ref|XM_418146.2|,gi|118089598|ref|XM_420301.2|,gi|46048707|ref|NM_205296.1|,gi|118091779|ref|XM_421217.2|,gi|118102309|ref|XM_419249.2|,gi|118086100|ref|XM_418775.2|,gi|45384009|ref|NM_205172.1|,gi…
GO:0032991	macromolecular complex	46 of 223 in the list	300 of 2245 in the genome	0.0805	gi|71897020|ref|NM_001030727.1|,gi|118102244|ref|XM_427542.2|,gi|118094523|ref|XM_422423.2|,gi|118095009|ref|XM_422620.2|,gi|71725352|ref|NM_001030008.1|,gi|47604950|ref|NM_204953.1|,gi|118091245|ref|XM_001233332.1|,gi|118097864|ref|XM_414824.2|,gi|52138652|ref|NM_001004379.1|,gi|61098337|ref|NM_001012901.1|,gi|54020690|ref|NM_204216.2|,gi|118086992|ref|XM_428540.2|,gi|118103015|ref|XM_418146.2|,…
GO:0005840	ribosome	12 of 223 in the list	47 of 2245 in the genome	0.12683	gi|45383689|ref|NM_204217.1|,gi|118102244|ref|XM_427542.2|,gi|71895290|ref|NM_001030619.1|,gi|61098038|ref|NM_001012860.1|,gi|118102008|ref|XM_001234051.1|,gi|118097864|ref|XM_414824.2|,gi|55926193|ref|NM_001007479.1|,gi|118086100|ref|XM_418775.2|,gi|118110962|ref|XM_001236937.1|,gi|118103717|ref|XM_424773.2|,gi|49169797|ref|NM_001001783.1|,gi|118099795|ref|XM_001233635.1|
GO:0030529	ribonucleoprotein complex	20 of 223 in the list	108 of 2245 in the genome	0.3081	gi|45383689|ref|NM_204217.1|,gi|118102244|ref|XM_427542.2|,gi|118094523|ref|XM_422423.2|,gi|61098038|ref|NM_001012860.1|,gi|47604950|ref|NM_204953.1|,gi|118091245|ref|XM_001233332.1|,gi|118097864|ref|XM_414824.2|,gi|55926193|ref|NM_001007479.1|,gi|52138652|ref|NM_001004379.1|,gi|118103717|ref|XM_424773.2|,gi|118099795|ref|XM_001233635.1|,gi|118086992|ref|XM_428540.2|,gi|71895290|ref|NM_001030619.…
GO:0044436	thylakoid part	2 of 223 in the list	2 of 2245 in the genome	0.81563	gi|45382026|ref|NM_205461.1|,gi|118104630|ref|XM_001231332.1|
GO:0043229	intracellular organelle	148 of 223 in the list	1357 of 2245 in the genome	1	gi|71897020|ref|NM_001030727.1|,gi|45384001|ref|NM_205177.1|,gi|118092622|ref|XM_001232699.1|,gi|66392161|ref|NM_001006220.2|,gi|118091109|ref|XM_420907.2|,gi|118091559|ref|XM_421123.2|,gi|71895358|ref|NM_001031114.1|,gi|118098829|ref|XM_415299.2|,gi|118097121|ref|XM_414450.2|,gi|57529873|ref|NM_001006494.1|,gi|118089598|ref|XM_420301.2|,gi|46048707|ref|NM_205296.1|,gi|57530100|ref|NM_001006448.1…
GO:0044391	ribosomal subunit	7 of 223 in the list	32 of 2245 in the genome	1	gi|45383689|ref|NM_204217.1|,gi|71895290|ref|NM_001030619.1|,gi|49169797|ref|NM_001001783.1|,gi|118102008|ref|XM_001234051.1|,gi|118099795|ref|XM_001233635.1|,gi|55926193|ref|NM_001007479.1|,gi|118086100|ref|XM_418775.2|
GO:0043234	protein complex	24 of 223 in the list	169 of 2245 in the genome	1	gi|71897020|ref|NM_001030727.1|,gi|118102244|ref|XM_427542.2|,gi|118095009|ref|XM_422620.2|,gi|61098038|ref|NM_001012860.1|,gi|71725352|ref|NM_001030008.1|,gi|71896082|ref|NM_001031018.1|,gi|45384335|ref|NM_205314.1|,gi|61098337|ref|NM_001012901.1|,gi|45382392|ref|NM_204876.1|,gi|54020690|ref|NM_204216.2|,gi|118102835|ref|XM_425834.2|,gi|57529873|ref|NM_001006494.1|,gi|118108977|ref|XM_001234630.…
GO:0009507	chloroplast	5 of 223 in the list	20 of 2245 in the genome	1	gi|118108977|ref|XM_001234630.1|,gi|118085036|ref|XM_417136.2|,gi|118097974|ref|XM_414852.2|,gi|45382026|ref|NM_205461.1|,gi|118104630|ref|XM_001231332.1|
GO:0005622	intracellular	181 of 223 in the list	1720 of 2245 in the genome	1	gi|71897020|ref|NM_001030727.1|,gi|45384001|ref|NM_205177.1|,gi|118086754|ref|XM_419126.2|,gi|118092622|ref|XM_001232699.1|,gi|66392161|ref|NM_001006220.2|,gi|118091109|ref|XM_420907.2|,gi|118091559|ref|XM_421123.2|,gi|71895358|ref|NM_001031114.1|,gi|118098829|ref|XM_415299.2|,gi|118097121|ref|XM_414450.2|,gi|57529873|ref|NM_001006494.1|,gi|118089598|ref|XM_420301.2|,gi|46048707|ref|NM_205296.1|,…
GO:0044455	mitochondrial membrane part	3 of 223 in the list	9 of 2245 in the genome	1	gi|118108977|ref|XM_001234630.1|,gi|118097864|ref|XM_414824.2|,gi|57529752|ref|NM_001006518.1|
GO:0043226	organelle	148 of 223 in the list	1375 of 2245 in the genome	1	gi|71897020|ref|NM_001030727.1|,gi|45384001|ref|NM_205177.1|,gi|118092622|ref|XM_001232699.1|,gi|66392161|ref|NM_001006220.2|,gi|118091109|ref|XM_420907.2|,gi|118091559|ref|XM_421123.2|,gi|71895358|ref|NM_001031114.1|,gi|118098829|ref|XM_415299.2|,gi|118097121|ref|XM_414450.2|,gi|57529873|ref|NM_001006494.1|,gi|118089598|ref|XM_420301.2|,gi|46048707|ref|NM_205296.1|,gi|57530100|ref|NM_001006448.1…
GO:0044424	intracellular part	176 of 223 in the list	1673 of 2245 in the genome	1	gi|71897020|ref|NM_001030727.1|,gi|45384001|ref|NM_205177.1|,gi|118086754|ref|XM_419126.2|,gi|118092622|ref|XM_001232699.1|,gi|66392161|ref|NM_001006220.2|,gi|118091109|ref|XM_420907.2|,gi|118091559|ref|XM_421123.2|,gi|71895358|ref|NM_001031114.1|,gi|118098829|ref|XM_415299.2|,gi|118097121|ref|XM_414450.2|,gi|57529873|ref|NM_001006494.1|,gi|118089598|ref|XM_420301.2|,gi|46048707|ref|NM_205296.1|,…
GO:0015935	small ribosomal subunit	4 of 223 in the list	16 of 2245 in the genome	1	gi|45383689|ref|NM_204217.1|,gi|71895290|ref|NM_001030619.1|,gi|49169797|ref|NM_001001783.1|,gi|118102008|ref|XM_001234051.1|
GO:0044434	chloroplast part	4 of 223 in the list	16 of 2245 in the genome	1	gi|118108977|ref|XM_001234630.1|,gi|118097974|ref|XM_414852.2|,gi|45382026|ref|NM_205461.1|,gi|118104630|ref|XM_001231332.1|
GO:0005856	cytoskeleton	11 of 223 in the list	69 of 2245 in the genome	1	gi|118103015|ref|XM_418146.2|,gi|118088294|ref|XM_419609.2|,gi|118089598|ref|XM_420301.2|,gi|118102309|ref|XM_419249.2|,gi|45384335|ref|NM_205314.1|,gi|71895284|ref|NM_001030622.1|,gi|118081899|ref|XM_414990.2|,gi|71896202|ref|NM_001031598.1|,gi|71894778|ref|NM_001030632.1|,gi|118100424|ref|XM_415908.2|,gi|118097825|ref|XM_001233050.1|
GO:0005623	cell	210 of 223 in the list	2054 of 2245 in the genome	1	gi|71897020|ref|NM_001030727.1|,gi|45384001|ref|NM_205177.1|,gi|60302843|ref|NM_001012597.1|,gi|118086754|ref|XM_419126.2|,gi|118092622|ref|XM_001232699.1|,gi|66392161|ref|NM_001006220.2|,gi|118091109|ref|XM_420907.2|,gi|118091559|ref|XM_421123.2|,gi|71895358|ref|NM_001031114.1|,gi|118098829|ref|XM_415299.2|,gi|118097121|ref|XM_414450.2|,gi|57529873|ref|NM_001006494.1|,gi|118089598|ref|XM_420301.…
GO:0044464	cell part	210 of 223 in the list	2054 of 2245 in the genome	1	gi|71897020|ref|NM_001030727.1|,gi|45384001|ref|NM_205177.1|,gi|60302843|ref|NM_001012597.1|,gi|118086754|ref|XM_419126.2|,gi|118092622|ref|XM_001232699.1|,gi|66392161|ref|NM_001006220.2|,gi|118091109|ref|XM_420907.2|,gi|118091559|ref|XM_421123.2|,gi|71895358|ref|NM_001031114.1|,gi|118098829|ref|XM_415299.2|,gi|118097121|ref|XM_414450.2|,gi|57529873|ref|NM_001006494.1|,gi|118089598|ref|XM_420301.…
GO:0044435	plastid part	10 of 223 in the list	62 of 2245 in the genome	1	gi|118101339|ref|XM_424534.2|,gi|118108977|ref|XM_001234630.1|,gi|118097974|ref|XM_414852.2|,gi|118092622|ref|XM_001232699.1|,gi|118104630|ref|XM_001231332.1|,gi|118097864|ref|XM_414824.2|,gi|118095007|ref|XM_422625.2|,gi|118092976|ref|XM_421751.2|,gi|45382026|ref|NM_205461.1|,gi|71895358|ref|NM_001031114.1|
GO:0044446	intracellular organelle part	40 of 223 in the list	327 of 2245 in the genome	1	gi|118087571|ref|XM_419331.2|,gi|118092622|ref|XM_001232699.1|,gi|118097864|ref|XM_414824.2|,gi|118082599|ref|XM_001232984.1|,gi|118091109|ref|XM_420907.2|,gi|71895358|ref|NM_001031114.1|,gi|118097121|ref|XM_414450.2|,gi|118101339|ref|XM_424534.2|,gi|57529873|ref|NM_001006494.1|,gi|46048707|ref|NM_205296.1|,gi|50753468|ref|XM_414001.1|,gi|45382768|ref|NM_205491.1|,gi|118104630|ref|XM_001231332.1|…
GO:0005743	mitochondrial inner membrane	3 of 223 in the list	11 of 2245 in the genome	1	gi|118108977|ref|XM_001234630.1|,gi|118097864|ref|XM_414824.2|,gi|57529752|ref|NM_001006518.1|
GO:0031966	mitochondrial membrane	3 of 223 in the list	11 of 2245 in the genome	1	gi|118108977|ref|XM_001234630.1|,gi|118097864|ref|XM_414824.2|,gi|57529752|ref|NM_001006518.1|
GO:0005739	mitochondrion	6 of 223 in the list	32 of 2245 in the genome	1	gi|71897020|ref|NM_001030727.1|,gi|118110962|ref|XM_001236937.1|,gi|118108977|ref|XM_001234630.1|,gi|118097864|ref|XM_414824.2|,gi|118091015|ref|XM_420942.2|,gi|57529752|ref|NM_001006518.1|
GO:0031461	cullin-RING ubiquitin ligase complex	4 of 223 in the list	18 of 2245 in the genome	1	gi|118095009|ref|XM_422620.2|,gi|57529812|ref|NM_001006506.1|,gi|54020690|ref|NM_204216.2|,gi|118103866|ref|XM_424751.2|
GO:0044429	mitochondrial part	5 of 223 in the list	26 of 2245 in the genome	1	gi|118110962|ref|XM_001236937.1|,gi|118108977|ref|XM_001234630.1|,gi|118097864|ref|XM_414824.2|,gi|118091015|ref|XM_420942.2|,gi|57529752|ref|NM_001006518.1|
GO:0009534	chloroplast thylakoid	3 of 223 in the list	12 of 2245 in the genome	1	gi|118108977|ref|XM_001234630.1|,gi|45382026|ref|NM_205461.1|,gi|118104630|ref|XM_001231332.1|
GO:0031976	plastid thylakoid	3 of 223 in the list	12 of 2245 in the genome	1	gi|118108977|ref|XM_001234630.1|,gi|45382026|ref|NM_205461.1|,gi|118104630|ref|XM_001231332.1|
GO:0031984	organelle subcompartment	3 of 223 in the list	12 of 2245 in the genome	1	gi|118108977|ref|XM_001234630.1|,gi|45382026|ref|NM_205461.1|,gi|118104630|ref|XM_001231332.1|
GO:0005746	mitochondrial respiratory chain	2 of 223 in the list	7 of 2245 in the genome	1	gi|118097864|ref|XM_414824.2|,gi|57529752|ref|NM_001006518.1|
GO:0070469	respiratory chain	2 of 223 in the list	7 of 2245 in the genome	1	gi|118097864|ref|XM_414824.2|,gi|57529752|ref|NM_001006518.1|
GO:0000502	proteasome complex	4 of 223 in the list	21 of 2245 in the genome	1	gi|118102244|ref|XM_427542.2|,gi|61098038|ref|NM_001012860.1|,gi|57529873|ref|NM_001006494.1|,gi|118102835|ref|XM_425834.2|
GO:0031967	organelle envelope	8 of 223 in the list	53 of 2245 in the genome	1	gi|118097121|ref|XM_414450.2|,gi|118101339|ref|XM_424534.2|,gi|118108977|ref|XM_001234630.1|,gi|118095007|ref|XM_422625.2|,gi|118088771|ref|XM_419824.2|,gi|118092622|ref|XM_001232699.1|,gi|118097864|ref|XM_414824.2|,gi|57529752|ref|NM_001006518.1|
GO:0031975	envelope	8 of 223 in the list	53 of 2245 in the genome	1	gi|118097121|ref|XM_414450.2|,gi|118101339|ref|XM_424534.2|,gi|118108977|ref|XM_001234630.1|,gi|118095007|ref|XM_422625.2|,gi|118088771|ref|XM_419824.2|,gi|118092622|ref|XM_001232699.1|,gi|118097864|ref|XM_414824.2|,gi|57529752|ref|NM_001006518.1|
GO:0044422	organelle part	45 of 223 in the list	393 of 2245 in the genome	1	gi|118096004|ref|XM_425089.2|,gi|118087571|ref|XM_419331.2|,gi|118092622|ref|XM_001232699.1|,gi|118097864|ref|XM_414824.2|,gi|118082599|ref|XM_001232984.1|,gi|118091109|ref|XM_420907.2|,gi|61098010|ref|NM_001012868.1|,gi|71895358|ref|NM_001031114.1|,gi|118097121|ref|XM_414450.2|,gi|118101339|ref|XM_424534.2|,gi|57529873|ref|NM_001006494.1|,gi|46048707|ref|NM_205296.1|,gi|50753468|ref|XM_414001.1|…
GO:0009579	thylakoid	3 of 223 in the list	16 of 2245 in the genome	1	gi|118108977|ref|XM_001234630.1|,gi|45382026|ref|NM_205461.1|,gi|118104630|ref|XM_001231332.1|
GO:0015934	large ribosomal subunit	3 of 223 in the list	16 of 2245 in the genome	1	gi|118099795|ref|XM_001233635.1|,gi|55926193|ref|NM_001007479.1|,gi|118086100|ref|XM_418775.2|
GO:0031981	nuclear lumen	13 of 223 in the list	103 of 2245 in the genome	1	gi|118097121|ref|XM_414450.2|,gi|57529873|ref|NM_001006494.1|,gi|118087571|ref|XM_419331.2|,gi|71894922|ref|NM_001031207.1|,gi|50753468|ref|XM_414001.1|,gi|55926193|ref|NM_001007479.1|,gi|118086100|ref|XM_418775.2|,gi|57530100|ref|NM_001006448.1|,gi|118082599|ref|XM_001232984.1|,gi|118092018|ref|XM_421294.2|,gi|118091109|ref|XM_420907.2|,gi|118094773|ref|XM_422549.2|,gi|49169797|ref|NM_001001783.…
GO:0043233	organelle lumen	13 of 223 in the list	103 of 2245 in the genome	1	gi|118097121|ref|XM_414450.2|,gi|57529873|ref|NM_001006494.1|,gi|118087571|ref|XM_419331.2|,gi|71894922|ref|NM_001031207.1|,gi|50753468|ref|XM_414001.1|,gi|55926193|ref|NM_001007479.1|,gi|118086100|ref|XM_418775.2|,gi|57530100|ref|NM_001006448.1|,gi|118082599|ref|XM_001232984.1|,gi|118092018|ref|XM_421294.2|,gi|118091109|ref|XM_420907.2|,gi|118094773|ref|XM_422549.2|,gi|49169797|ref|NM_001001783.…
GO:0070013	intracellular organelle lumen	13 of 223 in the list	103 of 2245 in the genome	1	gi|118097121|ref|XM_414450.2|,gi|57529873|ref|NM_001006494.1|,gi|118087571|ref|XM_419331.2|,gi|71894922|ref|NM_001031207.1|,gi|50753468|ref|XM_414001.1|,gi|55926193|ref|NM_001007479.1|,gi|118086100|ref|XM_418775.2|,gi|57530100|ref|NM_001006448.1|,gi|118082599|ref|XM_001232984.1|,gi|118092018|ref|XM_421294.2|,gi|118091109|ref|XM_420907.2|,gi|118094773|ref|XM_422549.2|,gi|49169797|ref|NM_001001783.…
GO:0005838	proteasome regulatory particle	2 of 223 in the list	9 of 2245 in the genome	1	gi|57529873|ref|NM_001006494.1|,gi|118102835|ref|XM_425834.2|
GO:0022624	proteasome accessory complex	2 of 223 in the list	9 of 2245 in the genome	1	gi|57529873|ref|NM_001006494.1|,gi|118102835|ref|XM_425834.2|
GO:0015630	microtubule cytoskeleton	7 of 223 in the list	50 of 2245 in the genome	1	gi|118103015|ref|XM_418146.2|,gi|118088294|ref|XM_419609.2|,gi|118081899|ref|XM_414990.2|,gi|71896202|ref|NM_001031598.1|,gi|118102309|ref|XM_419249.2|,gi|45384335|ref|NM_205314.1|,gi|118100424|ref|XM_415908.2|
GO:0031974	membrane-enclosed lumen	13 of 223 in the list	104 of 2245 in the genome	1	gi|118097121|ref|XM_414450.2|,gi|57529873|ref|NM_001006494.1|,gi|118087571|ref|XM_419331.2|,gi|71894922|ref|NM_001031207.1|,gi|50753468|ref|XM_414001.1|,gi|55926193|ref|NM_001007479.1|,gi|118086100|ref|XM_418775.2|,gi|57530100|ref|NM_001006448.1|,gi|118082599|ref|XM_001232984.1|,gi|118092018|ref|XM_421294.2|,gi|118091109|ref|XM_420907.2|,gi|118094773|ref|XM_422549.2|,gi|49169797|ref|NM_001001783.…
GO:0005654	nucleoplasm	4 of 223 in the list	25 of 2245 in the genome	1	gi|118087571|ref|XM_419331.2|,gi|71894922|ref|NM_001031207.1|,gi|50753468|ref|XM_414001.1|,gi|57530100|ref|NM_001006448.1|
GO:0009526	plastid envelope	4 of 223 in the list	25 of 2245 in the genome	1	gi|118101339|ref|XM_424534.2|,gi|118095007|ref|XM_422625.2|,gi|118092622|ref|XM_001232699.1|,gi|118097864|ref|XM_414824.2|
GO:0044451	nucleoplasm part	4 of 223 in the list	25 of 2245 in the genome	1	gi|118087571|ref|XM_419331.2|,gi|71894922|ref|NM_001031207.1|,gi|50753468|ref|XM_414001.1|,gi|57530100|ref|NM_001006448.1|
GO:0019866	organelle inner membrane	3 of 223 in the list	17 of 2245 in the genome	1	gi|118108977|ref|XM_001234630.1|,gi|118097864|ref|XM_414824.2|,gi|57529752|ref|NM_001006518.1|
GO:0043231	intracellular membrane-bounded organelle	120 of 223 in the list	1153 of 2245 in the genome	1	gi|71897020|ref|NM_001030727.1|,gi|45384001|ref|NM_205177.1|,gi|118099590|ref|XM_415602.2|,gi|118085036|ref|XM_417136.2|,gi|71725352|ref|NM_001030008.1|,gi|118087571|ref|XM_419331.2|,gi|118092622|ref|XM_001232699.1|,gi|118097864|ref|XM_414824.2|,gi|66392161|ref|NM_001006220.2|,gi|118091109|ref|XM_420907.2|,gi|118100736|ref|XM_417451.2|,gi|61098010|ref|NM_001012868.1|,gi|118117412|ref|XM_423851.2|…
GO:0005576	extracellular region	4 of 223 in the list	26 of 2245 in the genome	1	gi|56711275|ref|NM_001008681.1|,gi|118091921|ref|XM_421328.2|,gi|118088303|ref|XM_419617.2|,gi|118097864|ref|XM_414824.2|
GO:0044428	nuclear part	13 of 223 in the list	107 of 2245 in the genome	1	gi|118097121|ref|XM_414450.2|,gi|57529873|ref|NM_001006494.1|,gi|118087571|ref|XM_419331.2|,gi|71894922|ref|NM_001031207.1|,gi|50753468|ref|XM_414001.1|,gi|55926193|ref|NM_001007479.1|,gi|118086100|ref|XM_418775.2|,gi|57530100|ref|NM_001006448.1|,gi|118082599|ref|XM_001232984.1|,gi|118092018|ref|XM_421294.2|,gi|118091109|ref|XM_420907.2|,gi|118094773|ref|XM_422549.2|,gi|49169797|ref|NM_001001783.…
GO:0005740	mitochondrial envelope	3 of 223 in the list	18 of 2245 in the genome	1	gi|118108977|ref|XM_001234630.1|,gi|118097864|ref|XM_414824.2|,gi|57529752|ref|NM_001006518.1|
GO:0009536	plastid	28 of 223 in the list	250 of 2245 in the genome	1	gi|118099590|ref|XM_415602.2|,gi|118085036|ref|XM_417136.2|,gi|118098551|ref|XM_415171.2|,gi|118086010|ref|XM_418801.2|,gi|118092622|ref|XM_001232699.1|,gi|118097864|ref|XM_414824.2|,gi|55926193|ref|NM_001007479.1|,gi|45383561|ref|NM_204289.1|,gi|118084002|ref|XM_001233999.1|,gi|71895358|ref|NM_001031114.1|,gi|118099587|ref|XM_415601.2|,gi|71895290|ref|NM_001030619.1|,gi|118101339|ref|XM_424534.2…
GO:0000151	ubiquitin ligase complex	4 of 223 in the list	27 of 2245 in the genome	1	gi|118095009|ref|XM_422620.2|,gi|57529812|ref|NM_001006506.1|,gi|54020690|ref|NM_204216.2|,gi|118103866|ref|XM_424751.2|
GO:0005634	nucleus	14 of 223 in the list	119 of 2245 in the genome	1	gi|118097121|ref|XM_414450.2|,gi|57529873|ref|NM_001006494.1|,gi|118087571|ref|XM_419331.2|,gi|71894922|ref|NM_001031207.1|,gi|50753468|ref|XM_414001.1|,gi|55926193|ref|NM_001007479.1|,gi|118086100|ref|XM_418775.2|,gi|57530100|ref|NM_001006448.1|,gi|118082599|ref|XM_001232984.1|,gi|118092018|ref|XM_421294.2|,gi|118091109|ref|XM_420907.2|,gi|118094773|ref|XM_422549.2|,gi|49169797|ref|NM_001001783.…
GO:0000428	DNA-directed RNA polymerase complex	2 of 223 in the list	11 of 2245 in the genome	1	gi|50753468|ref|XM_414001.1|,gi|57530100|ref|NM_001006448.1|
GO:0016591	DNA-directed RNA polymerase II, holoenzyme	2 of 223 in the list	11 of 2245 in the genome	1	gi|50753468|ref|XM_414001.1|,gi|57530100|ref|NM_001006448.1|
GO:0030880	RNA polymerase complex	2 of 223 in the list	11 of 2245 in the genome	1	gi|50753468|ref|XM_414001.1|,gi|57530100|ref|NM_001006448.1|
GO:0055029	nuclear DNA-directed RNA polymerase complex	2 of 223 in the list	11 of 2245 in the genome	1	gi|50753468|ref|XM_414001.1|,gi|57530100|ref|NM_001006448.1|
GO:0005624	membrane fraction	2 of 223 in the list	12 of 2245 in the genome	1	gi|71895640|ref|NM_001031040.1|,gi|71895490|ref|NM_001030581.1|
GO:0042598	vesicular fraction	2 of 223 in the list	12 of 2245 in the genome	1	gi|71895640|ref|NM_001031040.1|,gi|71895490|ref|NM_001030581.1|
GO:0044430	cytoskeletal part	2 of 223 in the list	12 of 2245 in the genome	1	gi|45384335|ref|NM_205314.1|,gi|118100424|ref|XM_415908.2|
GO:0043227	membrane-bounded organelle	120 of 223 in the list	1175 of 2245 in the genome	1	gi|71897020|ref|NM_001030727.1|,gi|45384001|ref|NM_205177.1|,gi|118099590|ref|XM_415602.2|,gi|118085036|ref|XM_417136.2|,gi|71725352|ref|NM_001030008.1|,gi|118087571|ref|XM_419331.2|,gi|118092622|ref|XM_001232699.1|,gi|118097864|ref|XM_414824.2|,gi|66392161|ref|NM_001006220.2|,gi|118091109|ref|XM_420907.2|,gi|118100736|ref|XM_417451.2|,gi|61098010|ref|NM_001012868.1|,gi|118117412|ref|XM_423851.2|…
GO:0071944	cell periphery	8 of 223 in the list	70 of 2245 in the genome	1	gi|118103015|ref|XM_418146.2|,gi|118097121|ref|XM_414450.2|,gi|57529873|ref|NM_001006494.1|,gi|49169797|ref|NM_001001783.1|,gi|118084695|ref|XM_416978.2|,gi|45384335|ref|NM_205314.1|,gi|55926193|ref|NM_001007479.1|,gi|118094172|ref|XM_422259.2|
GO:0042995	cell projection	6 of 223 in the list	51 of 2245 in the genome	1	gi|45384009|ref|NM_205172.1|,gi|71894830|ref|NM_001031063.1|,gi|71895284|ref|NM_001030622.1|,gi|118091779|ref|XM_421217.2|,gi|71895042|ref|NM_001031229.1|,gi|118100424|ref|XM_415908.2|
GO:0005626	insoluble fraction	2 of 223 in the list	14 of 2245 in the genome	1	gi|71895640|ref|NM_001031040.1|,gi|71895490|ref|NM_001030581.1|
GO:0000267	cell fraction	2 of 223 in the list	15 of 2245 in the genome	1	gi|71895640|ref|NM_001031040.1|,gi|71895490|ref|NM_001030581.1|
GO:0005737	cytoplasm	70 of 223 in the list	694 of 2245 in the genome	1	gi|71897020|ref|NM_001030727.1|,gi|118102244|ref|XM_427542.2|,gi|118099590|ref|XM_415602.2|,gi|118085036|ref|XM_417136.2|,gi|71725352|ref|NM_001030008.1|,gi|118092622|ref|XM_001232699.1|,gi|118097864|ref|XM_414824.2|,gi|66392161|ref|NM_001006220.2|,gi|118101800|ref|XM_417833.2|,gi|118104158|ref|XM_425038.2|,gi|71895358|ref|NM_001031114.1|,gi|118098829|ref|XM_415299.2|,gi|118089598|ref|XM_420301.2…
GO:0042579	microbody	4 of 223 in the list	35 of 2245 in the genome	1	gi|66392161|ref|NM_001006220.2|,gi|71896650|ref|NM_001031152.1|,gi|60302803|ref|NM_001012578.1|,gi|45384405|ref|NM_204943.1|
GO:0005694	chromosome	7 of 223 in the list	65 of 2245 in the genome	1	gi|118082599|ref|XM_001232984.1|,gi|118094773|ref|XM_422549.2|,gi|118095293|ref|XM_422794.2|,gi|57529812|ref|NM_001006506.1|,gi|118097317|ref|XM_414529.2|,gi|46048707|ref|NM_205296.1|,gi|71894990|ref|NM_001030853.1|
GO:0044444	cytoplasmic part	67 of 223 in the list	667 of 2245 in the genome	1	gi|71897020|ref|NM_001030727.1|,gi|118102244|ref|XM_427542.2|,gi|118099590|ref|XM_415602.2|,gi|118085036|ref|XM_417136.2|,gi|71725352|ref|NM_001030008.1|,gi|118092622|ref|XM_001232699.1|,gi|118097864|ref|XM_414824.2|,gi|66392161|ref|NM_001006220.2|,gi|118101800|ref|XM_417833.2|,gi|118104158|ref|XM_425038.2|,gi|71895358|ref|NM_001031114.1|,gi|118098829|ref|XM_415299.2|,gi|118089598|ref|XM_420301.2…
GO:0016469	proton-transporting two-sector ATPase complex	2 of 223 in the list	18 of 2245 in the genome	1	gi|118101339|ref|XM_424534.2|,gi|118108977|ref|XM_001234630.1|
GO:0009532	plastid stroma	3 of 223 in the list	29 of 2245 in the genome	1	gi|118092976|ref|XM_421751.2|,gi|118097974|ref|XM_414852.2|,gi|118092622|ref|XM_001232699.1|
GO:0030312	external encapsulating structure	5 of 223 in the list	51 of 2245 in the genome	1	gi|118103015|ref|XM_418146.2|,gi|57529873|ref|NM_001006494.1|,gi|49169797|ref|NM_001001783.1|,gi|118084695|ref|XM_416978.2|,gi|55926193|ref|NM_001007479.1|
GO:0044427	chromosomal part	6 of 223 in the list	62 of 2245 in the genome	1	gi|118082599|ref|XM_001232984.1|,gi|118095293|ref|XM_422794.2|,gi|57529812|ref|NM_001006506.1|,gi|118097317|ref|XM_414529.2|,gi|46048707|ref|NM_205296.1|,gi|71894990|ref|NM_001030853.1|
GO:0031090	organelle membrane	12 of 223 in the list	126 of 2245 in the genome	1	gi|118096004|ref|XM_425089.2|,gi|71895290|ref|NM_001030619.1|,gi|118101339|ref|XM_424534.2|,gi|118108977|ref|XM_001234630.1|,gi|56711275|ref|NM_001008681.1|,gi|118097864|ref|XM_414824.2|,gi|71895490|ref|NM_001030581.1|,gi|118086100|ref|XM_418775.2|,gi|57529752|ref|NM_001006518.1|,gi|118110962|ref|XM_001236937.1|,gi|61098010|ref|NM_001012868.1|,gi|45383561|ref|NM_204289.1|
GO:0044425	membrane part	8 of 223 in the list	93 of 2245 in the genome	1	gi|118097121|ref|XM_414450.2|,gi|118101339|ref|XM_424534.2|,gi|118108977|ref|XM_001234630.1|,gi|71725352|ref|NM_001030008.1|,gi|118097165|ref|XM_001232015.1|,gi|118097864|ref|XM_414824.2|,gi|71895490|ref|NM_001030581.1|,gi|57529752|ref|NM_001006518.1|
GO:0005773	vacuole	2 of 223 in the list	28 of 2245 in the genome	1	gi|118101811|ref|XM_417847.2|,gi|118088107|ref|XM_419549.2|
GO:0000785	chromatin	2 of 223 in the list	41 of 2245 in the genome	1	gi|118082599|ref|XM_001232984.1|,gi|46048707|ref|NM_205296.1|
GO:0016020	membrane	42 of 223 in the list	508 of 2245 in the genome	1	gi|118096004|ref|XM_425089.2|,gi|71725352|ref|NM_001030008.1|,gi|46048667|ref|NM_205388.1|,gi|118097864|ref|XM_414824.2|,gi|118097397|ref|XM_414550.2|,gi|118100736|ref|XM_417451.2|,gi|61098010|ref|NM_001012868.1|,gi|45383320|ref|NM_204420.1|,gi|118082551|ref|XM_416178.2|,gi|118093731|ref|XM_427965.2|,gi|118103015|ref|XM_418146.2|,gi|118097121|ref|XM_414450.2|,gi|118103270|ref|XM_418237.2|,gi|1181…
GO:0012505	endomembrane system	2 of 223 in the list	47 of 2245 in the genome	1	gi|118103015|ref|XM_418146.2|,gi|118097121|ref|XM_414450.2|
GO:0031410	cytoplasmic vesicle	2 of 223 in the list	58 of 2245 in the genome	1	gi|118100675|ref|XM_417405.2|,gi|118098829|ref|XM_415299.2|
GO:0031982	vesicle	2 of 223 in the list	59 of 2245 in the genome	1	gi|118100675|ref|XM_417405.2|,gi|118098829|ref|XM_415299.2|
